# Supplementary material for: Landscape of alternative splicing in Capra_hircus
Source: Sci Rep. 2018 Oct 11;8:15128. doi: 10.1038/s41598-018-33078-7 (PMC6181917; doi:10.1038/s41598-018-33078-7)
Supplement: Supplementary file 2 — Supplementary Table S4 [file 41598_2018_33078_MOESM2_ESM.xlsx]

## Sheet: Sheet1
SupplementaryTable S4. The sequence characteristcs of goat introns
intron_pos	AU-richness	Dinucleotide	Intron size	Splice site score	AS type	Annotation
NC_022296.1:91662323-91663546	0.7	GT-AG	1224	10.325	CON	known
NC_022302.1:20563925-20564539	0.532	AT-AC	615	-18.42	AS	novel
NC_022302.1:33333042-33333323	0.518	GT-AG	282	6.805	CON	known
NC_022294.1:131188615-131188735	0.355	GT-AG	121	9.785	CON	known
NC_022294.1:36005721-36007365	0.713	GT-AG	1645	4.86	AS	known
NC_022315.1:10976376-10976975	0.403	GT-AG	600	9.63	CON	known
NC_022307.1:49427421-49432771	0.478	GT-AG	5351	8.895	CON	known
NC_022322.1:67288742-67299617	0.57	GT-AG	10876	7.405	CON	known
NC_022294.1:24851723-24855138	0.609	GT-AG	3416	9.29	CON	known
NC_022321.1:40929728-40929890	0.331	GC-AG	163	4.88	CON	novel
NC_022303.1:101240879-101241219	0.44	GT-AG	341	7.14	AS	novel
NC_022311.1:54186255-54186586	0.349	GT-AG	332	6.155	CON	known
NC_022317.1:26191650-26191741	0.413	GT-AG	92	8.455	AS	novel
NC_022296.1:28152100-28152313	0.706	GT-AG	214	7.035	CON	known
NC_022294.1:97020161-97025149	0.597	GT-AG	4989	7.155	CON	known
NC_022300.1:68030255-68041281	0.643	GT-AG	11027	7.92	AS	known
NC_022303.1:97177004-97177930	0.41	GT-AG	927	6.725	AS	known
NC_022293.1:146144931-146148282	0.57	GT-AG	3352	6.815	AS	known
NC_022297.1:55812009-55819331	0.598	GT-AG	7323	11.245	AS	novel
NC_022314.1:48590770-48596359	0.449	GT-AG	5590	7.64	CON	novel
NC_022295.1:15274802-15275092	0.502	GT-AG	291	9.115	CON	known
NC_022297.1:1442020-1442148	0.628	GT-AG	129	10	CON	known
NC_022299.1:39755357-39756957	0.488	GT-AG	1601	3.87	AS	known
NC_022308.1:53751177-53752487	0.587	GT-AG	1311	8.81	CON	known
NC_022307.1:53220464-53221346	0.437	GT-AG	883	9.855	CON	known
NC_022301.1:47259393-47260626	0.652	GT-AG	1234	8.57	CON	known
NC_022295.1:11711869-11718391	0.6	GT-AG	6523	9.09	CON	novel
NC_022313.1:42666454-42666574	0.76	GT-AG	121	6.55	AS	known
NC_022313.1:24313639-24321502	0.503	GT-AG	7864	7.625	CON	known
NC_022293.1:120047619-120059841	0.627	GT-AG	12223	9.6	CON	known
NC_022301.1:5811485-5811610	0.714	GT-AG	126	8.37	CON	known
NC_022310.1:15344547-15346685	0.614	GT-AG	2139	7.76	AS	novel
NC_022311.1:41576960-41577201	0.409	GT-AG	242	8.46	CON	known
NC_022303.1:25827992-25829007	0.521	GT-AG	1016	8.535	CON	known
NC_022307.1:76162695-76163673	0.411	GT-AG	979	9.585	CON	known
NC_022297.1:27798010-27798681	0.501	GT-AG	672	8.32	AS	known
NC_022307.1:78879192-78881373	0.394	GT-AG	2182	10.765	CON	known
NC_022310.1:58147550-58147735	0.344	GT-AG	186	7.735	CON	known
NC_022310.1:43780623-43781678	0.551	GT-AG	1056	9.64	CON	known
NC_022321.1:30621130-30621825	0.598	GT-AG	696	6.06	AS	novel
NC_022300.1:58364355-58364815	0.36	GT-AG	461	7.405	AS	novel
NC_022298.1:13440019-13452449	0.64	GT-AG	12431	4.72	CON	known
NC_022295.1:88709694-88714565	0.455	GT-AG	4872	6.93	AS	known
NC_022294.1:103503973-103506744	0.566	GT-AG	2772	10.28	CON	known
NC_022294.1:17589464-17589767	0.635	GT-AG	304	10.08	CON	known
NC_022317.1:11546585-11568807	0.514	GT-AG	22223	8.85	CON	novel
NC_022295.1:116237332-116237599	0.369	GT-AG	268	8.685	CON	novel
NC_022299.1:16302831-16303583	0.385	GT-AG	753	8.21	AS	novel
NC_022314.1:50770182-50771138	0.434	GT-AG	957	8.31	CON	known
NC_022293.1:106766938-106773678	0.548	GT-AG	6741	7.285	CON	novel
NC_022321.1:11818770-11819009	0.412	GT-AG	240	8.47	CON	novel
NC_022314.1:52113187-52138727	0.464	GT-AG	25541	9.79	CON	novel
NC_022299.1:12933463-12933561	0.323	GT-AG	99	7.385	CON	known
NC_022304.1:23359863-23377661	0.547	GT-AG	17799	9.35	CON	known
NC_022295.1:7844842-7850378	0.569	GT-GT	5537	0.34	CON	novel
NC_022294.1:126001099-126001676	0.37	GT-AG	578	8.39	AS	known
NC_022295.1:98788916-98789240	0.492	GT-AG	325	8.98	CON	known
NC_022295.1:14421470-14421553	0.405	GT-AG	84	8.035	CON	known
NC_022308.1:2120569-2121801	0.427	GT-AG	1233	7.97	CON	novel
NC_022303.1:92972876-92973057	0.396	GT-AG	182	6.55	CON	known
NC_022315.1:36921058-36921158	0.723	GT-AG	101	6.725	CON	known
NC_022298.1:86041905-86042340	0.711	GT-AG	436	10.345	CON	known
NC_022310.1:54475641-54477025	0.486	GT-AG	1385	8.015	AS	novel
NC_022304.1:81997332-82002398	0.416	GT-AG	5067	10.675	CON	known
NC_022311.1:19404823-19404956	0.575	GT-AG	134	9.12	AS	known
NC_022294.1:37155463-37211901	0.599	GT-AG	56439	8.135	CON	novel
NC_022313.1:51875625-51876551	0.66	GT-AG	927	7.84	AS	novel
NC_022295.1:13215154-13215539	0.062	AG-NN	386	NA	CON	known
NW_005104500.1:36185-37320	0.347	GT-AG	1136	9.945	CON	known
NC_022322.1:121778381-121779354	0.511	GT-AG	974	8.69	CON	known
NC_022310.1:14078436-14078985	0.418	GT-AG	550	8.365	CON	known
NC_022301.1:82935406-82940027	0.502	GT-AG	4622	5.89	AS	novel
NC_022322.1:21818246-21818764	0.705	GT-AG	519	7.41	AS	known
NC_022305.1:3393222-3393731	0.476	GT-AG	510	8.665	CON	known
NC_022308.1:40051588-40054232	0.509	GT-AG	2645	9.275	CON	known
NC_022309.1:5172247-5234602	0.62	GT-AG	62356	9.18	CON	known
NC_022302.1:11211283-11211373	0.67	GT-AG	91	10.36	CON	known
NC_022295.1:29746933-29747065	0.526	GT-AG	133	11.135	CON	known
NC_022309.1:29599946-29602536	0.665	GT-AG	2591	11.405	CON	known
NC_022312.1:4728567-4733222	0.554	GT-AG	4656	9.49	CON	known
NC_022306.1:14891683-14892998	0.412	GT-AG	1316	10.32	CON	known
NC_022312.1:41038451-41040827	0.53	GT-AG	2377	5.59	CON	known
NC_022308.1:72953842-72954421	0.376	GT-AG	580	6.07	CON	known
NC_022315.1:25787804-25787877	0.378	GT-AG	74	9.535	CON	known
NC_022320.1:26896288-26898801	0.646	GT-AG	2514	9.075	CON	known
NC_022311.1:24117311-24176263	0.623	GT-AG	58953	6.125	CON	novel
NC_022314.1:51608341-51610294	0.638	GT-AG	1954	8.915	AS	novel
NC_022312.1:8591242-8596451	0.654	GT-AG	5210	9.145	CON	known
NC_022308.1:60481965-60483789	0.563	GT-AG	1825	8.76	CON	known
NC_022297.1:110629807-110632975	0.446	GT-AG	3169	6.54	AS	known
NC_022296.1:99860556-99861853	0.642	GT-AG	1298	10.485	CON	known
NC_022297.1:31118500-31118625	0.397	GT-AG	126	10.005	CON	known
NC_022293.1:2241068-2241345	0.565	GT-AG	278	5.665	CON	known
NC_022294.1:120614579-120614888	0.335	GT-AG	310	10.32	CON	novel
NC_022311.1:27114000-27114116	0.462	GT-AG	117	11.24	CON	known
NC_022316.1:902867-905219	0.251	GT-AG	2353	9.685	CON	known
NC_022299.1:43742462-43753409	0.596	GT-AG	10948	10.44	CON	known
NC_022295.1:37740262-37740688	0.717	GT-AG	427	2.56	CON	known
NC_022294.1:127777598-127778384	0.455	GT-AG	787	6.425	CON	known
NC_022308.1:60479178-60479823	0.525	GT-AG	646	8.89	CON	known
NC_022321.1:23765822-23766199	0.582	GT-AG	378	9.905	CON	known
NC_022316.1:50564025-50572309	0.633	GT-AG	8285	7.57	CON	known
NC_022295.1:99029197-99029365	0.385	GT-AG	169	7.335	CON	known
NC_022294.1:126001776-126003196	0.502	GT-AG	1421	6.905	AS	known
NC_022298.1:112855201-112855369	0.041	GC-GA	169	NA	CON	novel
NC_022317.1:19073550-19082108	0.574	GT-AG	8559	7.66	CON	known
NC_022294.1:13159721-13160665	0.748	GT-AG	945	7.335	CON	known
NC_022311.1:10570848-10574558	0.631	GT-AG	3711	8.535	CON	known
NC_022311.1:52411361-52413494	0.564	GT-AG	2134	9.62	CON	known
NC_022294.1:47578392-47580488	0.62	GT-AG	2097	10.415	CON	known
NC_022311.1:18017957-18018118	0.728	GT-AG	162	10	CON	known
NC_022311.1:54184890-54185171	0.333	GT-AG	282	10.01	CON	known
NC_022318.1:37744871-37745773	0.522	GT-AG	903	10.12	CON	known
NC_022322.1:7593098-7593416	0.58	GT-AG	319	9.285	CON	known
NC_022322.1:16424088-16424342	0.518	GT-AG	255	7.73	CON	known
NC_022296.1:67301673-67305288	0.568	GT-AG	3616	11.215	AS	known
NC_022316.1:3999226-4000521	0.504	GT-AG	1296	9.08	CON	known
NC_022307.1:52526915-52532515	0.683	GT-AG	5601	8.69	CON	known
NC_022320.1:22944542-22947161	0.679	GT-AG	2620	9.74	CON	known
NC_022311.1:44977160-44977385	0.336	GT-AG	226	2.635	CON	known
NC_022293.1:78009968-78011555	0.609	GT-AG	1588	9.615	CON	known
NC_022310.1:53315360-53315878	0.416	GT-AG	519	6.695	CON	known
NC_022306.1:13575549-13584431	0.498	GT-AG	8883	8.235	AS	known
NC_022317.1:1827845-1828117	0.355	GT-AG	273	8.04	CON	known
NC_022310.1:61043563-61043953	0.491	GT-AG	391	5.505	AS	known
NC_022315.1:25639094-25639337	0.385	GT-AG	244	8.815	CON	known
NC_022308.1:48978355-48981117	0.418	GT-AG	2763	9.41	CON	novel
NC_022306.1:44801406-44802298	0.622	GT-AG	893	7.31	CON	known
NC_022298.1:113167242-113170282	0.402	GT-AG	3041	8.365	CON	novel
NC_022296.1:43873688-43873860	0.676	GT-AG	173	8.39	AS	known
NC_022311.1:49019618-49020847	0.525	GT-AG	1230	8.135	CON	known
NC_022305.1:60075968-60077652	0.552	GT-AG	1685	9.82	CON	known
NC_022303.1:96826270-96828134	0.551	GT-AG	1865	9.57	CON	known
NC_022311.1:59889770-59895857	0.5	GT-AG	6088	8.9	CON	known
NC_022310.1:50612412-50612877	0.579	GT-AG	466	6.11	AS	known
NC_022305.1:57429776-57449271	0.557	GT-AG	19496	10.85	CON	known
NC_022304.1:48859922-48860989	0.557	GT-AG	1068	9.185	CON	known
NC_022303.1:29362370-29376421	0.585	GT-AG	14052	8.65	CON	novel
NC_022293.1:128640020-128641960	0.527	GT-AG	1941	10.655	CON	known
NC_022301.1:43891366-43894374	0.661	GT-AG	3009	8.865	CON	known
NC_022296.1:102384796-102385967	0.556	GT-AG	1172	8.455	CON	known
NC_022299.1:5451757-5452106	0.417	GT-AG	350	8.79	AS	known
NC_022304.1:81925217-81927056	0.535	GT-AG	1840	7.8	CON	novel
NC_022303.1:20897623-20898267	0.656	GT-AG	645	9.24	CON	known
NC_022317.1:25736979-25740088	0.545	GT-AG	3110	9.345	CON	known
NC_022310.1:47153006-47154537	0.443	GT-AG	1532	4.2	CON	known
NC_022305.1:64123892-64124860	0.642	GT-AG	969	4.36	CON	known
NC_022306.1:80782887-80783470	0.705	GT-AG	584	7.415	CON	known
NC_022298.1:110993191-110997935	0.526	GT-AG	4745	7.655	CON	known
NC_022293.1:128353259-128380902	0.493	GT-AG	27644	9.195	AS	known
NC_022294.1:110208320-110211064	0.612	GT-AG	2745	5.655	CON	known
NC_022304.1:67594563-67597216	0.591	GT-AG	2654	9.805	CON	known
NC_022299.1:36716308-36716915	0.416	GT-AG	608	12.415	AS	known
NC_022308.1:1371529-1410847	0.489	GT-AG	39319	8.815	CON	novel
NW_005101191.1:103574-105384	0.488	GT-AG	1811	7.13	CON	known
NC_022297.1:27615363-27616424	0.642	GT-AG	1062	9.265	CON	known
NC_022302.1:534546-657958	0.522	GT-AG	123413	11.39	CON	novel
NC_022301.1:7172944-7176197	0.609	GT-AG	3254	10.705	CON	known
NC_022315.1:29533467-29534651	0.555	GT-AG	1185	10.87	CON	known
NC_022309.1:64947572-64948157	0.454	GT-AG	586	5.58	CON	novel
NC_022303.1:19334594-19337404	0.573	GT-AG	2811	8.055	CON	known
NC_022300.1:67546707-67547253	0.609	GT-AG	547	5.14	CON	known
NC_022303.1:101823202-101823496	0.146	GC-AG	295	5.83	AS	novel
NC_022309.1:57397816-57398975	0.506	GT-AG	1160	9.4	CON	known
NC_022310.1:53964433-53965175	0.174	GT-AG	743	11.865	CON	novel
NC_022318.1:16685641-16685817	0.339	GT-AG	177	10.07	CON	known
NC_022312.1:11350213-11350310	0.571	GT-AG	98	8.325	CON	known
NC_022305.1:29092225-29095446	0.702	GT-AG	3222	4.535	AS	known
NC_022296.1:37916686-37930095	0.64	GT-AG	13410	8.06	CON	novel
NC_022311.1:46604829-46632452	0.576	GT-AG	27624	11.21	CON	known
NC_022307.1:76165050-76165324	0.444	GT-AG	275	10.97	CON	known
NC_022311.1:23793946-23794218	0.487	GT-AG	273	5.25	CON	novel
NC_022304.1:50124421-50126951	0.6	GT-AG	2531	9.45	CON	known
NC_022306.1:86416175-86421017	0.629	GT-AG	4843	9.52	CON	known
NC_022308.1:3431003-3460705	0.539	GT-AG	29703	7.55	CON	known
NC_022304.1:50208529-50212355	0.678	GT-AG	3827	7.95	CON	known
NC_022299.1:16657125-16658115	0.522	GT-AG	991	7.015	CON	known
NC_022295.1:106760873-106762365	0.2	NN-AG	1493	NA	CON	known
NC_022300.1:108469476-108471169	0.621	GT-AG	1694	2.95	AS	novel
NC_022322.1:90881873-90883280	0.676	GT-AG	1408	9.365	AS	known
NC_022296.1:13268901-13271814	0.591	GT-AG	2914	8.005	CON	known
NC_022322.1:55346366-55347371	0.564	GT-AG	1006	8.58	CON	known
NC_022322.1:58841976-58847552	0.622	GT-AG	5577	8.7	AS	known
NC_022311.1:50415446-50417864	0.367	GT-AG	2419	9.37	CON	novel
NC_022295.1:71439952-71454235	0.63	GT-AG	14284	7.485	CON	novel
NC_022306.1:90850881-90858394	0.628	GT-AG	7514	10.865	AS	known
NC_022306.1:11067406-11067488	0.422	GT-AG	83	8.65	CON	known
NC_022310.1:13901080-13941405	0.507	GT-AG	40326	7.36	CON	novel
NC_022301.1:496445-497506	0.643	GT-AG	1062	6.04	CON	known
NC_022304.1:30251715-30253895	0.578	GT-AG	2181	8.43	CON	known
NC_022317.1:3889811-3891070	0.489	GT-AG	1260	4.25	AS	novel
NC_022314.1:55523279-55523643	0.334	GT-AG	365	10.955	CON	known
NC_022303.1:99905457-99905862	0.387	GT-AG	406	8.4	AS	novel
NC_022318.1:16165442-16210334	0.52	GT-AG	44893	9.075	AS	novel
NC_022303.1:86810096-86812352	0.443	GT-AG	2257	9.085	AS	known
NC_022296.1:5371077-5373829	0.542	GT-AG	2753	8.77	CON	known
NC_022299.1:76320109-76320666	0.448	GT-AG	558	2.995	CON	novel
NC_022296.1:101951791-101956170	0.569	GT-AG	4380	7.37	CON	known
NC_022300.1:38675872-38680436	0.636	GT-AG	4565	10.2	CON	known
NC_022322.1:67444829-67452126	0.667	GT-AG	7298	8.52	AS	known
NC_022302.1:96505301-96505426	0.508	GT-AG	126	8.77	CON	known
NC_022294.1:51548017-51549615	0.661	GT-AG	1599	7.285	CON	known
NC_022293.1:125113435-125152263	0.553	GT-AG	38829	9.435	CON	known
NC_022296.1:74401272-74401416	0.497	GT-AG	145	6.555	CON	known
NC_022316.1:42881530-42882700	0.435	GT-AG	1171	10.215	CON	known
NC_022321.1:41216447-41217251	0.412	GT-AG	805	7.91	CON	known
NC_022314.1:49233796-49234988	0.561	GT-AG	1193	9.84	CON	known
NC_022302.1:34592243-34594031	0.652	GT-AG	1789	7.71	CON	known
NC_022313.1:25253100-25253500	0.594	GT-AG	401	8.92	CON	known
NC_022315.1:17249041-17249747	0.39	GT-AG	707	10.135	CON	known
NC_022318.1:45285227-45292475	0.473	GT-AG	7249	7.895	CON	known
NC_022302.1:52139492-52173042	0.604	GT-AG	33551	7.33	CON	known
NC_022319.1:35366431-35366572	0.035	AN-CG	142	NA	CON	novel
NC_022319.1:35366431-35366571	0.028	NN-CG	141	NA	CON	known
NC_022312.1:4119128-4120714	0.488	GT-AG	1587	9.105	CON	known
NC_022295.1:98549013-98550313	0.419	GT-AG	1301	7.5	AS	novel
NC_022294.1:135341356-135342133	0.341	GT-AG	778	6.92	CON	novel
NC_022316.1:56864703-56867988	0.565	GT-AG	3286	8.21	CON	novel
NC_022305.1:75216689-75224356	0.535	GT-AG	7668	9.355	CON	known
NC_022305.1:50273021-50277605	0.443	GT-AG	4585	6.895	AS	known
NC_022311.1:33151814-33152035	0.396	GT-AG	222	6.97	AS	known
NC_022317.1:26351705-26351789	0.353	GT-AG	85	9.8	CON	known
NC_022299.1:47757187-47757287	0.554	GT-AG	101	7.08	AS	novel
NC_022310.1:51097546-51102657	0.588	GT-CA	5112	-3.13	AS	novel
NC_022305.1:62923054-62946915	0.601	GT-AG	23862	9.955	AS	known
NC_022302.1:72749068-72750266	0.692	GT-AG	1199	10.31	CON	known
NC_022317.1:28867647-28926848	0.564	GT-AG	59202	9.98	CON	known
NC_022310.1:1485575-1489978	0.589	GT-AG	4404	7.71	CON	known
NC_022317.1:590117-590215	0.455	GT-AG	99	9.225	AS	novel
NC_022309.1:44798583-44800852	0.459	GT-AG	2270	9.245	CON	known
NC_022317.1:1979027-1979636	0.387	GT-AG	610	10.445	CON	known
NC_022295.1:97462418-97462884	0.021	NN-AG	467	NA	CON	known
NC_022299.1:48011689-48011789	0.525	GT-AG	101	7.265	CON	known
NC_022294.1:125101313-125101697	0.325	GT-AG	385	6.355	CON	known
NC_022304.1:34183006-34184617	0.613	GT-AG	1612	6.76	CON	novel
NC_022294.1:5073419-5078725	0.611	GT-AG	5307	9.225	CON	known
NC_022305.1:74983797-74991230	0.471	GT-AG	7434	11.355	CON	known
NC_022294.1:85384514-85385871	0.646	GT-AG	1358	8.865	CON	known
NC_022318.1:29570868-29571640	0.699	GT-AG	773	4.485	CON	known
NC_022321.1:42163883-42164117	0.391	GT-AG	235	8.985	CON	known
NC_022314.1:52162151-52178904	0.629	GT-AG	16754	3.555	CON	known
NC_022297.1:105519862-105530872	0.451	GT-AG	11011	10.425	AS	known
NC_022310.1:51537304-51537888	0.479	GT-AG	585	8.565	AS	novel
NC_022308.1:52858667-52858788	0.73	GT-AG	122	6.51	CON	known
NC_022313.1:46766019-46767703	0.69	GT-AG	1685	6.475	AS	known
NC_022311.1:47294847-47296293	0.383	GT-AG	1447	6.945	CON	known
NC_022310.1:45763164-45765650	0.598	GT-AG	2487	6.005	CON	novel
NC_022294.1:21666512-21667393	0.679	GT-AG	882	5.75	CON	known
NC_022322.1:14006317-14007395	0.519	GT-AG	1079	7.37	CON	known
NC_022311.1:32586632-32587101	0.657	GT-AG	470	5.82	CON	known
NC_022299.1:90872394-90872700	0.765	GT-AG	307	7.11	CON	known
NC_022315.1:38537950-38547833	0.567	GT-AG	9884	5.73	CON	novel
NC_022294.1:124989238-125039165	0.605	GC-AG	49928	7.48	CON	novel
NC_022321.1:750975-763405	0.494	GT-AG	12431	10.47	CON	novel
NC_022300.1:52805923-52806974	0.627	GT-AG	1052	9.265	CON	known
NC_022295.1:116039256-116048832	0.403	GT-AG	9577	9.305	CON	known
NC_022309.1:34471774-34497213	0.571	GT-AG	25440	10.815	CON	known
NC_022303.1:4309132-4333378	0.631	GT-AG	24247	8.775	CON	novel
NW_005101470.1:88972-89130	0.226	GT-AG	159	10.515	AS	known
NC_022306.1:11398203-11398409	0.415	GT-AG	207	7.95	CON	known
NC_022296.1:23721563-23724387	0.637	GT-AG	2825	8.5	CON	known
NC_022298.1:90769458-90776538	0.411	GT-AG	7081	7.775	CON	known
NC_022317.1:4158525-4159581	0.465	GT-AG	1057	7.17	AS	known
NC_022314.1:51650764-51650855	0.326	GT-AG	92	7.63	CON	known
NC_022299.1:83086800-83087689	0.7	GT-AG	890	6.395	CON	known
NC_022295.1:12991140-12991373	0.321	GT-AG	234	9.72	CON	known
NC_022317.1:14189744-14189834	0.209	GT-AG	91	10.765	CON	known
NC_022309.1:68044292-68054482	0.529	GT-AG	10191	12.22	CON	known
NC_022296.1:35030823-35037262	0.667	GC-AG	6440	6.81	CON	known
NC_022320.1:18918733-18933888	0.612	GT-AG	15156	10.255	CON	novel
NC_022295.1:17949647-17951151	0.6	GT-AG	1505	6.675	AS	novel
NC_022305.1:71758159-71760336	0.507	GT-AG	2178	8.175	CON	known
NC_022295.1:78328931-78330566	0.562	GT-AG	1636	7.98	CON	novel
NC_022300.1:59971487-59972234	0.471	GT-AG	748	6.32	CON	known
NC_022300.1:93351699-93365348	0.606	GT-AG	13650	8.435	AS	novel
NC_022321.1:40659863-40664391	0.396	GT-AG	4529	9.235	CON	known
NC_022302.1:33619800-33619963	0.378	GT-AG	164	8.45	CON	known
NC_022297.1:110987524-110987604	0.259	GT-AG	81	7.04	CON	known
NC_022314.1:16770375-16773062	0.481	GT-AG	2688	10.785	AS	known
NC_022322.1:24451813-24454254	0.676	GT-AG	2442	6.405	CON	known
NC_022294.1:17630352-17630452	0.693	GT-AG	101	10.17	CON	known
NC_022293.1:28033228-28037214	0.656	GT-AG	3987	9.4	CON	known
NC_022311.1:32737806-32748915	0.531	GT-AG	11110	8.12	CON	known
NC_022297.1:58081811-58083811	0.637	GT-AG	2001	7.685	CON	known
NC_022313.1:61992664-61997633	0.285	GT-AG	4970	10.735	CON	known
NC_022304.1:50165032-50182293	0.661	GT-AG	17262	6.68	AS	known
NC_022316.1:21064526-21065731	0.448	GT-AG	1206	7.74	CON	novel
NC_022297.1:31925974-31928182	0.557	GT-AG	2209	9	CON	known
NC_022303.1:103776552-103777567	0.011	GT-NN	1016	NA	CON	known
NC_022306.1:36551607-36552320	0.633	GT-AG	714	5.48	CON	known
NC_022294.1:106579847-106580042	0.551	GT-AG	196	7.51	AS	known
NC_022297.1:8937212-8937609	0.653	GT-AG	398	7.045	AS	known
NC_022305.1:15424359-15425777	0.556	GT-AG	1419	5.835	CON	known
NC_022294.1:126103874-126104276	0.424	GT-AG	403	8.325	CON	known
NC_022293.1:51625497-51626778	0.619	GT-AG	1282	7.125	CON	known
NC_022296.1:83967572-83970931	0.593	GT-AG	3360	9.605	CON	known
NC_022313.1:53792116-53792527	0.573	GT-AG	412	9.4	CON	known
NC_022294.1:131512191-131516192	0.461	GT-AG	4002	7.415	CON	known
NC_022321.1:42518064-42518424	0.537	GT-AG	361	9.725	CON	novel
NC_022293.1:116998868-117000005	0.67	GT-AG	1138	7.77	CON	known
NC_022296.1:41478166-41484022	0.639	GT-AG	5857	6.75	CON	known
NC_022321.1:39506563-39508545	0.606	GT-AG	1983	9.9	CON	known
NC_022294.1:126688590-126692489	0.465	GT-AG	3900	4.865	CON	novel
NC_022315.1:18258916-18266294	0.628	GT-AG	7379	8.725	CON	novel
NC_022316.1:4029438-4029611	0.328	GT-AG	174	8.14	CON	known
NC_022315.1:23761704-23762324	0.559	GT-AG	621	9.18	CON	known
NC_022298.1:69942230-69943067	0.686	GT-AG	838	7.505	CON	novel
NC_022299.1:8590141-8590830	0.42	GT-AG	690	5.4	AS	novel
NC_022314.1:6049857-6053281	0.618	GT-AG	3425	6.565	CON	known
NC_022293.1:20878930-20898393	0.573	GT-AG	19464	5.13	AS	known
NC_022303.1:100727917-100729320	0.395	GT-AG	1404	5.845	AS	known
NC_022293.1:106813149-106813419	0.683	GT-AG	271	8.765	CON	known
NC_022309.1:50894663-50906945	0.426	GT-AG	12283	7.59	CON	known
NC_022321.1:38352888-38354255	0.454	GT-AG	1368	10.465	AS	known
NC_022313.1:55568584-55572086	0.388	GT-AG	3503	9.79	CON	known
NC_022299.1:15912615-15915230	0.403	GT-AG	2616	10.63	CON	known
NC_022302.1:72580614-72581277	0.667	GT-AG	664	8.28	CON	known
NC_022300.1:101227243-101227333	0.385	GT-AG	91	10.87	AS	known
NC_022303.1:44150754-44151077	0.642	GT-AG	324	7.715	CON	known
NC_022296.1:44330946-44340841	0.53	GT-AG	9896	8.665	CON	known
NC_022301.1:73075796-73078790	0.415	GT-AG	2995	10.755	CON	known
NC_022310.1:54403780-54404030	0.367	GT-AG	251	8.35	CON	known
NC_022311.1:8602033-8602470	0.543	GT-AG	438	7.155	CON	known
NC_022307.1:28973010-28981788	0.442	GT-AG	8779	10.3	CON	known
NC_022299.1:3683221-3683309	0.146	GC-AG	89	-4.905	CON	novel
NC_022297.1:67558070-67562524	0.598	GT-AG	4455	8.175	CON	known
NC_022317.1:14474678-14476748	0.479	GT-AG	2071	10.985	CON	known
NC_022304.1:74400111-74405005	0.539	GT-AG	4895	10.64	AS	known
NC_022310.1:46315635-46321992	0.653	GT-AG	6358	8.28	CON	known
NC_022297.1:42755472-42821820	0.489	GT-AG	66349	9.39	AS	novel
NC_022302.1:32265863-32266032	0.329	GT-AG	170	6.755	CON	known
NC_022294.1:132599304-132599770	0.448	GT-AG	467	7.99	AS	known
NC_022306.1:45968384-45970307	0.588	GT-TC	1924	-1.43	CON	novel
NC_022302.1:32356262-32357096	0.575	GT-AG	835	4.87	CON	known
NC_022298.1:112729297-112730270	0.358	GT-AG	974	7.325	CON	known
NC_022300.1:73526212-73526430	0.42	GT-AG	219	9.04	CON	known
NC_022296.1:13302753-13304180	0.55	GT-AG	1428	9.3	CON	known
NC_022295.1:56429368-56445877	0.579	GT-AG	16510	9.915	CON	known
NC_022303.1:15523702-15550293	0.571	GT-AG	26592	8.03	CON	known
NC_022296.1:83112394-83145734	0.616	GT-AG	33341	8.215	CON	known
NC_022309.1:52467954-52470024	0.605	GT-AG	2071	8.205	CON	known
NC_022293.1:64576067-64595271	0.607	GT-AG	19205	7.96	CON	novel
NC_022317.1:26637762-26637876	0.47	GT-AG	115	8.835	CON	known
NC_022298.1:67894678-67895943	0.551	GT-AG	1266	6.76	CON	known
NC_022295.1:46862975-46873073	0.625	GT-AG	10099	10.315	CON	known
NC_022299.1:11124548-11126278	0.5	GT-AG	1731	8.785	CON	known
NC_022295.1:97804432-97804546	0.391	GT-AG	115	10.13	CON	known
NC_022321.1:40341172-40341452	0.381	GT-AG	281	7.55	CON	known
NC_022317.1:13603553-13616341	0.549	GT-AG	12789	7.175	CON	known
NC_022309.1:71186471-71186751	0.367	GT-AG	281	7.95	CON	known
NC_022303.1:19386843-19387962	0.536	GT-AG	1120	8.27	CON	novel
NC_022308.1:23845621-23845771	0.616	GT-AG	151	9.005	CON	known
NC_022305.1:65166879-65167762	0.498	GT-AG	884	8.47	CON	known
NC_022313.1:18726986-18727918	0.505	GT-AG	933	10.09	AS	known
NC_022317.1:33233111-33239136	0.505	GT-AG	6026	9.62	CON	known
NC_022299.1:90919923-90940122	0.55	GT-AG	20200	7.475	CON	known
NC_022299.1:4470206-4472732	0.504	GT-AG	2527	9.35	CON	known
NC_022303.1:85404268-85406730	0.588	AT-AC	2463	-12.815	CON	novel
NC_022298.1:41115081-41115191	0.658	GT-AG	111	6.545	AS	novel
NC_022299.1:5143101-5143182	0.293	GT-AG	82	9.345	CON	known
NC_022309.1:39393927-39396864	0	NN-NN	2938	NA	CON	known
NC_022295.1:79456406-79457353	0.685	GT-AG	948	5.5	CON	known
NC_022300.1:42859140-42860864	0.554	GT-AG	1725	5.81	CON	known
NC_022302.1:96149227-96151985	0.504	GT-AG	2759	9.41	CON	known
NC_022299.1:56948745-56949498	0.489	GT-AG	754	8.425	CON	known
NC_022294.1:30672721-30679035	0.599	GT-AG	6315	9.515	CON	novel
NC_022297.1:102237273-102237768	0.359	GT-AG	496	8.96	CON	known
NC_022293.1:44548495-44554143	0.611	GT-AG	5649	8.03	CON	known
NC_022310.1:54847219-54849926	0.523	GT-AG	2708	9.98	CON	novel
NC_022302.1:34369842-34370284	0.562	GT-AG	443	8.395	CON	known
NC_022303.1:45926040-45926279	0.396	GT-AG	240	8.815	AS	novel
NC_022302.1:55044333-55048083	0.628	GT-AG	3751	9.44	CON	known
NC_022317.1:25264576-25280178	0.526	GT-AG	15603	10.21	CON	known
NC_022321.1:41513779-41515607	0.475	GT-AG	1829	8.285	CON	known
NC_022299.1:6062083-6063690	0.342	GT-AG	1608	6.65	AS	known
NC_022295.1:30924549-30925405	0.524	GT-AG	857	7.75	CON	known
NC_022293.1:95571576-95572782	0.679	GT-AG	1207	5.875	CON	known
NC_022311.1:39472313-39472494	0.357	GT-AG	182	9.91	CON	known
NC_022293.1:75870989-75872592	0.527	GT-AG	1604	11.215	CON	known
NC_022306.1:79796286-79796359	0.716	GT-AG	74	7.815	CON	known
NC_022300.1:45032815-45047301	0.595	GT-AG	14487	6.965	AS	known
NC_022311.1:35251943-35252060	0.297	GT-AG	118	4.935	AS	novel
NC_022295.1:102822083-102823057	0.623	GT-AG	975	8.45	CON	known
NC_022295.1:29699149-29709642	0.504	GT-AG	10494	9.23	AS	known
NC_022311.1:55541486-55541941	0.379	GT-AG	456	7.055	CON	known
NC_022311.1:17532389-17533453	0.683	GT-AG	1065	6.385	CON	known
NC_022315.1:10564813-10565015	0.296	GT-AG	203	8.97	AS	known
NC_022302.1:65738496-65739214	0.712	GT-AG	719	6.515	CON	known
NC_022301.1:13141784-13148127	0.519	GT-AG	6344	9.15	CON	novel
NC_022295.1:14486150-14488551	0.434	GT-AG	2402	9.33	AS	novel
NC_022305.1:71391960-71392405	0.368	GT-AG	446	8.81	AS	known
NC_022302.1:75677652-75678381	0.471	GT-AG	730	9.455	CON	known
NC_022296.1:45913906-45917014	0.629	GT-AG	3109	10.055	CON	known
NC_022299.1:54833055-54834998	0.519	GT-AG	1944	11.635	CON	known
NC_022308.1:34866196-34868118	0.441	GT-AG	1923	7.355	CON	known
NC_022299.1:66943624-66946456	0.662	GT-AG	2833	5.175	CON	known
NC_022302.1:23284277-23286782	0.602	GT-AG	2506	3.17	CON	known
NC_022299.1:47029732-47064848	0.287	GT-AG	35117	8.89	AS	novel
NC_022314.1:16440328-16440409	0.512	GT-AG	82	10.11	CON	known
NC_022295.1:23067149-23076049	0.615	GT-AG	8901	7.52	CON	known
NC_022312.1:13848699-13849757	0.659	GT-AG	1059	8.88	CON	known
NC_022301.1:61237776-61240716	0.605	GT-AG	2941	7.44	CON	known
NC_022318.1:41143484-41147204	0.608	GT-AG	3721	8.215	CON	known
NC_022302.1:13115236-13115762	0.643	GT-AG	527	1.21	AS	known
NC_022295.1:13954284-13968449	0.605	GT-AG	14166	7.72	AS	novel
NC_022305.1:76857841-76865562	0.454	GT-AG	7722	10.67	CON	known
NC_022299.1:47051390-47064848	0.092	GT-AG	13459	8.13	CON	novel
NC_022295.1:6228448-6239050	0.605	GT-AG	10603	5.365	CON	known
NC_022304.1:19377363-19378860	0.636	GT-AG	1498	11.005	CON	known
NW_005101033.1:126917-131877	0.559	GT-AG	4961	6.08	CON	known
NC_022313.1:23953207-23954428	0.623	GT-AG	1222	9.31	CON	known
NC_022317.1:35832989-35833235	0.028	GT-GA	247	NA	CON	known
NC_022318.1:37982304-37988266	0.487	GT-AG	5963	9.845	CON	known
NC_022304.1:16073286-16079126	0.619	GT-AG	5841	6.53	CON	known
NC_022320.1:5461673-5467265	0.616	GT-AG	5593	7.45	CON	known
NC_022305.1:6840469-6843830	0.532	GT-AG	3362	10.07	CON	novel
NC_022309.1:44662490-44675413	0.597	GT-AG	12924	7.395	CON	novel
NC_022301.1:10708688-10719925	0.574	GT-AG	11238	5.335	AS	novel
NC_022298.1:102380353-102391740	0.44	GT-AG	11388	10.47	CON	known
NC_022295.1:19674434-19675127	0.514	GT-AG	694	7.2	CON	known
NC_022311.1:30231560-30235168	0.55	GT-AG	3609	7.33	AS	novel
NW_005177934.1:377-1111	0.362	GT-AG	735	8.98	CON	known
NC_022310.1:18525855-18527281	0.454	GT-AG	1427	7.11	AS	known
NC_022311.1:60100155-60101524	0.517	GT-AG	1370	9.155	CON	known
NC_022303.1:2528724-2529637	0.476	GT-AG	914	10.565	CON	known
NC_022312.1:31415239-31425713	0.583	GT-AG	10475	8.785	CON	known
NC_022315.1:16274901-16275584	0.532	GT-AG	684	10.09	CON	novel
NC_022322.1:91180785-91181284	0.702	GT-AG	500	6.285	CON	known
NC_022307.1:41208802-41232037	0.585	GT-AG	23236	9.49	AS	known
NC_022297.1:105503821-105507139	0.402	GT-AG	3319	7.635	CON	known
NC_022293.1:81231888-81232530	0.487	GT-AG	643	8.355	CON	known
NC_022305.1:60330350-60334017	0.561	GT-AG	3668	8.785	CON	known
NC_022306.1:78276411-78280869	0.598	GT-AG	4459	9.04	CON	known
NC_022317.1:35640716-35640971	0.355	GT-AG	256	5.295	CON	known
NC_022296.1:42145656-42146553	0.693	GT-AG	898	9.565	CON	known
NC_022305.1:17296452-17297431	0.687	GT-AG	980	8.89	CON	known
NC_022302.1:32555049-32556888	0.655	GT-AG	1840	8.955	CON	known
NC_022317.1:36001099-36001201	0.456	GT-AG	103	8.465	CON	known
NC_022317.1:34575268-34575442	0.32	GT-AG	175	9.115	CON	known
NC_022296.1:63200194-63201761	0.622	GT-AG	1568	7.025	CON	known
NC_022321.1:41086717-41086907	0.372	GT-AG	191	9.575	CON	known
NC_022307.1:44438821-44439041	0.43	GT-AG	221	8.405	CON	known
NC_022295.1:62642768-62646381	0.656	GT-AG	3614	8.67	AS	novel
NC_022306.1:87549882-87551168	0.646	GT-AG	1287	7.075	AS	known
NC_022296.1:108676189-108686950	0.59	GT-AG	10762	3.795	CON	novel
NC_022312.1:33097735-33103378	0.614	GT-AG	5644	8.505	CON	known
NC_022305.1:62314148-62315135	0.546	GT-AG	988	6.4	AS	novel
NC_022302.1:81413090-81413790	0.602	GT-AG	701	7.6	CON	known
NC_022314.1:47874309-47874890	0.457	GT-AG	582	6.37	CON	known
NC_022302.1:98725486-98753878	0.507	GT-AG	28393	7.88	CON	novel
NC_022309.1:60923719-60923877	0.352	GT-AT	159	-1.765	CON	known
NC_022307.1:1303966-1349229	0.555	GT-AG	45264	7.935	CON	known
NC_022322.1:71341037-71341357	0.486	GT-AG	321	6.21	CON	novel
NC_022314.1:45942127-45949470	0.559	GT-AG	7344	9.55	CON	known
NC_022309.1:69282287-69282686	0.645	GT-AG	400	6.85	AS	novel
NC_022303.1:66772058-66773437	0.555	GT-AG	1380	10.48	AS	known
NC_022305.1:30006292-30007935	0.518	GT-AG	1644	8.77	CON	known
NC_022309.1:62811586-62812133	0.403	GT-AG	548	6.6	CON	known
NC_022310.1:34757956-34759954	0.573	GT-AG	1999	9.495	CON	known
NC_022303.1:20834644-20834886	0.733	GT-AG	243	5.26	AS	novel
NC_022321.1:45181159-45181751	0.398	GT-AG	593	7.94	CON	known
NC_022301.1:62718137-62725098	0.609	GT-AG	6962	9.415	CON	known
NC_022311.1:14256747-14259448	0.508	GT-AG	2702	8.92	CON	known
NC_022296.1:113435347-113435731	0.506	GT-AG	385	6.565	CON	known
NC_022297.1:94680656-94681139	0.452	GT-AG	484	3.93	CON	known
NC_022295.1:28096865-28096960	0.531	GT-AG	96	6.215	AS	novel
NC_022296.1:40244921-40359704	0.61	GT-AG	114784	8.875	CON	known
NC_022298.1:57271949-57286944	0.622	GT-AG	14996	9.125	CON	known
NC_022299.1:35250329-35251063	0.393	GT-AG	735	9.445	AS	known
NC_022317.1:1334942-1339439	0.324	GT-AG	4498	8.63	CON	known
NC_022316.1:41803146-41804093	0.049	GT-NN	948	NA	CON	known
NC_022294.1:44020984-44021877	0.626	GT-AG	894	6.945	CON	known
NC_022294.1:114663133-114665585	0.605	GT-AG	2453	5.91	CON	known
NC_022305.1:22756635-22756873	0.674	GT-AG	239	6.615	CON	known
NC_022294.1:51549797-51555792	0.64	GT-AG	5996	9.945	CON	known
NC_022306.1:65324111-65324812	0.705	GT-AG	702	6.05	CON	known
NC_022308.1:44683684-44684078	0.408	GT-AG	395	6.99	CON	known
NC_022315.1:24308491-24318367	0.443	GT-AG	9877	9.975	AS	known
NC_022299.1:4676120-4676894	0.475	GT-AG	775	5.975	CON	novel
NC_022297.1:108195428-108196873	0.483	GT-AG	1446	6.36	CON	known
NC_022307.1:28026912-28028534	0.503	GT-AG	1623	6.905	CON	novel
NC_022312.1:39425059-39426507	0.548	GT-AG	1449	6.895	CON	novel
NC_022311.1:12786588-12788145	0.653	GT-AG	1558	9.105	CON	known
NC_022313.1:28211573-28211669	0.186	GC-AG	97	-5.055	CON	novel
NC_022303.1:72512307-72514096	0.674	GT-AG	1790	7.48	CON	novel
NC_022295.1:96313475-96323426	0.562	GT-AG	9952	10.105	AS	known
NC_022306.1:87492840-87493356	0.683	GT-AG	517	9.525	CON	known
NC_022317.1:2277990-2278269	0.421	GT-AG	280	6.975	AS	known
NC_022305.1:50142362-50147323	0.536	GT-AG	4962	9.25	AS	novel
NC_022297.1:35700202-35703563	0.618	GT-AG	3362	5.78	CON	known
NC_022313.1:42783550-42784986	0.662	GT-AG	1437	11.375	CON	known
NC_022299.1:5456968-5457488	0.292	NN-AG	521	NA	CON	known
NC_022308.1:46929008-46929428	0.392	GT-AG	421	8.43	CON	known
NC_022299.1:449399-450044	0.533	GT-AG	646	7.83	CON	known
NC_022295.1:96164264-96173800	0.453	GT-AG	9537	5.345	CON	known
NC_022293.1:64955969-64956140	0.581	GT-AG	172	10.305	CON	known
NC_022300.1:37142693-37143461	0.67	GT-AG	769	7.05	AS	novel
NC_022309.1:45107728-45109406	0.507	GT-AG	1679	5.595	CON	novel
NC_022310.1:7227243-7229266	0.477	GT-AG	2024	8.99	AS	known
NC_022316.1:61536223-61536284	0.5	AT-AC	62	-12.125	CON	known
NC_022300.1:68863671-68888481	0.5	GT-AG	24811	5.72	CON	known
NC_022298.1:56555088-56555755	0.612	GT-AG	668	8.73	CON	known
NC_022311.1:41442622-41443056	0.428	GT-AG	435	7.675	CON	known
NC_022316.1:42340441-42341150	0.187	GT-AG	710	6.665	CON	known
NC_022302.1:39952561-39967015	0.571	GT-AG	14455	9.585	CON	known
NC_022300.1:107818613-107827585	0.402	GT-AG	8973	7.11	AS	known
NC_022298.1:35685754-35688482	0.683	GT-AG	2729	6.705	CON	novel
NC_022304.1:33417191-33425664	0.445	GT-AG	8474	9.55	CON	novel
NC_022316.1:37144423-37145299	0.642	GT-AG	877	6.43	CON	known
NC_022307.1:32610131-32611359	0.429	GT-AG	1229	8.235	CON	novel
NC_022298.1:70413466-70424564	0.605	GT-AG	11099	8.345	AS	novel
NC_022297.1:65341085-65345138	0.625	GT-AG	4054	7.7	CON	known
NC_022296.1:98378901-98380045	0.625	GT-AG	1145	8.855	CON	known
NC_022312.1:13395045-13399151	0.626	GT-AG	4107	6.88	CON	known
NC_022304.1:53368054-53391906	0.596	GT-AG	23853	9.365	CON	novel
NC_022295.1:13591645-13592090	0.417	GT-TA	446	-0.665	CON	known
NC_022294.1:125564801-125568239	0.532	GT-AG	3439	9.35	AS	known
NC_022294.1:117235692-117236603	0.568	GT-AG	912	8.05	CON	known
NC_022298.1:99499110-99499829	0.608	GT-AG	720	10.09	CON	known
NC_022299.1:39791715-39802778	0.392	GT-AG	11064	7.745	CON	known
NC_022312.1:41766052-41767470	0.647	GT-AG	1419	10.38	CON	known
NC_022317.1:3163282-3164563	0.48	GT-AG	1282	8.55	CON	known
NC_022318.1:31472637-31601846	0.61	GT-AG	129210	9.14	CON	known
NC_022305.1:25272319-25281111	0.489	GT-AG	8793	6.565	CON	known
NC_022302.1:57379465-57384789	0.669	GT-AG	5325	8.11	CON	known
NC_022293.1:137348497-137365525	0.334	GT-AG	17029	3.975	CON	novel
NC_022298.1:95240041-95240227	0.556	GT-AG	187	9.805	CON	novel
NC_022317.1:3951276-3951351	0.382	GT-AG	76	9.285	CON	known
NC_022320.1:6102023-6105500	0.607	GC-AG	3478	6.15	CON	novel
NC_022318.1:20258136-20258319	0.446	GT-AG	184	9.925	CON	known
NC_022304.1:81903777-81906386	0.472	GT-AG	2610	4.44	CON	known
NC_022295.1:27304446-27304753	0.519	GT-AG	308	3.65	CON	known
NC_022298.1:108415721-108418396	0.318	GT-AG	2676	8.085	CON	known
NC_022299.1:15930876-15932183	0.434	GT-AG	1308	9.525	CON	known
NC_022293.1:123556256-123557479	0.66	GT-AG	1224	8.175	AS	known
NC_022308.1:44879805-44885013	0.489	GT-AG	5209	5.165	CON	known
NC_022309.1:17050509-17052300	0.688	GT-AG	1792	8.795	CON	known
NC_022322.1:32700098-32815756	0.588	GT-AG	115659	11.425	CON	known
NC_022321.1:43997089-44000144	0.541	GT-AG	3056	8.53	CON	known
NC_022307.1:6999874-7000455	0.491	GT-AG	582	9.145	CON	known
NC_022294.1:123434155-123444520	0.544	GT-AG	10366	9.11	CON	known
NC_022322.1:61366733-61385819	0.379	GT-AG	19087	9.215	CON	known
NC_022297.1:10190839-10207654	0.607	GT-AG	16816	7.375	CON	known
NC_022299.1:35328435-35329223	0.433	GT-AG	789	9.98	AS	known
NC_022303.1:40166892-40168241	0.603	GT-AG	1350	7.8	CON	novel
NC_022294.1:120305805-120306251	0	NN-NN	447	NA	CON	known
NC_022315.1:7065834-7067264	0.502	GT-AG	1431	10.035	CON	known
NC_022305.1:62769788-62777299	0.559	GT-AG	7512	7.89	CON	novel
NC_022308.1:9913478-9917255	0.641	GT-AG	3778	8.02	CON	known
NC_022317.1:25053661-25054103	0.445	GT-AG	443	7.205	CON	known
NC_022308.1:28225420-28225970	0.708	GT-AG	551	10.375	CON	known
NC_022322.1:31185337-31189401	0.64	GT-AG	4065	9.11	CON	known
NC_022309.1:10123335-10151722	0.553	GT-AG	28388	9.95	CON	known
NC_022295.1:14038997-14040087	0.655	GT-AG	1091	6.515	CON	known
NC_022309.1:44167305-44168071	0.361	GT-AG	767	7.13	AS	known
NC_022311.1:48136695-48137011	0.596	GT-AG	317	8.665	CON	known
NC_022299.1:49170388-49172774	0.53	GT-AG	2387	9.305	AS	known
NC_022317.1:16459818-16462025	0.646	GT-AG	2208	7.335	CON	known
NC_022299.1:53539641-53541271	0.682	GT-AG	1631	6.67	CON	novel
NC_022308.1:3024210-3031188	0.434	GT-AG	6979	8.47	CON	novel
NC_022309.1:60811689-60811924	0.538	GT-AG	236	8.675	AS	known
NW_005101050.1:98928-100266	0.583	GT-AG	1339	9.51	CON	known
NC_022305.1:62990779-62991080	0.712	GT-AG	302	9.74	CON	known
NC_022295.1:76959697-76961513	0.571	GT-AG	1817	8.015	CON	known
NW_005107342.1:166038-166145	0.324	GT-AG	108	7.59	CON	known
NC_022297.1:63064580-63065198	0.662	GT-AG	619	8.65	CON	known
NC_022315.1:3433941-3435132	0.592	GT-AG	1192	9.575	CON	known
NC_022302.1:72728702-72744533	0.632	GT-AG	15832	9.91	AS	novel
NC_022322.1:9480274-9481323	0.573	GT-AG	1050	8.905	AS	known
NC_022318.1:12420216-12425875	0.649	GT-AG	5660	6.255	CON	novel
NC_022295.1:7156579-7218891	0.604	GT-AG	62313	9.71	CON	known
NC_022314.1:53329145-53329245	0.545	GT-AG	101	3.54	CON	novel
NC_022301.1:60848252-60849774	0.594	GT-AG	1523	8.315	CON	known
NC_022313.1:51759319-51759806	0.725	GT-AG	488	7.42	CON	known
NC_022307.1:72898503-72899264	0.63	GT-AG	762	10.215	CON	known
NC_022311.1:55084563-55084679	0.564	GT-AG	117	5.025	CON	known
NC_022317.1:17156198-17156700	0.696	GT-AG	503	7.53	AS	known
NC_022302.1:53913112-53913888	0.699	GT-AG	777	9.11	CON	known
NC_022299.1:12791189-12791863	0.416	GT-AG	675	8.005	CON	known
NC_022302.1:33629656-33629755	0.32	GT-AG	100	8.555	CON	known
NC_022301.1:20379576-20416730	0.555	GT-AG	37155	10.445	CON	novel
NC_022299.1:146928-148426	0.436	GT-AG	1499	7.685	AS	known
NC_022312.1:40957212-40961567	0.636	GT-AG	4356	7.445	CON	known
NC_022300.1:103498120-103528217	0.503	GT-AG	30098	11.555	CON	known
NC_022297.1:49346760-49364603	0.568	GT-AG	17844	8.75	CON	known
NC_022296.1:64607332-64609435	0.62	GT-AG	2104	6.675	CON	known
NC_022293.1:127285339-127290842	0.632	GT-AG	5504	5.145	CON	known
NC_022316.1:45668473-45669928	0.625	GT-AG	1456	9.905	CON	known
NC_022306.1:68468714-68649051	0.572	GT-AG	180338	9.725	CON	known
NC_022295.1:19677466-19677661	0.546	GT-AG	196	9.41	CON	known
NC_022321.1:45308631-45309279	0.545	GT-AG	649	9.245	CON	known
NC_022310.1:14084029-14084236	0.337	GT-AG	208	5.94	CON	known
NC_022312.1:70418220-70419611	0.409	GT-AG	1392	6.215	CON	known
NC_022306.1:62534348-62539591	0.675	GT-AG	5244	8.33	CON	known
NC_022311.1:19459479-19460077	0.544	GT-AG	599	8.555	CON	known
NC_022308.1:32937304-32939002	0.658	GT-AG	1699	10.85	CON	known
NC_022295.1:95511934-95533160	0.541	GT-AG	21227	2.77	CON	novel
NC_022297.1:24797398-24798548	0.476	GT-AG	1151	8.74	AS	novel
NC_022294.1:103462562-103472745	0.44	GT-AG	10184	10.465	CON	novel
NC_022305.1:15632937-15642650	0.66	GT-AG	9714	6.305	CON	known
NC_022304.1:13572470-13573222	0.398	GT-AG	753	5.9	CON	known
NC_022304.1:67541011-67545590	0.616	GT-AG	4580	8.115	AS	novel
NC_022303.1:58846806-58846890	0.706	GT-AG	85	7.9	CON	known
NC_022307.1:42548202-42549609	0.437	GT-AG	1408	8.875	CON	known
NC_022311.1:20210784-20210888	0.314	GT-AG	105	6.32	CON	known
NC_022297.1:29782639-29795027	0.539	GT-AG	12389	9.215	CON	known
NC_022299.1:48013576-48013730	0.645	GT-AG	155	10.22	CON	known
NC_022295.1:31865026-31865306	0.367	GT-AG	281	8.51	CON	known
NC_022320.1:40264237-40267957	0.663	GT-AG	3721	6.525	AS	known
NC_022307.1:15413446-15417960	0.644	GT-AG	4515	7.1	CON	novel
NC_022317.1:14622655-14623217	0.57	GT-AG	563	8.745	CON	known
NC_022316.1:8212802-8244728	0.632	GT-AG	31927	9.895	CON	known
NC_022319.1:31738256-31751066	0.402	GT-AG	12811	8.14	CON	known
NC_022302.1:39081266-39081427	0.71	GT-AG	162	6.39	CON	known
NC_022298.1:70565444-70565951	0.634	GT-AG	508	11.04	AS	known
NC_022313.1:20009240-20019084	0.495	GT-AG	9845	6.125	CON	novel
NC_022310.1:45216979-45217252	0.42	GT-AG	274	8.73	CON	known
NC_022301.1:81758221-81760264	0.545	GT-AG	2044	9.085	CON	known
NC_022298.1:112555663-112557492	0.274	GT-AG	1830	9.525	CON	known
NC_022302.1:96204376-96204995	0.465	GT-AG	620	10.615	AS	novel
NC_022316.1:511964-513908	0.576	GT-AG	1945	8.405	CON	known
NC_022294.1:125593006-125593717	0.57	GT-AG	712	10.355	CON	known
NC_022295.1:18085289-18085698	0.354	GT-AG	410	7.025	CON	known
NC_022299.1:4193867-4194502	0.414	GT-AG	636	7.91	CON	known
NC_022295.1:49233117-49235984	0.582	GT-AG	2868	9.695	CON	known
NC_022295.1:100769331-100772983	0.487	GT-AG	3653	9.345	CON	novel
NC_022298.1:42703834-42705397	0.605	GT-AG	1564	9.135	CON	known
NC_022310.1:25505750-25510812	0.549	GT-AG	5063	8.635	CON	known
NC_022293.1:72565024-72567500	0.603	GT-AG	2477	8.125	CON	known
NC_022299.1:34154199-34155309	0.558	GT-AG	1111	10.195	CON	known
NC_022295.1:26873510-26875007	0.692	GT-AG	1498	8.335	AS	novel
NC_022301.1:77629495-77630378	0.736	GT-AG	884	8.105	CON	known
NC_022311.1:34343846-34352943	0.475	GT-AG	9098	10.625	AS	known
NC_022300.1:93370753-93374822	0.266	GT-AG	4070	12.035	CON	known
NC_022310.1:24177897-24181231	0.064	GC-AG	3335	-10.055	CON	novel
NC_022310.1:9736187-9736349	0.031	GC-NN	163	NA	CON	known
NC_022293.1:142008922-142011055	0.365	GT-AG	2134	9.86	AS	known
NC_022300.1:58364100-58364278	0.419	GT-AG	179	5.41	AS	novel
NC_022309.1:60752964-60753347	0.443	GT-AG	384	8.55	CON	known
NC_022321.1:36060228-36060434	0.391	GT-AG	207	12.57	CON	known
NC_022293.1:65454608-65457498	0.563	GT-AG	2891	7.86	CON	known
NC_022301.1:52292712-52299878	0.56	GT-AG	7167	8.04	CON	known
NC_022307.1:44512288-44512486	0.457	GT-AG	199	7.025	AS	known
NC_022316.1:40873683-40876474	0.603	GT-AG	2792	7.805	CON	known
NC_022302.1:2221428-2222589	0.728	GT-AG	1162	7.57	CON	known
NC_022308.1:3099558-3100308	0.498	GT-AG	751	11.07	CON	known
NC_022315.1:47833661-47833815	0.452	GT-AG	155	7.59	CON	known
NC_022302.1:54143149-54145363	0.636	GT-AG	2215	8.965	CON	known
NC_022299.1:12791979-12793425	0.459	GT-TT	1447	-5.4	CON	novel
NC_022311.1:35259628-35260109	0.363	GT-AG	482	10.205	AS	novel
NC_022303.1:70094747-70096830	0.452	GT-AG	2084	10.245	CON	known
NC_022320.1:4490389-4492836	0.61	GT-AG	2448	8.315	AS	novel
NC_022314.1:42662079-42662493	0.414	GT-AG	415	8.08	CON	known
NC_022294.1:72628099-72628622	0.677	GT-AG	524	9.415	CON	known
NC_022313.1:42709958-42759266	0.577	GT-AG	49309	7.265	CON	novel
NC_022315.1:23726805-23729505	0.534	GT-AG	2701	5.02	CON	known
NC_022293.1:82159413-82169542	0.484	GT-AG	10130	9.105	CON	known
NC_022317.1:40886931-40888372	0.349	GT-AG	1442	8.43	AS	novel
NC_022318.1:7678506-7679332	0.713	GT-AG	827	9.755	AS	known
NC_022310.1:42135436-42136017	0.674	GT-AG	582	10.425	CON	known
NC_022307.1:44392206-44392512	0.479	GT-AG	307	9.985	CON	known
NC_022302.1:11344410-11345426	0.648	GT-AG	1017	9.175	CON	known
NC_022298.1:68931294-68933086	0.552	GT-AG	1793	7.695	CON	known
NC_022296.1:69774404-69780515	0.604	GT-AG	6112	8.145	CON	known
NC_022310.1:47136501-47137489	0.56	GT-AG	989	10.345	AS	novel
NC_022303.1:73869072-73869866	0.624	GT-AG	795	8.095	CON	known
NC_022315.1:39836399-39849577	0.546	GT-AG	13179	10.06	CON	known
NC_022309.1:53792905-53793752	0.629	GT-AG	848	7.97	CON	known
NC_022314.1:50158651-50160834	0.333	GT-AG	2184	6.615	AS	novel
NC_022300.1:67641980-67644652	0.529	GT-AG	2673	6.07	CON	known
NC_022295.1:7917764-7918194	0.429	GT-AG	431	8.405	CON	known
NC_022297.1:104067230-104068686	0.397	GT-AG	1457	8.215	CON	known
NC_022322.1:85726705-85791563	0.563	GT-AG	64859	8.98	CON	known
NC_022297.1:54424198-54424296	0.434	GT-AG	99	9.085	CON	novel
NC_022313.1:43307530-43324990	0.655	GT-AG	17461	-6.78	CON	known
NC_022303.1:6452784-6453102	0.627	GT-AG	319	10.98	CON	novel
NC_022321.1:37941342-37942469	0.409	GT-AG	1128	9.76	CON	novel
NC_022294.1:105813923-105814592	0.482	GT-AG	670	9.89	CON	known
NC_022293.1:81682340-81684208	0.515	GT-AG	1869	11.715	AS	novel
NC_022307.1:72434261-72435437	0.545	GT-AG	1177	8.945	CON	known
NC_022300.1:73525744-73526005	0.393	GT-AG	262	7.32	CON	known
NC_022314.1:11177037-11238351	0.535	GT-AG	61315	9.635	CON	known
NW_005101198.1:1340795-1344257	0.305	GT-AG	3463	11.835	CON	known
NC_022317.1:3795965-3797003	0.405	GT-AG	1039	9.965	AS	known
NC_022317.1:33616344-33616509	0.295	GT-AG	166	8.45	CON	known
NC_022312.1:61778473-61784747	0.516	GT-AG	6275	10.16	CON	known
NC_022293.1:144597938-144604372	0.59	GT-AG	6435	6.585	CON	known
NC_022322.1:37847765-37849127	0.663	GT-AG	1363	7.945	CON	known
NW_005101056.1:391818-404431	0.508	GT-AG	12614	6.725	CON	novel
NC_022318.1:29491365-29491986	0.635	GT-AG	622	10.215	CON	novel
NC_022294.1:19001314-19001402	0.753	GT-AG	89	9.89	CON	known
NC_022315.1:26563815-26563911	0.577	GT-AG	97	9.01	CON	known
NC_022319.1:24418471-24418621	0.007	NN-GA	151	NA	CON	known
NC_022311.1:49680190-49680597	0.431	GT-AG	408	8.475	CON	known
NC_022295.1:13892982-13895935	0.635	GT-AG	2954	8.175	CON	known
NC_022300.1:22459268-22469190	0.629	GT-AG	9923	8.04	CON	known
NC_022296.1:14072139-14077873	0.578	GT-AG	5735	7.685	CON	known
NC_022294.1:70608925-70613658	0.471	GT-AG	4734	11.375	CON	known
NC_022311.1:20480099-20480755	0.583	GT-AG	657	8.06	CON	known
NC_022293.1:69493502-69493606	0.667	GT-AG	105	9.645	AS	novel
NC_022297.1:94024182-94025438	0.58	GT-AG	1257	7.175	CON	novel
NC_022294.1:90426956-90429042	0.606	GT-AG	2087	7.2	CON	known
NC_022294.1:121251197-121251921	0.545	GT-AG	725	10.275	CON	known
NC_022310.1:25048845-25049058	0.411	GT-AG	214	10.94	CON	known
NC_022309.1:3970193-3971343	0.499	GT-AG	1151	9.705	CON	known
NC_022302.1:21041504-21041588	0.294	GT-AG	85	8.29	CON	known
NC_022316.1:22323638-22326889	0.594	GT-AG	3252	7.275	CON	known
NC_022302.1:20267177-20267485	0.385	GT-AG	309	6.85	CON	known
NC_022314.1:5397603-5398770	0.566	GT-AG	1168	8.965	CON	novel
NC_022310.1:34086597-34086729	0.444	GT-AG	133	6.9	CON	known
NC_022315.1:48227568-48251599	0.456	GT-AG	24032	10.045	CON	novel
NC_022309.1:70359356-70359439	0.298	GT-AG	84	7.8	AS	known
NC_022308.1:40159627-40161079	0.596	GT-AG	1453	7.025	CON	known
NC_022296.1:35324959-35325997	0.709	GT-AG	1039	7.49	CON	known
NC_022293.1:98263744-98269764	0.618	GT-AG	6021	7.675	CON	known
NC_022306.1:19747952-19758370	0.496	GT-AG	10419	10.26	CON	known
NC_022297.1:29025835-29028212	0.482	GT-AG	2378	8.855	AS	known
NC_022300.1:45166467-45166655	0.772	GT-AG	189	9.215	CON	known
NC_022310.1:2207771-2212952	0.201	GT-AG	5182	8.525	CON	novel
NC_022309.1:61612687-61612779	0.398	GT-AG	93	8.44	CON	known
NC_022305.1:73920500-73923843	0.571	GT-AG	3344	8.985	CON	known
NC_022315.1:25770122-25770479	0.453	GT-AG	358	8.445	CON	novel
NC_022303.1:3541813-3561208	0.551	GT-AG	19396	8.15	AS	novel
NC_022300.1:37504117-37523536	0.656	GT-AG	19420	7.7	AS	known
NC_022305.1:3162150-3162303	0.565	GT-AG	154	9.27	AS	novel
NC_022317.1:35749159-35749346	0.351	GT-AG	188	8.705	CON	known
NC_022308.1:40563454-40565030	0.374	GT-AG	1577	11.03	CON	known
NC_022317.1:26920700-26920787	0.432	GT-AG	88	8.725	CON	known
NC_022295.1:75065041-75071066	0.624	GT-AG	6026	3.72	AS	known
NC_022310.1:61008689-61009594	0.442	GT-AG	906	4.99	CON	novel
NC_022303.1:47432613-47434513	0.536	GT-AG	1901	8.09	CON	known
NC_022301.1:26297035-26301706	0.506	GT-AG	4672	8.985	CON	novel
NC_022303.1:85664450-85665023	0.416	GT-AG	574	8.155	CON	known
NC_022309.1:12546101-12577653	0.575	GT-AG	31553	12.84	AS	novel
NC_022307.1:73765934-73767646	0.608	GT-AG	1713	8.31	CON	novel
NC_022298.1:112593022-112593269	0.391	GT-AG	248	6.455	CON	known
NW_005101206.1:268943-269133	0.393	GT-AG	191	7.35	CON	known
NC_022297.1:29652918-29653883	0.531	GT-AG	966	10.785	CON	known
NC_022299.1:11589313-11589918	0.424	GT-AG	606	9.565	CON	known
NC_022322.1:72656284-72675274	0.592	GT-AG	18991	9.765	CON	novel
NC_022293.1:108585564-108620070	0.543	GT-AG	34507	8.335	CON	novel
NC_022314.1:13676451-13676911	0.605	GT-AG	461	6.38	AS	known
NC_022322.1:96645196-96669925	0.624	GT-AG	24730	10.155	AS	known
NC_022318.1:16376556-16381644	0.445	GT-AG	5089	8.585	CON	known
NC_022297.1:86066554-86072904	0.567	GT-AG	6351	9.355	CON	known
NC_022315.1:14573710-14574379	0.355	GT-AG	670	7.995	CON	known
NC_022313.1:63618421-63684179	0.513	GT-AG	65759	11.145	CON	known
NC_022293.1:70734530-70739891	0.498	GT-AG	5362	8.005	CON	known
NC_022322.1:80638511-80638723	0.601	GT-AG	213	7.475	AS	novel
NC_022309.1:59707844-59708227	0.021	NN-GG	384	NA	CON	known
NC_022311.1:17082716-17086792	0.571	GT-AG	4077	8.645	CON	known
NC_022296.1:74105319-74147045	0.539	GT-AG	41727	9.41	AS	novel
NC_022299.1:47622027-47622909	0.54	GT-AG	883	4.84	CON	novel
NC_022294.1:36727213-36731401	0.496	GT-AG	4189	6.98	CON	novel
NC_022301.1:56610362-56611178	0.699	GT-AG	817	8.695	CON	known
NC_022302.1:33641000-33641519	0.398	GT-AG	520	7.77	CON	known
NC_022312.1:63595391-63605617	0.571	NN-AG	10227	NA	CON	known
NC_022314.1:16530472-16530773	0.616	GT-AG	302	9.14	CON	known
NC_022315.1:47228711-47230093	0.61	GT-AG	1383	5.07	CON	novel
NC_022306.1:11000674-11005920	0.429	GT-AG	5247	9.12	CON	novel
NC_022305.1:40596118-40596818	0.521	GT-AG	701	-4.075	CON	known
NC_022300.1:69819139-69823698	0.493	GT-AG	4560	5.25	CON	known
NC_022322.1:54515275-54515415	0.071	GG-CG	141	-11.795	CON	known
NC_022294.1:70664779-70669800	0.561	GT-AG	5022	8.285	CON	known
NC_022303.1:12010954-12171415	0.578	GT-AG	160462	7.435	CON	known
NC_022308.1:4687966-4710708	0.619	GT-AG	22743	10.29	CON	novel
NC_022295.1:26519313-26521359	0.658	GT-AG	2047	7.305	CON	known
NC_022301.1:10155059-10166557	0.569	GT-AG	11499	10.715	CON	known
NC_022310.1:52557595-52558700	0.351	GC-AG	1106	6.9	AS	known
NC_022321.1:478771-502650	0.543	GT-AG	23880	6.19	CON	novel
NC_022312.1:40000996-40002208	0.603	GT-AG	1213	9.725	CON	known
NC_022298.1:64780381-64783232	0.61	GT-AG	2852	5.62	CON	known
NC_022306.1:29956883-29958264	0.516	GT-AG	1382	6.51	CON	known
NC_022298.1:34521885-34523063	0.656	GT-AG	1179	7.365	CON	novel
NC_022308.1:69725763-69734964	0.658	GT-AG	9202	9.295	AS	novel
NC_022294.1:97111881-97115555	0.608	GT-AG	3675	5.11	AS	known
NC_022304.1:31522615-31523838	0.552	GT-AG	1224	7.585	CON	known
NC_022311.1:21930386-21930468	0.337	GT-AG	83	7.16	CON	known
NC_022321.1:44005806-44007577	0.537	GT-AG	1772	7.195	CON	known
NC_022308.1:62562617-62564278	0.588	GT-AG	1662	6.56	CON	known
NC_022299.1:47984413-47984496	0.631	GT-AG	84	8.135	CON	known
NC_022318.1:29116517-29117496	0.637	GT-AG	980	9.44	CON	known
NC_022299.1:35068222-35068484	0.373	GT-AG	263	6.65	CON	known
NC_022300.1:28927810-29061663	0.605	GT-AG	133854	10.04	CON	known
NC_022318.1:11571697-11572229	0.685	GT-AG	533	9.19	CON	known
NC_022294.1:17491784-17493540	0.635	GT-AG	1757	8.155	CON	known
NC_022303.1:14668069-14678923	0.525	GT-AG	10855	6.54	CON	novel
NC_022320.1:39423851-39424785	0.538	GT-AG	935	11.095	CON	known
NC_022313.1:19240534-19241549	0.473	GT-AG	1016	8.865	AS	novel
NC_022294.1:17447786-17448899	0.598	GT-AG	1114	9.26	CON	known
NC_022306.1:54386776-54387678	0.557	GT-AG	903	10.23	CON	known
NC_022316.1:43051912-43058133	0.467	GT-AG	6222	7.33	CON	known
NC_022320.1:39050649-39051316	0.621	GT-AG	668	6.47	AS	novel
NC_022303.1:67170686-67183315	0.587	GT-AG	12630	8.535	CON	known
NC_022299.1:7405797-7407655	0.403	GT-AG	1859	7.185	AS	known
NC_022297.1:95148408-95148612	0.444	GT-AG	205	8.42	AS	novel
NC_022295.1:55883950-55937084	0.572	GT-AG	53135	11.635	CON	known
NC_022322.1:81666286-81666424	0.446	GT-AG	139	8.3	CON	known
NC_022298.1:96674614-96675655	0.592	GT-AG	1042	5.7	CON	known
NC_022314.1:50460624-50461240	0.442	GT-AG	617	8.985	CON	known
NC_022316.1:45434983-45435296	0.436	GT-AG	314	8.335	CON	known
NC_022300.1:58396033-58396143	0.432	GT-AG	111	9.09	CON	known
NC_022303.1:81951646-81953902	0.623	GT-AG	2257	10.38	CON	known
NC_022310.1:46261184-46265468	0.614	GT-AG	4285	9.22	CON	known
NC_022311.1:41563923-41564205	0.314	GT-AG	283	10.08	CON	known
NC_022296.1:75189675-75194517	0.636	GT-AG	4843	5.54	CON	known
NC_022294.1:125934850-125935732	0.418	GT-AG	883	7.58	AS	known
NC_022293.1:14166721-14181452	0.566	GT-AG	14732	8.295	CON	known
NC_022307.1:22028489-22028799	0.495	GT-AG	311	11.425	CON	known
NC_022294.1:131049094-131050349	0.683	GT-AG	1256	4.59	CON	known
NC_022295.1:7921162-7921339	0.427	GT-AG	178	8.005	CON	novel
NC_022312.1:35015920-35016667	0.595	GT-AG	748	7.3	AS	novel
NC_022309.1:54753963-54758506	0.662	GC-AG	4544	6.76	AS	known
NC_022314.1:16934208-16935019	0.626	GT-AG	812	8.815	AS	known
NC_022308.1:30507131-30508246	0.669	GT-AG	1116	7.83	CON	known
NC_022295.1:109214909-109215313	0.58	GT-AG	405	8.475	AS	novel
NC_022320.1:27215099-27216507	0.64	GT-AG	1409	5.505	AS	known
NC_022299.1:11817858-11818736	0.594	GT-AG	879	8.435	CON	known
NC_022314.1:42778653-42779217	0.658	GT-AG	565	8.995	CON	known
NC_022297.1:42400065-42403714	0.616	GT-AG	3650	9.24	CON	novel
NC_022313.1:64517405-64519149	0.562	GT-AG	1745	10.075	CON	known
NC_022302.1:80777428-80777602	0.434	GT-AG	175	10.455	CON	known
NC_022299.1:13859032-13865085	0.546	GT-AG	6054	7.025	CON	known
NC_022298.1:68924132-68929624	0.582	GT-AG	5493	8.565	AS	novel
NC_022315.1:8564433-8568098	0.568	GT-AG	3666	7.59	CON	known
NC_022297.1:104289266-104290360	0.005	GT-AG	1095	NA	CON	known
NC_022311.1:35066655-35069131	0.464	GT-AG	2477	9.965	CON	known
NC_022300.1:108466118-108469365	0.597	GT-AG	3248	9.15	CON	known
NC_022298.1:38246171-38249302	0.646	GT-AG	3132	8.725	CON	known
NW_005101907.1:293610-293690	0.346	GT-AG	81	6.195	CON	known
NC_022299.1:26728748-26728894	0.721	GT-AG	147	8.525	CON	known
NC_022300.1:89237732-89239611	0.599	GT-AG	1880	7.85	AS	novel
NC_022311.1:21185618-21186633	0.372	GT-AG	1016	9.66	CON	known
NC_022317.1:35477614-35478278	0.453	GT-AG	665	8.65	CON	novel
NC_022318.1:35107071-35107973	0.135	GT-NN	903	NA	CON	known
NC_022308.1:73957804-73964668	0.548	GT-AG	6865	8.23	AS	known
NC_022314.1:21820131-21821237	0.664	GT-AG	1107	8.285	AS	novel
NC_022322.1:88179132-88237513	0.569	GT-AG	58382	9.175	CON	known
NC_022313.1:66524665-66526060	0.09	GT-AG	1396	8.49	CON	novel
NC_022315.1:13420070-13422766	0.427	GT-AG	2697	9.215	AS	novel
NC_022306.1:65291072-65294872	0.604	GT-AG	3801	9.375	CON	known
NC_022299.1:40386024-40387008	0.396	GT-AG	985	9.655	CON	known
NC_022314.1:22930507-22931565	0.555	GT-AG	1059	5.96	CON	known
NC_022305.1:25320487-25326921	0.594	GT-AG	6435	8.73	CON	known
NC_022315.1:2811415-2812527	0.65	GT-AG	1113	8.87	CON	known
NC_022310.1:39334297-39335027	0.498	GT-AG	731	7.715	CON	known
NC_022311.1:21920946-21921034	0.247	GT-AG	89	7.23	CON	known
NC_022302.1:24786127-24787773	0.63	GT-AG	1647	8.305	CON	known
NC_022317.1:40459881-40460558	0.404	GT-AG	678	10.795	CON	known
NC_022303.1:103890358-103891561	0.002	GT-NN	1204	NA	CON	known
NC_022304.1:33925646-33926383	0.683	GT-AG	738	8.225	CON	known
NC_022305.1:64102976-64104038	0.665	GT-AG	1063	6.655	CON	known
NC_022293.1:136513891-136513978	0.648	GT-AG	88	7.275	CON	known
NC_022303.1:98654326-98656157	0.404	GT-AG	1832	6.16	CON	known
NC_022313.1:39395668-39397188	0.643	GT-AG	1521	5.925	CON	known
NC_022309.1:35144519-35146433	0.688	GT-AG	1915	8.52	AS	known
NC_022301.1:50724336-50725174	0.639	GT-AG	839	8.04	CON	known
NC_022305.1:59792086-59794347	0.531	GT-AG	2262	7.65	CON	novel
NC_022298.1:90292914-90300011	0.602	GT-AG	7098	6.635	CON	known
NC_022305.1:73148225-73148580	0.253	GT-AG	356	7.335	CON	known
NC_022314.1:51046541-51046626	0.384	GT-AG	86	7.455	CON	known
NC_022301.1:40256873-40258533	0.638	GT-AG	1661	5.785	CON	known
NC_022309.1:44873197-44873255	0	NN-NN	59	NA	CON	known
NC_022314.1:25803475-25806656	0.675	GT-AG	3182	7.66	AS	known
NC_022322.1:12391584-12402961	0.598	GT-AG	11378	10.08	AS	known
NC_022305.1:20965925-20974509	0.595	GT-AG	8585	10.695	CON	known
NC_022314.1:50681597-50681762	0.482	GT-AG	166	7.305	CON	known
NC_022295.1:53355536-53360091	0.639	GT-AG	4556	9.25	CON	known
NC_022318.1:17745826-17745976	0.205	GT-AG	151	4.19	CON	known
NC_022310.1:48567498-48568081	0.373	GT-AG	584	7.63	CON	known
NC_022300.1:46555444-46558442	0.623	GT-AG	2999	6.42	CON	known
NC_022302.1:7979431-7980595	0.617	GT-AG	1165	7.58	CON	known
NC_022320.1:1815176-1815408	0.579	AT-AC	233	-11.16	CON	novel
NW_005101137.1:89299-91795	0.507	GT-AG	2497	8.75	CON	known
NC_022297.1:105096691-105097933	0.365	GT-AG	1243	10.35	CON	known
NC_022294.1:106761268-106764082	0.413	GT-AG	2815	8.345	AS	known
NC_022297.1:94877251-94877767	0.431	GT-AG	517	7.185	CON	novel
NW_005101198.1:745426-746560	0.374	GT-AG	1135	9.11	CON	known
NC_022297.1:25053405-25069805	0.603	GT-AG	16401	10.775	AS	known
NC_022305.1:71748681-71748845	0.382	GT-AG	165	4.49	AS	novel
NC_022302.1:9098437-9126782	0.601	GT-AG	28346	4.925	CON	novel
NC_022296.1:103144195-103145866	0.487	GT-AG	1672	10.355	CON	known
NC_022311.1:55238749-55240299	0.502	GT-AG	1551	7.46	CON	known
NC_022298.1:17708529-17710465	0.464	GT-AG	1937	9.015	CON	known
NC_022305.1:52372758-52373060	0.353	GT-AG	303	5.215	CON	known
NC_022321.1:28460849-28470213	0.6	GT-AG	9365	8.715	CON	known
NC_022311.1:10558144-10559759	0.693	GT-AG	1616	7.35	CON	known
NC_022305.1:24400849-24402120	0.493	GT-AG	1272	9.485	CON	known
NC_022311.1:23783991-23784823	0.497	GT-AG	833	10.555	CON	known
NC_022299.1:1876051-1877093	0.53	GT-AG	1043	9.725	CON	known
NC_022301.1:71019530-71024037	0.62	GT-AG	4508	7.8	CON	known
NC_022317.1:27780965-27781105	0.284	GT-AG	141	7.445	CON	known
NC_022306.1:91900006-91900152	0.68	GC-AG	147	-2.7	CON	novel
NC_022318.1:17077296-17077955	0.515	GT-AG	660	8.795	CON	known
NC_022305.1:62801271-62802389	0.536	GT-AG	1119	9.595	CON	known
NC_022317.1:18264235-18266116	0.614	GT-AG	1882	10.085	CON	known
NC_022308.1:3745658-3747555	0.639	GT-AG	1898	8.66	CON	novel
NC_022295.1:106762555-106762856	0.606	GT-AG	302	6.065	CON	known
NC_022305.1:19410495-19413019	0.672	GT-AG	2525	8.015	CON	known
NC_022299.1:16776726-16777009	0.412	GT-AG	284	7.03	CON	known
NC_022294.1:55797617-55797859	0.626	GT-AG	243	6.965	CON	known
NC_022314.1:21184044-21184305	0.401	GT-AG	262	10.94	CON	known
NC_022294.1:134871735-134872665	0.38	GT-AG	931	7.925	CON	known
NC_022317.1:2526234-2551331	0.339	AT-AC	25098	-16.43	CON	novel
NC_022303.1:105079830-105081475	0.213	GT-AG	1646	9.25	CON	known
NC_022301.1:20187962-20188144	0.361	AT-NN	183	NA	CON	known
NC_022303.1:93603611-93613130	0.506	GT-AG	9520	9.41	CON	known
NC_022301.1:47359291-47359981	0.602	GT-AG	691	9.23	AS	known
NC_022308.1:44530336-44536907	0.527	GT-AG	6572	8.96	AS	novel
NC_022302.1:21724802-21731061	0.538	GT-AG	6260	10.275	AS	known
NC_022306.1:18733536-18735255	0.449	GT-AG	1720	8.535	CON	known
NC_022305.1:70209664-70213845	0.507	GT-AG	4182	NA	CON	known
NC_022318.1:41863279-41865280	0.515	GT-AG	2002	6.815	CON	known
NC_022303.1:46416190-46416355	0.349	GT-AG	166	7.845	CON	known
NC_022295.1:116545252-116545471	0.391	GT-AG	220	6.33	CON	novel
NC_022301.1:70502735-70504130	0.571	GT-AG	1396	9.005	CON	known
NC_022294.1:106878110-106878530	0.373	GT-AG	421	7.73	CON	novel
NC_022295.1:48845678-48861104	0.562	GT-AG	15427	11.275	AS	known
NC_022310.1:35612424-35612816	0.463	GT-AG	393	6.955	AS	known
NC_022311.1:60312654-60334532	0.521	GT-AG	21879	9.53	CON	novel
NC_022297.1:26039234-26050222	0.376	GT-AG	10989	6.53	CON	known
NC_022294.1:54984906-55146853	0.603	GT-AG	161948	8.135	CON	known
NC_022322.1:93820106-93822144	0.623	GT-AG	2039	6.48	CON	known
NC_022298.1:69971616-69976121	0.532	GT-AG	4506	9.175	CON	known
NC_022297.1:41635382-41635481	0.64	GT-AG	100	7.935	CON	known
NC_022311.1:17152005-17154705	0.656	GC-AG	2701	5.745	AS	novel
NC_022322.1:81033002-81034464	0.6	GT-AG	1463	9.03	CON	known
NC_022314.1:49994447-49994651	0.517	GT-AG	205	8.09	CON	known
NC_022296.1:98420800-98430446	0.591	GT-AG	9647	10.58	CON	novel
NC_022297.1:103812218-103812973	0.421	GT-AG	756	6.905	CON	known
NC_022314.1:6517703-6518731	0.565	GT-AG	1029	5.95	CON	known
NC_022322.1:121801654-121802871	0.626	GT-AG	1218	8.56	CON	known
NC_022294.1:89569815-89570874	0.671	GT-AG	1060	8.5	CON	known
NC_022313.1:64586735-64587098	0.412	GT-AG	364	7.57	CON	known
NC_022299.1:68280103-68286581	0.507	GT-AG	6479	7.54	CON	known
NC_022294.1:26757790-26760563	0.686	GT-AG	2774	9.46	CON	known
NC_022312.1:5662038-5663726	0.668	GT-AG	1689	11.215	AS	known
NC_022311.1:13303904-13320410	0.573	GT-AG	16507	9.215	CON	known
NC_022293.1:952780-953064	0.663	GT-AG	285	9.685	CON	known
NC_022310.1:58629408-58629582	0.411	GT-AG	175	9.305	CON	known
NC_022311.1:55034609-55037513	0.523	GT-AG	2905	10.555	CON	known
NC_022316.1:49566803-49567655	0.478	GT-AG	853	7.655	CON	known
NC_022305.1:53044068-53044360	0.471	GT-AG	293	6.66	CON	known
NC_022313.1:53676488-53678236	0.631	GT-AG	1749	9.17	CON	known
NC_022309.1:69598163-69598398	0.61	GT-AG	236	10.215	CON	known
NC_022304.1:50245824-50247905	0.64	GT-AG	2082	8.105	CON	known
NC_022311.1:51279400-51280887	0.499	GT-AG	1488	8.235	AS	novel
NC_022294.1:129900794-129900912	0.235	GG-AG	119	3.25	CON	known
NC_022302.1:20480278-20485663	0.498	GT-AG	5386	8.56	CON	novel
NC_022308.1:49959513-49959903	0.384	GT-AG	391	8.775	CON	known
NC_022295.1:63338174-63338994	0.7	GT-AG	821	9.35	AS	known
NC_022322.1:72738262-72742584	0.639	GT-AG	4323	10.765	CON	known
NC_022301.1:2085905-2092353	0.599	GT-AG	6449	7.255	CON	known
NC_022317.1:36927346-36929631	0.463	GT-AG	2286	-1.805	CON	known
NC_022299.1:9732791-9733447	0.412	GT-AG	657	7.685	CON	known
NC_022303.1:27954105-28032703	0.55	GT-AG	78599	11.44	CON	known
NC_022310.1:51963781-51965290	0.473	GT-AG	1510	7.895	CON	novel
NC_022296.1:29761617-29763820	0.574	GT-AG	2204	10.95	CON	known
NC_022315.1:25810137-25810217	0.333	GT-AG	81	9.735	CON	known
NC_022302.1:72521343-72524553	0.616	GT-AG	3211	10.785	CON	novel
NC_022296.1:36149313-36154213	0.345	GT-AG	4901	8.85	CON	known
NC_022296.1:61324271-61324805	0.701	GT-AG	535	5.505	CON	known
NC_022317.1:36627809-36630462	0.523	GT-AG	2654	9.24	CON	novel
NC_022302.1:73622968-73677909	0.621	GT-AG	54942	8.135	CON	known
NC_022303.1:11800110-11843546	0.616	GT-AG	43437	9.82	CON	known
NC_022313.1:18652419-18654383	0.494	GT-AG	1965	7.795	CON	known
NC_022294.1:128142194-128142324	0.763	GT-AG	131	6.86	AS	known
NC_022299.1:38862122-38862665	0.605	GT-AG	544	8.04	AS	known
NC_022299.1:40323231-40323423	0.342	GT-AG	193	6.475	AS	known
NC_022314.1:13124976-13125780	0.466	GT-AG	805	9.235	AS	known
NC_022320.1:41477690-41485011	0.608	GT-AG	7322	10.315	CON	known
NC_022295.1:24205871-24207226	0.607	GT-AG	1356	7.86	CON	known
NC_022315.1:16286223-16286485	0.433	GT-AG	263	9.24	CON	known
NC_022297.1:94904177-94904351	0.389	GC-AG	175	4.925	AS	known
NC_022299.1:7491393-7492890	0.493	GT-AG	1498	7.77	CON	known
NC_022311.1:51250404-51250831	0.425	GT-AG	428	7.895	CON	novel
NC_022320.1:7406286-7406389	0.673	GT-AG	104	9.115	CON	known
NC_022317.1:25931216-25931569	0.446	GT-AG	354	7.19	CON	known
NC_022294.1:71962283-71966621	0.494	GT-AG	4339	6.23	CON	known
NC_022308.1:2308682-2309083	0.58	GT-AG	402	10.13	CON	known
NC_022313.1:39262944-39266033	0.688	GT-AG	3090	8.93	AS	novel
NC_022315.1:34070285-34073743	0.537	GT-AG	3459	11.15	CON	known
NC_022300.1:46588761-46591799	0.616	GT-AG	3039	9.29	CON	known
NC_022310.1:23261866-23267586	0.575	GT-AG	5721	9.725	CON	known
NC_022293.1:146189489-146191312	0.459	GT-AG	1824	8.56	AS	novel
NC_022297.1:104229279-104230310	0.484	GT-AG	1032	10.455	CON	known
NC_022300.1:60219564-60221922	0.581	GT-AG	2359	8.205	CON	known
NC_022319.1:25429468-25436292	0.501	GT-AG	6825	10.89	CON	novel
NC_022303.1:25602449-25603318	0.624	GT-AG	870	7.645	CON	known
NC_022304.1:25835769-25908394	0.538	GT-AG	72626	9.035	AS	novel
NC_022301.1:57459678-57464611	0.618	GT-AG	4934	9.55	CON	known
NC_022303.1:45207425-45210507	0.511	GT-AG	3083	10.205	CON	known
NC_022302.1:82337576-82340456	0.62	GT-AG	2881	11.81	AS	known
NC_022317.1:14222705-14226509	0.488	GT-AG	3805	8.205	CON	novel
NC_022307.1:40171713-40172686	0.641	GT-AG	974	8.905	CON	known
NC_022299.1:33695709-33699271	0.567	GT-AG	3563	9.49	CON	known
NC_022322.1:67111196-67112197	0.632	GT-AG	1002	10.45	CON	known
NC_022305.1:26547608-26549843	0.566	GT-AG	2236	8.755	CON	known
NC_022305.1:55371823-55372485	0.59	GT-AG	663	10.11	CON	known
NC_022296.1:101189503-101190359	0.665	GT-AG	857	6.9	CON	known
NC_022297.1:94959553-94959636	0.286	GT-AG	84	9.995	CON	known
NC_022313.1:28712561-28714951	0.662	GT-AG	2391	6.44	CON	known
NC_022311.1:26327897-26328182	0.479	GT-AG	286	7.46	CON	known
NC_022318.1:23187069-23209131	0.569	GT-AG	22063	9.115	AS	novel
NC_022311.1:10651239-10651341	0.66	GT-AG	103	10.325	CON	known
NC_022299.1:26726795-26728650	0.69	GT-AG	1856	8.185	CON	known
NC_022304.1:30479173-30482634	0.436	GT-AG	3462	9.84	CON	known
NC_022303.1:62178982-62184557	0.491	GT-AG	5576	7.75	CON	novel
NC_022298.1:58673046-58674099	0.622	GT-AG	1054	6.885	CON	novel
NC_022295.1:82807572-82813707	0.525	GT-AG	6136	9.805	CON	known
NC_022317.1:38269316-38270427	0.569	GT-AG	1112	10.035	CON	known
NW_005101198.1:1735900-1737800	0.482	GT-AG	1901	8.25	CON	known
NC_022302.1:43260776-43261447	0.353	GT-AG	672	6.33	AS	known
NC_022295.1:109446926-109452107	0.619	GT-AG	5182	6.125	CON	known
NC_022311.1:42552381-42552473	0.516	GT-AG	93	10.05	CON	known
NC_022319.1:36766297-36783376	0.511	GT-AG	17080	8.375	AS	known
NC_022293.1:81742030-81743661	0.596	GT-AG	1632	6.96	AS	known
NC_022322.1:61385923-61386640	0.671	GT-AG	718	5.525	CON	known
NC_022305.1:19573604-19600467	0.535	GT-AG	26864	7.28	AS	known
NC_022299.1:45861509-45861720	0.448	GT-AG	212	9.735	CON	known
NC_022311.1:38510970-38511394	0.426	GT-AG	425	11.885	CON	known
NC_022317.1:27497808-27502081	0.477	GT-AG	4274	9.72	CON	known
NC_022315.1:12091380-12091583	0.618	GT-AG	204	7.96	AS	novel
NC_022297.1:5821986-5826973	0.648	AT-AC	4988	-6.745	CON	known
NC_022309.1:12322290-12326014	0.591	GT-AG	3725	10.585	CON	known
NC_022312.1:2175114-2177431	0.544	GT-AG	2318	8.58	CON	known
NC_022316.1:2381501-2382393	0.486	GT-AG	893	8.115	CON	known
NC_022322.1:79816760-79817348	0.504	GT-AG	589	8.715	CON	known
NC_022314.1:11561941-11564046	0.481	GT-AG	2106	7.39	CON	novel
NC_022317.1:24947981-24948138	0.487	GT-AG	158	8.99	AS	novel
NC_022294.1:131501236-131506123	0.531	GT-AG	4888	9.385	CON	known
NC_022296.1:43776183-43783040	0.599	GT-AG	6858	9.985	AS	novel
NC_022308.1:58982169-58984451	0.435	GT-AG	2283	11.86	CON	known
NC_022295.1:13576500-13576638	0.374	GT-AG	139	8.7	CON	known
NC_022314.1:14278968-14312165	0.546	GT-AG	33198	8.765	CON	known
NC_022296.1:52108465-52142133	0.656	GT-AG	33669	6.905	CON	known
NC_022305.1:65079523-65080516	0.465	GT-AG	994	10.78	CON	known
NC_022318.1:38120802-38126191	0.595	GT-AG	5390	7.735	AS	known
NC_022306.1:5373341-5393401	0.58	GT-AG	20061	9.97	CON	known
NC_022312.1:23798385-23800242	0.636	GT-AG	1858	9.69	CON	known
NC_022315.1:30115750-30119071	0.593	GT-AG	3322	5.03	CON	novel
NC_022297.1:104041174-104041488	0	NN-NN	315	NA	CON	known
NC_022310.1:60424890-60425028	0.554	GT-AG	139	9.71	CON	novel
NC_022321.1:42166043-42166476	0.382	GT-AG	434	8.35	CON	known
NC_022303.1:97336149-97336400	0.349	GT-AG	252	9.31	CON	known
NC_022314.1:16612736-16612800	0.077	TC-AG	65	-13.59	CON	known
NC_022295.1:13148654-13148734	0.383	GT-AG	81	8.905	CON	known
NC_022296.1:101110531-101114846	0.57	GT-AG	4316	8.2	AS	novel
NC_022294.1:127597937-127598598	0.592	GT-AG	662	5.085	CON	novel
NC_022295.1:102868708-102868997	0.045	GA-AG	290	-7.665	CON	known
NC_022299.1:53844537-53846606	0.699	GT-AG	2070	7.03	CON	known
NC_022304.1:21028757-21029156	0.465	GT-AG	400	9.18	AS	known
NC_022308.1:43202356-43203839	0.517	GT-AG	1484	9.04	CON	known
NC_022299.1:9533957-9534909	0.384	GT-AG	953	9.64	CON	known
NC_022322.1:64559575-64559703	0.442	GT-AG	129	9.295	CON	known
NC_022301.1:61225495-61231172	0.595	GT-AG	5678	9.34	CON	known
NC_022294.1:121495070-121502716	0.608	GT-AG	7647	4.53	CON	known
NC_022299.1:57828768-57829766	0.344	GT-AG	999	8.78	AS	known
NC_022298.1:43332843-43337028	0.618	GT-AG	4186	8.805	CON	known
NC_022304.1:22439253-22441615	0.649	GT-AG	2363	6.715	AS	novel
NC_022309.1:52443651-52443753	0.777	GT-AG	103	8.115	CON	known
NC_022300.1:67672514-67674470	0.442	GT-AG	1957	7.98	AS	known
NC_022295.1:78441677-78445755	0.611	GC-AG	4079	5.605	CON	known
NC_022293.1:69019236-69038312	0.576	GT-AG	19077	8.685	CON	novel
NC_022300.1:69809031-69809255	0.684	GT-AG	225	7.595	CON	known
NC_022301.1:51969084-51973029	0.646	GT-AG	3946	5.545	CON	known
NC_022294.1:17625880-17627096	0.62	GT-AG	1217	7.595	CON	known
NC_022303.1:98738367-98738801	0.66	GT-AG	435	9.6	CON	known
NC_022311.1:47803924-47812294	0.538	GT-AG	8371	3.32	AS	novel
NC_022305.1:59065534-59066742	0.404	GT-AG	1209	7.42	AS	novel
NC_022295.1:79531331-79532654	0.658	GT-AG	1324	7.82	CON	known
NC_022293.1:9760634-9776443	0.601	GT-AG	15810	8.215	AS	novel
NC_022294.1:25115183-25115556	0.58	GT-AG	374	8.82	CON	known
NC_022318.1:14767153-14768725	0.685	GT-AG	1573	7.285	AS	known
NC_022293.1:82580276-82582859	0.647	GT-AG	2584	7.495	CON	known
NC_022295.1:8954209-8954285	0.247	GT-AG	77	10.025	CON	known
NC_022316.1:32706113-32726616	0.564	GT-AG	20504	9.225	CON	novel
NC_022311.1:43017429-43017558	0.531	GT-AG	130	3.185	CON	novel
NC_022299.1:16020314-16020925	0.444	GT-AG	612	8.79	CON	known
NC_022300.1:73712218-73713570	0.482	GT-AG	1353	10.68	CON	known
NC_022294.1:124122378-124125952	0.613	GT-AG	3575	9.69	CON	known
NC_022302.1:18466938-18468504	0.652	GT-AG	1567	3.825	CON	known
NC_022313.1:45395004-45409931	0.611	GT-AG	14928	6.825	CON	known
NC_022297.1:91819868-91820760	0.666	GT-AG	893	6.275	AS	novel
NC_022310.1:52246686-52247339	0.479	GT-AG	654	8.895	CON	known
NC_022293.1:104897855-104900671	0.587	GT-AG	2817	7.735	CON	known
NC_022303.1:86776155-86777017	0.606	GT-AG	863	6.98	CON	known
NC_022309.1:39928640-39975080	0.533	GT-AG	46441	8.265	CON	novel
NC_022303.1:47353689-47357712	0.478	GT-AG	4024	9.25	AS	known
NC_022297.1:45992418-45996508	0.632	GT-AG	4091	10.075	AS	novel
NC_022306.1:11751371-11751481	0.333	GT-AG	111	8.375	CON	known
NC_022299.1:66886778-66933564	0.552	GT-AG	46787	6.335	CON	novel
NC_022322.1:31402356-31402445	0.778	GT-AG	90	8.96	CON	known
NC_022310.1:23367223-23370294	0.51	GT-CA	3072	-7.29	CON	novel
NC_022318.1:12572989-12575353	0.535	GT-AG	2365	5.2	CON	known
NC_022297.1:54296278-54296401	0.427	GT-AG	124	7.375	AS	known
NC_022304.1:50217882-50219059	0.71	GT-AG	1178	8.63	CON	known
NC_022315.1:25990879-25991428	0.493	GT-AG	550	8.56	AS	novel
NC_022302.1:61824481-61827050	0.671	GT-AG	2570	5.525	AS	novel
NC_022319.1:24387005-24387551	0.658	GT-AG	547	9.96	CON	known
NC_022293.1:139229369-139230717	0.468	GT-AG	1349	6.97	CON	novel
NC_022295.1:8909626-8910221	0.628	GT-AG	596	7.43	CON	novel
NC_022305.1:36828825-36829968	0.534	GT-AG	1144	9.28	CON	known
NC_022299.1:13306503-13306592	0.4	GT-AG	90	7.785	CON	known
NC_022299.1:12422629-12422837	0.388	GT-AG	209	9.105	CON	known
NC_022302.1:10359322-10359411	0.744	GT-AG	90	8.24	CON	known
NC_022293.1:41876478-41878433	0.58	GT-AG	1956	5.14	CON	known
NC_022300.1:65545286-65581968	0.504	GT-AG	36683	3.44	CON	novel
NC_022321.1:43036471-43036684	0.355	GT-AG	214	8.835	AS	novel
NC_022311.1:18110541-18111166	0.613	GT-AG	626	11.2	CON	known
NC_022305.1:57726580-57727256	0.442	GT-AG	677	4.405	CON	novel
NC_022316.1:37436681-37438835	0.592	GT-AG	2155	5.805	CON	known
NC_022296.1:28442486-28443550	0.61	GT-AG	1065	5.455	CON	known
NC_022314.1:50263341-50263527	0.326	GT-AG	187	7.44	CON	known
NC_022311.1:31269329-31271076	0.628	GT-AG	1748	8.415	CON	known
NC_022306.1:41883524-41888221	0.636	GT-AG	4698	9.99	CON	known
NC_022295.1:14241189-14249335	0.638	GT-AG	8147	8.62	AS	known
NC_022295.1:31732181-31736035	0.401	GT-AG	3855	9.61	CON	novel
NC_022295.1:98851000-98851074	0.24	GT-AG	75	8.43	CON	known
NC_022321.1:41976586-41976694	0.394	GT-AG	109	6.07	CON	known
NC_022322.1:42032932-42035015	0.579	GT-AG	2084	6.18	CON	known
NC_022297.1:31098771-31098969	0.578	GT-AG	199	8.72	CON	known
NC_022322.1:96582960-96584215	0.641	GT-AG	1256	6.2	CON	known
NC_022305.1:37137485-37138711	0.625	GT-AG	1227	9.38	CON	known
NC_022295.1:30115011-30115844	0.633	GT-AG	834	11.845	CON	known
NC_022295.1:18763450-18763904	0.475	GT-AG	455	6.195	CON	known
NC_022293.1:78894901-78898138	0.547	GT-AG	3238	4.46	CON	known
NC_022321.1:39016166-39016469	0.566	GT-AG	304	7.785	CON	known
NC_022293.1:133306881-133307027	0.701	GT-AG	147	4.595	CON	known
NC_022302.1:97868295-97869287	0.528	GT-AG	993	4.95	CON	known
NC_022294.1:134798983-134800259	0.46	GT-AG	1277	9.05	CON	known
NC_022300.1:52403596-52423448	0.586	GT-AG	19853	8.475	CON	known
NC_022310.1:14081988-14083724	0.461	GT-AG	1737	10.135	CON	known
NC_022297.1:14921304-14921371	0.779	AT-AC	68	-7.765	CON	novel
NC_022294.1:35992702-35995238	0.678	GT-AG	2537	9.065	AS	known
NC_022322.1:23560016-23570138	0.555	GT-AG	10123	8.715	CON	known
NC_022319.1:35684768-35686346	0.443	GT-AG	1579	6.94	CON	known
NC_022311.1:26507713-26508854	0.483	GT-AG	1142	7.07	AS	novel
NC_022318.1:5958130-5958360	0.385	GT-AG	231	9.935	CON	known
NC_022307.1:62420955-62431548	0.498	GT-AG	10594	11.835	AS	known
NC_022299.1:47931786-47932388	0.534	GT-AG	603	10.85	CON	known
NC_022318.1:12419058-12420093	0.661	GT-AG	1036	8.535	CON	known
NC_022305.1:32078960-32079068	0.679	GT-AG	109	6.595	CON	known
NC_022322.1:22414850-22496845	0.604	GT-AG	81996	6.09	AS	known
NC_022300.1:51411850-51530557	0.572	GT-AG	118708	8.785	CON	known
NC_022311.1:49966810-49967871	0.452	GT-AG	1062	7.66	CON	known
NC_022299.1:57598814-57599316	0.64	GT-AG	503	5.175	CON	known
NC_022306.1:49369442-49370206	0.536	GT-AG	765	6.93	CON	known
NC_022294.1:131487334-131487764	0.376	GT-AG	431	9.835	CON	known
NC_022304.1:27578965-27579064	0.6	GT-AG	100	8.485	CON	known
NC_022306.1:42714534-42722207	0.583	GT-AG	7674	8.53	CON	known
NC_022307.1:30183590-30187642	0.454	GT-AG	4053	10.845	CON	known
NC_022294.1:30651916-30652885	0.716	GT-AG	970	8.25	CON	known
NC_022298.1:58147409-58157432	0.594	GT-AG	10024	6.875	AS	known
NW_005102109.1:135307-135754	0.438	GT-AG	448	5.455	AS	novel
NC_022307.1:26191905-26192962	0.513	GT-AG	1058	7.51	CON	known
NC_022302.1:21445228-21445878	0.45	GT-AG	651	6.35	CON	known
NC_022297.1:104917114-104949028	0.542	GT-AG	31915	11.28	CON	novel
NC_022312.1:36973920-36977228	0.675	GT-AG	3309	8.495	CON	known
NC_022311.1:41117134-41119521	0.5	GT-AG	2388	8.635	CON	known
NC_022297.1:29156624-29157277	0.433	GT-AG	654	8.065	CON	known
NC_022307.1:60132409-60133436	0.64	GT-AG	1028	7.72	CON	known
NC_022298.1:111522985-111524543	0.451	GT-AG	1559	8.925	CON	known
NC_022311.1:41313642-41313733	0.348	GT-AG	92	7.735	CON	novel
NC_022321.1:10923234-10975720	0.57	GT-AG	52487	9.625	CON	known
NC_022316.1:43213598-43214955	0.549	GT-AG	1358	8.735	CON	known
NC_022296.1:45864969-45867012	0.642	GT-AG	2044	5.605	CON	known
NC_022317.1:41123642-41124596	0.361	GT-AG	955	9.275	CON	known
NW_005101041.1:64435-64845	0.538	GT-AG	411	8.395	CON	known
NC_022302.1:63565948-63568709	0.675	GT-AG	2762	8.61	CON	known
NC_022295.1:18040659-18041078	0.531	GT-AG	420	8.495	CON	known
NC_022320.1:8467470-8472670	0.456	GT-AG	5201	9.58	CON	novel
NC_022313.1:31050704-31055556	0.594	GT-AG	4853	10.64	CON	known
NC_022311.1:54875784-54876252	0.446	GT-AG	469	8.165	CON	known
NC_022303.1:19119493-19121596	0.694	GT-AG	2104	6.84	AS	known
NC_022306.1:65361631-65361926	0.699	GT-AG	296	4.71	CON	known
NC_022311.1:26312580-26315052	0.294	GT-AG	2473	6.72	CON	novel
NC_022322.1:116054103-116054695	0.636	GT-AG	593	6.65	CON	known
NC_022311.1:25784764-25784869	0.34	GT-AG	106	6.905	CON	known
NC_022303.1:38011414-38012151	0.551	GT-AG	738	5.685	CON	known
NC_022313.1:56641990-56646308	0.612	GT-AG	4319	10.32	AS	novel
NC_022309.1:51000768-51001964	0.449	AG-AG	1197	-0.645	CON	known
NC_022300.1:81391530-81394300	0.639	GT-AG	2771	8.93	CON	known
NC_022321.1:47793481-47795068	0.263	GT-AG	1588	9.3	CON	known
NC_022295.1:55571781-55575904	0.659	GT-AG	4124	7.005	AS	known
NC_022310.1:47218253-47218662	0.402	GT-AG	410	10.165	CON	known
NC_022311.1:33008099-33009745	0.46	GT-AG	1647	9.425	CON	known
NC_022296.1:91672270-91682163	0.634	GT-AG	9894	8.31	CON	novel
NC_022295.1:115376882-115382714	0.519	GT-AG	5833	9.55	CON	novel
NC_022293.1:81307153-81309019	0.563	GT-AG	1867	10.14	CON	known
NC_022307.1:54700664-54701968	0.628	GT-AG	1305	8.875	CON	known
NW_005101282.1:132487-137694	0.617	GT-AG	5208	10.275	CON	known
NC_022309.1:44104059-44104897	0.56	GT-AG	839	6.915	CON	known
NC_022295.1:18219136-18219374	0.506	GT-AG	239	8.48	CON	known
NC_022317.1:27460917-27461004	0.318	GT-AG	88	8.505	CON	known
NC_022312.1:38011102-38030083	0.587	GT-AG	18982	9.715	AS	novel
NC_022311.1:60641610-60642951	0.432	GT-AG	1342	10.195	AS	known
NC_022300.1:41262881-41263530	0.569	GT-AG	650	7.945	CON	known
NC_022307.1:48734919-48735118	0.18	NN-TG	200	NA	CON	known
NC_022306.1:57798384-57923301	0.568	GT-AG	124918	10.26	CON	novel
NC_022308.1:911326-912659	0.688	GT-AG	1334	6.525	AS	known
NC_022308.1:58792186-58795524	0.657	GT-AG	3339	6.525	CON	known
NC_022311.1:33502232-33503200	0.431	GT-AG	969	7.04	CON	known
NC_022298.1:87156769-87159042	0.573	GT-AG	2274	7.96	CON	novel
NC_022312.1:39040690-39041310	0.694	GT-AG	621	8.96	CON	known
NC_022317.1:26789883-26792770	0.468	GT-AG	2888	6.51	CON	novel
NC_022314.1:55988445-55989248	0.397	GC-AG	804	6.585	CON	known
NC_022310.1:58473018-58475402	0.499	GT-AG	2385	5.01	CON	known
NC_022310.1:52197431-52198055	0.437	GT-AG	625	8.695	AS	novel
NC_022322.1:8944545-8951322	0.601	GT-AG	6778	10.225	AS	known
NC_022305.1:63856072-63870023	0.549	GT-AG	13952	10.875	CON	known
NC_022306.1:20419328-20447201	0.542	GT-AG	27874	7.805	CON	known
NC_022302.1:39117381-39117603	0.776	GT-AG	223	7.455	AS	known
NC_022300.1:74372039-74373427	0.56	GC-AG	1389	5.95	CON	known
NC_022317.1:27566006-27566115	0.473	GT-AG	110	7.875	CON	known
NC_022319.1:18797170-18799569	0.608	GT-AG	2400	4.35	CON	novel
NC_022297.1:105180881-105181238	0.321	GT-AG	358	8.775	CON	known
NC_022300.1:44151136-44152505	0.539	GT-AG	1370	8.925	CON	known
NC_022308.1:2372351-2381618	0.489	GT-AG	9268	10.705	AS	novel
NC_022305.1:16887494-16889077	0.643	GT-AG	1584	11.485	CON	known
NC_022310.1:58452464-58452731	0.343	GT-AG	268	8.7	CON	known
NC_022304.1:67259427-67268825	0.542	GT-AG	9399	8.625	AS	known
NC_022311.1:23485582-23489425	0.607	GT-AG	3844	7.145	CON	known
NC_022305.1:60684308-60685040	0.447	GT-AG	733	8.74	CON	known
NC_022310.1:54699493-54699809	0.552	GT-AG	317	4.42	CON	novel
NC_022307.1:76420918-76425844	0.402	GT-AG	4927	7.72	CON	novel
NC_022298.1:35697983-35742592	0.564	GT-AG	44610	7.41	CON	novel
NC_022302.1:15275080-15279650	0.546	GT-AG	4571	8.54	CON	known
NC_022321.1:28606108-28606794	0.412	GT-AG	687	9	CON	known
NC_022310.1:21252021-21252209	0.566	GT-AG	189	8.095	CON	known
NC_022295.1:32588103-32588937	0.623	GT-AG	835	5.715	CON	known
NC_022310.1:58447931-58448130	0.465	GT-AG	200	9.09	CON	known
NC_022295.1:96236704-96237144	0.685	GT-AG	441	8.445	AS	novel
NC_022299.1:4108847-4109974	0.461	GT-AG	1128	7.865	AS	novel
NC_022317.1:26488616-26496749	0.498	GT-AG	8134	7.045	CON	known
NC_022300.1:108680289-108694533	0.413	GT-AG	14245	10.455	CON	known
NC_022296.1:99990036-100003549	0.638	GT-AG	13514	9.93	AS	novel
NC_022295.1:108781358-108782382	0.642	GT-AG	1025	5.06	CON	known
NC_022309.1:71112431-71113201	0.423	GT-AG	771	8.765	AS	known
NC_022294.1:123540898-123542727	0.457	GT-AG	1830	9.995	CON	known
NC_022305.1:68803454-68807042	0.478	GT-AG	3589	8.86	CON	known
NC_022308.1:28481507-28481687	0.707	GT-AG	181	8.38	CON	known
NC_022302.1:20362085-20362622	0.413	GT-AG	538	7.975	CON	known
NC_022313.1:21876947-21877193	0.522	GT-AG	247	8.58	CON	known
NC_022308.1:38448065-38464087	0.601	GT-AG	16023	11.575	CON	known
NC_022313.1:40461806-40492782	0.536	GT-AG	30977	8.755	CON	known
NC_022306.1:1559312-1563922	0.553	GT-AG	4611	9.345	CON	known
NC_022318.1:14581252-14583259	0.541	GT-AG	2008	6.82	CON	known
NC_022296.1:109655659-109655746	0.307	GT-AG	88	9.52	CON	known
NC_022311.1:27051097-27051199	0.495	GT-AG	103	6.78	CON	known
NC_022307.1:22813745-22842636	0.506	GT-AG	28892	10.755	CON	novel
NW_005101761.1:16688-21411	0.467	GT-AG	4724	7.32	CON	known
NC_022304.1:44248987-44307420	0.635	GT-AG	58434	9.81	CON	known
NC_022310.1:1463028-1465426	0.643	GT-AG	2399	6.5	CON	known
NC_022303.1:13302269-13302451	0.454	GT-AG	183	8.34	CON	known
NC_022293.1:44767674-44768289	0.688	GT-AG	616	9.275	CON	known
NC_022308.1:46855855-46856882	0.505	GT-AG	1028	10.165	CON	known
NC_022297.1:31342569-31342894	0.396	GT-AG	326	8.315	CON	known
NC_022302.1:84627958-84628507	0.349	GT-AG	550	10.94	CON	known
NC_022303.1:71479073-71479760	0.451	GT-AG	688	8.735	CON	known
NC_022319.1:15244066-15244948	0.573	GT-AG	883	9.6	CON	known
NC_022317.1:36968596-36970169	0.573	GT-AG	1574	8.455	CON	known
NC_022296.1:90327977-90328333	0.364	GT-AG	357	7.395	CON	known
NC_022300.1:42841856-42846196	0.567	GT-AG	4341	6.9	CON	known
NC_022311.1:48077365-48077601	0.679	GT-AG	237	7.175	CON	known
NC_022317.1:3993552-3994412	0.539	GT-AG	861	7.045	CON	known
NC_022321.1:41499860-41500344	0.384	GT-AG	485	7.4	CON	known
NC_022313.1:53184764-53188744	0.654	GT-AG	3981	8.77	AS	known
NC_022305.1:64400278-64401699	0.39	GT-AG	1422	9.48	CON	known
NC_022294.1:43962821-43963034	0.533	GT-AG	214	7.365	CON	known
NC_022305.1:17128378-17132246	0.528	GT-AG	3869	6.75	CON	known
NC_022296.1:46900743-46902698	0.666	GT-AG	1956	8.33	CON	known
NC_022301.1:73293617-73293974	0.522	GT-AG	358	5.485	AS	known
NC_022298.1:112329377-112330023	0.34	GT-AG	647	7.715	CON	known
NC_022306.1:25635732-25636446	0.687	GT-AG	715	6.305	AS	novel
NC_022320.1:27057841-27066153	0.596	GT-AG	8313	7.81	CON	known
NC_022295.1:96884315-96884474	0.531	GT-AG	160	8.885	CON	known
NC_022296.1:9573530-9574843	0.659	GT-AG	1314	9.445	CON	known
NC_022318.1:15343252-15343419	0.363	GT-AG	168	8.245	AS	novel
NC_022317.1:35527249-35527498	0.332	GT-AG	250	9.165	CON	known
NC_022304.1:81948616-81948975	0.472	GC-AG	360	6.9	CON	known
NC_022299.1:16281918-16281994	0.338	GT-AG	77	7.68	CON	known
NC_022321.1:22227723-22424188	0.59	GT-AG	196466	11.965	AS	known
NC_022299.1:7663408-7663510	0.417	GT-AG	103	9.435	CON	known
NC_022293.1:84432955-84434009	0.614	GT-AG	1055	10.65	CON	novel
NC_022295.1:26319310-26325829	0.694	GC-AG	6520	5.145	AS	novel
NC_022317.1:13195768-13196637	0.655	GC-AG	870	4.075	CON	known
NC_022296.1:90302151-90303234	0.506	GT-AG	1084	7.46	CON	known
NC_022311.1:34343846-34345467	0.506	GT-AG	1622	9.235	AS	known
NC_022308.1:23843744-23843854	0.676	GT-AG	111	9.525	CON	known
NC_022314.1:47627748-47628638	0.642	GT-AG	891	10.61	CON	known
NC_022314.1:12454388-12454816	0.483	GT-AG	429	8.63	CON	known
NC_022311.1:60656102-60657415	0.385	GT-AG	1314	9.025	CON	known
NC_022320.1:7588406-7590844	0.597	GT-AG	2439	8.32	CON	known
NC_022301.1:68403525-68405175	0.658	GT-AG	1651	9.975	CON	known
NC_022297.1:13967529-13968921	0.624	GT-AG	1393	9.02	CON	known
NC_022301.1:49230307-49244510	0.625	GT-AG	14204	6.66	CON	known
NC_022299.1:47917589-47918055	0.535	GT-AG	467	8.965	CON	known
NC_022322.1:38473115-38476373	0.6	GT-AG	3259	8.92	CON	known
NW_005101907.1:7336-7405	0.3	GC-AG	70	-11.925	CON	known
NC_022303.1:36039532-36039951	0.593	GT-AG	420	9.355	CON	known
NC_022302.1:69247951-69248414	0.649	GT-AG	464	9.68	CON	known
NC_022304.1:28790916-28791910	0.212	GT-AG	995	-2.32	CON	novel
NC_022293.1:65737747-65737848	0.461	GT-AG	102	6.69	CON	known
NC_022299.1:5325474-5325925	0.354	GT-AG	452	7.63	CON	known
NC_022299.1:15592575-15596263	0.403	GT-AG	3689	8.88	CON	known
NC_022302.1:75678582-75679496	0.497	GT-AG	915	10.5	CON	known
NC_022308.1:39126397-39132216	0.446	GT-AG	5820	11.22	CON	novel
NC_022315.1:25798368-25799551	0.481	GT-AG	1184	6.045	AS	known
NC_022315.1:9417404-9418735	0.59	GT-AG	1332	8.42	CON	known
NC_022304.1:71513301-71526218	0.566	GT-AG	12918	10.425	AS	known
NC_022312.1:35798672-35798981	0.474	GT-AG	310	8.91	CON	novel
NC_022315.1:41488703-41509783	0.589	GT-AG	21081	9.43	CON	known
NC_022321.1:41842790-41842909	0.358	GT-AG	120	7.775	CON	known
NC_022301.1:89320649-89320818	0.294	GT-AG	170	10.13	CON	known
NC_022296.1:112809523-112810957	0.397	GT-AG	1435	10.89	CON	known
NC_022321.1:40761176-40762060	0.532	GT-AG	885	10.685	CON	known
NC_022310.1:1300331-1300656	0.457	GT-AG	326	3.28	CON	novel
NC_022305.1:19481970-19482423	0.645	GT-AG	454	9.58	CON	known
NC_022298.1:96669148-96670218	0.605	GT-AG	1071	7.535	CON	known
NC_022307.1:26440356-26449204	0.444	GT-AG	8849	8.86	CON	known
NC_022297.1:45992418-45993812	0.661	GT-AG	1395	11.015	AS	known
NC_022309.1:52576981-52580263	0.594	GT-AG	3283	7.555	CON	known
NC_022293.1:69511518-69513240	0.655	GT-AG	1723	8.775	CON	known
NC_022310.1:34115176-34115389	0.444	GT-AG	214	9.55	CON	known
NC_022305.1:60648994-60649592	0.479	GT-AG	599	8.605	CON	known
NC_022305.1:63669337-63671785	0.412	GT-AG	2449	5.17	AS	novel
NC_022322.1:101046429-101081754	0.574	GT-AG	35326	10.62	CON	known
NC_022313.1:65202153-65205235	0.439	GT-AG	3083	8.575	CON	known
NC_022306.1:61786848-61861197	0.638	GT-AG	74350	7.78	AS	novel
NW_005101033.1:123774-125810	0.623	GT-AG	2037	9.235	CON	known
NC_022307.1:71233069-71239272	0.452	GT-AG	6204	10.03	CON	known
NC_022310.1:57427194-57427396	0.517	GT-AG	203	6	CON	known
NC_022308.1:44740650-44740736	0.31	GT-AG	87	6.82	CON	known
NC_022307.1:26111335-26115277	0.41	GT-AG	3943	2.08	CON	novel
NC_022300.1:75328512-75338063	0.564	GT-AG	9552	9.01	AS	known
NC_022294.1:29184538-29185540	0.719	GT-AG	1003	9.63	CON	known
NC_022296.1:63066901-63071839	0.499	GT-AG	4939	11.215	AS	novel
NC_022308.1:9979599-9980227	0.676	GT-AG	629	8.59	CON	known
NC_022315.1:25681944-25682063	0.467	GT-AG	120	6.6	CON	known
NC_022296.1:43906536-43907692	0.619	GT-AG	1157	9.025	CON	known
NC_022310.1:19003851-19004233	0.368	GT-AG	383	7.6	CON	novel
NC_022314.1:50265113-50265146	0.088	GT-AG	34	NA	AS	known
NC_022308.1:2326228-2348145	0.549	NN-AG	21918	NA	CON	known
NC_022297.1:56004448-56004611	0.378	GT-AG	164	10.64	CON	known
NC_022318.1:15701714-15706260	0.38	GT-AG	4547	10.575	CON	known
NC_022302.1:72988109-72988378	0.378	GT-AG	270	8.43	CON	known
NC_022306.1:21345983-21353532	0.673	GT-AG	7550	9.07	AS	known
NC_022298.1:43012763-43012861	0.606	GT-AG	99	7.855	CON	known
NC_022299.1:57550607-57551741	0.699	GT-AG	1135	10.295	AS	novel
NC_022295.1:15751517-15751893	0.615	GT-AG	377	8.685	CON	known
NC_022299.1:15134530-15135449	0.573	GT-AG	920	8.07	AS	known
NC_022303.1:19396564-19397616	0.613	GT-AG	1053	5.78	AS	known
NC_022297.1:29181320-29185818	0.611	GT-AG	4499	8.64	CON	novel
NC_022307.1:27869002-27869238	0.359	GT-AG	237	7.29	CON	known
NC_022307.1:27869002-27869239	0.357	GG-AG	238	-9.25	CON	novel
NC_022300.1:40615557-40616575	0.603	GT-AG	1019	10.01	CON	known
NC_022320.1:11725183-11725867	0.521	GT-AG	685	9.92	CON	known
NC_022294.1:108925131-108927344	0.6	GT-AG	2214	7.435	CON	known
NC_022307.1:29765293-29766185	0.443	GT-AG	893	3.135	AS	novel
NC_022298.1:17789204-17789362	0.629	GT-AG	159	7.75	CON	known
NC_022320.1:27402415-27403319	0.526	GT-AG	905	8.445	CON	known
NC_022304.1:82299509-82308794	0.104	GT-AG	9286	8.71	CON	known
NC_022307.1:29765293-29766181	0.443	GT-AG	889	8.43	AS	known
NC_022317.1:18258060-18260901	0.598	GT-AG	2842	7.625	CON	known
NC_022311.1:47175175-47175687	0.63	GT-AG	513	6.825	CON	known
NC_022301.1:70573888-70579820	0.626	GT-AG	5933	8.725	CON	known
NC_022296.1:108675784-108686950	0.585	GT-AG	11167	4.73	CON	novel
NC_022306.1:41855926-41859301	0.451	GT-AG	3376	9.7	CON	known
NC_022307.1:42970396-42971493	0.454	GT-AG	1098	7.775	AS	known
NC_022311.1:8212812-8213348	0.592	AG-AG	537	-11.83	CON	novel
NC_022312.1:18951055-19023764	0.597	GT-AG	72710	10.43	CON	known
NC_022321.1:38912198-38914089	0.535	GT-AG	1892	7.71	CON	known
NC_022298.1:82385383-82385799	0.683	GT-AG	417	8.985	CON	known
NC_022296.1:72053477-72060855	0.591	GT-AG	7379	10.43	CON	known
NC_022304.1:68093737-68114725	0.483	GT-AG	20989	8.635	CON	known
NC_022319.1:13762573-13762881	0.589	GT-AG	309	7.785	CON	known
NC_022295.1:13331402-13331565	0.457	GT-AG	164	8.955	CON	known
NC_022300.1:100810736-100811423	0.387	GT-AG	688	9.32	CON	known
NC_022297.1:29034738-29035046	0.356	GT-AG	309	9.29	AS	known
NC_022307.1:33407564-33408364	0.447	GT-AG	801	6.86	CON	known
NC_022322.1:81969240-81969427	0.404	GT-AG	188	10.115	CON	known
NC_022306.1:11036077-11041339	0.223	GT-AG	5263	7.45	AS	known
NC_022300.1:58388031-58388216	0.468	GT-AG	186	8.83	CON	known
NC_022308.1:3010888-3011550	0.437	GT-AG	663	7.295	CON	known
NC_022304.1:81744503-81746428	0.406	GT-AG	1926	10.8	CON	known
NC_022307.1:34267981-34397132	0.627	GT-AG	129152	4.345	AS	novel
NC_022298.1:58658688-58667062	0.574	GT-AG	8375	9.29	CON	known
NC_022295.1:24187850-24191677	0.545	GT-AG	3828	8.21	CON	known
NC_022316.1:32994150-33002291	0.536	GC-AG	8142	7.09	CON	novel
NC_022294.1:61643607-61644082	0.716	GT-AG	476	8.925	CON	known
NC_022301.1:1899049-1900298	0.671	GT-AG	1250	7.56	CON	known
NC_022321.1:47985585-47985673	0.337	GT-AG	89	3.805	CON	known
NC_022294.1:1253046-1255545	0.613	GT-AG	2500	8.7	CON	known
NC_022315.1:11483626-11571915	0.595	GT-AG	88290	10.915	CON	novel
NC_022313.1:327297-357757	0.621	GT-AG	30461	6.695	CON	novel
NC_022295.1:108554327-108557009	0.56	GT-AG	2683	7.03	AS	known
NC_022293.1:951477-952692	0.558	GT-AG	1216	8.395	CON	known
NC_022315.1:45980447-45998846	0.525	GT-AG	18400	6.6	CON	known
NC_022297.1:65182429-65187123	0.538	GT-AG	4695	9.235	CON	known
NC_022297.1:91275766-91276502	0.677	GT-AG	737	9.46	AS	known
NC_022319.1:6518793-6531807	0.603	GT-AG	13015	8.185	AS	novel
NC_022321.1:22689245-22903594	0.582	GT-AG	214350	11.87	CON	known
NC_022297.1:62015229-62016065	0.668	GT-AG	837	6.505	AS	known
NC_022315.1:40185880-40188189	0.604	GT-AG	2310	8.605	CON	known
NC_022306.1:87548877-87549046	0.694	GT-AG	170	10.16	CON	known
NC_022303.1:37722558-37723918	0.722	GT-AG	1361	10.325	CON	known
NC_022314.1:42523674-42526889	0.424	GT-AG	3216	8.855	CON	known
NC_022320.1:25942903-25943101	0.151	GC-AG	199	-4.545	CON	novel
NC_022296.1:17420201-17421638	0.673	GT-AG	1438	8.78	CON	known
NC_022294.1:120745214-120745478	0.098	GT-AG	265	NA	CON	known
NC_022314.1:34332007-34334719	0.668	GT-AG	2713	10.585	CON	known
NC_022311.1:60103149-60103464	0.639	GT-AG	316	8.385	CON	known
NC_022294.1:13718886-13727159	0.632	GT-AG	8274	7.785	CON	known
NW_005101033.1:142468-156419	0.489	GT-AG	13952	9.975	CON	known
NC_022305.1:17043535-17050119	0.556	GT-AG	6585	8.34	CON	known
NC_022304.1:17390499-17403609	0.659	GT-AG	13111	NA	AS	novel
NC_022297.1:25603660-25605297	0.568	GT-AG	1638	8.11	CON	known
NC_022301.1:56374068-56375497	0.638	GT-AG	1430	7.7	CON	known
NC_022298.1:34219569-34220897	0.502	GT-AG	1329	6.075	CON	known
NC_022311.1:41581781-41584407	0.594	GT-AG	2627	9.34	CON	known
NC_022298.1:107700936-107703297	0.522	GT-AG	2362	7	CON	known
NC_022308.1:59641166-59642358	0.505	GT-AG	1193	6.34	CON	novel
NC_022294.1:126838565-126849572	0.538	GT-AG	11008	5.28	CON	novel
NC_022311.1:32749095-32749418	0.42	GT-AG	324	8.29	CON	known
NC_022296.1:28505573-28509601	0.434	GT-AG	4029	8.8	AS	known
NC_022299.1:13306722-13310818	0.557	GT-AG	4097	10.63	CON	known
NC_022322.1:38055011-38059281	0.625	GT-AG	4271	7.32	CON	known
NC_022305.1:65305860-65307799	0.553	GT-AG	1940	8.22	CON	known
NC_022300.1:82029237-82029495	0.761	GT-AG	259	6.865	CON	known
NC_022312.1:2171267-2174866	0.557	GT-AG	3600	5.99	CON	known
NC_022302.1:72968224-72968368	0.372	GT-AG	145	10.58	CON	known
NC_022304.1:74277595-74280768	0.561	GT-AG	3174	2.635	AS	known
NC_022294.1:66953879-66961906	0.65	GT-AG	8028	7.265	CON	known
NC_022299.1:76678364-76679511	0.689	GT-AG	1148	7.57	CON	known
NC_022304.1:9843302-9847396	0.6	GT-AG	4095	6.94	CON	known
NC_022298.1:56748362-56749477	0.577	GT-AG	1116	8.16	CON	known
NC_022310.1:49654181-49655340	0.461	GT-AG	1160	8.64	CON	known
NC_022293.1:66329875-66330374	0.52	GT-AG	500	6.31	CON	known
NC_022320.1:27486561-27486705	0.462	GT-AG	145	5.8	AS	novel
NC_022308.1:2981237-2981594	0.433	GT-AG	358	7.71	CON	known
NC_022298.1:35608602-35616636	0.697	GT-AG	8035	8.745	AS	novel
NC_022294.1:72325143-72334158	0.521	GT-AG	9016	6.765	CON	known
NC_022307.1:54435333-54437075	0.663	GT-AG	1743	7.435	CON	known
NC_022311.1:22516849-22555326	0.544	GT-AG	38478	10.54	CON	known
NC_022310.1:52571319-52571432	0.263	GT-AG	114	9.275	CON	known
NC_022309.1:53538886-53541190	0.561	GT-AG	2305	8.295	CON	known
NC_022306.1:13271088-13271959	0.459	GT-AG	872	8.065	AS	known
NC_022294.1:7409764-7410186	0.712	GT-AG	423	10.07	CON	known
NC_022308.1:47001905-47005420	0.544	GT-AG	3516	10.425	AS	novel
NC_022308.1:26362040-26390841	0.584	GT-AG	28802	9.7	CON	novel
NC_022308.1:44664956-44665825	0.533	GT-AG	870	10.15	CON	known
NW_005102490.1:42108-42324	0.539	GT-AG	217	10.24	CON	known
NC_022293.1:51506821-51520205	0.565	GT-AG	13385	10.09	CON	known
NC_022303.1:70973043-70973840	0.485	GT-AG	798	9.75	CON	known
NC_022310.1:36040163-36040957	0.706	GT-AG	795	9.22	CON	known
NC_022302.1:63702860-63703304	0.569	GT-AG	445	10.6	AS	novel
NC_022293.1:81979204-81980447	0.546	GT-AG	1244	8.255	CON	known
NC_022308.1:69447541-69448526	0.52	GT-AG	986	9.215	CON	known
NC_022295.1:7869666-7869756	0.505	GT-AG	91	8.77	CON	known
NC_022308.1:71103151-71105335	0.532	GT-AG	2185	11.39	CON	known
NC_022297.1:103320157-103321858	0.54	GT-AG	1702	7.025	CON	novel
NC_022309.1:54970620-54971108	0.489	GT-AG	489	8.87	CON	known
NC_022316.1:61414625-61419716	0.525	GT-AG	5092	10.305	CON	known
NC_022311.1:47846993-47849465	0.659	GT-AG	2473	7.9	AS	known
NC_022294.1:26368725-26370195	0.545	GT-AG	1471	9.66	CON	known
NC_022293.1:75116897-75161739	0.574	GT-AG	44843	9.835	CON	known
NC_022293.1:68644460-68645958	0.578	GT-AG	1499	8.615	AS	known
NC_022310.1:46871802-46873114	0.302	GT-AG	1313	8.25	CON	known
NC_022318.1:45888863-45890026	0.512	GT-AG	1164	5.8	CON	known
NC_022300.1:16674442-16676276	0.649	GT-AG	1835	7.965	CON	known
NC_022303.1:11236522-11248203	0.551	GT-AG	11682	9.245	AS	novel
NC_022319.1:25890674-25891435	0.694	GT-AG	762	7.24	CON	known
NC_022293.1:71576279-71576356	0.731	GT-AG	78	7.425	CON	known
NC_022309.1:67000806-67001308	0.487	GT-AG	503	11.21	CON	known
NC_022301.1:80838815-80845196	0.629	GT-AG	6382	7.775	CON	known
NC_022308.1:22086404-22087131	0.449	GT-AG	728	9.68	CON	known
NC_022306.1:19770898-19773409	0.648	GT-AG	2512	8.245	CON	known
NC_022294.1:106006858-106009141	0.576	GT-AG	2284	9.325	CON	known
NC_022308.1:52858880-52859334	0.668	GT-AG	455	8.29	CON	known
NC_022300.1:42788640-42789874	0.595	GT-AG	1235	9.915	CON	known
NC_022310.1:45370908-45371279	0.465	GT-AG	372	9.825	CON	novel
NC_022318.1:31378095-31379010	0.539	GT-AG	916	7.16	AS	known
NC_022309.1:1800360-1807328	0.65	GT-AG	6969	7.8	CON	known
NC_022307.1:76498793-76499549	0.514	GT-AG	757	6.94	AS	novel
NC_022299.1:2042091-2042151	0.525	GT-AG	61	-7.825	CON	novel
NC_022310.1:1226730-1227250	0.33	GT-AG	521	9.015	CON	known
NC_022319.1:5701341-5710379	0.417	GT-AG	9039	7.075	CON	known
NC_022318.1:20231261-20232159	0.496	GT-AG	899	11.795	CON	known
NC_022310.1:2333884-2335112	0.498	GT-AG	1229	8.555	CON	known
NC_022303.1:100046678-100047478	0.292	GT-AG	801	4.73	AS	novel
NC_022310.1:14169161-14172239	0.427	GT-AG	3079	7.725	CON	known
NC_022306.1:87595989-87596077	0.764	GT-AG	89	6.18	CON	known
NC_022321.1:38795163-38796287	0.519	AT-AC	1125	-17.995	CON	novel
NC_022295.1:41375965-41386940	0.627	GT-AG	10976	8.04	CON	known
NC_022298.1:34470371-34472641	0.579	GT-AG	2271	8.445	CON	known
NC_022303.1:11073290-11073678	0.517	GT-AG	389	11.42	CON	known
NC_022317.1:3144032-3144937	0.532	GT-AG	906	7.97	CON	known
NC_022294.1:118697320-118697724	0.6	GT-AG	405	5.005	AS	known
NC_022301.1:88476344-88481681	0.389	GT-AG	5338	9.505	CON	known
NC_022321.1:39604952-39605053	0.667	GT-AG	102	10.02	CON	known
NC_022297.1:103945773-103946557	0.534	GT-AG	785	5.38	CON	known
NC_022296.1:13968663-13971323	0.533	GT-AG	2661	8.955	CON	known
NC_022321.1:44047433-44049071	0.455	GC-AG	1639	7.295	CON	novel
NC_022320.1:26128976-26136314	0.558	GT-AG	7339	10.995	CON	known
NC_022299.1:76679593-76686873	0.533	GT-AG	7281	8.79	CON	known
NC_022314.1:49856170-49857038	0.4	GT-AG	869	3.47	AS	known
NW_005101470.1:37806-39613	0.526	GT-AG	1808	5.93	AS	known
NC_022293.1:2477191-2478935	0.471	GT-AG	1745	9.32	CON	known
NC_022299.1:18225493-18232235	0.611	GT-AG	6743	8.175	CON	known
NC_022308.1:2649091-2650185	0.446	GT-AG	1095	9.15	CON	known
NC_022320.1:39681574-39684463	0.437	GT-AG	2890	9.435	AS	known
NC_022293.1:70578627-70587724	0.626	GT-AG	9098	7.05	CON	known
NC_022314.1:29122422-29122893	0.585	GT-AG	472	9.16	CON	known
NC_022297.1:7222234-7224624	0.662	GT-AG	2391	7.975	CON	known
NC_022299.1:58330288-58331310	0.593	GT-AG	1023	9.08	CON	known
NC_022306.1:76409823-76410208	0.684	GT-AG	386	8.69	CON	known
NC_022318.1:19936636-19940246	0.419	GT-AG	3611	10.055	CON	known
NC_022310.1:46105455-46114646	0.552	GT-AG	9192	8.465	AS	novel
NC_022321.1:41573014-41573073	0.35	GT-AG	60	-7.35	CON	novel
NC_022299.1:21881705-21881952	0.552	GT-AG	248	4.945	CON	novel
NC_022294.1:130960450-130973762	0.61	GT-AG	13313	8.965	CON	known
NC_022310.1:54855016-54856502	0.518	GT-AG	1487	10.965	CON	known
NC_022312.1:38025305-38030083	0.632	GT-AG	4779	7.75	AS	novel
NC_022297.1:91891192-91906773	0.427	GT-AG	15582	7.32	CON	known
NC_022313.1:12571960-12587066	0.509	GT-AG	15107	10.115	CON	known
NC_022313.1:30429959-30431056	0.609	GT-AG	1098	8.43	CON	known
NC_022322.1:78067713-78071526	0.572	GT-AG	3814	8.6	CON	known
NC_022298.1:65747019-65750529	0.66	GT-AG	3511	8.49	CON	known
NC_022307.1:73438529-73438916	0.436	GT-AG	388	6.315	CON	known
NC_022314.1:51063109-51063195	0.402	GT-AG	87	9.09	CON	known
NC_022309.1:6013875-6019072	0.464	GT-AG	5198	9.175	CON	known
NC_022295.1:13327456-13327548	0.441	GT-AG	93	5.58	CON	known
NC_022317.1:40236764-40238932	0.384	GT-AG	2169	8.53	CON	known
NC_022295.1:96997922-96998194	0.52	GT-AG	273	9.66	AS	novel
NC_022296.1:46355368-46357945	0.678	GT-AG	2578	8.835	CON	known
NC_022293.1:141658113-141660747	0.482	GT-AG	2635	5.915	CON	known
NW_005101198.1:1734111-1735841	0.503	GT-AG	1731	9.52	CON	known
NC_022320.1:27441514-27442004	0.564	GT-AG	491	6.72	CON	known
NC_022299.1:15135961-15136387	0.663	GT-AG	427	6.895	AS	known
NC_022295.1:113996135-114007426	0.46	GT-AG	11292	10.645	AS	novel
NC_022308.1:54835129-54864312	0.633	GT-AG	29184	7.68	CON	known
NC_022293.1:82507310-82511434	0.689	GT-AG	4125	6.585	CON	known
NC_022305.1:10214033-10215273	0.632	GT-AG	1241	7.2	CON	known
NC_022299.1:90014693-90018444	0.626	GT-AG	3752	8.26	CON	known
NC_022307.1:6459564-6469096	0.606	GT-AG	9533	8.055	CON	known
NC_022311.1:43318385-43318593	0.392	GT-AG	209	6.845	AS	known
NC_022309.1:57668969-57684175	0.561	GT-AG	15207	8.595	CON	known
NC_022294.1:35405846-35406990	0.62	GT-AG	1145	9.15	CON	known
NC_022308.1:44879642-44879747	0.509	GT-AG	106	3.155	CON	novel
NC_022296.1:64838164-64917166	0.602	GT-AG	79003	8.76	CON	known
NC_022299.1:4166981-4167080	0.28	GT-AG	100	5.05	CON	known
NC_022300.1:33921788-33946626	0.315	GT-AG	24839	11.12	CON	novel
NC_022311.1:33166804-33215265	0.489	GT-AG	48462	9.95	CON	novel
NC_022301.1:56446226-56448008	0.621	GT-AG	1783	9.55	CON	known
NC_022316.1:26093882-26095760	0.609	GT-AG	1879	9.54	CON	known
NC_022305.1:44916865-44922900	0.597	GT-AG	6036	10.585	CON	known
NC_022317.1:3811793-3811961	0.355	GT-AG	169	10.035	CON	novel
NC_022293.1:75761579-75763373	0.638	GT-AG	1795	6.61	CON	known
NC_022310.1:34656194-34656284	0.374	GT-AG	91	9.05	CON	known
NC_022311.1:51143058-51143386	0.638	GT-AG	329	9.305	CON	known
NC_022298.1:81386674-81387069	0.722	GT-AG	396	3.625	CON	known
NC_022308.1:2926048-2926276	0.1	GT-AG	229	6.86	CON	known
NC_022296.1:4042337-4066737	0.524	GT-AG	24401	8.51	CON	known
NC_022299.1:55619180-55626824	0.579	GT-AG	7645	8.18	CON	known
NC_022297.1:49595904-49596291	0.716	GT-AG	388	9.08	CON	known
NC_022321.1:40926930-40927029	0.33	GT-AG	100	7.905	CON	known
NC_022318.1:19450884-19451404	0.631	GT-AG	521	8.6	CON	known
NC_022297.1:32628636-32628926	0.625	GT-AG	291	7.48	CON	known
NC_022299.1:14530302-14530376	0.293	GT-AG	75	7.83	CON	known
NC_022293.1:81537802-81539862	0.616	GT-AG	2061	9.45	CON	known
NW_005101134.1:150509-184423	0.584	GT-AG	33915	9.545	AS	novel
NC_022317.1:40223578-40223966	0.411	GT-AG	389	8.065	AS	novel
NC_022303.1:97686191-97689456	0.499	GT-AG	3266	9.065	CON	known
NC_022308.1:21279857-21280694	0.626	GT-AG	838	9.015	CON	known
NC_022299.1:12932437-12932605	0.379	GT-AG	169	7.825	CON	known
NC_022311.1:50020800-50021086	0.547	GT-AG	287	9.07	AS	known
NC_022297.1:95761233-95761385	0.399	GC-AG	153	6.31	CON	known
NC_022299.1:49176123-49178510	0.503	GT-AG	2388	10.325	CON	novel
NC_022322.1:120333605-120341450	0.588	GT-AG	7846	6.98	CON	known
NC_022310.1:54048685-54051702	0.367	GT-GG	3018	NA	CON	known
NW_005104226.1:19698-19876	0.447	GT-AG	179	6.43	CON	novel
NC_022294.1:130229133-130231365	0.622	GT-AG	2233	7.535	CON	known
NC_022308.1:29958655-29997845	0.562	GT-AG	39191	6.15	AS	known
NC_022305.1:53133374-53133829	0.625	GT-AG	456	5.52	CON	known
NC_022293.1:69005496-69005907	0.442	GT-AG	412	6.165	CON	novel
NC_022302.1:41579206-41579290	0.353	GT-AG	85	6.385	AS	known
NC_022303.1:97766440-97766987	0.447	GT-AG	548	8.53	CON	known
NC_022317.1:37928862-37931683	0.445	GT-AG	2822	9.015	AS	novel
NC_022321.1:41650459-41651298	0.392	GT-AG	840	10.735	CON	known
NC_022297.1:110575364-110585129	0.29	GG-AG	9766	-4.055	CON	known
NC_022307.1:61363235-61364462	0.409	GT-AG	1228	11.205	CON	known
NC_022310.1:56926719-56928178	0.64	GT-AG	1460	7.155	AS	known
NW_005101181.1:224292-226710	0.582	GT-AG	2419	10.76	CON	known
NC_022294.1:78199953-78230009	0.518	GG-AG	30057	NA	AS	known
NC_022310.1:48825678-48827446	0.539	GT-AG	1769	9.395	CON	known
NC_022299.1:62347530-62349052	0.631	GT-AG	1523	8.88	CON	known
NC_022316.1:39980886-40022859	0.556	GT-AG	41974	9.395	CON	novel
NC_022294.1:100737945-100740043	0.629	GT-AG	2099	10.405	AS	known
NC_022303.1:38362981-38466349	0.554	GT-AG	103369	9.98	CON	novel
NC_022293.1:71547473-71547759	0.756	GT-AG	287	8.405	CON	known
NC_022308.1:2847695-2850532	0.671	GT-AG	2838	9.55	CON	known
NC_022297.1:89169526-89192545	0.469	GT-AG	23020	10.975	CON	known
NC_022314.1:11857319-11857942	0.412	GT-AG	624	6.65	CON	known
NC_022322.1:115044246-115053609	0.61	GT-AG	9364	9.27	CON	novel
NC_022296.1:9599829-9600430	0.588	GT-AG	602	7.89	CON	known
NC_022311.1:28303948-28322618	0.501	GT-AG	18671	10.485	AS	known
NW_005101539.1:14634-17184	0.47	GT-AG	2551	8.415	CON	known
NC_022308.1:2305872-2306307	0.514	GT-AG	436	10.295	CON	known
NC_022311.1:46138699-46140093	0.574	GT-AG	1395	8.97	CON	known
NC_022310.1:25231857-25239076	0.543	GT-AG	7220	8.065	CON	known
NC_022313.1:31717685-31729257	0.554	GT-AG	11573	9.285	CON	known
NC_022301.1:82687230-82689583	0.553	GT-AG	2354	8.935	CON	known
NC_022321.1:48292540-48292935	0.341	GT-AG	396	4.84	CON	known
NC_022304.1:74377794-74378276	0.689	GT-AG	483	9.44	CON	known
NC_022315.1:14675764-14677299	0.59	GT-AG	1536	7.89	AS	known
NC_022314.1:32140161-32148421	0.608	GT-AG	8261	8.91	CON	novel
NC_022312.1:29246651-29323125	0.635	GT-AG	76475	10.39	CON	known
NC_022293.1:149461876-149465563	0.558	GT-AG	3688	11.14	CON	known
NC_022320.1:2293575-2296704	0.561	GT-AG	3130	11.1	CON	known
NC_022307.1:62571111-62590424	0.571	GT-AG	19314	10.355	CON	known
NC_022313.1:20052106-20052494	0.491	GT-AG	389	6.29	CON	known
NC_022312.1:34579901-34582549	0.572	GT-AG	2649	7.755	CON	known
NC_022298.1:28224429-28233723	0.599	GT-AG	9295	10.67	CON	novel
NC_022314.1:57341248-57341314	0.299	GT-AG	67	10.66	CON	known
NC_022313.1:19616489-19618031	0.61	GT-AG	1543	7.775	CON	known
NC_022293.1:82418171-82419617	0.614	GT-AG	1447	6.385	CON	known
NC_022297.1:94022224-94022311	0.318	GT-AG	88	8.595	CON	known
NC_022298.1:65390105-65390606	0.699	GT-AG	502	9.045	CON	known
NC_022307.1:69820908-69821840	0.586	GT-AG	933	9.22	CON	known
NC_022313.1:54783762-54784361	0.635	GT-AG	600	9.785	CON	known
NC_022318.1:40263383-40264295	0.654	GT-AG	913	10.56	CON	known
NC_022297.1:81216666-81216983	0.588	GT-AG	318	9.695	CON	known
NC_022311.1:12319524-12319853	0.391	GT-AG	330	5.37	AS	known
NC_022295.1:1259483-1262284	0.611	GT-AG	2802	8.715	CON	known
NC_022297.1:63235229-63254836	0.601	GT-AG	19608	9.495	CON	known
NC_022322.1:112186236-112232420	0.576	GT-AG	46185	10.035	CON	known
NC_022309.1:52729491-52729654	0.384	GT-AG	164	6.9	CON	known
NC_022300.1:67832676-67832956	0.612	GT-AG	281	7.67	CON	known
NC_022299.1:9821717-9821802	0.291	GT-AG	86	4.685	AS	known
NC_022310.1:46011404-46011705	0.53	GT-AG	302	9.06	AS	known
NC_022311.1:54451580-54451892	0.658	GT-AG	313	7.035	CON	known
NC_022299.1:9821717-9821805	0.292	GT-AG	89	3.975	AS	known
NC_022295.1:32030390-32030781	0.393	GT-AG	392	7.98	AS	known
NC_022297.1:26940003-26940548	0.41	GT-AG	546	7.755	CON	known
NC_022295.1:8810412-8810574	0.595	GT-AG	163	9.305	CON	known
NC_022302.1:34594089-34597477	0.577	GT-AG	3389	9.72	CON	known
NC_022315.1:6758699-6759381	0.499	GT-AG	683	4.115	CON	known
NC_022300.1:43350446-43350587	0.486	AT-AC	142	-13.44	CON	novel
NC_022305.1:45989611-45992156	0.386	GT-AG	2546	10.39	CON	known
NC_022311.1:14051897-14056563	0.606	GT-AG	4667	9.205	CON	known
NC_022317.1:3985767-3990110	0.567	GT-AG	4344	6.76	AS	known
NC_022310.1:52058609-52060217	0.351	GT-AG	1609	6.5	CON	known
NC_022317.1:32928931-32932412	0.518	GT-AG	3482	10.815	CON	known
NC_022296.1:96570773-96571034	0.71	GT-AG	262	8.295	CON	known
NC_022310.1:49711402-49711493	0.207	GT-AG	92	-2.485	CON	novel
NC_022302.1:82119899-82123089	0.663	GT-AG	3191	7.81	CON	known
NC_022307.1:27987926-27988010	0.318	GT-AG	85	9.225	CON	known
NC_022303.1:72004461-72005774	0.488	GT-AG	1314	7.875	CON	known
NC_022316.1:48971316-49011937	0.598	GT-AG	40622	9.265	CON	known
NC_022314.1:12779764-12853205	0.543	GT-GA	73442	-4.605	CON	novel
NC_022314.1:12779764-12853204	0.543	GT-AG	73441	5.775	CON	known
NC_022299.1:916374-917482	0.477	GT-AG	1109	-0.715	CON	novel
NC_022293.1:68666854-68667327	0.66	GT-AG	474	2.655	CON	known
NC_022302.1:61431882-61432145	0.409	GT-AG	264	8.72	CON	known
NC_022304.1:9415021-9420432	0.674	GT-AG	5412	5.46	AS	novel
NC_022316.1:2374240-2375855	0.496	GT-AG	1616	6.48	CON	known
NC_022294.1:135385724-135386399	0.459	GT-AG	676	9.365	CON	novel
NC_022299.1:49166033-49168738	0.548	GT-AG	2706	7.89	CON	known
NC_022300.1:95104393-95108430	0.602	GT-AG	4038	8.145	CON	known
NW_005101198.1:1439060-1439996	0.475	GT-AG	937	7.04	CON	known
NC_022312.1:58009423-58009545	0.585	GT-AG	123	3.14	CON	novel
NC_022294.1:30486668-30487691	0.721	GT-AG	1024	4.045	CON	known
NC_022293.1:20877390-20878738	0.609	CT-AC	1349	-11.305	AS	novel
NC_022317.1:1594526-1594603	0.346	GT-AG	78	9.135	CON	known
NC_022293.1:149710475-149712336	0.627	GT-AG	1862	6.32	CON	novel
NC_022322.1:59788023-59838617	0.469	GT-AG	50595	9	CON	known
NC_022313.1:19395629-19402432	0.446	GT-AG	6804	9.82	AS	novel
NW_005101749.1:72144-72461	0.418	GT-AG	318	6.69	CON	novel
NC_022309.1:69372142-69372345	0.319	GT-AG	204	10.315	CON	known
NC_022315.1:12511704-12522703	0.435	GT-AG	11000	8.855	CON	known
NC_022296.1:28343173-28354574	0.582	GT-AG	11402	7.87	CON	known
NC_022293.1:81261419-81261507	0.596	GT-AG	89	7.725	CON	known
NC_022318.1:13068049-13068168	0.708	GT-AG	120	6.26	CON	known
NC_022321.1:35105262-35107773	0.499	GT-AG	2512	9.01	AS	known
NC_022300.1:68619293-68619577	0.477	GT-AG	285	6.305	CON	known
NC_022305.1:51724854-51729421	0.519	GT-AG	4568	8.715	CON	known
NC_022297.1:91267310-91272543	0.594	GT-AG	5234	10.04	CON	known
NC_022294.1:119391662-119396163	0.297	GT-AG	4502	7.16	CON	known
NC_022310.1:45347064-45347404	0.446	GT-AG	341	6.76	CON	known
NC_022307.1:4348554-4349776	0.624	GT-AG	1223	9.67	CON	known
NC_022313.1:31779149-31780580	0.401	GT-AG	1432	7.055	AS	known
NC_022297.1:65207231-65207504	0.62	GT-AG	274	8.83	CON	known
NC_022295.1:44577293-44585451	0.656	GT-AG	8159	9.16	CON	known
NC_022311.1:27269026-27274788	0.6	GT-AG	5763	10.015	CON	known
NC_022320.1:2796261-2811579	0.533	GT-AG	15319	8.36	CON	known
NC_022298.1:85859397-85860790	0.685	GT-AG	1394	7.9	AS	known
NC_022309.1:70465094-70466029	0.476	GT-AG	936	6.81	AS	novel
NC_022293.1:81241961-81242102	0.486	GT-AG	142	8.635	CON	known
NC_022297.1:95055414-95055649	0.436	GT-AG	236	7.74	AS	known
NC_022317.1:18671133-18693275	0.59	GT-AG	22143	1.255	AS	novel
NW_005102100.1:175193-175769	0.459	GT-AG	577	10.12	CON	novel
NC_022317.1:17156787-17159122	0.685	GT-AG	2336	7.315	AS	known
NC_022311.1:55209062-55212904	0.515	GT-AG	3843	10.455	AS	known
NC_022303.1:58884513-58885452	0.707	GT-AG	940	7.75	CON	known
NC_022316.1:50219081-50268687	0.523	GT-AG	49607	9.03	CON	known
NC_022305.1:11447720-11456485	0.54	GT-AG	8766	7.65	CON	known
NC_022306.1:11148034-11148146	0.274	GT-AG	113	8.17	CON	known
NC_022294.1:100361039-100369645	0.642	GT-AG	8607	5.525	CON	known
NW_005101629.1:331577-331942	0.314	GT-AG	366	7.625	CON	known
NC_022299.1:13175479-13176043	0.535	GT-AG	565	8.66	CON	known
NC_022310.1:42577331-42581505	0.55	GT-AG	4175	5.41	CON	known
NC_022301.1:32253146-32262989	0.587	GT-AG	9844	9.07	CON	known
NC_022304.1:25867342-25902167	0.555	GT-AG	34826	9.92	AS	novel
NC_022317.1:25704671-25706123	0.567	GT-AG	1453	8.005	CON	known
NC_022295.1:74996023-74997818	0.558	GT-AG	1796	8.705	AS	known
NC_022313.1:31619302-31619750	0.483	GT-AG	449	6.725	CON	known
NC_022293.1:95737099-95738249	0.703	GT-AG	1151	11.64	AS	novel
NC_022303.1:73447774-73457121	0.643	GT-AG	9348	11.655	CON	known
NC_022322.1:118848528-118849232	0.633	GT-AG	705	5.155	CON	known
NC_022296.1:36223218-36224492	0.639	GT-AG	1275	10.5	CON	known
NC_022295.1:77253097-77257714	0.601	GT-AG	4618	11.02	CON	known
NC_022296.1:73731561-73732178	0.456	GT-AG	618	6.78	AS	known
NC_022307.1:72659506-72659606	0.327	GT-AG	101	8.01	CON	known
NC_022303.1:25943869-25947030	0.669	GT-AG	3162	9.39	CON	known
NC_022296.1:62767946-62768507	0.407	GT-AG	562	10.985	CON	known
NC_022300.1:5505405-5508307	0.561	GT-AG	2903	3.9	AS	novel
NC_022298.1:34555602-34558155	0.562	GG-AG	2554	0.495	CON	known
NC_022303.1:3304399-3304488	0.556	GT-AG	90	9.64	CON	known
NC_022307.1:60191294-60197147	0.645	GT-AG	5854	6.885	CON	novel
NC_022307.1:44462291-44462459	0.533	GT-AG	169	10.115	CON	known
NC_022309.1:69027891-69027983	0.258	GT-AG	93	7.62	CON	known
NC_022300.1:9751521-9753248	0.618	GT-AG	1728	10.96	CON	known
NC_022293.1:79043176-79046114	0.641	GT-AG	2939	6.83	CON	known
NC_022316.1:57613922-57614016	0.389	GT-AG	95	9.83	CON	known
NC_022297.1:101014032-101014236	0.307	GT-AG	205	8.75	CON	known
NC_022302.1:13082683-13083451	0.59	GT-AG	769	4.515	AS	known
NC_022317.1:10730289-10732138	0.568	GT-AG	1850	7.5	CON	known
NC_022314.1:51988731-51989462	0.377	GT-AG	732	5.185	CON	known
NC_022305.1:6497401-6541458	0.569	GT-AG	44058	7.5	AS	known
NC_022322.1:21641991-21642465	0.438	GT-AG	475	7.395	CON	known
NC_022314.1:48309889-48310179	0.296	GT-AG	291	9.26	CON	known
NC_022318.1:17008945-17009179	0.387	GT-AG	235	6.495	CON	known
NC_022297.1:24206908-24207409	0.679	GT-AG	502	7.94	AS	known
NC_022317.1:18728561-18732266	0.607	GT-AG	3706	9.87	AS	novel
NC_022317.1:26478908-26479082	0.423	GT-AG	175	5.55	CON	known
NC_022299.1:39879047-39881914	0.236	GT-AG	2868	11.44	CON	known
NC_022314.1:50311467-50318591	0.417	GT-AG	7125	10.59	CON	known
NC_022313.1:18365296-18367869	0.524	GT-AG	2574	9.26	CON	known
NC_022302.1:75401084-75405318	0.49	GT-AG	4235	2.4	AS	known
NC_022310.1:7163779-7187821	0.501	GT-AG	24043	8.08	AS	novel
NC_022322.1:70878200-70881575	0.583	GT-AG	3376	10.01	AS	known
NW_005101686.1:61384-63775	0.533	GT-AG	2392	10.58	CON	known
NC_022322.1:54506516-54506621	0.236	GT-AG	106	9.44	CON	known
NC_022299.1:12922956-12923042	0.345	GT-AG	87	8.89	AS	known
NC_022313.1:40663490-40666540	0.65	GT-AG	3051	3.65	CON	known
NC_022311.1:17862722-17863730	0.4	GT-AG	1009	9.06	CON	known
NC_022293.1:79920599-79931173	0.586	GT-AG	10575	9.65	AS	known
NC_022308.1:3691550-3692357	0.489	GT-AG	808	6.38	CON	known
NC_022303.1:58893127-58898626	0.672	GT-AG	5500	9.525	CON	known
NC_022321.1:41898329-41898446	0.347	GT-AG	118	8.94	CON	known
NC_022299.1:18543159-18550288	0.514	GT-AG	7130	7.84	AS	known
NC_022312.1:10167707-10167978	0.746	GT-AG	272	6.685	CON	known
NC_022312.1:1554204-1554403	0.37	GC-AG	200	5.8	CON	novel
NC_022300.1:54332592-54333565	0.575	GT-AG	974	4.46	CON	known
NC_022301.1:74088482-74091745	0.565	GT-AG	3264	10.135	CON	known
NC_022299.1:17290806-17290889	0.548	AT-AC	84	-9.485	AS	known
NC_022296.1:113132742-113133925	0.522	GT-AG	1184	1.415	CON	known
NC_022295.1:98478077-98478732	0.419	GT-AG	656	4.685	AS	novel
NC_022309.1:62590261-62590343	0.59	GT-AG	83	9.695	CON	novel
NC_022317.1:16479262-16480523	0.685	GT-AG	1262	8.425	CON	known
NC_022316.1:49432622-49435058	0.615	GT-AG	2437	6.885	CON	known
NC_022297.1:29711882-29711968	0.46	GT-AG	87	8.175	CON	known
NC_022303.1:94319856-94320917	0.511	GT-AG	1062	8.48	CON	known
NC_022303.1:10552796-10564727	0.573	GT-AG	11932	9.335	AS	known
NC_022315.1:26906957-26907480	0.527	GT-AG	524	5.91	AS	known
NC_022302.1:61463873-61464127	0.424	GT-AG	255	8.565	CON	known
NC_022301.1:15239675-15241969	0.671	GT-AG	2295	8.015	CON	known
NC_022309.1:41760773-41799662	0.593	GT-AG	38890	8.735	CON	known
NC_022310.1:24920636-24920937	0.348	GT-AG	302	9.42	AS	known
NC_022311.1:51350335-51350447	0.372	GT-AG	113	6.965	AS	novel
NC_022299.1:10734281-10745405	0.619	GT-AG	11125	8.295	AS	novel
NC_022293.1:25068258-25068760	0.602	GT-AG	503	8.83	CON	known
NC_022299.1:16360645-16362481	0.414	GT-AG	1837	6.145	CON	known
NC_022311.1:16705257-16804758	0.563	GT-AG	99502	7.08	CON	novel
NC_022295.1:26304577-26305673	0.727	GT-AG	1097	7.235	CON	known
NC_022293.1:143666890-143669976	0.003	GC-AG	3087	NA	CON	novel
NC_022312.1:51040681-51062451	0.643	GT-AG	21771	7.02	AS	known
NC_022321.1:37878868-37878952	0.365	GT-AG	85	8.95	CON	known
NC_022311.1:43568574-43570297	0.568	AT-AC	1724	-8.94	CON	known
NC_022299.1:69630186-69633489	0.706	GT-AG	3304	6.07	CON	known
NC_022308.1:69182483-69183547	0.671	GT-AG	1065	8.045	CON	known
NC_022310.1:57706633-57707147	0.408	GT-AG	515	9.51	CON	known
NC_022302.1:13071754-13074536	0.473	GT-AG	2783	9.855	CON	known
NC_022315.1:26526850-26526939	0.456	GT-AG	90	8.36	CON	known
NC_022299.1:11096237-11096497	0.433	GT-AG	261	8.945	CON	known
NC_022318.1:7669972-7672120	0.663	GT-AG	2149	7.39	CON	known
NC_022318.1:44821245-44824408	0.563	GT-AG	3164	8.76	AS	known
NC_022303.1:67100754-67102425	0.671	GT-AG	1672	8.32	CON	known
NC_022314.1:48500467-48521448	0.532	GT-AG	20982	8.83	CON	novel
NC_022299.1:57983567-57984208	0.417	GT-AG	642	9.585	CON	known
NC_022300.1:103543572-103555066	0.507	GT-AG	11495	9.515	CON	known
NC_022311.1:41378089-41378197	0.385	GC-AG	109	-3.89	CON	novel
NC_022305.1:22797423-22797803	0.643	GT-AG	381	-1.64	AS	novel
NC_022298.1:41475536-41475866	0.61	GT-AG	331	8.94	CON	known
NC_022305.1:52922436-52922527	0.293	GT-AG	92	7.285	CON	known
NC_022296.1:40558396-40558746	0.541	GT-AG	351	4.35	AS	novel
NC_022305.1:64407350-64407460	0.018	NN-GC	111	NA	CON	known
NC_022315.1:29274103-29274172	0.471	GT-AG	70	-16.295	AS	novel
NC_022311.1:33088713-33090138	0.407	GT-AG	1426	8.885	CON	known
NC_022308.1:49588147-49588394	0.048	GT-AG	248	NA	CON	novel
NC_022297.1:103271731-103280155	0.58	GT-AG	8425	8.85	CON	known
NC_022313.1:28504436-28506392	0.537	GT-AG	1957	6.6	CON	known
NC_022303.1:96097844-96118160	0.558	GT-AG	20317	10.345	CON	novel
NC_022300.1:100279668-100279752	0.659	GT-AG	85	8.83	CON	novel
NC_022295.1:41101025-41116397	0.606	GT-AG	15373	5.3	CON	novel
NC_022295.1:111533657-111539196	0.481	GT-AG	5540	9.97	CON	known
NC_022303.1:96396148-96414605	0.455	GT-GC	18458	NA	CON	known
NC_022305.1:31034807-31035455	0.626	GT-AG	649	10	CON	known
NC_022303.1:97307379-97308504	0.464	GC-AG	1126	2.69	AS	known
NC_022294.1:106636928-106637122	0.41	GT-AG	195	9.415	CON	known
NC_022302.1:983563-985885	0.628	GT-AG	2323	8.51	AS	known
NC_022311.1:10110908-10130803	0.524	GT-AG	19896	7.665	CON	known
NC_022307.1:73451493-73451731	0.502	GT-AG	239	4.165	AS	known
NC_022311.1:21927792-21929462	0.484	GT-AG	1671	9.57	CON	known
NC_022295.1:32350969-32354584	0.575	GT-AG	3616	6.38	CON	known
NC_022313.1:4092419-4093082	0.651	GT-AG	664	8.445	AS	known
NC_022317.1:1933806-1936174	0.558	GT-AG	2369	7	AS	known
NC_022296.1:74068630-74070138	0.514	GT-AG	1509	10.54	CON	known
NC_022320.1:23271737-23276919	0.648	GT-AG	5183	6.055	CON	novel
NC_022322.1:23711380-23712827	0.612	GT-AG	1448	7.475	CON	known
NC_022320.1:23271737-23276912	0.648	GT-TT	5176	-5.81	CON	novel
NC_022297.1:101304999-101305805	0.613	GT-AG	807	8.96	CON	known
NC_022317.1:3716986-3718282	0.396	GT-AG	1297	9.02	CON	known
NC_022309.1:39408703-39409787	0.646	GT-AG	1085	11.18	AS	known
NC_022303.1:98540397-98542402	0.474	GC-AG	2006	3.95	CON	novel
NC_022310.1:45249949-45250165	0.502	GT-AG	217	5.43	AS	known
NC_022301.1:82446444-82448032	0.403	GT-AG	1589	9.885	CON	known
NC_022310.1:51821042-51822065	0.429	GT-AG	1024	9.475	CON	known
NC_022297.1:94629873-94631766	0.416	GT-AG	1894	10.495	CON	known
NC_022293.1:149712446-149719267	0.479	GT-AG	6822	7.08	CON	known
NC_022299.1:18264662-18268144	0.635	GT-AG	3483	7.965	CON	known
NC_022309.1:55292394-55292486	0.409	GT-AG	93	3.755	CON	known
NC_022304.1:50121250-50123216	0.619	GT-AG	1967	7.45	CON	known
NC_022311.1:27605950-27606728	0.453	GT-AG	779	7.91	CON	known
NC_022318.1:42405660-42406674	0.549	GT-AG	1015	5.725	CON	known
NC_022300.1:62383268-62389358	0.531	GT-AG	6091	10.09	CON	known
NC_022307.1:48143273-48146720	0.613	GT-AG	3448	7.56	AS	novel
NC_022302.1:65701028-65701129	0.784	GT-AG	102	8.325	CON	known
NC_022299.1:56968421-56978423	0.602	GT-AG	10003	10.295	CON	known
NC_022306.1:90990288-90998645	0.571	GT-AG	8358	9.71	CON	known
NC_022301.1:89505004-89605279	0.412	GT-AG	100276	8.91	AS	novel
NC_022299.1:78024235-78085490	0.605	GT-AG	61256	6.785	CON	known
NC_022308.1:30501436-30501719	0.673	GT-AG	284	7	CON	known
NC_022293.1:134503257-134504827	0.662	GC-AG	1571	2.445	CON	known
NC_022293.1:94517293-94520719	0.545	GT-AG	3427	9.405	CON	known
NC_022307.1:27124372-27125773	0.491	GT-AG	1402	9.12	CON	known
NC_022306.1:17090024-17142383	0.569	GT-AG	52360	10.255	CON	known
NC_022303.1:36484706-36507711	0.614	GT-AG	23006	1	CON	novel
NC_022300.1:23137585-23138735	0.571	GT-AG	1151	9.425	CON	known
NC_022310.1:14239795-14240669	0.495	GT-AG	875	8.735	AS	known
NC_022315.1:25732950-25737854	0.531	GT-AG	4905	9.74	CON	known
NC_022303.1:94551413-94551570	0.665	GT-AG	158	8.645	CON	known
NC_022294.1:124589674-124603715	0.555	GT-AG	14042	10.515	CON	known
NC_022297.1:54400978-54401146	0.521	GT-AG	169	10.14	CON	known
NC_022298.1:34783286-34784416	0.612	GT-AG	1131	9.07	CON	known
NC_022311.1:55140591-55141461	0.625	GT-AG	871	10.24	CON	novel
NC_022306.1:73177602-73182091	0.618	GT-AG	4490	5.975	CON	known
NC_022302.1:12126596-12127367	0.681	GT-AG	772	5.085	CON	known
NC_022310.1:48251607-48252206	0.467	GT-AG	600	10.255	CON	known
NC_022293.1:139317032-139318371	0.475	GT-AG	1340	8.115	CON	known
NC_022310.1:58387723-58389544	0.489	GT-AG	1822	6.1	CON	known
NC_022293.1:116995540-116997224	0.625	GT-AG	1685	10.145	CON	known
NC_022315.1:3295538-3295612	0.693	GT-AG	75	6.67	AS	known
NC_022316.1:2357368-2359004	0.492	GT-AG	1637	8.215	CON	known
NC_022311.1:50128318-50132040	0.55	GT-AG	3723	9.285	CON	known
NC_022294.1:62222748-62243879	0.569	GT-AG	21132	7.765	CON	known
NC_022318.1:17063373-17063765	0.425	GT-AG	393	10.385	CON	known
NC_022313.1:21032018-21033207	0.594	GT-AG	1190	5.02	AS	known
NC_022293.1:34004288-34015920	0.648	GT-AG	11633	6.105	CON	novel
NC_022311.1:42155883-42168831	0.579	GT-AG	12949	10.21	CON	novel
NC_022304.1:72979094-72979189	0.5	GT-AG	96	9.75	CON	known
NC_022301.1:75265890-75267994	0.59	GT-AG	2105	7.685	CON	known
NC_022295.1:26390906-26391085	0.722	GT-AG	180	10.57	AS	known
NW_005101041.1:169128-170021	0.623	GT-AG	894	8.37	CON	novel
NC_022306.1:21140584-21146785	0.566	GT-AG	6202	8.21	CON	novel
NC_022297.1:65195199-65196907	0.495	GT-AG	1709	4.515	CON	known
NC_022308.1:57875254-57878695	0.663	GT-AG	3442	7.405	AS	known
NC_022296.1:48345965-48347620	0.691	GT-AG	1656	8.135	CON	known
NC_022297.1:101129762-101132658	0.423	GT-AG	2897	9.965	CON	known
NC_022315.1:7162424-7162502	0.367	GT-AG	79	9.18	CON	known
NC_022301.1:12458531-12468223	0.586	GT-AG	9693	7.26	CON	known
NC_022300.1:100625649-100625854	0.388	GT-AG	206	9.345	CON	known
NC_022296.1:30779455-30780681	0.659	GT-AG	1227	6.23	AS	novel
NC_022312.1:31050015-31068909	0.58	GT-AG	18895	7.915	CON	known
NC_022297.1:98138473-98138551	0.316	GT-AG	79	8.225	CON	known
NC_022295.1:97630824-97630932	0.312	GT-AG	109	9.52	CON	novel
NC_022310.1:33926385-33926835	0.443	GT-AG	451	8.645	CON	known
NC_022304.1:80293483-80294670	0.419	GT-AG	1188	8.725	CON	known
NC_022295.1:29702572-29704873	0.482	GT-AG	2302	8.42	CON	known
NC_022316.1:46842473-46843341	0.608	GT-AG	869	9.31	CON	known
NC_022305.1:60692667-60693604	0.433	GT-AG	938	9.725	CON	known
NC_022300.1:8226852-8228728	0.63	GT-AG	1877	8.655	CON	known
NC_022294.1:106371124-106371572	0.405	GT-AG	449	8.02	CON	known
NC_022303.1:103764050-103764813	0.084	GG-AG	764	2.32	CON	known
NC_022300.1:60922036-60922665	0.583	GT-AG	630	7.565	CON	known
NC_022296.1:75194620-75199429	0.587	GT-AG	4810	8.005	CON	known
NC_022296.1:78459784-78460429	0.731	GT-AG	646	6.3	CON	known
NC_022302.1:18691805-18694099	0.438	GT-AG	2295	8.99	AS	known
NC_022299.1:86323155-86324449	0.685	GT-AG	1295	8.73	AS	novel
NC_022302.1:58339709-58342102	0.596	GT-AG	2394	8.855	CON	known
NC_022321.1:4509332-4509966	0.729	GT-AG	635	10.495	CON	known
NC_022293.1:141595013-141599494	0.543	GT-AG	4482	5.985	CON	novel
NC_022302.1:12295725-12297068	0.6	GT-AG	1344	4.34	CON	known
NC_022301.1:27800057-27800162	0.472	GT-AG	106	7.63	CON	known
NC_022302.1:78387153-78389294	0.47	GT-AG	2142	9.52	CON	known
NW_005101231.1:22493-23103	0.367	GT-AG	611	11.215	CON	known
NC_022302.1:80035658-80037429	0.578	GT-AG	1772	5.6	CON	known
NC_022313.1:42618920-42619003	0.75	GT-AG	84	8.78	CON	known
NC_022308.1:21437306-21439795	0.629	GT-AG	2490	8.37	CON	known
NC_022317.1:34456195-34464011	0.387	GT-AG	7817	10.525	AS	novel
NC_022320.1:23341700-23347007	0.549	GT-AG	5308	10.085	CON	known
NC_022308.1:23911192-23911492	0.731	GT-AG	301	6	AS	known
NC_022311.1:20612995-20613826	0.674	GT-AG	832	6.155	CON	known
NC_022303.1:85827958-85833805	0.518	GT-AG	5848	9.415	CON	known
NC_022293.1:76031655-76132296	0.586	GT-AG	100642	10.73	CON	known
NC_022302.1:65891860-65907551	0.578	GT-AG	15692	5.145	AS	novel
NC_022297.1:79485232-79495381	0.585	GT-AG	10150	8.08	CON	known
NC_022305.1:30075447-30076335	0.555	GT-AG	889	8.685	CON	known
NC_022301.1:2726212-2728987	0.565	GT-AG	2776	8.185	CON	known
NC_022312.1:34638628-34642115	0.671	GT-AG	3488	10.87	CON	known
NC_022309.1:56571188-56579167	0.644	GT-AG	7980	6.84	CON	known
NC_022306.1:76340908-76342834	0.576	GT-AG	1927	9.665	CON	known
NC_022297.1:67357769-67360680	0.519	GT-AG	2912	10.27	CON	known
NC_022311.1:49818043-49818333	0.361	GT-AG	291	9.795	CON	known
NC_022299.1:98100092-98101748	0.589	GT-AG	1657	9.73	CON	known
NC_022309.1:62805517-62806824	0.42	GT-AG	1308	8.375	CON	known
NC_022300.1:42815821-42817877	0.531	GT-AG	2057	7.8	CON	known
NC_022310.1:57440907-57441105	0.457	GT-AG	199	6.925	CON	known
NC_022314.1:7715815-7721360	0.662	GT-AG	5546	7.48	AS	known
NC_022316.1:49504591-49508455	0.492	GT-AG	3865	8.71	CON	known
NC_022303.1:72156117-72161517	0.602	GT-AG	5401	9.275	CON	known
NC_022297.1:99536166-99536963	0.505	GT-AG	798	9.88	CON	novel
NC_022294.1:118604759-118605171	0.446	GT-AG	413	9.485	CON	novel
NC_022293.1:108204730-108208184	0.658	GT-AG	3455	8.605	CON	known
NC_022303.1:7367098-7372357	0.55	GT-AG	5260	8.995	CON	novel
NC_022309.1:29531934-29532576	0.639	GT-AG	643	6.23	AS	known
NC_022318.1:26066621-26088905	0.495	GT-AG	22285	9.655	CON	known
NC_022303.1:19442029-19442847	0.647	GT-AG	819	10.675	AS	known
NC_022306.1:69711369-69722876	0.613	GT-AG	11508	10.6	CON	known
NC_022308.1:58213385-58225336	0.585	GT-AG	11952	7.78	AS	known
NC_022319.1:23027367-23029679	0.558	GT-AG	2313	7.71	CON	known
NC_022322.1:42014963-42021170	0.635	GT-AG	6208	6.235	CON	known
NC_022321.1:46346062-46353432	0.308	GT-AG	7371	8.97	CON	known
NC_022321.1:46346062-46353434	0.308	GT-GC	7373	-6.815	CON	novel
NC_022316.1:13787484-13787716	0.562	GT-AG	233	0.055	AS	novel
NW_005101743.1:16035-19563	0.47	GT-AG	3529	10.58	CON	known
NC_022309.1:64055759-64056454	0.448	GT-AG	696	6.83	CON	known
NC_022295.1:74573268-74573530	0.669	GT-AG	263	8.18	CON	novel
NC_022317.1:36235369-36236140	0.561	GT-AG	772	7.935	AS	novel
NC_022300.1:82209087-82215850	0.638	GT-AG	6764	8.645	CON	known
NC_022293.1:140858950-140859691	0.379	GT-AG	742	6.135	CON	known
NC_022310.1:48869156-48870258	0.555	GT-AG	1103	8.85	AS	novel
NC_022317.1:38026924-38027507	0.521	GT-AG	584	4.41	AS	known
NC_022311.1:22690350-22690480	0.412	GT-AG	131	7	CON	novel
NC_022309.1:18079217-18081454	0.691	GT-AG	2238	9.805	CON	known
NC_022311.1:27162477-27163368	0.511	GT-AG	892	10.35	CON	known
NC_022310.1:23565200-23566500	0.63	GT-AG	1301	9.46	CON	known
NC_022300.1:72725480-72725992	0.448	GT-AG	513	7.45	CON	known
NC_022304.1:38419405-38420620	0.589	GT-AG	1216	7.135	CON	known
NC_022299.1:11245564-11245642	0.329	GT-AG	79	7.955	CON	known
NC_022322.1:120985807-121037265	0.572	GT-AG	51459	7.95	AS	known
NC_022322.1:37673407-37674351	0.638	GT-AG	945	8.66	CON	known
NC_022315.1:10520371-10522277	0.432	GT-AG	1907	9.58	AS	known
NC_022322.1:9603893-9609950	0.598	GT-AG	6058	8.715	CON	known
NC_022311.1:29685176-29691369	0.547	GT-AG	6194	8.42	CON	known
NC_022296.1:110023529-110023636	0.63	GT-AG	108	9.555	CON	known
NC_022318.1:31378095-31378215	0.686	GT-AG	121	8.72	CON	known
NC_022303.1:71996712-72001249	0.43	GT-AG	4538	5.99	CON	known
NC_022312.1:35036639-35037730	0.556	GT-AG	1092	8.715	CON	known
NC_022322.1:96706298-96749204	0.628	GT-AG	42907	10.285	CON	known
NC_022320.1:13429992-13444872	0.596	GT-AG	14881	9.46	CON	known
NC_022298.1:17422956-17424249	0.73	GT-AG	1294	8.99	CON	known
NC_022308.1:44879563-44879747	0.497	GT-AG	185	9.375	CON	known
NC_022297.1:100328405-100328489	0.459	GT-AG	85	9.275	CON	known
NC_022315.1:7054164-7054250	0.414	GT-AG	87	11.985	CON	known
NC_022294.1:127661566-127664887	0.513	GT-AG	3322	9.03	CON	known
NC_022294.1:129484897-129488904	0.485	GT-AG	4008	8.945	CON	known
NC_022299.1:35315139-35315873	0.442	GT-AG	735	7.84	CON	known
NC_022300.1:5561795-5562370	0.273	GT-AG	576	10.935	AS	novel
NC_022320.1:38667419-38667637	0.594	GT-AG	219	9.17	CON	known
NC_022318.1:41199212-41202937	0.6	GT-AG	3726	8.855	CON	known
NC_022302.1:51806927-51857165	0.613	GT-AG	50239	8.68	CON	known
NC_022293.1:141477368-141479786	0.461	GT-AG	2419	9.445	CON	known
NC_022319.1:35158109-35158521	0.38	GT-AG	413	8.805	CON	known
NC_022294.1:95409561-95448491	0.508	GT-AG	38931	9.845	CON	novel
NC_022298.1:11510536-11515289	0.655	GT-AG	4754	8.285	AS	novel
NC_022310.1:60909033-60919694	0.362	GT-AG	10662	7.675	CON	novel
[truncated: 200,086+ more rows]
