# Supplementary material for: Landscape of alternative splicing in Capra_hircus
Source: Sci Rep. 2018 Oct 11;8:15128. doi: 10.1038/s41598-018-33078-7 (PMC6181917; doi:10.1038/s41598-018-33078-7)
Supplement: Supplementary file 3 — Supplementary Table S6 [file 41598_2018_33078_MOESM3_ESM.xlsx]

## Sheet: sheet1
Supplementary Table S6. AS events detected in this study
AS events ID	Chromosome	AS type	Gene id	Strand	Exclusion isoform	Inclusion isoform	Heart_Fetus	Heart_Adult	Heart_M2	Heart_Y1	Kidney_Fetus	Kidney_Adult	Kidney_M2	Kidney_Y1	LegMuscle_Fetus	LegMuscle_Adult	LegMuscle_M2	LegMuscle_Y1	Liver_Fetus	Liver_Adult	Liver_M2	Liver_Y1	Spleen_Fetus	Spleen_Adult	Spleen_M2	Spleen_Y1
ASE000001	NC_022302.1	A3SS	XTS00010255	+	intron:68389181-68396067	intron:68389181-68395039	0.852	0.366	1	0.705	0.863	1	0.81	1	0.758	1	0.879	1	0.852	0.734	0.067	1	0.879	0.852	1	1
ASE000002	NC_022306.1	A3SS	XTS00013508	-	intron:91272700-91274638	intron:91273332-91274638	-0.695	-0.607	-0.615	-0.578	-0.529	-0.635	-0.637	-0.583	-0.777	-0.399	-0.388	-0.489	0.075	-0.289	-0.451	-0.01	0.043	0.051	-0.147	-0.145
ASE000003	NC_022303.1	A3SS	XTS00011057	-	intron:65493528-65499151	intron:65494604-65499151	0.461	0.695	0.611	0.686	0.997	0.989	0.986	1	1	0.992	0.992	0.994	1	1	1	1	1	1	1	0.995
ASE000004	NC_022298.1	A3SS	XTS00006360	.	intron:94336500-94337682	intron:94337311-94337682	-0.581	-0.573	-0.4	-0.495	-0.578	-0.536	-0.445	-0.451	-0.505	-0.474	-0.309	-0.495	-0.307	-0.175	-0.325	-0.193	-0.322	-0.045	-0.108	-0.065
ASE000005	NC_022308.1	A3SS	XTS00015115	-	intron:48766796-48767362	intron:48767283-48767362	0.557	0.043	1	0.501	0.779	1	0.367	1	0.149	0.344	0.121	-0.179	0.889	1	0.667	1	0.889	1	1	1
ASE000006	NC_022311.1	A3SS	XTS00018091	+	intron:37592370-37594520	intron:37592370-37593016	-0.993	-0.977	-0.995	-0.991	-0.853	-0.667	-0.617	-0.607	-0.989	-0.989	-1	-0.957	-0.889	-0.955	-0.961	-0.959	-0.948	-0.935	-0.916	-0.982
ASE000007	NC_022316.1	A3SS	XTS00021494	.	intron:39035313-39038292	intron:39035855-39038292	0.835	0.728	0.782	0.842	-0.953	-1	-0.975	-0.982	-0.845	-0.866	-0.895	-0.968	-0.976	-0.925	-1	-0.941	-0.959	-0.964	-0.974	-0.978
ASE000008	NC_022319.1	A3SS	XTS00022992	-	intron:14656552-14663998	intron:14663501-14663998	-0.851	-0.838	-0.819	-0.847	-0.314	-0.059	0.048	0.137	-0.347	-0.308	0.03	-0.238	-0.021	-0.271	-0.267	-0.182	0.543	0.614	0.378	0.596
ASE000009	NW_005117140.1	A3SS	XTS00026761	+	intron:1233-2502	intron:1233-1513	1	0.646	0.761	0.8	0.833	0.752	0.717	0.652	0.62	0.015	-0.115	0.193	0.561	-0.301	-0.48	-0.275	-0.821	-0.89	-0.853	-0.849
ASE000010	NC_022309.1	A3SS	XTS00015977	+	intron:69844403-69847465	intron:69844403-69847438	-1	-0.585	-0.856	-0.698	-1	-0.754	-0.698	-0.913	-0.873	-0.239	0.005	-0.266	-1	-0.856	-1	-1	-0.858	-0.737	-0.713	-0.625
ASE000011	NC_022303.1	A3SS	XTS00010690	-	intron:13244763-13245453	intron:13244832-13245453	-0.931	-0.919	-0.884	-0.865	-0.81	-0.918	-0.875	-0.897	-0.683	-0.717	-0.702	-0.823	-0.765	-0.653	-0.766	-0.69	-0.605	-0.475	-0.542	-0.518
ASE000012	NC_022302.1	A3SS	XTS00010417	+	intron:82304769-82305680	intron:82304769-82304959	-0.966	-0.991	-0.989	-0.903	-0.939	-0.982	-0.996	-0.945	-0.967	-1	-0.983	-0.979	-0.876	-0.963	-0.971	-0.88	-0.761	-0.652	-0.68	-0.605
ASE000013	NC_022301.1	A3SS	XTS00009014	+	intron:25862860-25865970	intron:25862860-25865427	0.953	0.911	0.878	0.803	0.863	0.639	0.573	0.587	0.964	1	0.735	0.883	0.629	0.047	-0.002	-0.367	-0.477	-0.707	-0.703	-0.711
ASE000014	NC_022296.1	A3SS	XTS00004006	-	intron:74144632-74146461	intron:74144637-74146461	0.333	0.595	0.661	0.863	0.728	0.863	0.75	0.458	0.773	0.863	0.773	0.914	0.715	0.829	1	0.863	0.652	0.863	0.585	0.772
ASE000015	NC_022307.1	A3SS	XTS00013778	-	intron:31042752-31051372	intron:31042778-31051372	1	1	1	0.418	0.939	0.929	1	1	0.94	1	0.913	1	1	1	0.333	1	0.902	1	1	1
ASE000016	NC_022295.1	A3SS	XTS00002691	-	intron:27307739-27313591	intron:27312515-27313591	1	1	0.333	1	1	1	0.953	0.984	0.898	0.487	0.503	0.381	1	0.956	1	1	0.98	1	0.98	1
ASE000017	NC_022295.1	A3SS	XTS00003389	-	intron:102810340-102817766	intron:102817004-102817766	-0.067	0.251	0.169	0.435	-0.993	-0.988	-0.983	-0.991	-0.457	-0.568	-0.295	-0.643	-0.975	-0.98	-0.974	-0.975	-0.98	-0.973	-0.989	-0.987
ASE000018	NC_022307.1	A3SS	XTS00013778	-	intron:31042752-31051372	intron:31042799-31051372	1	1	1	0.527	0.961	0.931	1	1	0.951	1	0.941	1	1	1	0.333	1	0.926	1	1	1
ASE000019	NC_022313.1	A3SS	XTS00019598	-	intron:53020507-53025857	intron:53023021-53025857	-0.743	-0.173	-0.889	-0.387	-0.87	-0.781	-0.701	-0.836	-0.003	0.658	0.264	0.29	-0.467	0.271	0.591	0.61	0.439	0.539	0.507	0.473
ASE000020	NC_022306.1	A3SS	XTS00012959	-	intron:11351541-11352441	intron:11352357-11352441	-0.091	0.21	0.136	0.1	0.832	0.675	0.638	0.563	0.911	0.823	0.614	0.639	0.926	1	1	0.854	0.935	0.92	0.981	0.851
ASE000021	NC_022315.1	A3SS	XTS00021216	+	intron:40057152-40058653	intron:40057152-40058259	0.927	0.967	0.947	0.861	0.72	0.787	0.762	0.513	0.857	0.719	0.472	0.485	0.627	0.745	0.444	0.523	0.397	0.247	0.657	0.523
ASE000022	NC_022319.1	A3SS	XTS00022992	-	intron:14655714-14663998	intron:14663501-14663998	-0.092	-0.176	0.203	-0.144	0.976	1	1	0.951	0.667	0.779	0.684	0.583	0.937	0.808	0.911	0.937	0.99	0.992	1	1
ASE000023	NC_022319.1	A3SS	XTS00022992	-	intron:14653649-14663998	intron:14656552-14663998	0.92	0.923	0.977	0.943	0.673	0.416	0.723	0.689	0.657	0.889	1	0.939	-0.007	0.504	0.173	0.411	0.807	0.826	0.749	0.725
ASE000024	NC_022314.1	A3SS	XTS00020261	+	intron:50951274-50953137	intron:50951274-50952422	-0.759	-0.925	-0.955	-0.855	-0.697	-0.702	-0.595	-0.563	-0.983	-0.905	-0.951	-0.963	-0.867	-0.894	-0.746	-0.83	-0.97	-0.944	-0.961	-0.958
ASE000025	NC_022295.1	A3SS	XTS00003380	+	intron:102449598-102450196	intron:102449598-102450126	-0.746	-0.834	-0.835	-0.881	-0.771	-0.825	-0.81	-0.847	-0.813	-0.703	-0.674	-0.779	-0.641	-0.799	-0.891	-0.7	-0.454	-0.577	-0.561	-0.533
ASE000026	NC_022296.1	A3SS	XTS00004004	+	intron:74073915-74074436	intron:74073915-74074368	-0.961	-0.975	-0.979	-0.985	-0.929	-0.948	-0.945	-0.921	-0.954	-0.976	-0.949	-0.968	-0.895	-0.905	-0.939	-0.901	-0.854	-0.809	-0.903	-0.811
ASE000027	NC_022316.1	A3SS	XTS00021534	+	intron:43344524-43347141	intron:43344524-43345519	-0.916	-0.889	-0.853	-0.943	0.698	0.611	0.633	0.662	-0.824	-0.809	-0.826	-0.839	0.704	0.698	0.774	0.715	0.801	0.725	0.787	0.842
ASE000028	NC_022314.1	A3SS	XTS00020255	-	intron:50750786-50752197	intron:50750958-50752197	-0.863	-0.948	-0.843	-0.932	-0.793	-0.818	-0.787	-0.843	-0.791	-0.962	-0.857	-0.87	-0.631	-0.822	-0.859	-0.961	-0.483	-0.561	-0.562	-0.315
ASE000029	NC_022303.1	A3SS	XTS00010746	-	intron:20834644-20835516	intron:20835336-20835516	-0.477	-0.713	-0.516	-0.708	-0.361	-0.555	-0.392	-0.37	-0.301	-0.574	-0.096	-0.419	-0.107	-0.305	-0.627	-0.311	-0.106	-0.145	-0.171	-0.031
ASE000030	NC_022296.1	A3SS	XTS00004401	+	intron:111150442-111162259	intron:111150442-111161231	-0.983	-1	-0.978	-1	-0.779	-0.645	-0.665	-0.866	-0.98	-0.988	-1	-0.989	-0.31	0.197	0.867	0.519	-0.743	-0.209	-0.473	-0.732
ASE000031	NC_022307.1	A3SS	XTS00014395	-	intron:73580475-73583620	intron:73583533-73583620	-0.713	-0.768	-0.671	-0.784	-0.317	-0.529	-0.419	-0.429	-0.062	-0.547	-0.266	-0.25	-0.122	-0.641	-0.62	-0.337	0.535	0.695	0.674	0.723
ASE000032	NC_022302.1	A3SS	XTS00009479	+	intron:4806540-4807473	intron:4806540-4807390	-0.982	-0.941	-0.984	-1	-0.983	-0.953	-0.949	-0.995	-0.937	-0.947	-0.877	-0.993	-0.979	-0.917	-0.97	-0.993	-0.956	-0.745	-0.779	-1
ASE000033	NC_022307.1	A3SS	XTS00014173	.	intron:48831271-48835281	intron:48834732-48835281	-0.813	-0.749	-0.795	-0.721	-0.783	-0.621	-0.581	-0.609	-0.67	-0.571	-0.735	-0.829	-0.555	-0.074	-0.578	0.017	-0.309	-0.247	-0.279	-0.314
ASE000034	NC_022310.1	A3SS	XTS00016218	+	intron:14077723-14078147	intron:14077723-14077991	-0.873	-0.887	-0.911	-0.864	-0.867	-0.831	-0.887	-0.815	-0.897	-0.829	-0.811	-0.727	-0.656	-0.801	-0.759	-0.751	-0.713	-0.617	-0.664	-0.419
ASE000035	NC_022307.1	A3SS	XTS00014403	-	intron:73794236-73795220	intron:73794901-73795220	-0.021	0.087	0.429	0.058	0.249	0.041	0.368	0.325	0.445	0.489	0.58	0.492	0.527	0.517	0.182	0.445	0.535	0.698	0.643	0.644
ASE000036	NC_022297.1	A3SS	XTS00005709	.	intron:104220725-104221507	intron:104221176-104221507	-0.887	-0.589	-0.477	-0.742	-0.844	-0.906	-0.819	-0.867	-0.72	-0.787	-0.54	-0.708	-0.822	-0.735	-0.812	-0.886	-0.631	-0.639	-0.564	-0.55
ASE000037	NC_022298.1	A3SS	XTS00005847	+	intron:10577050-10580594	intron:10577050-10580591	0.344	0.426	0.288	0.221	-0.813	-0.961	-1	-0.97	-0.496	-0.789	-0.677	-0.743	-0.98	-0.906	-1	-1	-0.949	-0.925	-1	-0.955
ASE000038	NC_022312.1	A3SS	XTS00018989	-	intron:35024506-35030983	intron:35026154-35030983	1	0.952	1	0.899	-0.719	-0.884	-0.839	-0.876	0.867	1	0.905	0.972	0.674	0.725	0.548	0.962	0.85	0.959	0.821	0.899
ASE000039	NC_022317.1	A3SS	XTS00021899	+	intron:7586297-7587834	intron:7586297-7586382	-0.92	-0.961	-0.95	-0.949	-0.726	-0.851	-0.707	-0.713	-0.897	-0.957	-0.982	-0.955	-0.478	-0.644	-0.952	-0.559	-0.453	-0.621	-0.777	-0.519
ASE000040	NC_022297.1	A3SS	XTS00005655	-	intron:101746107-101750118	intron:101748994-101750118	-0.717	-0.825	-0.769	-0.794	-0.727	-0.794	-0.876	-0.625	-0.33	-0.653	-0.263	-0.64	-0.639	-0.017	-0.465	0.135	-0.297	-0.46	-0.295	-0.095
ASE000041	NC_022311.1	A3SS	XTS00018586	+	intron:53874225-53875235	intron:53874225-53874499	-0.871	-0.827	-0.759	-0.813	-0.905	-0.929	-0.937	-0.884	-0.836	-0.799	-0.728	-0.817	-0.83	-0.825	-0.865	-0.868	-0.797	-0.761	-0.835	-0.827
ASE000042	NC_022297.1	A3SS	XTS00004587	-	intron:25817796-25818732	intron:25817799-25818732	0.336	0.359	0.457	0.423	0.487	0.493	0.453	0.525	0.56	0.363	0.417	0.345	0.479	0.334	0.347	0.331	0.309	0.253	0.191	0.289
ASE000043	NC_022322.1	A3SS	XTS00024494	-	intron:23503190-23510169	intron:23504408-23510169	-0.603	-0.489	-0.793	-0.667	-0.657	-0.317	-0.55	-0.348	-0.439	-0.714	-0.507	-0.675	-0.425	-0.362	-0.771	-0.022	0.398	0.503	0.575	0.695
ASE000044	NC_022298.1	A3SS	XTS00005905	+	intron:20109648-20112899	intron:20109648-20111777	-0.898	-0.844	-0.935	-0.902	-0.949	-0.932	-0.943	-0.943	-0.77	-0.797	-0.874	-0.839	-0.943	-0.86	-0.893	-0.877	-0.929	-0.872	-0.861	-0.7
ASE000045	NC_022294.1	A3SS	XTS00001614	-	intron:102719870-102721183	intron:102720230-102721183	0.383	0.363	0.544	0.496	0.749	0.641	0.587	0.572	0.455	0.34	0.341	0.425	0.397	0.044	-0.013	-0.047	0.607	0.452	0.511	0.373
ASE000046	NC_022304.1	A3SS	XTS00011678	-	intron:15810312-15812175	intron:15811238-15812175	-0.882	-0.771	-0.705	-0.769	-0.912	-0.845	-0.85	-0.717	-0.611	-0.853	-0.763	-0.702	-0.667	-0.575	-0.905	-0.655	-0.479	-0.513	-0.603	-0.473
ASE000047	NC_022298.1	A3SS	XTS00005950	-	intron:28270267-28272225	intron:28270594-28272225	-0.98	-0.977	-0.961	-0.98	0.542	0.666	0.575	0.696	-0.347	-0.38	-0.462	-0.457	0.369	0.455	0.354	0.579	-0.044	-0.251	-0.229	-0.291
ASE000048	NC_022299.1	A3SS	XTS00007197	-	intron:18486177-18493548	intron:18489444-18493548	-0.895	-0.757	-0.747	-0.758	-0.757	-0.716	-0.685	-0.622	-0.483	-0.901	-0.802	-0.549	-0.656	-0.223	-0.61	-0.339	-0.297	-0.317	-0.472	0.048
ASE000049	NC_022315.1	A3SS	XTS00020788	+	intron:26056839-26057417	intron:26056839-26057366	-0.641	-0.346	-0.594	-0.325	0.055	-0.193	-0.217	-0.029	-0.155	-0.317	-0.109	-0.027	0.299	0.279	0.342	0.199	0.095	0.136	0.254	0.139
ASE000050	NC_022294.1	A3SS	XTS00001952	+	intron:126890945-126892177	intron:126890945-126891630	-0.973	-0.894	-0.989	-0.956	-0.94	-0.97	-0.918	-0.933	-0.818	-0.912	-0.824	-0.828	-0.935	-0.925	-0.967	-0.87	-0.847	-0.827	-0.927	-0.897
ASE000051	NC_022300.1	A3SS	XTS00008678	+	intron:86813500-86816971	intron:86813500-86814488	-0.666	-0.905	-0.866	-0.935	0.965	1	0.963	0.925	-0.144	-0.887	-0.559	-0.819	1	0.779	1	1	1	0.939	0.985	1
ASE000052	NC_022301.1	A3SS	XTS00009405	+	intron:85134160-85135480	intron:85134160-85135456	-0.625	-0.715	-0.601	-0.817	0.684	0.662	0.7	0.555	-0.665	-0.707	-0.601	-0.745	0.382	0.543	0.562	0.555	0.748	0.775	0.798	0.82
ASE000053	NC_022320.1	A3SS	XTS00023432	+	intron:27763749-27769140	intron:27763749-27766952	-0.885	-0.85	-0.764	-0.802	-0.989	-0.98	-0.97	-0.989	-0.885	-0.837	-0.719	-0.843	-0.991	-0.971	-0.961	-0.981	-0.858	-0.608	-0.825	-0.662
ASE000054	NC_022311.1	A3SS	XTS00018249	-	intron:41284329-41287353	intron:41287228-41287353	-0.446	-0.349	-0.264	-0.257	-0.931	-0.967	-0.895	-0.933	-0.856	-0.914	-0.929	-0.893	-0.853	-0.927	-0.98	-0.921	-0.866	-0.863	-0.853	-0.841
ASE000055	NC_022317.1	A3SS	XTS00022368	-	intron:36487483-36494172	intron:36493221-36494172	0.301	1	0.067	1	0.655	0.568	0.671	0.521	0.333	0.734	0.601	1	0.74	0.529	0.885	0.834	0.77	0.537	0.455	0.641
ASE000056	NC_022321.1	A3SS	XTS00024168	-	intron:42509649-42517639	intron:42512785-42517639	0.079	0.302	0.547	0.345	0.648	0.509	0.523	0.589	0.651	0.759	0.922	0.833	0.741	0.562	0.289	0.394	0.956	0.935	0.921	0.867
ASE000057	NC_022295.1	A3SS	XTS00003007	.	intron:65720759-65721369	intron:65720775-65721369	0.863	0.845	0.84	0.823	0.663	0.795	0.793	0.83	0.778	0.766	0.692	0.693	0.647	0.869	0.889	0.805	0.597	0.562	0.645	0.48
ASE000058	NC_022310.1	A3SS	XTS00016582	+	intron:44619313-44620468	intron:44619313-44620413	-0.757	-0.778	-0.79	-0.793	-0.895	-0.892	-0.872	-0.769	-0.728	-0.709	-0.672	-0.735	-0.902	-0.888	-0.876	-0.896	-0.852	-0.899	-0.861	-0.912
ASE000059	NC_022311.1	A3SS	XTS00017383	+	intron:7912385-7916497	intron:7912385-7914056	-0.782	-0.828	-0.941	-0.881	0.469	0.075	0.107	-0.005	-0.841	-0.786	-0.817	-0.833	0.758	-0.109	0.734	-0.109	0.914	0.897	0.717	0.785
ASE000060	NC_022308.1	A3SS	XTS00015285	-	intron:63914681-63916049	intron:63915659-63916049	-0.576	-0.775	-0.715	-0.821	-0.558	-0.457	-0.351	-0.523	-0.657	-0.827	-0.796	-0.82	-0.401	-0.389	-0.825	-0.287	-0.295	0.067	-0.164	0.001
ASE000061	NC_022311.1	A3SS	XTS00017707	+	intron:24314823-24315247	intron:24314823-24315133	-1	-0.193	-0.923	-0.118	-0.785	-0.951	-0.785	-0.839	-0.549	-0.743	-0.135	0.291	-0.884	-0.859	-0.741	-1	-0.833	-0.785	-0.333	-0.546
ASE000062	NC_022311.1	A3SS	XTS00017816	-	intron:26552263-26553347	intron:26553018-26553347	0.827	0.817	0.891	0.849	0.387	0.553	0.436	0.441	0.659	0.734	0.591	0.623	0.523	0.367	0.697	0.509	0.467	0.3	0.375	0.441
ASE000063	NC_022321.1	A3SS	XTS00023989	-	intron:38890933-38892310	intron:38891838-38892310	-0.007	-0.313	0.013	-0.116	-0.438	-0.338	-0.555	-0.464	-0.201	-0.144	-0.061	-0.181	-0.559	-0.451	-0.578	-0.455	-0.615	-0.657	-0.747	-0.645
ASE000064	NC_022294.1	A3SS	XTS00001286	-	intron:35988569-35991133	intron:35990597-35991133	-0.681	-0.699	-0.38	-0.585	-0.345	-0.595	-0.199	-0.319	-0.423	-0.587	-0.534	-0.647	-0.155	-0.349	-0.213	-0.215	-0.227	-0.181	-0.087	-0.177
ASE000065	NC_022316.1	A3SS	XTS00021460	+	intron:34712764-34716222	intron:34712764-34715252	1	0.867	0.926	1	0.984	0.917	0.894	0.97	1	0.451	0.541	0.572	0.808	1	0.795	1	0.951	0.841	0.748	0.706
ASE000066	NC_022300.1	A3SS	XTS00008164	-	intron:23948472-23958676	intron:23953967-23958676	-0.293	0.475	0.025	-0.027	0.796	0.798	0.915	0.683	0.867	0.834	0.834	1	0.734	1	0.773	1	0.894	0.985	1	1
ASE000067	NC_022297.1	A3SS	XTS00005719	.	intron:104654645-104656446	intron:104655696-104656446	0.085	0.035	0.431	0.189	0.451	0.621	0.684	0.735	0.5	0.752	0.734	0.631	0.579	0.834	0.855	0.837	0.519	0.72	0.733	0.643
ASE000068	NC_022322.1	A3SS	XTS00025311	+	intron:115003811-115007371	intron:115003811-115007344	0.744	0.665	0.695	0.724	0.74	0.709	0.664	0.687	0.683	0.683	0.624	0.565	0.575	0.533	0.579	0.528	0.632	0.667	0.593	0.704
ASE000069	NC_022299.1	A3SS	XTS00007322	.	intron:36027892-36032575	intron:36031779-36032575	-0.691	-0.313	-0.531	-0.443	-0.669	-0.648	-0.759	-0.629	-0.57	-0.544	-0.743	-0.829	-0.776	-0.442	-0.819	-0.377	-0.69	-0.739	-0.772	-0.749
ASE000070	NC_022311.1	A3SS	XTS00018533	-	intron:50512194-50519848	intron:50517583-50519848	-0.491	0.168	0.401	-0.269	-0.524	-0.092	-0.122	0.003	0.945	0.595	0.775	0.486	0.528	0.685	0.011	0.512	0.198	0.355	0.715	0.464
ASE000071	NC_022294.1	A3SS	XTS00001614	-	intron:102719870-102721183	intron:102720155-102721183	0.235	0.271	0.42	0.333	0.6	0.469	0.411	0.416	0.364	0.244	0.223	0.299	0.247	-0.012	-0.106	-0.087	0.482	0.276	0.385	0.301
ASE000072	NC_022321.1	A3SS	XTS00024029	-	intron:39759633-39760223	intron:39760031-39760223	-0.781	-0.866	-0.603	-1	-1	-1	-0.985	-0.981	-0.707	-0.459	-0.44	-0.601	-0.988	-1	-0.994	-1	-0.972	-1	-0.968	-0.992
ASE000073	NC_022294.1	A3SS	XTS00001952	+	intron:126890945-126892177	intron:126890945-126891360	-0.923	-0.813	-0.953	-0.851	-0.917	-0.94	-0.937	-0.927	-0.667	-0.705	-0.858	-0.739	-0.83	-0.687	-0.962	-0.741	-0.781	-0.756	-0.903	-0.853
ASE000074	NC_022322.1	A3SS	XTS00025336	-	intron:116806082-116808193	intron:116807674-116808193	0.466	0.788	0.875	0.879	0.693	0.642	0.737	0.621	0.705	0.549	0.819	0.428	0.511	0.462	0.376	0.554	0.523	0.349	0.335	0.297
ASE000075	NC_022295.1	A3SS	XTS00002306	-	intron:11369881-11370670	intron:11369956-11370670	0.876	0.961	1	0.911	0.826	0.589	0.889	0.835	0.853	1	0.964	0.971	0.943	0.971	0.967	0.926	0.861	0.961	0.985	0.937
ASE000076	NC_022318.1	A3SS	XTS00022770	-	intron:33344030-33347031	intron:33344036-33347031	0.411	0.358	0.267	0.535	-0.719	-0.603	-0.859	-0.823	-0.207	0.243	-0.215	0.129	-0.881	-0.47	-1	-0.628	-0.794	-0.543	-0.842	-0.801
ASE000077	NC_022294.1	A3SS	XTS00001614	-	intron:102720155-102721183	intron:102720230-102721183	0.483	0.33	0.481	0.394	0.794	0.779	0.565	0.633	0.277	0.348	0.32	0.393	0.54	0.142	0.246	0.094	0.495	0.608	0.485	0.23
ASE000078	NC_022294.1	A3SS	XTS00001944	-	intron:126438135-126439501	intron:126438244-126439501	0.91	0.927	0.868	0.929	0.82	0.864	0.843	0.719	0.899	0.841	0.921	0.932	0.799	0.791	0.784	0.792	0.661	0.66	0.695	0.773
ASE000079	NC_022306.1	A3SS	XTS00013359	+	intron:71968722-71969844	intron:71968722-71969841	0.788	0.698	0.641	0.717	0.783	0.784	0.692	0.773	0.685	0.709	0.742	0.739	0.791	0.853	0.796	0.715	0.839	0.835	0.819	0.745
ASE000080	NC_022299.1	A3SS	XTS00007903	-	intron:83091817-83092539	intron:83091991-83092539	0.169	0.457	0.365	0.307	0.223	0.139	-0.228	-0.004	0.747	0.731	0.791	0.627	0.658	0.421	0.392	0.721	0.557	0.541	0.444	0.523
ASE000081	NC_022305.1	A3SS	XTS00012480	-	intron:52553716-52554785	intron:52554307-52554785	-0.212	-0.237	0.339	-0.097	0.752	0.73	0.877	0.732	0.597	0.321	0.6	0.487	0.879	0.895	1	0.841	0.677	0.813	0.767	0.69
ASE000082	NC_022300.1	A3SS	XTS00008605	-	intron:77583057-77586168	intron:77583474-77586168	0.357	0.816	0.389	0.476	0.373	0.371	0.495	0.465	0.635	1	0.923	0.792	0.712	0.915	0.741	0.791	0.575	0.725	0.672	0.528
ASE000083	NC_022293.1	A3SS	XTS00000613	+	intron:96441984-96443256	intron:96441984-96443253	-0.04	-0.292	-0.72	-0.656	-0.427	-0.335	-0.283	-0.301	-0.145	-0.467	-0.17	-0.405	-0.83	-0.558	-0.835	0.333	-0.452	0.201	-0.671	-0.835
ASE000084	NC_022317.1	A3SS	XTS00022124	-	intron:26347795-26350938	intron:26349008-26350938	-0.787	-0.845	-0.729	-0.511	-0.619	-0.72	-0.507	-0.597	-0.683	-0.689	-0.675	-0.785	-0.4	-0.565	-0.949	-0.539	-0.279	-0.071	0.093	-0.193
ASE000085	NC_022300.1	A3SS	XTS00008524	.	intron:70968653-70969255	intron:70968781-70969255	-0.88	-0.928	-0.827	-0.844	-0.611	-0.833	-0.922	-0.786	-0.775	-0.871	-0.85	-0.919	-0.566	-0.749	-0.559	-0.708	-0.492	-0.769	-0.649	-0.47
ASE000086	NC_022294.1	A3SS	XTS00001432	+	intron:70839072-70839168	intron:70839072-70839147	-0.025	-0.916	-0.491	-0.681	-0.333	-0.569	-0.799	-0.757	-0.961	-1	-0.818	-0.882	-0.916	-0.799	-1	-0.593	-0.862	-0.829	-0.655	-0.829
ASE000087	NC_022304.1	A3SS	XTS00011822	+	intron:32068427-32069219	intron:32068427-32069158	0.922	0.872	0.805	0.953	0.874	0.941	0.936	0.903	0.933	0.847	0.788	0.835	0.783	1	0.975	1	0.689	0.729	0.633	0.607
ASE000088	NC_022311.1	A3SS	XTS00018090	-	intron:37573257-37573582	intron:37573299-37573582	0.973	0.989	0.964	1	0.987	0.992	0.952	0.963	1	0.947	0.913	0.921	0.991	1	0.933	0.941	1	0.951	0.97	0.934
ASE000089	NC_022315.1	A3SS	XTS00020479	.	intron:7403324-7404370	intron:7403638-7404370	-0.283	-0.341	-0.451	-0.329	-0.983	-0.981	-0.971	-0.941	-0.227	-0.318	-0.452	-0.372	-0.966	-0.886	-1	-0.877	-0.902	-0.908	-0.911	-0.875
ASE000090	NC_022302.1	A3SS	XTS00009794	+	intron:23238078-23240297	intron:23238078-23240262	-0.913	-0.903	-0.894	-0.969	-0.801	-0.9	-0.9	-0.903	-0.887	-0.925	-0.899	-0.915	-0.77	-0.929	-0.959	-0.841	-0.797	-0.699	-0.756	-0.765
ASE000091	NC_022305.1	A3SS	XTS00012829	-	intron:73143574-73145816	intron:73143615-73145816	0.857	0.809	0.834	0.959	0.772	0.888	0.808	0.827	0.787	0.756	0.609	0.767	0.875	0.879	0.849	0.887	0.593	0.701	0.576	0.667
ASE000092	NC_022299.1	A3SS	XTS00007902	+	intron:83087825-83090128	intron:83087825-83089002	0.903	0.652	0.812	0.747	1	1	1	1	0.712	0.465	0.57	0.856	1	1	1	1	1	1	1	1
ASE000093	NC_022314.1	A3SS	XTS00020128	+	intron:47856825-47857583	intron:47856825-47857100	0.723	0.376	0.33	0.627	0.247	0.889	0.366	0.429	0.843	0.59	0.335	0.873	0.733	0.806	0.749	0.891	1	0.613	0.446	0.667
ASE000094	NC_022311.1	A3SS	XTS00017550	+	intron:18352811-18355078	intron:18352811-18353699	-0.647	-0.612	-0.29	-0.791	-0.225	-0.827	-0.406	-0.409	-0.019	-0.253	0.029	-0.408	-0.092	-0.299	-0.663	-0.263	-0.185	-0.317	-0.203	-0.359
ASE000095	NC_022300.1	A3SS	XTS00008363	-	intron:58414446-58414658	intron:58414462-58414658	0.971	0.953	0.897	0.957	0.753	0.917	0.894	0.907	0.922	0.931	0.909	0.904	0.666	0.666	1	0.745	0.809	0.819	0.882	0.901
ASE000096	NC_022321.1	A3SS	XTS00023665	+	intron:17502853-17504007	intron:17502853-17503944	0.798	0.647	0.449	0.669	0.551	0.405	0.571	0.602	0.685	0.561	0.535	0.515	0.555	0.224	0.439	0.151	0.441	0.4	0.353	0.357
ASE000097	NC_022310.1	A3SS	XTS00016608	+	intron:45118639-45118936	intron:45118639-45118863	0.886	0.913	0.957	1	0.795	0.878	0.719	0.859	1	0.869	0.518	0.949	0.59	0.653	0.916	0.384	0.561	0.692	0.789	0.603
ASE000098	NC_022297.1	A3SS	XTS00005529	+	intron:94971420-94971597	intron:94971420-94971567	-0.791	-0.727	-0.568	-0.866	-0.607	-0.537	-0.613	-0.693	-0.715	-0.699	-0.749	-0.693	-0.771	-0.968	-0.843	-0.716	-0.777	-0.899	-0.859	-0.776
ASE000099	NC_022293.1	A3SS	XTS00000955	+	intron:143660978-143664148	intron:143660978-143661367	1	0.667	0.879	0.898	0.734	0.917	0.618	0.419	1	0.879	1	1	0.834	0.335	1	0.492	0.333	0.705	0.734	0.157
ASE000100	NC_022293.1	A3SS	XTS00000925	-	intron:142008922-142011055	intron:142010567-142011055	-0.679	-0.729	-0.381	-0.783	-0.487	-0.684	-0.387	-0.521	-0.307	-0.311	-0.313	-0.314	-0.325	-0.431	-0.881	-0.337	-0.264	0.138	-0.169	-0.029
ASE000101	NC_022302.1	A3SS	XTS00009589	-	intron:14752909-14754479	intron:14752962-14754479	0.709	0.807	0.863	0.853	0.889	0.912	0.938	0.939	0.786	0.693	0.814	0.899	0.818	0.723	0.902	0.935	1	0.846	0.659	0.89
ASE000102	NC_022303.1	A3SS	XTS00011082	-	intron:67254536-67267473	intron:67259839-67267473	-0.491	-0.845	-0.704	-0.889	-0.482	0.102	0.281	0.926	-0.759	-0.874	-0.633	-0.784	0.063	0.885	-0.216	0.718	0.107	0.18	-0.245	0.621
ASE000103	NC_022293.1	A3SS	XTS00000391	-	intron:69098305-69099479	intron:69098941-69099479	0.336	0.217	0.374	0.151	-0.757	-0.659	-0.672	-0.72	0.677	0.06	0.285	0.152	-0.783	-0.702	-0.609	-0.443	-0.714	-0.717	-0.803	-0.777
ASE000104	NC_022310.1	A3SS	XTS00016083	+	intron:1827943-1829087	intron:1827943-1828806	-0.809	-0.489	-0.791	-0.623	-0.952	-0.928	-0.969	-0.917	-0.574	-0.407	-0.431	-0.452	-0.929	-0.877	-0.94	-0.932	-0.957	-0.945	-0.961	-0.942
ASE000105	NC_022294.1	A3SS	XTS00001959	-	intron:127485295-127487400	intron:127487112-127487400	-0.703	-0.685	-0.465	-0.635	-0.77	-0.833	-0.829	-0.834	-0.323	-0.52	-0.431	-0.508	-0.835	-0.851	-0.941	-0.893	-0.745	-0.715	-0.835	-0.82
ASE000106	NC_022310.1	A3SS	XTS00016617	-	intron:45236867-45237036	intron:45236892-45237036	0.464	0.712	0.673	0.889	0.119	0.451	0.254	0.193	0.853	0.773	0.509	0.8	-0.04	-0.204	0.167	-0.401	0.221	0.337	0.236	0.358
ASE000107	NC_022295.1	A3SS	XTS00003025	+	intron:70667945-70669605	intron:70667945-70669007	-0.875	-0.62	-0.583	-0.499	-0.735	-0.887	-0.811	-0.677	-0.655	-0.764	-0.842	-0.728	-0.328	-0.934	-0.883	-0.82	-0.832	-0.905	-0.865	-0.842
ASE000108	NC_022309.1	A3SS	XTS00015850	+	intron:62955192-62961325	intron:62955192-62956826	0.962	0.951	0.915	1	0.721	0.229	0.811	0.896	0.956	0.96	0.974	1	0.975	0.939	0.834	0.795	0.313	-0.25	-0.096	-0.09
ASE000109	NC_022311.1	A3SS	XTS00018481	+	intron:49484745-49485368	intron:49484745-49485137	-0.753	-0.727	-0.889	-0.685	-0.825	-0.765	-0.917	-0.884	-0.875	-0.783	-0.886	-0.901	-0.885	-0.982	-0.924	-0.969	-0.853	-0.822	-0.914	-0.851
ASE000110	NC_022314.1	A3SS	XTS00020211	-	intron:50079401-50083339	intron:50079677-50083339	-0.867	-0.593	-0.237	-0.861	-0.671	-0.623	-0.671	-0.605	-0.592	-0.505	-0.404	-0.409	-0.457	-0.193	-0.691	-0.377	-0.469	-0.482	-0.515	-0.415
ASE000111	NC_022294.1	A3SS	XTS00001668	+	intron:106552408-106552745	intron:106552408-106552641	0.693	0.588	0.745	0.944	0.721	0.811	0.702	0.667	0.862	0.715	0.611	0.441	0.625	0.435	0.557	0.321	0.546	0.586	0.344	0.599
ASE000112	NC_022294.1	A3SS	XTS00001959	-	intron:127468709-127471562	intron:127471221-127471562	0.566	0.508	0.903	0.681	0.771	0.735	0.514	0.617	0.913	0.942	0.853	0.879	0.877	0.818	0.939	0.933	0.875	0.655	0.757	1
ASE000113	NC_022295.1	A3SS	XTS00002347	+	intron:13398218-13399878	intron:13398218-13398691	0.219	0.21	0.063	0.319	-0.988	-0.985	-0.941	-0.991	0.789	0.702	0.63	0.738	-0.96	-0.945	-0.967	-0.985	-0.927	-0.983	-0.976	-0.955
ASE000114	NC_022298.1	A3SS	XTS00006270	-	intron:85405918-85406618	intron:85405932-85406618	0.891	0.852	0.939	0.937	0.635	0.764	0.925	0.915	0.438	0.934	0.101	0.652	0.093	0.584	0.226	1	0.708	0.701	0.767	0.821
ASE000115	NC_022310.1	A3SS	XTS00017060	-	intron:54642473-54642803	intron:54642637-54642803	-0.391	-0.166	-0.119	-0.163	-0.233	-0.385	-0.223	-0.442	-0.135	-0.126	0.045	0.335	-0.203	0.086	-0.392	-0.078	0.083	0.081	-0.082	0.037
ASE000116	NC_022297.1	A3SS	XTS00004587	-	intron:25823685-25824729	intron:25823697-25824729	-0.274	-0.27	-0.336	-0.302	-0.198	-0.148	-0.122	-0.135	-0.313	-0.267	-0.311	-0.268	-0.123	-0.122	-0.146	-0.114	-0.151	-0.151	-0.117	-0.198
ASE000117	NC_022297.1	A3SS	XTS00005654	+	intron:101720933-101721850	intron:101720933-101721141	-0.975	-0.827	-0.891	-0.907	-0.951	-0.929	-0.86	-0.963	-0.925	-0.844	-0.764	-0.939	-0.852	-0.778	-0.914	-0.82	-0.792	-0.726	-0.696	-0.799
ASE000118	NC_022314.1	A3SS	XTS00019922	+	intron:13676451-13676911	intron:13676451-13676752	-0.921	-0.917	-0.88	-0.905	-0.757	-0.544	-0.718	-0.525	-0.919	-0.912	-0.877	-0.912	-0.735	-0.685	-0.742	-0.701	-0.73	-0.685	-0.831	-0.741
ASE000119	NC_022295.1	A3SS	XTS00003046	+	intron:74361420-74361549	intron:74361420-74361531	-0.108	-0.063	-0.043	-0.056	-0.027	-0.035	-0.053	0.048	-0.118	-0.023	-0.045	-0.029	-0.022	-0.015	0.019	-0.009	0.014	0.014	0.069	0.036
ASE000120	NC_022311.1	A3SS	XTS00017599	+	intron:20162865-20163143	intron:20162865-20162974	0.901	0.852	0.954	1	0.899	0.851	0.837	0.978	0.883	1	0.744	0.873	0.641	0.808	0.863	0.799	0.964	0.493	0.677	0.668
ASE000121	NC_022320.1	A3SS	XTS00023411	+	intron:27068023-27071970	intron:27068023-27070363	-0.889	-0.767	-0.795	-0.819	-0.788	-0.671	-0.655	-0.73	-0.509	-0.824	-0.759	-0.742	-0.605	-0.761	-0.627	-0.708	-0.642	-0.201	-0.279	-0.414
ASE000122	NC_022314.1	A3SS	XTS00019862	+	intron:7954508-7956796	intron:7954508-7956781	-0.777	-0.749	-0.76	-0.609	-0.982	-0.961	-0.975	-0.95	-0.813	-0.521	-0.665	-0.554	-0.997	-0.942	-0.971	-0.978	-0.984	-0.969	-0.943	-0.959
ASE000123	NC_022301.1	A3SS	XTS00009094	+	intron:37413903-37415935	intron:37413903-37415915	0.853	0.843	0.983	0.916	0.93	0.927	0.896	0.872	0.767	0.754	0.771	0.766	0.854	0.908	0.955	0.783	0.724	0.781	0.819	0.837
ASE000124	NC_022306.1	A3SS	XTS00013203	+	intron:41245895-41246317	intron:41245895-41246206	0.764	0.526	0.54	0.579	0.713	0.445	0.445	0.387	0.891	0.454	0.294	0.345	0.476	0.209	0.403	0.265	0.83	-0.101	0.473	0.505
ASE000125	NC_022307.1	A3SS	XTS00014554	+	intron:76545428-76545687	intron:76545428-76545642	-0.984	-0.981	-0.984	-0.981	-0.868	-0.9	-0.859	-0.779	-0.881	-0.814	-0.948	-0.907	-0.837	-0.813	-0.855	-0.819	-0.821	-0.828	-0.739	-0.831
ASE000126	NC_022321.1	A3SS	XTS00024168	-	intron:42509649-42512107	intron:42510542-42512107	-0.608	-0.646	-0.7	-0.72	-0.649	-0.673	-0.613	-0.499	-0.209	-0.445	-0.491	-0.476	-0.459	-0.532	-0.847	-0.542	-0.375	-0.294	-0.411	-0.267
ASE000127	NC_022314.1	A3SS	XTS00020092	.	intron:42972731-42975384	intron:42973705-42975384	0.432	0.331	0.362	0.283	-0.974	-0.984	-0.974	-0.981	-0.944	-0.992	-0.974	-0.915	-0.981	-0.97	-1	-0.979	-0.789	-0.699	-0.831	-0.722
ASE000128	NC_022294.1	A3SS	XTS00001846	+	intron:121738679-121757071	intron:121738679-121757068	0.746	0.777	0.622	0.598	0.642	0.779	0.666	0.791	0.738	0.553	0.759	0.763	0.815	0.914	0.789	0.776	0.805	0.76	0.873	0.834
ASE000129	NW_005101257.1	A3SS	XTS00025797	+	intron:2539-2706	intron:2539-2700	0.914	0.795	0.443	-0.151	1	0.66	0.424	0.163	1	0.591	0.485	-0.007	0.957	0.837	0.611	-0.234	0.917	0.76	0.701	-0.079
ASE000130	NC_022318.1	A3SS	XTS00022839	+	intron:41319391-41321626	intron:41319391-41320381	-0.672	-0.695	-0.885	-0.796	-0.676	-0.878	-0.721	-0.853	-0.559	-0.734	-0.672	-0.649	-0.561	-0.719	-0.75	-0.731	-0.615	-0.635	-0.758	-0.672
ASE000131	NC_022302.1	A3SS	XTS00009635	-	intron:19897235-19904241	intron:19897247-19904241	0.203	-0.145	-0.121	-0.308	1	1	1	1	0.319	0.099	0.124	0.317	1	1	1	1	1	0.969	1	0.971
ASE000132	NC_022311.1	A3SS	XTS00018344	-	intron:43312322-43312629	intron:43312501-43312629	-1	-1	-0.827	-0.066	-0.987	-0.939	-0.874	-0.793	-0.979	-0.968	-0.967	-0.817	-0.825	-0.844	-0.866	-1	-0.914	-0.883	-0.909	-0.771
ASE000133	NC_022311.1	A3SS	XTS00018546	+	intron:51406692-51409215	intron:51406692-51409211	0.92	1	0.663	0.879	1	1	0.943	0.98	1	1	0.957	0.903	1	1	0.887	0.552	1	1	0.96	0.849
ASE000134	NC_022313.1	A3SS	XTS00019327	-	intron:22763797-22764343	intron:22764218-22764343	0.7	0.589	0.756	0.715	0.945	0.769	0.701	0.756	0.645	0.268	0.687	-0.369	-0.133	-0.581	-0.739	-0.571	0.829	1	1	1
ASE000135	NC_022294.1	A3SS	XTS00001229	-	intron:26009736-26010045	intron:26009794-26010045	-0.091	0.063	0.122	0.051	0.385	0.37	0.311	0.095	0.441	0.277	0.443	0.375	0.381	0.297	0.456	0.4	0.323	0.295	0.327	0.368
ASE000136	NC_022305.1	A3SS	XTS00012135	-	intron:17152399-17156503	intron:17152820-17156503	0.095	-0.171	0.103	0.134	0.26	0.165	0.309	0.285	0.512	0.519	0.597	0.582	0.311	0.193	0.111	0.325	0.285	0.457	0.518	0.508
ASE000137	NC_022306.1	A3SS	XTS00013239	+	intron:46930116-46933843	intron:46930116-46932337	0.163	0.618	0.687	0.229	0.819	0.611	0.745	0.467	0.733	0.395	0.247	0.023	0.611	0.824	0.481	0.57	0.314	0.159	0.019	-0.119
ASE000138	NC_022296.1	A3SS	XTS00003750	-	intron:30784851-30785725	intron:30785023-30785725	-0.583	-0.759	-0.516	-0.673	-0.65	-0.754	-0.753	-0.549	-0.29	-0.641	-0.337	-0.353	-0.583	-0.415	-0.82	-0.68	-0.266	-0.309	-0.295	-0.639
ASE000139	NC_022321.1	A3SS	XTS00024008	-	intron:39072798-39073056	intron:39072974-39073056	-0.555	0.068	-0.151	-0.258	-0.265	-0.015	-0.202	0.007	-0.051	0.177	0.035	0.119	-0.177	0.158	-0.062	0.43	0.012	0.126	0.115	0.081
ASE000140	NC_022301.1	A3SS	XTS00008881	+	intron:2514791-2519884	intron:2514791-2519881	0.437	0.158	-0.073	-0.022	-0.317	0.132	0.163	0.107	-0.01	-0.042	-0.195	-0.116	-0.077	-0.299	-0.226	-0.198	-0.175	-0.254	-0.247	-0.363
ASE000141	NC_022322.1	A3SS	XTS00025018	-	intron:79834309-79834948	intron:79834806-79834948	-0.775	-0.791	-0.419	-0.701	-0.683	-0.771	-0.313	-0.595	-0.666	-0.797	-0.489	-0.751	-0.384	-0.517	-0.464	-0.533	-0.589	-0.669	-0.363	-0.711
ASE000142	NC_022321.1	A3SS	XTS00023863	+	intron:28496257-28496496	intron:28496257-28496396	-0.914	-0.947	-0.866	-0.92	-0.913	-0.964	-0.927	-0.943	-0.895	-0.867	-0.807	-0.881	-0.927	-0.967	-0.967	-0.971	-0.913	-0.907	-0.869	-0.787
ASE000143	NC_022308.1	A3SS	XTS00014977	-	intron:39627532-39633268	intron:39627580-39633268	-0.555	-0.55	-0.841	-0.693	-0.486	-0.245	-0.304	-0.341	-0.303	-0.843	-0.503	-0.374	-0.259	-0.046	-0.089	-0.273	-0.413	0.348	-0.132	-0.097
ASE000144	NC_022309.1	A3SS	XTS00015960	-	intron:69241830-69242957	intron:69242865-69242957	-0.517	0.224	-0.218	-0.562	-0.116	-0.403	-0.073	-0.169	0.005	-0.125	0.05	-0.293	0.364	-0.204	-0.192	0.229	0.165	0.215	-0.013	-0.113
ASE000145	NC_022295.1	A3SS	XTS00003046	+	intron:74361622-74362243	intron:74361622-74362198	-0.288	-0.237	-0.226	-0.244	-0.458	-0.389	-0.415	-0.436	-0.154	-0.165	-0.201	-0.256	-0.399	-0.337	-0.381	-0.361	-0.453	-0.385	-0.45	-0.409
ASE000146	NC_022309.1	A3SS	XTS00015696	+	intron:52475712-52478140	intron:52475712-52476509	-0.849	-0.873	-0.833	-0.944	-0.862	-0.887	-0.909	-0.859	-0.877	-0.935	-0.904	-0.949	-0.845	-0.955	-0.869	-0.931	-0.798	-0.677	-0.705	-0.811
ASE000147	NW_005101907.1	A3SS	XTS00026246	.	intron:36892-37512	intron:37024-37512	-0.389	-0.282	-0.219	-0.487	-0.633	0.027	-0.455	-0.431	-0.413	-0.27	-0.139	-0.273	-0.151	-0.279	-0.189	-0.515	-0.306	0.017	-0.074	0.041
ASE000148	NC_022303.1	A3SS	XTS00011422	+	intron:97385372-97390703	intron:97385372-97390529	-0.751	-0.77	-0.763	-0.794	-0.7	-0.811	-0.847	-0.69	-0.635	-0.511	-0.65	-0.64	-0.684	-0.688	-0.75	-0.66	-0.685	-0.789	-0.827	-0.48
ASE000149	NC_022311.1	A3SS	XTS00017704	-	intron:24032808-24033660	intron:24032811-24033660	-0.671	-0.653	-0.918	-0.797	-0.709	-0.787	-0.671	-0.899	-0.852	-0.655	-0.965	-1	-0.94	-0.933	-1	-0.736	-0.926	-0.864	-0.729	-0.94
ASE000150	NC_022302.1	A3SS	XTS00009752	-	intron:22742886-22743758	intron:22742918-22743758	-0.584	-0.679	-0.213	-0.824	-0.409	-0.745	-0.829	-0.744	-0.471	-0.783	-0.495	-0.604	-0.258	-0.65	-0.741	-0.542	-0.037	-0.572	-0.457	-0.347
ASE000151	NC_022303.1	A3SS	XTS00010921	+	intron:45866357-45868863	intron:45866357-45866446	-0.741	-0.367	-0.554	-0.589	-0.427	-0.675	-0.579	-0.614	-0.349	-0.465	-0.733	-0.655	-0.799	-0.762	-0.835	-0.737	-0.618	-0.468	-0.664	-0.509
ASE000152	NC_022300.1	A3SS	XTS00008835	+	intron:108219469-108222663	intron:108219469-108220898	-0.12	-0.651	-0.363	-0.335	-0.438	-0.343	-0.407	-0.303	-0.673	-0.446	-0.766	-0.635	0.014	0.197	0.336	0.357	-0.435	-0.208	-0.321	-0.229
ASE000153	NC_022304.1	A3SS	XTS00011638	+	intron:9449583-9450154	intron:9449583-9449760	-0.25	-0.302	-0.735	-0.866	-0.949	-0.797	-0.98	-0.955	-0.475	0.204	0.165	0.077	-0.745	-0.743	-1	-0.464	-0.351	-0.311	-0.395	-0.232
ASE000155	NC_022317.1	A3SS	XTS00021899	+	intron:7597209-7597807	intron:7597209-7597728	-0.947	-0.921	-0.947	-0.867	-0.867	-0.917	-0.751	-0.876	-0.949	-0.971	-0.911	-0.969	-0.834	-0.817	-0.514	-0.682	-0.865	-0.746	-0.635	-0.91
ASE000156	NC_022308.1	A3SS	XTS00015077	+	intron:47897045-47897485	intron:47897045-47897451	-0.04	0.134	-0.081	0.067	-0.059	0.079	-0.073	-0.171	0.08	0.165	-0.084	0.037	-0.137	-0.119	-0.038	-0.275	-0.335	-0.452	-0.121	-0.23
ASE000157	NC_022311.1	A3SS	XTS00018259	-	intron:41494330-41497609	intron:41494358-41497609	0.517	0.794	0.572	0.748	0.607	0.682	0.615	0.476	0.729	0.933	0.721	0.726	0.357	0.406	0.688	0.38	0.342	0.437	0.654	0.591
ASE000158	NC_022315.1	A3SS	XTS00021268	+	intron:46686983-46687841	intron:46686983-46687079	-0.92	-0.775	-0.846	-0.879	-1	-0.925	-0.911	-0.971	-0.729	-0.596	-1	-0.696	-0.937	-0.679	-0.973	-0.834	-0.809	-0.695	-0.788	-0.787
ASE000159	NC_022295.1	A3SS	XTS00002998	+	intron:63565984-63566107	intron:63565984-63566083	0.804	0.647	0.692	0.283	0.611	0.657	0.543	0.595	0.615	0.624	0.587	0.412	0.432	0.51	0.373	0.435	0.291	0.313	0.473	0.195
ASE000160	NC_022297.1	A3SS	XTS00005255	.	intron:73641295-73643176	intron:73641518-73643176	0.759	0.824	0.903	0.747	0.65	0.735	0.745	0.673	0.767	0.883	0.785	0.753	0.644	0.735	0.477	0.727	0.692	0.57	0.475	0.701
ASE000161	NC_022306.1	A3SS	XTS00012928	-	intron:10935936-10936328	intron:10936129-10936328	-0.303	-0.255	-0.007	-0.258	-0.161	-0.452	-0.175	0.005	-0.041	0.191	-0.083	0.096	-0.161	-0.055	0.153	0.042	0.198	0.041	0.287	0.152
ASE000162	NC_022312.1	A3SS	XTS00018915	+	intron:23820613-23821225	intron:23820613-23821176	-0.829	-0.907	-0.791	-0.953	-0.813	-0.902	-0.751	-0.748	-0.791	-0.731	-0.759	-0.821	-0.567	-0.955	-0.851	-0.831	-0.638	-0.759	-0.673	-0.671
ASE000163	NC_022313.1	A3SS	XTS00019174	-	intron:5342769-5412164	intron:5342864-5412164	0.657	0.696	0.54	0.733	0.439	0.537	0.401	0.454	0.595	0.721	0.831	0.583	0.185	0.31	0.279	0.222	0.443	0.463	0.381	0.459
ASE000164	NC_022316.1	A3SS	XTS00021494	.	intron:39047744-39052169	intron:39047798-39052169	0.254	0.322	0.427	0.219	0.553	0.472	0.538	0.457	0.442	0.772	0.538	0.779	0.459	0.479	0.7	0.677	0.565	0.549	0.573	0.496
ASE000165	NC_022311.1	A3SS	XTS00018701	-	intron:56834364-56837995	intron:56834452-56837995	0.121	0.027	0.107	0.214	0.406	-0.099	-0.075	0.165	0.089	-0.243	0.283	0.256	0.373	0.226	0.67	0.683	0.485	0.823	0.501	0.265
ASE000166	NC_022316.1	A3SS	XTS00021647	+	intron:60342511-60347244	intron:60342511-60346650	1	1	1	0.795	-0.148	-0.485	-0.37	-0.081	0.586	1	0.719	0.779	-0.115	-0.543	-0.529	-0.453	-0.009	-0.424	-0.659	-0.409
ASE000167	NC_022311.1	A3SS	XTS00017590	-	intron:19624326-19625516	intron:19624474-19625516	-0.959	-0.93	-0.726	-0.93	-0.821	-0.783	-0.638	-0.65	-0.888	-0.813	-0.783	-0.945	-0.629	-0.531	-0.735	-0.469	-0.766	-0.737	-0.738	-0.779
ASE000168	NC_022311.1	A3SS	XTS00017574	-	intron:19404823-19404956	intron:19404839-19404956	-0.76	-0.823	-0.834	-0.653	-0.836	-0.894	-0.716	-0.78	-0.621	-0.847	-0.738	-0.779	-0.742	-0.637	-0.847	-0.59	-0.633	-0.578	-0.683	-0.657
ASE000169	NC_022319.1	A3SS	XTS00022992	-	intron:14691839-14692152	intron:14691908-14692152	-0.428	-0.371	-0.519	-0.461	-0.059	-0.205	-0.807	0.085	-0.072	0.273	0.059	-0.197	0.072	0.204	-0.057	0.179	-0.238	-0.107	-0.42	-0.106
ASE000170	NC_022305.1	A3SS	XTS00012679	-	intron:63000568-63002318	intron:63002093-63002318	-0.08	-0.057	0.005	-0.286	-0.133	-0.392	-0.395	-0.281	0.279	0.008	0.119	0.002	0.151	-0.05	-0.444	-0.059	0.226	0.12	0.041	-0.001
ASE000171	NC_022297.1	A3SS	XTS00004460	+	intron:5797806-5798490	intron:5797806-5798449	0.922	0.934	0.879	0.769	0.861	0.881	0.801	0.813	0.894	0.955	0.609	0.711	0.793	0.548	0.621	1	0.619	0.439	0.413	0.617
ASE000172	NC_022301.1	A3SS	XTS00009405	+	intron:85135757-85138573	intron:85135757-85137784	-0.446	-0.38	-0.283	-0.457	-0.523	-0.509	-0.545	-0.574	-0.431	-0.339	-0.422	-0.332	-0.458	-0.445	-0.452	-0.493	-0.373	-0.205	-0.303	-0.107
ASE000173	NC_022294.1	A3SS	XTS00001671	+	intron:106573961-106574094	intron:106573961-106574053	-0.541	-0.469	-0.401	-0.385	-0.127	-0.23	0.13	-0.054	-0.701	-0.755	-0.352	-0.495	0.492	-0.015	0.137	0.465	-0.14	0.051	0.269	-0.291
ASE000174	NC_022298.1	A3SS	XTS00005944	.	intron:24368020-24368760	intron:24368023-24368760	0.823	0.697	0.912	0.85	0.751	0.749	0.619	0.713	0.633	0.775	1	1	0.934	0.807	0.948	0.704	0.819	0.834	0.832	0.831
ASE000175	NC_022321.1	A3SS	XTS00023631	+	intron:11568382-11571181	intron:11568382-11571134	-0.806	-0.888	-0.897	-0.938	-0.844	-0.818	-0.762	-0.827	-0.948	-0.943	-0.896	-0.89	-0.833	-0.892	-0.835	-0.807	-0.815	-0.836	-0.714	-0.62
ASE000176	NC_022311.1	A3SS	XTS00018533	-	intron:50512194-50517534	intron:50515904-50517534	0.715	0.667	1	0.779	-0.179	-0.523	-0.232	-0.101	1	1	1	0.734	0.076	0.506	-0.013	0.691	0.839	0.949	0.864	0.662
ASE000177	NC_022317.1	A3SS	XTS00022108	-	intron:26189971-26190843	intron:26190007-26190843	-0.665	-0.555	-0.692	-0.537	-0.699	-0.715	-0.679	-0.708	-0.707	-0.656	-0.687	-0.601	-0.661	-0.751	-0.751	-0.783	-0.689	-0.705	-0.779	-0.663
ASE000178	NC_022318.1	A3SS	XTS00022793	-	intron:36733968-36739797	intron:36734275-36739797	0.437	0.419	0.829	0.458	0.577	0.691	0.47	0.763	0.815	0.491	0.63	0.617	0.755	0.942	0.751	0.789	0.827	0.758	0.964	0.965
ASE000179	NC_022299.1	A3SS	XTS00007596	+	intron:46797383-46798984	intron:46797383-46798840	-0.801	-0.769	-0.79	-0.818	-0.785	-0.821	-0.796	-0.777	-0.778	-0.713	-0.749	-0.762	-0.789	-0.833	-0.841	-0.841	-0.815	-0.818	-0.796	-0.809
ASE000180	NC_022310.1	A3SS	XTS00016464	+	intron:35698002-35709186	intron:35698002-35709065	0.75	0.673	0.779	0.849	0.719	0.802	0.797	0.898	0.713	0.779	0.367	0.371	0.531	0.449	1	0.736	0.633	0.943	0.64	0.751
ASE000181	NC_022301.1	A3SS	XTS00008868	+	intron:181926-182577	intron:181926-182566	-0.935	-0.854	-0.779	-0.958	-0.859	-0.891	-0.811	-0.791	-0.652	-0.638	-0.767	-0.845	-0.675	-0.654	-1	-0.886	-0.423	-0.626	-0.671	-0.696
ASE000182	NC_022307.1	A3SS	XTS00013827	.	intron:37268904-37270863	intron:37269378-37270863	0.791	1	0.828	0.958	0.027	0.023	0.064	0.153	0.935	0.867	1	0.855	0.549	-0.204	0.458	-0.263	1	0.977	1	0.985
ASE000183	NC_022297.1	A3SS	XTS00004587	-	intron:25817796-25819257	intron:25817799-25819257	0.465	0.561	0.453	0.537	0.461	0.511	0.409	0.522	0.503	0.611	0.456	0.551	0.447	0.579	0.585	0.598	0.541	0.586	0.561	0.565
ASE000184	NC_022311.1	A3SS	XTS00018565	-	intron:52585560-52593839	intron:52585633-52593839	0.945	0.617	0.949	0.662	0.681	0.741	0.874	0.886	0.679	1	0.731	0.863	0.783	0.545	0.651	0.497	0.678	0.451	0.459	0.688
ASE000185	NC_022307.1	A3SS	XTS00014395	-	intron:73590318-73592708	intron:73590330-73592708	0.817	0.695	0.899	0.683	0.606	0.505	0.374	0.471	0.809	0.737	0.864	0.804	0.722	0.666	0.577	0.806	0.763	0.805	0.639	0.723
ASE000186	NC_022295.1	A3SS	XTS00002842	-	intron:41012640-41014098	intron:41012839-41014098	-0.091	0.52	0.403	0.329	0.272	0.159	0.217	0.432	0.105	0.386	0.132	0.088	0.466	0.466	0.475	0.479	0.431	0.559	0.488	0.478
ASE000187	NC_022311.1	A3SS	XTS00018264	+	intron:41726729-41732391	intron:41726729-41732370	-0.461	-0.461	-0.873	-0.444	-0.731	-0.641	-0.595	-0.697	-0.345	-0.601	-0.459	-0.586	-0.515	-0.451	-0.603	-0.407	-0.935	-0.913	-0.867	-0.91
ASE000188	NC_022303.1	A3SS	XTS00010963	+	intron:48161533-48163655	intron:48161533-48163622	-0.704	-0.725	-0.643	-0.705	-0.776	-0.803	-0.771	-0.818	-0.687	-0.656	-0.576	-0.598	-0.742	-0.866	-0.734	-0.757	-0.683	-0.693	-0.692	-0.699
ASE000189	NC_022311.1	A3SS	XTS00017937	+	intron:32561041-32568427	intron:32561041-32568379	0.447	0.401	0.217	0.343	0.595	0.475	0.539	0.473	0.473	0.548	0.548	0.528	0.559	0.686	0.737	0.415	0.649	0.533	0.577	0.507
ASE000190	NC_022296.1	A3SS	XTS00003750	-	intron:30784851-30785725	intron:30785061-30785725	-0.473	-0.745	-0.512	-0.653	-0.661	-0.745	-0.71	-0.562	-0.237	-0.473	-0.268	-0.49	-0.639	-0.499	-0.796	-0.551	-0.292	-0.305	-0.25	-0.579
ASE000191	NC_022311.1	A3SS	XTS00018648	+	intron:55068611-55070238	intron:55068611-55070222	0.695	0.847	1	0.913	0.559	0.699	0.361	0.929	0.839	0.671	0.908	0.908	0.009	0.337	0.119	0.844	0.598	0.656	0.55	0.659
ASE000192	NC_022302.1	A3SS	XTS00009526	+	intron:10359504-10361372	intron:10359504-10361360	-0.212	-0.382	-0.376	-0.431	-0.308	-0.238	-0.242	-0.217	-0.416	-0.503	-0.513	-0.556	-0.371	-0.47	-0.387	-0.491	-0.382	-0.537	-0.297	-0.376
ASE000193	NC_022303.1	A3SS	XTS00011526	-	intron:102352307-102353659	intron:102353194-102353659	-0.07	-0.257	-0.097	0.029	-0.231	0.241	0.041	0.182	-0.489	-0.369	-0.451	-0.361	-0.357	-0.07	-0.119	0.126	-0.295	-0.389	-0.271	-0.28
ASE000194	NC_022315.1	A3SS	XTS00020467	+	intron:7156344-7156491	intron:7156344-7156424	-0.699	-0.78	-0.71	-0.722	-0.806	-0.832	-0.79	-0.816	-0.735	-0.741	-0.722	-0.783	-0.752	-0.901	-0.846	-0.829	-0.82	-0.777	-0.805	-0.813
ASE000195	NC_022311.1	A3SS	XTS00018576	+	intron:52831955-52832955	intron:52831955-52832842	-0.625	-0.178	-0.412	-0.671	-0.687	-0.596	-0.636	-0.834	-0.529	-0.823	-0.723	-0.798	-0.703	-0.715	-0.92	-0.976	-0.732	-0.685	-0.81	-0.659
ASE000196	NC_022320.1	A3SS	XTS00023558	+	intron:43026861-43028120	intron:43026861-43028078	-0.774	-0.827	-0.761	-0.791	-0.648	-0.546	-0.614	-0.634	-0.575	-0.236	-0.481	-0.328	-0.601	-0.786	-0.519	-0.751	-0.551	-0.543	-0.502	-0.619
ASE000197	NC_022306.1	A3SS	XTS00013081	-	intron:25635732-25636446	intron:25635772-25636446	0.303	0.477	0.481	0.174	0.615	0.696	0.861	0.563	0.522	0.069	1	0.659	0.877	0.656	0.685	0.515	0.71	0.603	0.69	0.679
ASE000198	NC_022307.1	A3SS	XTS00013535	-	intron:843538-850078	intron:843557-850078	0.682	0.955	0.915	0.953	0.805	0.961	0.925	0.882	0.831	0.791	1	0.917	1	0.958	0.851	1	0.918	0.863	0.927	0.905
ASE000199	NC_022299.1	A3SS	XTS00007712	+	intron:53848069-53852439	intron:53848069-53852355	0.466	0.207	0.689	0.499	1	0.71	0.663	0.632	0.561	0.613	0.549	0.534	0.905	0.825	0.453	0.771	0.829	0.802	0.771	0.937
ASE000200	NC_022308.1	A3SS	XTS00015279	-	intron:63395121-63395993	intron:63395124-63395993	-0.927	-0.945	-0.824	-0.745	-0.783	-0.702	-0.678	-0.807	-0.913	-0.725	-0.775	-0.833	-0.753	-0.861	-0.791	-0.831	-0.915	-0.837	-0.808	-0.803
ASE000202	NC_022307.1	A3SS	XTS00013561	+	intron:5237256-5277737	intron:5237256-5277620	0.784	0.697	0.539	0.831	0.623	0.477	0.728	0.683	0.715	0.83	0.616	0.57	0.54	0.412	0.427	0.354	0.597	0.631	0.665	0.617
ASE000203	NC_022309.1	A3SS	XTS00015736	+	intron:54045624-54046491	intron:54045624-54046018	-0.516	-0.421	-0.466	-0.611	-0.393	-0.51	-0.748	-0.676	0.087	0.204	-0.443	-0.305	-0.477	-0.443	-0.419	-0.59	0.123	-0.298	0.247	0.031
ASE000204	NC_022300.1	A3SS	XTS00008849	+	intron:108984589-108986213	intron:108984589-108985699	-0.981	-0.983	-0.987	-0.991	-0.935	-0.985	-0.988	-0.991	-0.941	-0.807	-0.914	-0.828	-0.971	-0.951	-1	-0.961	-0.949	-0.965	-0.982	-0.927
ASE000205	NC_022297.1	A3SS	XTS00005768	+	intron:107929550-107934318	intron:107929550-107934259	0.173	0.067	0.196	0.452	-0.258	0.173	0.077	-0.159	-0.155	-0.019	-0.048	-0.205	-0.385	-0.178	-0.125	-0.092	-0.409	-0.047	0.026	-0.089
ASE000206	NC_022305.1	A3SS	XTS00012211	-	intron:28386135-28390618	intron:28386190-28390618	1	1	1	0.784	0.925	0.969	1	0.849	1	0.608	0.969	0.942	0.967	0.902	0.943	0.857	0.936	0.921	0.963	0.92
ASE000207	NC_022298.1	A3SS	XTS00006262	+	intron:83533851-83546110	intron:83533851-83546026	1	1	1	0.623	0.771	0.795	0.761	0.383	1	1	1	0.649	0.709	1	0.871	0.885	0.915	0.966	0.799	0.751
ASE000208	NC_022295.1	A3SS	XTS00003032	-	intron:71429661-71433435	intron:71430838-71433435	-0.383	-0.465	-0.31	-0.529	-0.249	-0.454	-0.283	-0.241	-0.362	-0.724	-0.576	-0.725	-0.129	0.125	-0.428	-0.158	-0.2	-0.12	-0.17	-0.227
ASE000209	NC_022318.1	A3SS	XTS00022642	-	intron:19510617-19511927	intron:19510633-19511927	0.835	0.854	0.843	0.813	0.851	0.916	0.902	0.873	0.79	0.883	0.839	0.68	0.765	0.771	0.816	0.824	0.78	0.73	0.757	0.791
ASE000210	NC_022299.1	A3SS	XTS00007088	-	intron:15098865-15100685	intron:15099442-15100685	-0.363	-0.519	-0.382	-0.614	-0.578	-0.713	-0.807	-0.719	-0.496	-0.881	-0.751	-0.742	-0.66	-0.693	-0.445	-0.66	-0.702	-0.777	-0.753	-0.752
ASE000211	NC_022295.1	A3SS	XTS00003180	+	intron:90413025-90413964	intron:90413025-90413872	0.683	0.919	0.631	0.686	0.518	0.447	0.637	0.458	0.807	0.719	0.741	0.836	0.293	0.46	0.351	0.333	0.475	0.491	0.365	0.497
ASE000212	NC_022299.1	A3SS	XTS00006758	+	intron:7504084-7513126	intron:7504084-7508467	0.601	0.399	0.594	0.67	0.159	0.534	0.456	0.379	0.415	0.547	0.413	0.358	0.601	0.345	0.671	0.637	0.091	-0.112	0.239	-0.318
ASE000213	NC_022294.1	A3SS	XTS00001210	.	intron:24352650-24354064	intron:24352673-24354064	-0.76	-0.542	-0.853	-0.831	-0.661	-0.891	-0.667	-0.683	-0.557	-0.561	-0.564	-0.663	-0.692	-0.365	-0.831	-0.173	-0.53	-0.459	-0.383	-0.459
ASE000214	NC_022313.1	A3SS	XTS00019259	-	intron:18734408-18734709	intron:18734449-18734709	-0.926	-0.854	-0.937	-0.95	-0.871	-0.882	-0.852	-0.86	-0.875	-0.97	-0.978	-0.933	-0.83	-0.857	-0.936	-0.815	-0.851	-0.783	-0.789	-0.759
ASE000215	NC_022295.1	A3SS	XTS00002422	-	intron:15304357-15306326	intron:15305023-15306326	0.949	0.583	0.837	0.765	0.695	0.701	0.74	0.633	0.793	0.751	0.586	0.806	0.709	0.821	0.797	0.856	0.913	0.905	0.957	0.813
ASE000216	NC_022298.1	A3SS	XTS00006228	+	intron:82312535-82312630	intron:82312535-82312606	-0.118	0.018	-0.105	-0.097	-0.049	-0.108	-0.067	-0.194	-0.111	-0.312	-0.033	0.068	0.185	-0.072	0.044	-0.089	0.005	0.159	0.108	-0.065
ASE000217	NC_022314.1	A3SS	XTS00020252	+	intron:50739067-50739185	intron:50739067-50739142	0.797	0.802	0.759	0.621	0.625	0.735	0.767	0.603	0.72	0.794	0.479	0.498	0.613	0.893	0.928	0.938	0.407	0.587	0.743	0.458
ASE000218	NC_022295.1	A3SS	XTS00003150	+	intron:88688351-88690014	intron:88688351-88690011	-0.381	-0.382	-0.339	-0.442	-0.281	-0.239	-0.311	-0.255	-0.263	-0.251	-0.229	-0.19	-0.253	-0.282	-0.262	-0.311	-0.225	-0.282	-0.326	-0.192
ASE000219	NC_022310.1	A3SS	XTS00016455	+	intron:35176660-35184543	intron:35176660-35180728	-0.043	0.107	0.284	-0.344	-0.271	0.008	0.123	0.368	-0.167	-0.276	0.045	-0.053	0.005	0.677	1	0.415	0.315	0.208	0.307	0.211
ASE000220	NC_022308.1	A3SS	XTS00015139	+	intron:49078919-49080485	intron:49078919-49080461	-0.807	-0.908	-0.785	-0.823	-0.745	-0.745	-0.847	-0.813	-0.823	-0.538	-0.819	-0.736	-0.745	-0.565	-0.851	-0.753	-0.585	-0.597	-0.835	-0.363
ASE000221	NC_022300.1	A3SS	XTS00008363	-	intron:58416428-58416734	intron:58416433-58416734	0.874	0.938	0.865	0.936	0.701	0.975	0.939	0.849	0.819	0.92	0.886	0.85	0.869	0.859	0.917	0.755	0.905	0.835	0.835	0.769
ASE000222	NC_022309.1	A3SS	XTS00015457	+	intron:10305909-10308642	intron:10305909-10308607	0.812	0.682	0.48	0.763	0.196	0.688	0.484	0.686	0.063	0.765	0.292	0.693	0.431	0.419	0.529	0.429	0.187	0.107	0.455	0.134
ASE000223	NC_022299.1	A3SS	XTS00007322	.	intron:36026088-36027668	intron:36026579-36027668	0.631	0.557	0.637	0.704	0.285	0.499	0.639	0.771	0.488	0.678	0.885	0.816	0.565	0.334	0.547	0.531	0.589	0.624	0.762	0.771
ASE000224	NC_022322.1	A3SS	XTS00025116	-	intron:87537989-87550994	intron:87540549-87550994	-0.341	-0.147	0.017	-0.129	-0.895	-0.945	-0.753	-0.949	0.162	0.147	0.141	-0.011	-0.755	-0.751	-0.907	-0.749	-0.737	-0.723	-0.817	-0.797
ASE000225	NC_022303.1	A3SS	XTS00011132	+	intron:71195674-71195934	intron:71195674-71195908	0.787	0.92	0.953	0.877	0.73	0.914	0.825	0.891	0.795	0.889	0.891	0.859	0.835	0.907	0.94	0.821	0.644	0.539	0.702	0.835
ASE000226	NC_022310.1	A3SS	XTS00017241	+	intron:58707638-58707931	intron:58707638-58707763	-0.922	-1	-0.86	-0.961	-0.828	-0.864	-0.775	-0.969	-0.891	-1	-0.949	-1	-0.976	0.023	-0.777	-0.866	-0.887	-0.933	-0.925	-0.896
ASE000227	NC_022296.1	A3SS	XTS00004213	-	intron:100181170-100184714	intron:100181251-100184714	-0.657	-0.732	-0.763	-0.755	-0.848	-0.78	-0.677	-0.737	-0.813	-0.634	-0.773	-0.959	-0.912	-0.843	-1	-0.86	-0.669	-0.732	-0.839	-0.683
ASE000228	NC_022293.1	A3SS	XTS00000770	-	intron:123851646-123859368	intron:123851682-123859368	-0.923	-0.682	-0.813	-0.461	-0.815	-0.737	-0.543	-0.651	-0.587	-0.549	-0.952	-1	-0.775	-1	-0.863	-1	-0.909	-0.746	-0.819	-0.78
ASE000229	NC_022311.1	A3SS	XTS00018142	-	intron:39009245-39014569	intron:39014376-39014569	0.329	0.487	0.47	0.606	0.495	0.465	0.463	0.545	0.125	0.226	0.343	0.419	0.308	0.693	0.403	0.817	0.588	0.727	0.609	0.71
ASE000230	NC_022310.1	A3SS	XTS00016423	-	intron:34480357-34480487	intron:34480375-34480487	-0.814	-0.641	-0.655	-0.789	-0.799	-0.748	-0.799	-0.686	-0.738	-0.749	-0.597	-0.619	-0.704	-0.75	-0.647	-0.591	-0.708	-0.778	-0.781	-0.639
ASE000231	NC_022303.1	A3SS	XTS00011482	+	intron:99988160-99990475	intron:99988160-99990469	0.8	0.726	0.864	0.783	0.865	0.819	0.819	0.85	0.859	0.765	0.889	0.741	0.826	0.785	0.725	0.718	0.705	0.769	0.862	0.714
ASE000232	NC_022313.1	A3SS	XTS00019299	-	intron:20238312-20244201	intron:20238357-20244201	-0.711	-0.549	-0.907	-0.709	-0.811	-0.496	-0.521	-0.553	-0.603	-0.729	-0.713	-0.713	-0.04	-0.823	0.262	-0.583	-0.599	-0.438	-0.331	-0.336
ASE000233	NC_022309.1	A3SS	XTS00015858	+	intron:63350589-63353388	intron:63350589-63353385	0.952	0.879	0.831	1	0.9	0.9	0.821	0.957	1	1	0.915	0.865	0.971	1	1	0.865	0.895	0.825	0.903	0.635
ASE000234	NC_022293.1	A3SS	XTS00000691	+	intron:109818800-109821303	intron:109818800-109821298	0.844	0.772	0.897	0.899	0.906	0.928	0.832	0.879	0.857	1	0.765	0.643	0.861	0.818	0.954	0.931	1	0.875	0.924	1
ASE000235	NC_022320.1	A3SS	XTS00023368	-	intron:24100480-24101780	intron:24100546-24101780	0.827	0.847	0.805	0.819	0.772	0.807	0.789	0.799	0.801	0.965	0.838	0.825	0.589	0.735	0.779	0.827	0.846	0.763	0.754	0.823
ASE000236	NC_022295.1	A3SS	XTS00002533	+	intron:18334141-18336230	intron:18334141-18336209	-0.717	-0.713	-0.799	-0.817	-0.415	-0.46	-0.426	-0.367	-0.813	-0.791	-0.766	-0.871	-0.357	-0.365	-0.511	-0.369	-0.491	-0.394	-0.474	-0.526
ASE000237	NC_022294.1	A3SS	XTS00002044	+	intron:132599304-132599770	intron:132599304-132599767	-0.457	-0.532	-0.355	-0.271	-0.357	-0.409	-0.337	-0.333	-0.33	-0.427	-0.32	-0.253	-0.204	-0.279	-0.433	-0.108	-0.298	-0.099	-0.204	-0.461
ASE000238	NC_022294.1	A3SS	XTS00001327	-	intron:44010392-44012757	intron:44010843-44012757	0.801	0.911	0.715	1	0.873	0.612	0.794	0.779	0.779	1	1	0.879	0.873	0.759	0.911	0.632	0.883	0.953	0.901	1
ASE000239	NC_022309.1	A3SS	XTS00015809	+	intron:61659253-61660604	intron:61659253-61660601	0.086	0.087	0.16	0.055	0.059	0.123	0.296	0.097	0.002	0.402	0.131	-0.449	0.002	0.207	-0.205	-0.419	0.105	0.157	-0.103	-0.322
ASE000240	NC_022306.1	A3SS	XTS00013514	+	intron:91927765-91929453	intron:91927765-91929413	0.818	0.489	0.238	0.417	1	0.689	0.824	0.835	0.777	0.861	0.792	0.658	0.915	1	1	1	0.933	1	0.729	0.88
ASE000241	NC_022293.1	A3SS	XTS00000847	+	intron:133301327-133303768	intron:133301327-133303753	0.222	0.283	0.855	0.477	0.973	0.897	0.667	0.837	0.947	1	1	0.868	0.803	0.821	0.731	0.869	0.922	0.847	0.817	0.687
ASE000242	NC_022311.1	A3SS	XTS00017527	-	intron:17162163-17163411	intron:17162166-17163411	-0.248	0.007	-0.15	-0.069	-0.079	0.031	-0.046	-0.031	-0.169	0.043	-0.087	-0.023	-0.031	0.04	0.241	0.081	0.055	-0.011	0.047	0.038
ASE000243	NC_022313.1	A3SS	XTS00019448	+	intron:31533028-31533226	intron:31533028-31533209	1	1	0.759	0.793	0.858	0.901	0.853	0.879	0.853	0.818	0.877	1	0.895	0.818	0.759	1	0.585	0.631	0.439	0.567
ASE000244	NC_022297.1	A3SS	XTS00005526	+	intron:94904458-94904816	intron:94904458-94904707	0.451	0.364	0.459	0.341	0.382	0.281	0.405	0.395	0.397	0.453	0.573	0.371	0.299	0.177	0.233	0.042	0.393	0.195	0.345	0.34
ASE000245	NC_022305.1	A3SS	XTS00012153	+	intron:21659447-21663402	intron:21659447-21662970	0.896	0.773	0.693	0.657	0.767	0.782	0.521	0.623	0.503	0.679	0.549	0.682	0.243	0.067	0.011	0.38	0.776	0.763	0.852	0.871
ASE000246	NC_022312.1	A3SS	XTS00018853	.	intron:13484135-13493348	intron:13484216-13493348	0.647	0.781	0.702	0.677	0.795	0.792	0.791	0.815	0.772	0.819	0.701	0.745	0.857	0.749	0.712	0.742	0.666	0.719	0.734	0.709
ASE000247	NC_022297.1	A3SS	XTS00005656	.	intron:101816628-101820998	intron:101816631-101820998	-0.756	-0.786	-0.853	-0.753	-0.716	-0.627	-0.691	-0.889	-0.885	-0.791	-0.787	-0.812	-0.929	-0.571	-0.146	-0.799	-0.702	-0.63	-0.733	-0.391
ASE000248	NC_022294.1	A3SS	XTS00001804	-	intron:120262051-120263511	intron:120262794-120263511	0.834	0.609	0.867	0.652	0.709	0.787	0.607	0.787	0.852	1	1	0.307	0.455	0.889	0.852	0.683	0.919	0.818	0.972	0.938
ASE000249	NC_022311.1	A3SS	XTS00018334	-	intron:43146349-43146547	intron:43146406-43146547	-0.728	-0.696	-0.805	-0.541	-0.878	-0.928	-0.826	-0.727	-0.306	-0.455	-0.454	-0.457	-0.981	-0.765	-0.926	-0.856	-0.938	-0.918	-0.873	-0.872
ASE000250	NC_022294.1	A3SS	XTS00001593	-	intron:97208430-97229061	intron:97208466-97229061	0.891	0.832	0.947	0.548	0.95	0.804	0.886	0.894	0.839	0.966	0.667	0.843	0.833	0.76	0.852	0.601	0.86	1	0.953	0.931
ASE000251	NC_022301.1	A3SS	XTS00009336	-	intron:76011918-76013212	intron:76012409-76013212	0.593	0.387	0.47	0.455	0.843	0.866	0.741	0.753	0.679	0.384	0.637	0.676	0.726	0.507	0.575	0.545	0.873	0.931	0.827	0.763
ASE000252	NC_022309.1	A3SS	XTS00015919	+	intron:68086153-68088898	intron:68086153-68088895	-0.281	-0.345	-0.279	-0.171	-0.087	-0.076	-0.105	-0.089	-0.311	-0.187	-0.134	-0.169	-0.103	-0.009	-0.013	-0.112	-0.185	-0.158	-0.027	-0.109
ASE000253	NC_022311.1	A3SS	XTS00018677	+	intron:55472654-55473225	intron:55472654-55473168	-0.855	-0.988	-0.957	-1	-0.858	-0.973	-0.857	-0.962	-0.961	-0.919	-0.883	-0.975	-0.931	-0.928	-0.92	-0.887	-0.911	-0.806	-0.83	-0.9
ASE000254	NC_022301.1	A3SS	XTS00009192	+	intron:56598642-56598972	intron:56598642-56598946	0.809	0.761	0.52	0.75	0.671	0.912	0.869	0.669	0.725	0.373	0.868	0.751	0.956	0.973	1	0.879	0.853	0.692	0.913	0.773
ASE000255	NC_022315.1	A3SS	XTS00020525	+	intron:9795982-9796442	intron:9795982-9796273	0.61	0.574	0.606	0.917	0.675	0.799	0.4	0.716	0.575	0.668	0.657	-0.006	0.511	0.218	0.514	0.351	0.541	0.462	0.667	0.441
ASE000256	NC_022296.1	A3SS	XTS00004355	+	intron:109139502-109139825	intron:109139502-109139822	0.72	0.794	0.903	1	0.691	0.799	0.685	0.773	0.903	0.421	0.483	0.251	0.484	0.711	0.756	0.549	0.681	0.755	0.672	0.925
ASE000257	NC_022303.1	A3SS	XTS00010565	-	intron:2747866-2750662	intron:2749303-2750662	0.653	0.741	0.662	0.732	-0.771	-0.8	-0.747	-0.644	0.591	0.735	0.585	0.467	-0.567	-0.139	-0.491	-0.325	-0.598	-0.357	-0.345	-0.703
ASE000258	NC_022312.1	A3SS	XTS00019018	+	intron:38938821-38939275	intron:38938821-38939217	-0.861	-0.779	-0.88	-0.751	-0.773	-0.903	-0.947	-0.845	-0.808	-0.903	-0.876	-0.742	-0.929	-0.624	-0.823	-1	-0.954	-0.928	-0.907	-0.92
ASE000259	NC_022299.1	A3SS	XTS00006541	+	intron:547030-548675	intron:547030-548670	-0.747	-0.645	-0.63	-0.635	-0.703	-0.742	-0.729	-0.735	-0.677	-0.595	-0.573	-0.522	-0.593	-0.63	-0.752	-0.966	-0.598	-0.542	-0.608	-0.686
ASE000260	NC_022303.1	A3SS	XTS00010861	-	intron:37714897-37715309	intron:37714918-37715309	0.433	0.48	0.495	0.526	0.616	0.554	0.576	0.557	0.69	0.519	0.566	0.646	0.677	0.557	0.536	0.602	0.614	0.576	0.622	0.629
ASE000261	NC_022318.1	A3SS	XTS00022865	+	intron:44821245-44824471	intron:44821245-44824408	-0.591	-0.199	-0.327	-0.173	-1	-0.895	-0.939	-0.958	-0.476	-0.695	-0.491	-0.573	-0.83	-0.823	-0.889	-0.879	-0.889	-0.903	-0.768	-1
ASE000262	NC_022320.1	A3SS	XTS00023390	-	intron:25705966-25716720	intron:25705969-25716720	0.151	0.349	0.157	0.344	0.417	0.271	0.396	0.37	0.371	0.191	0.366	0.309	0.447	0.342	0.303	0.427	0.354	0.395	0.413	0.409
ASE000263	NC_022300.1	A3SS	XTS00008342	-	intron:57832368-57832956	intron:57832610-57832956	0.893	0.952	0.956	0.977	0.896	0.889	0.954	0.875	0.883	0.862	0.961	0.922	0.895	0.894	0.889	0.812	0.691	0.778	0.969	0.911
ASE000264	NC_022306.1	A3SS	XTS00013514	+	intron:91927765-91929413	intron:91927765-91929410	-0.134	-0.052	-0.106	-0.075	-0.029	0.334	-0.086	0.029	-0.099	-0.339	-0.329	-0.123	-0.419	-0.634	-0.337	-0.007	-0.184	-0.313	-0.261	-0.298
ASE000265	NC_022294.1	A3SS	XTS00002013	+	intron:130983073-130984057	intron:130983073-130984000	0.168	0.167	-0.056	0.105	0.093	0.068	0.195	0.165	0.315	-0.034	-0.083	-0.175	0.06	0.107	-0.098	0.199	0.084	0.025	0.026	0.133
ASE000266	NC_022293.1	A3SS	XTS00000531	-	intron:81718893-81722752	intron:81718896-81722752	0.925	0.768	0.664	1	0.691	0.731	0.895	0.713	0.762	0.595	0.887	0.825	0.755	1	0.939	0.831	0.891	0.899	0.719	0.841
ASE000267	NC_022320.1	A3SS	XTS00023357	+	intron:23322677-23323197	intron:23322677-23323121	0.703	0.927	0.767	1	0.65	0.967	0.785	0.916	0.756	0.741	0.479	0.875	0.845	0.889	1	0.807	0.557	0.613	0.931	0.465
ASE000268	NC_022308.1	A3SS	XTS00014946	-	intron:36815795-36817086	intron:36815851-36817086	-0.825	-0.874	-0.919	-0.925	-0.672	-0.933	-0.799	-0.742	-0.471	-0.217	-0.565	-0.738	-0.594	-0.765	-0.849	-0.727	-0.587	-0.72	-0.571	-0.52
ASE000269	NC_022305.1	A3SS	XTS00012195	-	intron:26855618-26866840	intron:26855622-26866840	0.582	0.812	0.736	0.793	0.762	0.825	0.758	0.851	0.603	0.527	0.795	0.806	0.661	0.565	0.819	0.777	0.743	1	0.699	0.414
ASE000270	NC_022299.1	A3SS	XTS00007504	+	intron:40090229-40090454	intron:40090229-40090364	-0.341	0.579	0.829	0.333	0.154	0.192	0.243	0.195	0.644	-0.496	0.692	0.24	0.415	0.445	0.372	0.343	0.498	0.105	0.869	0.757
ASE000271	NC_022307.1	A3SS	XTS00013772	+	intron:29948064-29953728	intron:29948064-29953655	0.784	0.844	0.697	0.631	0.352	0.691	0.857	0.667	0.541	0.671	0.753	0.672	0.802	0.683	0.653	0.741	0.871	0.893	0.749	0.599
ASE000272	NC_022316.1	A3SS	XTS00021475	-	intron:35685319-35686534	intron:35686129-35686534	0.834	1	1	0.834	0.93	0.895	0.944	0.96	1	0.667	0.779	0.81	0.883	0.943	0.973	0.843	0.668	0.557	1	0.734
ASE000273	NC_022300.1	A3SS	XTS00008417	-	intron:61184901-61189228	intron:61185071-61189228	0.481	0.837	0.737	0.503	0.435	0.808	0.745	0.711	0.433	0.782	0.857	0.77	0.664	0.858	0.568	0.732	0.825	0.654	0.747	0.716
ASE000274	NC_022293.1	A3SS	XTS00000490	+	intron:79673293-79678125	intron:79673293-79674811	-0.942	-0.912	-0.949	-0.773	-0.915	-0.916	-0.815	-0.909	-0.828	-0.825	-0.746	-0.749	-0.918	-0.916	-0.814	-0.84	-0.849	-0.838	-0.841	-0.781
ASE000275	NC_022309.1	A3SS	XTS00015616	.	intron:44059556-44061074	intron:44059570-44061074	0.783	0.886	0.347	0.643	0.715	0.955	0.356	0.587	0.727	0.881	0.255	0.515	0.672	0.905	0.357	0.723	0.739	0.712	0.096	0.856
ASE000276	NC_022297.1	A3SS	XTS00005655	-	intron:101743120-101746039	intron:101743222-101746039	-0.478	-0.626	-0.226	-0.595	-0.534	-0.6	-0.731	-0.691	-0.36	-0.537	-0.338	-0.356	-0.54	-0.523	-0.465	-0.437	-0.594	-0.459	-0.533	-0.307
ASE000277	NC_022314.1	A3SS	XTS00019957	+	intron:16048872-16052667	intron:16048872-16052591	0.539	0.859	0.438	0.828	0.403	0.825	0.482	0.661	0.264	0.554	0.681	0.781	0.533	0.549	0.614	0.517	0.25	0.523	0.363	0.351
ASE000278	NC_022304.1	A3SS	XTS00011705	+	intron:18247433-18251802	intron:18247433-18251793	-0.73	-0.821	-0.677	-0.756	-0.895	-0.751	-0.943	-0.671	-0.825	-0.715	-0.875	-0.759	-0.842	-0.874	-0.829	-0.743	-0.877	-0.825	-0.793	-0.923
ASE000279	NC_022306.1	A3SS	XTS00013509	-	intron:91349856-91350094	intron:91349883-91350094	0.802	0.861	0.956	0.828	0.845	0.737	0.813	0.817	0.833	0.806	0.885	0.94	0.883	0.749	0.931	0.711	0.85	0.894	0.874	0.953
ASE000280	NC_022310.1	A3SS	XTS00016917	-	intron:51837833-51841445	intron:51837933-51841445	-0.403	-0.275	-0.296	-0.465	0.212	0.395	0.037	-0.27	-0.084	-0.378	-0.441	-0.222	0.109	-0.021	-0.036	-0.115	0.237	0.244	0.128	0.093
ASE000281	NC_022311.1	A3SS	XTS00018486	+	intron:49749792-49750463	intron:49749792-49750430	0.783	0.711	0.673	0.533	0.837	0.695	0.751	0.775	0.857	0.774	0.817	0.843	0.714	0.675	0.585	0.611	0.663	0.645	0.609	0.562
ASE000282	NW_005101257.1	A3SS	XTS00025797	+	intron:2539-2782	intron:2539-2700	1	0.786	0.391	-0.272	1	0.684	0.095	0.055	1	0.31	0.298	-0.291	0.873	0.447	0.36	0.333	0.909	0.84	0.363	-0.219
ASE000283	NC_022295.1	A3SS	XTS00003180	+	intron:90413025-90413875	intron:90413025-90413872	0.431	0.307	0.365	0.438	0.488	0.215	0.418	0.38	0.489	0.375	0.366	0.311	0.255	0.512	0.258	0.201	0.369	0.395	0.157	0.334
ASE000284	NC_022322.1	A3SS	XTS00025070	+	intron:82735726-82736439	intron:82735726-82736083	-0.237	-0.549	-0.26	-0.427	-0.941	-0.926	-0.928	-0.955	-0.421	-0.259	-0.501	-0.367	-0.888	-0.873	-0.939	-0.792	-0.769	-0.726	-0.802	-0.792
ASE000285	NC_022316.1	A3SS	XTS00021522	-	intron:42887895-42888537	intron:42888431-42888537	-0.877	-0.593	-0.909	-0.945	-0.794	-0.629	-0.817	-0.591	-1	-0.523	-0.554	-0.408	-0.783	-0.527	-1	-0.491	-0.67	-0.571	-0.707	-0.721
ASE000286	NC_022295.1	A3SS	XTS00003156	+	intron:88868482-88878914	intron:88868482-88878629	0.447	0.666	0.335	1	0.725	0.286	0.344	0.38	1	0.779	1	1	0.519	0.311	0.556	1	0.852	0.396	0.705	1
ASE000287	NC_022306.1	A3SS	XTS00012955	-	intron:11270765-11271000	intron:11270798-11271000	-0.815	-0.752	-0.723	-0.737	-0.684	-0.734	-0.673	-0.55	-0.679	-0.773	-0.669	-0.708	-0.669	-0.725	-0.805	-0.73	-0.582	-0.635	-0.607	-0.721
ASE000288	NC_022316.1	A3SS	XTS00021546	-	intron:45664856-45665948	intron:45664912-45665948	0.721	0.851	1	0.838	0.908	0.881	0.732	0.811	0.962	0.933	0.894	1	1	0.757	0.933	0.549	0.957	0.957	1	0.875
ASE000289	NC_022293.1	A3SS	XTS00000974	+	intron:146084705-146093513	intron:146084705-146093443	0.306	0.902	0.902	0.396	0.221	0.587	0.019	0.863	-0.21	0.671	0.433	0.678	0.694	0.708	0.708	0.495	0.769	0.803	0.575	0.68
ASE000290	NC_022317.1	A3SS	XTS00021792	-	intron:2301782-2302535	intron:2302295-2302535	-0.596	-0.419	-0.157	-0.282	-0.514	-0.513	-0.479	-0.476	-0.441	-0.504	-0.283	-0.344	-0.491	-0.479	-0.706	-0.449	-0.331	-0.265	-0.206	-0.391
ASE000291	NC_022311.1	A3SS	XTS00018321	+	intron:42868763-42869849	intron:42868763-42869705	-0.673	-0.689	-0.729	-0.641	-0.873	-0.675	-0.761	-0.729	-0.746	-0.799	-0.801	-0.829	-0.946	-0.702	-0.785	-0.799	-0.659	-0.807	-0.773	-0.765
ASE000292	NC_022305.1	A3SS	XTS00012431	+	intron:50953271-50954106	intron:50953271-50953962	0.533	0.5	0.523	0.545	0.489	0.569	0.21	0.349	0.587	0.778	0.549	0.713	0.469	0.421	0.521	0.575	0.245	0.251	0.221	0.324
ASE000293	NC_022298.1	A3SS	XTS00005899	-	intron:18366491-18369587	intron:18367978-18369587	0.408	0.157	0.086	0.782	0.808	0.389	0.391	0.374	0.808	0.801	0.58	0.549	0.623	0.72	0.516	1	0.773	0.696	0.683	0.785
ASE000294	NC_022309.1	A3SS	XTS00015644	+	intron:47887064-47891263	intron:47887064-47891205	0.551	0.473	0.495	0.849	0.707	0.673	0.801	0.757	0.589	0.791	0.853	0.619	0.703	0.713	0.817	0.759	0.525	0.675	0.815	0.7
ASE000295	NC_022295.1	A3SS	XTS00002523	-	intron:18219446-18219707	intron:18219483-18219707	-0.204	-0.482	-0.326	-0.553	-0.136	-0.363	-0.278	-0.378	-0.133	-0.15	-0.259	-0.264	-0.016	-0.425	-0.184	-0.36	-0.139	-0.141	-0.095	-0.235
ASE000296	NC_022304.1	A3SS	XTS00011886	+	intron:48837124-48837982	intron:48837124-48837901	0.463	0.541	0.571	0.719	0.192	-0.047	0.078	0.326	0.805	0.769	0.818	0.745	0.638	0.364	0.135	0.633	0.064	-0.189	-0.397	-0.23
ASE000297	NC_022315.1	A3SS	XTS00020459	-	intron:7074710-7074817	intron:7074722-7074817	-0.047	-0.138	-0.179	-0.085	-0.216	-0.145	-0.181	-0.103	-0.209	-0.269	-0.181	-0.065	-0.275	-0.283	-0.353	-0.371	-0.316	-0.213	-0.165	-0.336
ASE000298	NC_022302.1	A3SS	XTS00010088	-	intron:47453084-47456667	intron:47453087-47456667	0.248	0.352	0.596	0.661	0.783	0.675	0.735	0.668	0.418	0.655	0.592	0.927	0.689	0.624	0.681	0.649	0.677	0.696	0.754	0.939
ASE000299	NC_022294.1	A3SS	XTS00001389	-	intron:61649227-61652344	intron:61649544-61652344	-0.198	-0.699	-0.745	-0.752	-0.957	-0.731	-0.798	-0.649	-0.609	-0.51	-0.524	-0.365	-0.326	-0.427	-0.931	-0.488	-0.556	-0.601	-0.638	-0.595
ASE000300	NC_022299.1	A3SS	XTS00007188	+	intron:18022518-18025196	intron:18022518-18024932	0.157	0.503	0.42	0.602	0.92	1	1	0.938	0.712	0.819	0.455	0.34	0.724	1	1	0.667	0.816	0.722	0.642	0.777
ASE000301	NC_022311.1	A3SS	XTS00018321	+	intron:42868763-42869957	intron:42868763-42869705	-0.839	-0.717	-0.728	-0.743	-0.919	-0.797	-0.755	-0.881	-0.838	-0.819	-0.826	-0.887	-0.957	-0.78	-0.867	-0.864	-0.829	-0.855	-0.775	-0.843
ASE000302	NC_022315.1	A3SS	XTS00020533	+	intron:10162817-10164966	intron:10162817-10163632	-0.805	-0.894	-0.8	-0.882	-0.861	-0.907	-0.858	-0.876	-0.818	-0.901	-0.677	-0.881	-0.815	-0.844	-0.896	-0.923	-0.869	-0.827	-0.878	-0.847
ASE000303	NC_022310.1	A3SS	XTS00016220	-	intron:14091475-14091827	intron:14091500-14091827	0.7	0.893	0.584	0.753	0.695	0.853	0.772	0.772	0.929	1	0.825	0.695	0.811	0.631	0.81	0.261	0.604	0.889	0.794	0.631
ASE000304	NC_022311.1	A3SS	XTS00018321	+	intron:42868763-42869849	intron:42868763-42869612	-0.712	-0.804	-0.802	-0.809	-0.85	-1	-0.804	-0.752	-0.757	-0.763	-0.855	-0.906	-0.842	-0.859	-0.827	-0.761	-0.8	-0.794	-0.875	-0.743
ASE000305	NC_022303.1	A3SS	XTS00010668	-	intron:10846565-10847679	intron:10846616-10847679	1	0.809	0.828	0.16	0.83	0.895	0.711	0.813	0.894	0.641	1	1	0.902	0.623	0.918	1	0.891	0.757	0.866	0.885
ASE000306	NC_022314.1	A3SS	XTS00020163	+	intron:48764138-48764765	intron:48764138-48764675	-0.967	-0.79	-0.645	-0.887	-0.817	-0.822	-0.828	-0.883	-0.891	-0.687	-0.717	-0.783	-0.813	-0.873	-0.941	-1	-0.626	-0.911	-0.665	-0.802
ASE000307	NC_022295.1	A3SS	XTS00003255	-	intron:96535959-96540154	intron:96537752-96540154	0.689	0.916	1	0.973	0.01	-0.713	-0.955	-0.773	0.966	0.822	0.472	0.697	-0.174	-0.502	-1	-0.277	0.427	0.214	-0.607	-0.269
ASE000308	NC_022308.1	A3SS	XTS00014944	+	intron:36677385-36678281	intron:36677385-36678275	0.243	0.121	0.29	0.241	-0.141	0.103	0.049	0.238	0.407	0.317	0.173	0.203	-0.193	0.003	0.143	0.045	0.081	0.109	0.164	0.029
ASE000309	NC_022302.1	A3SS	XTS00010088	-	intron:47446234-47447621	intron:47446261-47447621	-0.747	-0.737	-0.922	-0.835	-0.781	-0.683	-0.783	-0.847	-0.941	-0.897	-0.747	-0.639	-0.911	-0.969	-0.731	-0.814	-0.75	-0.71	-0.621	-0.591
ASE000310	NC_022297.1	A3SS	XTS00005775	-	intron:110564294-110568757	intron:110564669-110568757	0.318	0.081	0.451	0.386	0.307	0.561	0.473	0.387	0.323	-0.097	0.837	0.452	0.309	0.519	0.519	0.235	0.489	0.679	0.763	0.515
ASE000311	NC_022317.1	A3SS	XTS00022182	+	intron:27306239-27306972	intron:27306239-27306969	0.971	1	0.993	0.963	0.991	0.997	0.985	0.972	0.985	0.995	0.987	0.961	0.988	0.995	0.987	0.943	0.977	0.99	0.989	0.951
ASE000312	NC_022322.1	A3SS	XTS00025018	-	intron:79833378-79833993	intron:79833381-79833993	0.757	0.725	0.701	0.694	0.789	0.681	0.769	0.75	0.711	0.715	0.712	0.683	0.746	0.778	0.85	0.769	0.767	0.773	0.778	0.765
ASE000313	NC_022296.1	A3SS	XTS00004194	.	intron:98008114-98030371	intron:98008117-98030371	0.599	0.447	0.493	0.554	0.587	0.577	0.615	0.621	0.421	0.633	0.599	0.664	0.633	0.781	0.619	0.552	0.61	0.572	0.62	0.602
ASE000314	NC_022295.1	A3SS	XTS00002556	.	intron:18878964-18879135	intron:18879022-18879135	-0.675	-0.567	-0.427	-0.731	-0.769	-0.801	-0.757	-0.704	-0.201	-0.535	-0.354	-0.444	-0.565	-0.671	-0.811	-0.724	-0.763	-0.831	-0.848	-0.809
ASE000315	NC_022302.1	A3SS	XTS00010151	+	intron:56130122-56143129	intron:56130122-56143126	0.855	0.926	0.719	0.793	0.733	0.901	0.841	0.748	0.674	0.929	0.829	1	0.669	0.774	0.655	0.842	0.877	0.9	0.855	0.91
ASE000316	NC_022295.1	A3SS	XTS00002509	+	intron:17931660-17931766	intron:17931660-17931739	0.947	0.7	0.85	0.897	0.565	0.603	0.73	0.809	0.67	0.776	0.767	0.355	0.647	0.82	0.477	0.687	0.604	0.476	0.733	0.646
ASE000317	NC_022320.1	A3SS	XTS00023543	-	intron:41500469-41500999	intron:41500472-41500999	-0.777	-0.871	-0.874	-0.807	-0.849	-0.793	-0.802	-0.828	-0.857	-0.847	-0.86	-0.847	-0.807	-0.877	-0.791	-0.836	-0.89	-0.87	-0.886	-0.827
ASE000318	NC_022297.1	A3SS	XTS00005537	-	intron:95045364-95046483	intron:95046319-95046483	0.296	0.364	0.333	0.442	0.286	0.385	0.268	0.313	0.208	0.278	0.383	0.018	0.261	0.177	0.405	0.15	0.146	0.207	0.236	0.245
ASE000319	NC_022311.1	A3SS	XTS00018270	-	intron:41807441-41808184	intron:41807479-41808184	0.794	0.905	0.876	0.955	0.933	0.899	0.892	0.952	0.669	0.971	0.966	0.963	0.856	0.887	1	1	0.863	0.75	0.76	1
ASE000320	NC_022295.1	A3SS	XTS00002551	-	intron:18755620-18755905	intron:18755826-18755905	0.395	0.251	0.6	0.284	0.725	0.567	0.397	0.017	0.586	0.537	0.562	0.495	0.82	0.448	0.515	0.201	0.725	0.631	0.613	0.93
ASE000321	NC_022295.1	A3SS	XTS00003469	+	intron:108759533-108763470	intron:108759533-108763452	0.635	0.528	0.537	0.503	0.421	0.452	0.373	0.481	0.438	0.481	0.614	0.385	0.25	0.325	0.251	0.513	0.357	0.296	0.443	0.417
ASE000322	NC_022295.1	A3SS	XTS00002385	+	intron:14412429-14413191	intron:14412429-14413188	0.362	0.344	0.509	0.475	0.566	0.645	0.731	0.703	0.577	0.642	0.639	0.487	0.536	0.603	0.67	0.733	0.651	0.676	0.617	0.719
ASE000323	NC_022295.1	A3SS	XTS00002887	+	intron:48688595-48692579	intron:48688595-48692555	-0.675	-0.611	-0.829	-0.906	-0.739	-0.842	-0.314	-0.85	-0.815	-0.731	-0.843	-0.918	-0.567	-0.717	-0.794	-0.755	-0.482	-0.513	-0.596	-0.507
ASE000324	NC_022318.1	A3SS	XTS00022814	+	intron:39259548-39261944	intron:39259548-39261939	-0.964	-0.915	-0.805	-0.892	-0.912	-0.884	-0.954	-0.873	-0.899	-0.861	-0.748	-0.796	-0.809	-0.895	-1	-0.728	-0.76	-0.826	-0.803	-0.863
ASE000325	NC_022294.1	A3SS	XTS00001317	+	intron:42904680-42904848	intron:42904680-42904836	-0.375	-0.46	-0.621	-0.378	-0.655	-0.577	-0.749	-0.511	-0.58	-0.545	-0.727	-0.67	-0.669	-0.587	-0.597	-0.574	-0.563	-0.615	-0.593	-0.607
ASE000326	NC_022305.1	A3SS	XTS00012126	+	intron:16824535-16829304	intron:16824535-16829301	0.599	0.46	0.534	0.554	0.556	0.569	0.535	0.531	0.616	0.639	0.694	0.625	0.569	0.511	0.656	0.426	0.624	0.734	0.655	0.617
ASE000327	NC_022302.1	A3SS	XTS00009737	+	intron:22395180-22395283	intron:22395180-22395259	-0.759	-0.694	-0.842	-0.958	-0.83	-0.803	-0.935	-0.765	-0.784	-0.889	-0.959	-0.773	-0.782	-0.534	-0.8	-0.7	-0.777	-0.754	-0.766	-0.748
ASE000328	NC_022311.1	A3SS	XTS00018321	+	intron:42868763-42869957	intron:42868763-42869612	-0.864	-0.846	-0.815	-0.871	-0.901	-1	-0.781	-0.889	-0.844	-0.771	-0.872	-0.939	-0.845	-0.891	-0.903	-0.835	-0.903	-0.845	-0.877	-0.831
ASE000329	NC_022308.1	A3SS	XTS00015219	+	intron:57473017-57475122	intron:57473017-57475101	-0.117	0.135	0.061	0.23	-0.287	0.143	0.024	0.264	0.162	-0.009	0.06	-0.157	-0.434	0.287	0.084	0.047	0.499	0.663	0.585	0.604
ASE000330	NC_022300.1	A3SS	XTS00008033	+	intron:5505405-5508307	intron:5505405-5507975	-0.245	-0.377	0.207	0.053	0.353	-0.049	0.213	0.173	0.247	-0.457	-0.179	0.13	-0.275	0.667	0.166	0.164	-0.225	-0.377	-0.191	-0.356
ASE000331	NC_022314.1	A3SS	XTS00020293	-	intron:51677568-51678171	intron:51677655-51678171	0.688	0.469	0.447	0.517	0.717	0.349	0.419	0.862	0.672	1	0.641	0.625	0.235	0.337	-0.153	0.731	0.496	0.425	0.33	0.231
ASE000332	NC_022310.1	A3SS	XTS00016470	-	intron:35771958-35773604	intron:35771961-35773604	0.637	0.765	0.509	0.818	0.691	0.763	0.707	0.623	0.585	0.742	0.709	0.695	0.741	0.864	0.796	0.723	0.671	0.725	0.632	0.718
ASE000333	NC_022294.1	A3SS	XTS00001292	-	intron:36617134-36633176	intron:36617137-36633176	0.879	0.714	0.771	0.516	0.903	0.914	0.712	0.819	0.708	1	0.775	0.775	0.918	0.887	0.695	0.629	0.761	0.831	0.865	0.731
ASE000334	NC_022311.1	A3SS	XTS00018583	+	intron:53628537-53630560	intron:53628537-53629890	-0.007	-0.056	0.284	-0.331	-0.05	-0.021	-0.46	-0.609	-0.024	-0.021	-0.037	0.332	-0.101	-0.25	0.39	0.273	0.143	0.041	0.403	0.334
ASE000335	NC_022299.1	A3SS	XTS00007554	-	intron:42988620-43009702	intron:42988623-43009702	0.727	0.82	0.789	0.828	0.869	0.731	0.725	0.853	0.887	0.661	0.839	0.821	1	0.616	0.955	0.791	0.615	0.503	0.493	0.608
ASE000336	NC_022303.1	A3SS	XTS00011185	.	intron:73353412-73353499	intron:73353415-73353499	0.797	0.779	0.645	0.82	0.837	0.871	0.881	0.899	0.701	0.927	0.753	0.805	0.688	0.883	0.669	0.972	0.674	0.766	0.768	0.743
ASE000337	NC_022305.1	A3SS	XTS00012125	-	intron:16721861-16726847	intron:16721879-16726847	0.627	0.405	1	0.99	0.745	0.409	1	1	0.786	0.425	1	1	0.585	0.399	1	1	0.733	0.37	1	1
ASE000338	NC_022309.1	A3SS	XTS00015686	-	intron:52107616-52108111	intron:52107677-52108111	0.646	0.938	0.846	0.927	0.813	0.709	0.853	0.958	0.759	0.868	0.811	0.721	0.853	0.901	0.972	0.823	0.48	0.561	0.863	0.774
ASE000339	NC_022304.1	A3SS	XTS00011795	-	intron:29617118-29619611	intron:29618801-29619611	-0.468	-0.549	-0.253	-0.427	-0.748	-0.713	-0.767	-0.483	-0.569	-0.592	-0.462	-0.713	-0.221	-0.164	-0.147	0.129	-0.607	-0.611	-0.653	-0.675
ASE000340	NC_022310.1	A3SS	XTS00016867	+	intron:50907250-50909164	intron:50907250-50909134	-0.889	-0.853	-0.954	-0.739	-0.858	-0.739	-0.939	-0.696	-0.769	-0.931	-0.537	-0.808	-0.819	-0.888	-0.809	-0.921	-0.835	-0.812	-0.789	-0.591
ASE000341	NC_022304.1	A3SS	XTS00011898	-	intron:52426002-52426665	intron:52426032-52426665	-0.708	-0.674	-0.695	-0.845	-0.7	-0.763	-0.909	-0.731	-0.787	-0.774	-0.619	-0.67	-0.757	-0.625	-0.83	-0.766	-0.734	-0.678	-0.796	-0.618
ASE000342	NC_022306.1	A3SS	XTS00013036	-	intron:13711709-13712298	intron:13711724-13712298	-0.823	-0.899	-0.895	-0.873	-0.85	-0.915	-0.799	-0.923	-0.924	-0.904	-0.937	-0.847	-0.792	-0.847	-0.867	-0.729	-0.776	-0.881	-0.856	-0.855
ASE000343	NC_022307.1	A3SS	XTS00014295	+	intron:60579307-60579541	intron:60579307-60579538	-0.595	-0.62	-0.757	-0.697	-0.579	-0.451	-0.449	-0.505	-0.709	-0.524	-0.603	-0.659	-0.484	-0.55	-0.478	-0.411	-0.545	-0.488	-0.522	-0.529
ASE000344	NC_022318.1	A3SS	XTS00022652	+	intron:20105725-20109600	intron:20105725-20109597	0.817	0.622	0.379	0.545	0.347	0.481	0.238	0.611	0.351	0.437	0.709	0.477	0.469	0.581	0.807	0.745	0.477	0.653	0.488	0.569
ASE000345	NC_022308.1	A3SS	XTS00014953	+	intron:37696560-37697236	intron:37696560-37697224	-0.813	-0.601	-0.931	-0.657	-0.797	-0.83	-0.643	-0.769	-0.938	-0.881	-0.905	-0.799	-0.797	-0.949	-0.731	-0.85	-0.728	-0.821	-0.837	-0.842
ASE000346	NC_022297.1	A3SS	XTS00005656	.	intron:101815977-101816476	intron:101816126-101816476	0.879	0.809	0.855	0.885	0.831	0.935	0.919	0.708	0.791	0.939	0.925	0.844	0.859	0.607	0.705	1	0.821	0.692	0.909	0.712
ASE000347	NC_022297.1	A3SS	XTS00005118	+	intron:60661964-60662657	intron:60661964-60662599	0.933	1	0.782	0.782	0.822	1	0.854	1	0.691	1	1	1	0.767	1	1	0.915	0.783	0.791	0.853	0.901
ASE000348	NC_022314.1	A3SS	XTS00020163	+	intron:48764138-48764765	intron:48764138-48764568	0.493	0.428	0.447	0.252	-0.497	-0.512	-0.343	-0.512	0.555	0.766	0.725	0.795	-0.275	-0.501	-0.799	-0.695	-0.042	-0.279	-0.194	-0.353
ASE000349	NC_022294.1	A3SS	XTS00001743	-	intron:117259683-117261164	intron:117259698-117261164	0.515	0.523	0.504	0.505	0.643	0.689	0.684	0.566	0.507	0.457	0.407	0.301	0.738	0.56	0.737	0.549	0.675	0.703	0.771	0.641
ASE000350	NC_022299.1	A3SS	XTS00007712	+	intron:53848489-53852439	intron:53848489-53852355	0.657	0.638	0.667	0.057	0.831	0.688	0.383	0.828	0.493	0.597	0.657	0.521	0.629	0.563	1	0.285	0.707	0.66	0.787	0.857
ASE000351	NC_022311.1	A3SS	XTS00017583	-	intron:19517555-19524729	intron:19517667-19524729	0.72	0.693	0.925	0.844	0.083	0.345	0.367	0.246	0.847	0.915	0.956	0.845	0.56	-0.132	0.384	0.487	0.125	0.397	0.106	0.094
ASE000352	NC_022303.1	A3SS	XTS00011500	-	intron:101335031-101335674	intron:101335093-101335674	0.975	0.921	0.923	0.882	1	0.973	0.946	0.938	0.779	0.91	0.873	0.929	0.847	0.824	0.926	0.834	0.805	0.969	0.963	0.912
ASE000353	NC_022310.1	A3SS	XTS00016470	-	intron:35763513-35765407	intron:35764093-35765407	0.287	1	0.357	0.779	-0.335	-0.167	-0.044	-0.045	0.477	0.228	0.478	0.843	0.085	0.151	0.473	-0.171	0.556	0.389	-0.053	0.613
ASE000354	NC_022300.1	A3SS	XTS00008019	+	intron:930342-931421	intron:930342-930468	-0.641	-0.265	0.097	0.068	-0.868	-0.913	-0.81	-0.873	0.369	0.753	0.861	0.604	-0.943	-0.845	-1	-0.965	-0.783	-0.806	-0.866	-0.564
ASE000355	NC_022308.1	A3SS	XTS00014992	+	intron:40740720-40741968	intron:40740720-40740929	0.718	0.917	0.564	0.446	0.78	0.735	1	0.777	0.615	0.271	0.313	0.009	0.694	0.459	0.685	0.653	0.59	0.655	0.593	0.719
ASE000356	NC_022313.1	A3SS	XTS00019768	+	intron:65012453-65012995	intron:65012453-65012947	0.468	0.533	0.323	0.495	0.236	0.326	0.393	0.405	0.313	0.227	0.513	0.384	0.219	0.553	0.368	0.345	0.187	0.171	0.189	0.166
ASE000357	NC_022297.1	A3SS	XTS00004667	+	intron:28660452-28661984	intron:28660452-28661981	-0.763	-0.864	-0.768	-0.813	-0.684	-0.675	-0.715	-0.729	-0.859	-0.779	-0.817	-0.891	-0.697	-0.692	-0.712	-0.788	-0.699	-0.762	-0.797	-0.704
ASE000358	NC_022294.1	A3SS	XTS00001986	+	intron:128714738-128716161	intron:128714738-128716152	-0.618	-0.659	-0.668	-0.725	-0.562	-0.678	-0.606	-0.734	-0.651	-0.653	-0.645	-0.627	-0.728	-0.641	-0.752	-0.807	-0.673	-0.663	-0.675	-0.709
ASE000359	NC_022317.1	A3SS	XTS00021792	-	intron:2310455-2311114	intron:2311030-2311114	-0.377	-0.253	-0.065	-0.111	-0.347	-0.489	-0.365	-0.301	-0.215	-0.234	-0.063	-0.177	-0.374	-0.376	-0.633	-0.383	-0.111	-0.04	-0.017	-0.061
ASE000360	NC_022322.1	A3SS	XTS00024748	+	intron:54812105-54812568	intron:54812105-54812556	0.723	0.867	0.757	0.467	0.733	0.771	0.685	0.766	0.364	0.68	0.788	0.727	0.774	0.757	0.866	0.749	0.862	0.749	0.865	0.788
ASE000361	NC_022309.1	A3SS	XTS00015627	-	intron:44718073-44718934	intron:44718211-44718934	-0.695	-0.68	-0.585	-0.861	-0.725	-0.842	-0.795	-0.764	-0.538	-0.575	-0.307	-0.465	-0.79	-0.682	-0.762	-0.837	-0.56	-0.703	-0.607	-0.471
ASE000362	NC_022311.1	A3SS	XTS00018143	+	intron:39045437-39050106	intron:39045437-39050103	0.247	0.187	-0.083	0.227	0.156	0.198	0.471	0.167	-0.151	0.148	0.128	-0.005	-0.311	-0.081	0.063	0.143	0.044	0.149	-0.006	-0.114
ASE000363	NC_022314.1	A3SS	XTS00020263	+	intron:51019983-51021068	intron:51019983-51021051	-1	-0.817	-0.687	-0.965	-0.884	-1	-0.99	-0.954	-0.887	-0.94	-1	-0.925	-0.909	-0.687	-0.795	-0.333	-0.871	-0.781	-0.834	-0.933
ASE000364	NC_022301.1	A3SS	XTS00009115	-	intron:41269015-41270981	intron:41270138-41270981	0.722	0.889	0.416	0.873	0.533	0.533	0.464	0.604	0.055	0.089	0.81	0.663	0.578	0.805	0.396	0.657	0.596	0.553	0.733	0.807
ASE000365	NC_022321.1	A3SS	XTS00023861	+	intron:28475110-28481947	intron:28475110-28481944	-0.31	-0.171	-0.344	-0.325	-0.19	-0.185	-0.207	0.021	-0.291	0.055	-0.326	-0.551	-0.279	-0.358	-0.197	-0.361	-0.24	-0.215	-0.241	-0.438
ASE000366	NC_022297.1	A3SS	XTS00005217	.	intron:71782615-71783710	intron:71782627-71783710	-0.165	-0.365	-0.182	-0.359	0.021	-0.179	-0.015	0.071	-0.407	-0.451	-0.238	-0.371	-0.019	0.291	-0.139	-0.067	-0.129	0.103	0.072	-0.361
ASE000367	NC_022309.1	A3SS	XTS00015797	+	intron:60811689-60811924	intron:60811689-60811861	-0.161	-0.306	-0.127	-0.417	0.214	0.109	-0.357	0.125	-0.137	-0.187	0.053	-0.033	0.267	0.11	-0.077	-0.011	-0.037	0.253	0.272	0.309
ASE000368	NC_022314.1	A3SS	XTS00020038	+	intron:30492007-30492113	intron:30492007-30492110	0.429	0.446	0.231	0.373	0.412	0.581	0.317	0.315	0.279	0.329	0.353	0.319	0.407	0.507	0.273	0.505	0.409	0.537	0.531	0.487
ASE000369	NC_022315.1	A3SS	XTS00021283	-	intron:47692693-47693419	intron:47693131-47693419	0.423	0.667	0.387	0.779	0.734	0.667	0.435	0.483	0.029	0.261	-0.085	0.276	1	1	1	0.852	0.764	0.594	0.898	0.917
ASE000370	NC_022301.1	A3SS	XTS00009093	+	intron:37379936-37382251	intron:37379936-37382247	-0.06	-0.037	-0.129	-0.015	0.123	0.047	0.067	0.167	0.009	0.019	0.049	-0.001	0.093	0.107	0.121	0.181	0.082	0.009	0.093	0.075
ASE000371	NC_022307.1	A3SS	XTS00014279	+	intron:58773275-58774095	intron:58773275-58774064	-0.471	-0.3	-0.306	-0.383	-0.613	-0.603	-0.529	-0.488	-0.375	-0.312	-0.045	-0.2	-0.699	-0.41	-0.185	-0.365	-0.479	-0.411	-0.301	-0.306
ASE000372	NC_022299.1	A3SS	XTS00007621	+	intron:47899874-47900928	intron:47899874-47900877	-0.093	0.132	0.216	0.229	0.185	0.335	0.393	0.24	0.241	0.195	0.358	0.206	0.457	0.487	0.05	0.367	0.424	0.402	0.135	0.129
ASE000373	NC_022308.1	A3SS	XTS00015137	-	intron:49073046-49073624	intron:49073218-49073624	0.794	0.879	0.689	1	1	0.79	0.919	0.853	1	1	1	0.731	0.79	0.843	1	0.701	0.889	0.911	0.795	1
ASE000374	NC_022301.1	A3SS	XTS00009188	+	intron:56066198-56121843	intron:56066198-56120969	-0.702	-0.017	-0.304	-0.176	-0.575	-0.617	-0.559	-0.659	-0.512	-0.331	-0.459	-0.483	-0.693	-0.723	-0.83	-0.721	-0.588	-0.661	-0.113	-0.581
ASE000375	NC_022305.1	A3SS	XTS00012692	-	intron:63893975-63894425	intron:63894188-63894425	0.354	0.62	0.705	1	1	0.911	1	1	0.667	1	0.667	1	0.76	0.605	0.467	0.784	0.807	0.886	0.769	0.79
ASE000376	NC_022297.1	A3SS	XTS00004950	-	intron:55323049-55328347	intron:55328242-55328347	0.561	0.531	0.82	0.72	0.659	0.525	0.786	0.615	0.715	0.706	0.591	0.489	0.653	0.607	0.315	0.687	0.719	0.545	0.561	0.544
ASE000377	NC_022322.1	A3SS	XTS00025049	.	intron:81671180-81671268	intron:81671195-81671268	-0.574	-0.53	-0.395	-0.473	-0.592	-0.445	-0.525	-0.406	-0.481	-0.437	-0.393	-0.506	-0.577	-0.541	-0.645	-0.443	-0.646	-0.632	-0.408	-0.513
ASE000378	NC_022298.1	A3SS	XTS00006453	-	intron:108762776-108768696	intron:108763035-108768696	0.185	-0.1	0.461	-0.098	-0.175	0.18	-0.217	0.022	0.099	-0.09	-0.101	-0.383	-0.223	-0.165	0.038	-0.204	-0.101	0.075	-0.169	-0.162
ASE000379	NC_022311.1	A3SS	XTS00017937	+	intron:32550656-32553694	intron:32550656-32553691	0.581	0.433	0.597	0.573	0.433	0.426	0.381	0.48	0.471	0.274	0.299	0.446	0.234	0.414	0.417	0.338	0.502	0.399	0.37	0.307
ASE000380	NC_022302.1	A3SS	XTS00010496	-	intron:96345704-96347979	intron:96345718-96347979	1	0.65	0.763	1	0.916	1	0.896	0.879	0.821	0.763	0.821	1	0.65	0.939	0.65	1	1	0	1	1
ASE000381	NC_022302.1	A3SS	XTS00010496	-	intron:96345704-96347979	intron:96345713-96347979	NA	0	-1	1	-1	1	0	-1	-0.032	-1	0.484	NA	-1	0	-1	NA	NA	-1	NA	1
ASE000382	NC_022322.1	A3SS	XTS00024397	.	intron:11891818-11892175	intron:11891823-11892175	0.625	0.653	0.606	0.583	0.7	0.651	0.657	0.701	0.656	0.666	0.775	0.665	0.679	0.629	0.67	0.653	0.709	0.633	0.626	0.629
ASE000383	NC_022300.1	A3SS	XTS00008258	-	intron:42266725-42268807	intron:42267197-42268807	NA	NA	NA	1	-0.068	-0.351	-0.429	-0.327	0.863	0.223	0.418	0.734	-1	NA	NA	NA	0.274	-0.333	-1	0.501
ASE000384	NC_022295.1	A3SS	XTS00002693	+	intron:27399008-27400179	intron:27399008-27400169	-0.745	-0.807	-0.745	-1	-0.943	-0.683	-0.895	-1	-0.509	-0.806	-1	-0.842	-0.825	-0.882	-0.842	-1	-0.911	-0.82	-0.612	-0.732
ASE000385	NC_022298.1	A3SS	XTS00005949	-	intron:27662976-27675088	intron:27662981-27675088	NA	NA	NA	NA	0.735	0.826	0.959	0.835	0.747	0.826	0.709	0.688	1	NA	NA	NA	-0.508	1	1	0.66
ASE000386	NC_022302.1	A3SS	XTS00010321	+	intron:75485151-75486196	intron:75485151-75486037	1	0.556	1	1	0.439	0.142	0.321	-0.086	NA	NA	1	NA	0.251	0	-0.333	1	1	NA	0.333	1
ASE000387	NC_022294.1	A3SS	XTS00001683	+	intron:106759231-106760166	intron:106759231-106760161	-1	NA	NA	NA	-0.008	-0.005	0	1	1	1	0.564	0.333	-1	1	0	1	-0.127	0.557	1	1
ASE000388	NC_022312.1	A3SS	XTS00018755	+	intron:2239484-2241356	intron:2239484-2239639	NA	-1	NA	NA	NA	NA	NA	NA	NA	NA	1	NA	NA	NA	NA	NA	-0.785	-1	-1	-1
ASE000389	NC_022315.1	A3SS	XTS00020536	+	intron:10273859-10275778	intron:10273859-10274611	1	1	1	1	NA	-1	1	1	NA	1	NA	NA	1	1	NA	1	1	0.501	0.667	1
ASE000390	NC_022311.1	A3SS	XTS00018278	-	intron:41942035-41942640	intron:41942042-41942640	-0.131	-0.333	0.317	-0.235	-0.011	-0.333	0.253	-0.365	0.004	-0.373	0.301	-0.265	-0.017	-0.367	0.333	-0.313	-0.212	-0.353	0.28	-0.413
ASE000391	NC_022305.1	A3SS	XTS00012244	+	intron:34110673-34111822	intron:34110673-34111802	NA	1	NA	0.851	1	1	1	1	NA	NA	NA	1	0.756	1	1	1	1	1	1	0.789
ASE000392	NC_022309.1	A3SS	XTS00015777	+	intron:57824675-57839571	intron:57824675-57839566	0.517	0.492	0.434	0.353	0.437	0.562	0.214	0.595	1	0.507	1	0.744	0.243	0.669	0.517	0.27	0.722	0.435	0.669	0.902
ASE000393	NC_022309.1	A3SS	XTS00015777	+	intron:57827703-57839571	intron:57827703-57839566	NA	NA	NA	NA	1	1	NA	NA	0.66	1	1	0	NA	NA	1	NA	NA	NA	1	NA
ASE000394	NC_022309.1	A3SS	XTS00015998	+	intron:70451817-70452722	intron:70451817-70452643	-1	NA	-1	NA	-0.62	NA	-1	0.333	-1	NA	NA	NA	-1	-1	NA	-1	NA	NA	NA	NA
ASE000396	NC_022320.1	A3SS	XTS00023527	+	intron:40273992-40279823	intron:40273992-40279818	0.494	0.25	0.225	0.497	0.651	0.432	0.557	0.675	0.579	0.489	0.451	0.517	0.648	0.587	0.659	0.383	0.625	0.434	0.395	0.346
ASE000397	NC_022303.1	A3SS	XTS00011370	-	intron:94404920-94405649	intron:94404962-94405649	-1	-1	-1	1	0	-1	0.333	0.429	-0.571	-0.142	NA	-0.047	0	-0.571	-0.142	NA	0.515	0.2	-1	-0.405
ASE000398	NC_022305.1	A3SS	XTS00012123	+	intron:16689955-16690995	intron:16689955-16690992	1	NA	NA	NA	1	1	NA	NA	1	1	1	NA	0	1	NA	NA	0.53	0.496	0.501	0.747
ASE000399	NC_022311.1	A3SS	XTS00018541	+	intron:51206085-51207559	intron:51206085-51206581	-0.904	-1	-0.282	-1	-1	-1	-1	-1	-1	-1	-1	-1	-1	-1	-1	-1	-0.993	-1	-1	-1
ASE000400	NC_022307.1	A3SS	XTS00013544	+	intron:3495881-3502661	intron:3495881-3502636	0.987	0.955	1	0.919	0.964	1	1	0.956	0.947	1	0.637	0.847	1	0.226	1	1	0.927	1	0.847	1
ASE000401	NC_022321.1	A3SS	XTS00024283	-	intron:47884582-47884690	intron:47884607-47884690	-0.192	0.087	-0.121	-0.137	0.291	0.241	0.211	0.278	-0.552	-0.357	-0.267	-0.321	0.255	0.565	0.517	0.226	0.122	0.152	-0.037	0.057
ASE000402	NC_022311.1	A3SS	XTS00018680	+	intron:55535828-55537258	intron:55535828-55537204	NA	NA	1	1	NA	1	0.678	1	NA	NA	-0.176	NA	1	0.77	0.706	0.839	0.817	0.521	0.563	0.585
ASE000403	NC_022311.1	A3SS	XTS00018680	+	intron:55535828-55537276	intron:55535828-55537204	NA	NA	1	1	NA	1	1	1	NA	NA	1	NA	1	0.4	0.407	0.15	0.557	0.834	0.399	0.454
ASE000404	NC_022311.1	A3SS	XTS00018680	+	intron:55535828-55537276	intron:55535828-55537258	NA	NA	NA	NA	NA	NA	1	NA	NA	NA	1	NA	NA	-0.546	-0.431	-0.575	-0.451	0.305	-0.223	-0.228
ASE000405	NC_022311.1	A3SS	XTS00018559	+	intron:52202460-52203476	intron:52202460-52203467	-0.853	-0.925	-0.921	-0.897	-0.716	-0.765	-0.783	-0.723	-0.421	-0.818	-0.802	-0.851	-0.727	-0.763	-0.782	-0.777	-0.785	-0.784	-0.773	-0.771
ASE000406	NC_022294.1	A3SS	XTS00002075	-	intron:134973360-134974958	intron:134973363-134974958	-1	0.192	0.326	1	-0.174	1	0.775	0.333	0.333	0.496	NA	1	0	NA	-1	NA	-0.34	1	1	NA
ASE000407	NC_022321.1	A3SS	XTS00024067	.	intron:40799776-40800068	intron:40799781-40800068	1	0.621	0.795	1	1	1	0.914	1	0.875	1	0.772	0.805	0.749	0.863	1	0.661	1	1	1	1
ASE000408	NW_005101231.1	A3SS	XTS00025779	+	intron:132481-132654	intron:132481-132649	1	1	1	0.492	1	1	1	1	1	1	1	1	1	0.959	1	1	1	0.987	1	1
ASE000409	NW_005101231.1	A3SS	XTS00025779	+	intron:133411-134059	intron:133411-133973	-1	-0.457	NA	-1	-1	-1	-1	-0.835	-1	NA	-1	NA	-0.966	-0.939	-1	-1	-0.944	-0.975	-1	-0.953
ASE000410	NC_022307.1	A3SS	XTS00013544	+	intron:3252420-3430217	intron:3252420-3430199	0.617	0.353	0.433	0.324	0.391	0.118	0.415	0.317	0.575	0.692	0.624	0.108	0.728	0.092	0.876	0.15	0.577	0.304	0.209	0.487
ASE000411	NC_022315.1	A3SS	XTS00021225	-	intron:41341463-41343088	intron:41341466-41343088	0.333	-0.337	1	1	0.495	0.496	0.696	0.261	0.333	0.731	0.865	0.529	0.662	1	1	-1	0.663	1	0.663	0.495
ASE000412	NC_022299.1	A3SS	XTS00006694	+	intron:5421910-5422188	intron:5421910-5422165	0.861	0.75	0.796	0.745	0.781	0.807	0.846	0.855	0.829	0.624	0.897	0.905	0.823	0.569	0.876	0.565	0.835	0.969	0.84	0.837
ASE000413	NC_022314.1	A3SS	XTS00020041	.	intron:31520686-31658887	intron:31520689-31658887	0.748	0.82	0.906	0.759	0.897	0.761	0.855	0.796	0.635	0.748	0.67	0.687	0.875	0.883	0.504	0.915	0.749	0.559	0.721	0.673
ASE000414	NC_022311.1	A3SS	XTS00017752	-	intron:25788484-25788840	intron:25788544-25788840	0.347	0.545	0.387	0.169	0.177	0.361	0.21	0.157	0.449	0.274	0.638	0.679	0.427	0.234	0.333	0.067	0.352	0.268	0.421	0.241
ASE000415	NC_022302.1	A3SS	XTS00010230	+	intron:65745741-65747842	intron:65745741-65747820	-0.026	-1	-0.891	-1	-1	-1	-0.539	-0.7	-0.693	-1	-1	NA	-1	-1	-0.333	-0.579	-0.497	-0.61	-0.516	-0.693
ASE000416	NC_022297.1	A3SS	XTS00005347	+	intron:86087206-86087520	intron:86087206-86087468	-0.929	-1	-1	-0.956	-0.884	-1	-0.912	-1	-1	-1	-0.935	-0.79	-0.956	-1	-0.853	-1	-0.964	-0.957	-0.946	-0.983
ASE000417	NC_022293.1	A3SS	XTS00000293	-	intron:56793448-56793636	intron:56793466-56793636	-0.173	0.265	-0.356	-0.308	-0.331	-0.487	-0.364	-0.515	-0.279	-0.915	-0.087	-0.648	-0.052	-0.276	0.097	-0.399	-0.313	-0.275	-0.046	-0.445
ASE000418	NC_022293.1	A3SS	XTS00000293	-	intron:56802313-56805310	intron:56802316-56805310	NA	-0.069	-0.449	-0.003	-0.336	0.479	-0.119	0.373	0	1	1	0	-0.415	-0.333	-0.007	0.045	0.04	0.049	-0.202	-0.182
ASE000420	NC_022313.1	A3SS	XTS00019285	-	intron:19639997-19640664	intron:19640057-19640664	-0.677	-0.811	-1	-1	-0.759	-0.696	-1	-1	-0.598	-0.847	-1	-1	-0.615	-0.627	-1	-1	-0.702	-0.863	-1	-1
ASE000421	NC_022314.1	A3SS	XTS00019936	-	intron:14615836-14616217	intron:14615870-14616217	0.949	0.975	1	0.987	1	1	1	0.798	0.969	0.967	0.979	0.931	0	NA	NA	-1	1	NA	NA	NA
ASE000422	NC_022321.1	A3SS	XTS00024112	-	intron:41589061-41593655	intron:41589229-41593655	1	1	1	NA	1	1	0.501	0.667	1	NA	1	1	1	1	1	1	0.556	1	1	1
ASE000423	NC_022321.1	A3SS	XTS00024112	-	intron:41589061-41593655	intron:41589165-41593655	1	1	1	NA	1	1	0.522	0.681	1	1	1	1	1	1	1	1	0.569	1	1	1
ASE000424	NC_022321.1	A3SS	XTS00024112	-	intron:41589165-41593655	intron:41589229-41593655	NA	0.399	0.249	NA	1	1	1	1	1	-1	-1	NA	1	1	1	NA	0.499	0	1	-1
ASE000425	NC_022294.1	A3SS	XTS00001345	+	intron:47562254-47564125	intron:47562254-47564120	1	1	1	NA	1	1	1	1	1	1	1	1	0.805	1	1	1	1	1	1	1
ASE000426	NC_022321.1	A3SS	XTS00024216	+	intron:43865688-43871703	intron:43865688-43871428	NA	NA	1	NA	NA	NA	-1	NA	NA	1	NA	NA	NA	NA	NA	NA	-1	NA	NA	NA
ASE000427	NC_022321.1	A3SS	XTS00024216	+	intron:43865688-43871866	intron:43865688-43871703	-1	-1	-1	-1	NA	-1	-0.499	-1	-1	-1	-1	-1	-1	NA	NA	NA	-0.666	-1	-1	-1
ASE000428	NC_022321.1	A3SS	XTS00024216	+	intron:43865688-43871866	intron:43865688-43871428	-1	-1	-0.666	-1	NA	-1	-1	-1	-1	-0.499	-1	-1	-1	NA	NA	NA	-1	-1	-1	-1
ASE000429	NC_022303.1	A3SS	XTS00011585	+	intron:103844626-103844821	intron:103844626-103844766	NA	NA	NA	NA	NA	NA	NA	-1	NA	-1	NA	NA	NA	NA	NA	NA	1	NA	NA	NA
ASE000430	NC_022310.1	A3SS	XTS00016531	-	intron:42488161-42488685	intron:42488166-42488685	NA	NA	NA	NA	NA	-1	0	-1	NA	NA	NA	NA	NA	NA	NA	-1	NA	NA	NA	NA
ASE000431	NC_022295.1	A3SS	XTS00003324	-	intron:99218241-99219088	intron:99218981-99219088	NA	NA	NA	NA	0	-1	0	NA	1	NA	NA	NA	0.143	NA	NA	0	-0.484	-0.375	0.023	-0.249
ASE000432	NC_022302.1	A3SS	XTS00009509	-	intron:8012169-8024544	intron:8012174-8024544	-1	1	NA	1	1	1	1	1	NA	1	NA	1	1	1	1	1	1	1	1	1
ASE000433	NC_022294.1	A3SS	XTS00001585	+	intron:95832093-95832664	intron:95832093-95832661	-1	-1	0.326	-1	0	NA	-1	-1	-0.517	0.214	0.291	-0.767	-0.803	-0.78	-1	-1	-0.405	0	-0.835	-1
ASE000434	NC_022303.1	A3SS	XTS00011180	-	intron:73055372-73056128	intron:73055399-73056128	0.869	0.772	0.74	0.803	0.917	0.575	0.857	0.808	NA	1	1	NA	1	1	1	1	1	1	1	1
ASE000435	NC_022303.1	A3SS	XTS00011180	-	intron:73055369-73056128	intron:73055399-73056128	0.92	0.871	0.966	0.896	0.938	0.673	0.713	0.887	-1	1	1	NA	1	1	1	1	1	1	1	1
ASE000436	NC_022315.1	A3SS	XTS00020524	+	intron:9732223-9734775	intron:9732223-9732787	NA	-1	NA	-1	-1	-0.961	-1	-1	NA	NA	NA	NA	-1	-1	-1	-1	-1	-1	-1	-0.666
ASE000437	NC_022294.1	A3SS	XTS00001249	+	intron:29220802-29222908	intron:29220802-29222893	-1	-1	-1	-1	NA	-0.054	-1	NA	-1	NA	-1	-1	-1	NA	NA	NA	-1	-1	-1	-1
ASE000438	NC_022311.1	A3SS	XTS00018007	+	intron:34697909-34698739	intron:34697909-34698736	-0.461	-0.615	-0.355	-0.055	-0.338	-0.477	-0.405	-0.555	-0.352	-0.419	-0.386	-0.126	-0.473	-0.584	-0.067	-0.431	-0.319	-0.551	-0.387	-0.119
ASE000439	NC_022316.1	A3SS	XTS00021332	-	intron:2395886-2396871	intron:2395923-2396871	0.739	0.709	0.719	-0.039	0.289	0.333	0.551	0.596	0.709	0.837	0.576	0.715	0.719	1	1	0.625	0.381	0.711	0.701	0.569
ASE000440	NC_022300.1	A3SS	XTS00008585	+	intron:74971517-74971901	intron:74971517-74971897	0.333	1	1	1	1	1	0.548	1	1	1	1	NA	1	0.846	0.713	0.72	1	1	1	1
ASE000441	NC_022308.1	A3SS	XTS00014927	-	intron:34910729-34911380	intron:34910767-34911380	1	-0.148	-0.541	-0.924	-0.313	0.115	-0.596	-0.542	-0.697	-0.226	-0.473	-1	-0.395	-0.467	-0.032	-0.574	-0.529	-0.553	-0.367	-0.436
ASE000442	NW_005172684.1	A3SS	XTS00026969	+	intron:779-943	intron:779-871	NA	NA	NA	NA	NA	NA	NA	-1	NA	NA	NA	NA	NA	-1	-1	NA	0.12	NA	-1	-1
ASE000443	NC_022310.1	A3SS	XTS00016383	-	intron:33816340-33816610	intron:33816384-33816610	1	1	1	1	1	0.938	0.966	0.855	0.945	1	1	0.953	0.845	0.913	0.735	0.945	1	1	1	0.967
ASE000444	NW_005101073.1	A3SS	XTS00025519	+	intron:42533-45111	intron:42533-43389	-0.666	-1	0	NA	-1	1	-0.399	-1	-1	-1	-1	NA	-0.333	-1	0	0	-0.666	0.667	0	-0.499
ASE000445	NW_005101073.1	A3SS	XTS00025519	+	intron:35579-40058	intron:35579-37030	1	-0.111	0	1	0.067	1	0.334	1	-0.421	-0.499	NA	NA	1	1	-1	1	-0.523	1	0.401	0
ASE000446	NC_022322.1	A3SS	XTS00025296	-	intron:113243371-113253528	intron:113243433-113253528	1	1	1	0.715	1	1	1	1	1	1	1	1	1	1	1	0.715	1	1	1	1
ASE000447	NC_022322.1	A3SS	XTS00025043	+	intron:81529817-81530034	intron:81529817-81530031	-1	NA	NA	NA	-1	-0.333	NA	-0.008	-0.008	1	NA	1	0.017	0.035	0.038	0.053	NA	0.198	1	1
ASE000448	NC_022322.1	A3SS	XTS00025043	+	intron:81528619-81530034	intron:81528619-81530031	-0.135	-0.333	0	-0.803	-1	-0.185	-0.506	-0.717	-0.504	-0.008	1	-1	-1	-0.78	0.109	-1	-0.504	-1	NA	-1
ASE000449	NC_022308.1	A3SS	XTS00014750	-	intron:4206220-4207417	intron:4206828-4207417	-1	-0.771	-0.499	-0.548	-0.699	-0.849	-0.697	-0.871	-0.055	-0.599	-0.548	-0.905	-0.335	-0.623	-1	-0.455	-0.509	-0.592	-0.141	-0.597
ASE000450	NC_022319.1	A3SS	XTS00023101	+	intron:31774310-31774565	intron:31774310-31774496	1	NA	1	1	0.219	0	-0.072	NA	NA	NA	0	-0.364	1	NA	NA	NA	0.392	1	1	NA
ASE000451	NC_022301.1	A3SS	XTS00009120	+	intron:43891366-43895705	intron:43891366-43895693	1	0	1	-1	0.475	0.857	0.489	0.823	NA	NA	NA	NA	0.158	1	NA	NA	0.479	NA	NA	0
ASE000452	NC_022320.1	A3SS	XTS00023548	-	intron:41808282-41808685	intron:41808307-41808685	NA	NA	NA	NA	NA	1	NA	1	NA	NA	NA	NA	NA	NA	NA	NA	-1	1	0.626	1
ASE000453	NC_022305.1	A3SS	XTS00012285	+	intron:38055769-38059340	intron:38055769-38059292	-0.945	-0.902	-0.881	-0.673	-0.775	-0.797	-0.97	-0.724	-0.773	-0.963	-0.767	-0.87	-0.861	-0.605	-1	-0.898	-0.82	-0.67	-0.732	-0.778
ASE000454	NC_022301.1	A3SS	XTS00009238	-	intron:60885103-60885908	intron:60885109-60885908	0.806	0.725	0.76	0.855	0.788	0.744	0.784	0.741	0.781	0.721	0.824	0.747	0.738	0.805	0.742	0.729	0.695	0.767	0.775	0.767
ASE000455	NC_022313.1	A3SS	XTS00019778	-	intron:65395694-65396373	intron:65395934-65396373	1	1	0.734	1	1	1	1	1	1	1	1	1	1	NA	1	1	1	1	1	1
ASE000456	NC_022307.1	A3SS	XTS00013811	+	intron:34267981-34397132	intron:34267981-34397129	NA	1	NA	NA	NA	NA	1	1	1	1	1	1	NA	1	NA	0.326	NA	NA	NA	NA
ASE000457	NC_022307.1	A3SS	XTS00013811	+	intron:34764849-34794840	intron:34764849-34794780	1	0.884	0.333	0.742	1	0.963	0.828	0.652	0.72	0.74	0.527	0.747	1	1	1	1	0.529	1	1	NA
ASE000458	NC_022315.1	A3SS	XTS00020773	+	intron:25959658-25959745	intron:25959658-25959742	-0.652	-0.639	-0.744	-0.814	-0.66	-0.67	-0.587	-0.481	-0.672	-0.522	-0.659	-0.673	-0.721	-0.453	-0.572	-0.585	-0.743	-0.697	-0.733	-0.561
ASE000459	NC_022302.1	A3SS	XTS00009654	+	intron:20450685-20450892	intron:20450685-20450889	1	NA	0	NA	1	0.333	0.326	1	1	1	NA	1	0	1	1	1	0.597	0.663	1	1
ASE000460	NC_022317.1	A3SS	XTS00021712	-	intron:592589-592718	intron:592619-592718	0.4	0.401	0.182	0.185	0.633	0.709	0.859	0.668	0.297	0	0.709	0.401	0.577	-0.14	0.782	0.421	0.317	0.85	1	0.253
ASE000461	NC_022317.1	A3SS	XTS00021712	-	intron:591554-591630	intron:591558-591630	0.863	-0.128	0.723	0.877	0.943	1	0.83	1	0.915	1	0.774	0.787	0.513	0.197	-0.133	0.957	0.909	1	1	0.903
ASE000462	NC_022303.1	A3SS	XTS00011191	+	intron:73877075-73880692	intron:73877075-73879190	0.322	0.713	0.395	0.785	0.756	0.883	0.891	0.761	0.401	1	0.335	0.898	0.609	0.834	0.785	0.723	0.756	0.807	0.758	0.762
ASE000463	NC_022314.1	A3SS	XTS00020271	+	intron:51096782-51098569	intron:51096782-51098244	0.319	0.159	0.806	0.837	-1	-1	-0.939	-0.981	-0.993	-0.992	-0.991	-0.99	-1	-1	-1	-0.866	-1	-0.982	-0.961	-1
ASE000464	NC_022314.1	A3SS	XTS00020216	-	intron:50158198-50158432	intron:50158208-50158432	1	0.479	NA	-0.679	0	-1	0.101	-0.357	-1	-1	-1	1	0.383	0.482	-1	-0.234	-0.012	1	1	NA
ASE000465	NC_022298.1	A3SS	XTS00006345	+	intron:92033506-92034483	intron:92033506-92033973	-0.777	-1	0.002	-0.799	NA	NA	NA	-1	-0.643	-0.333	-1	-1	NA	NA	NA	NA	-1	-0.598	-1	-0.666
ASE000466	NC_022306.1	A3SS	XTS00012935	+	intron:11057900-11058066	intron:11057900-11058051	0.703	1	1	0.649	0.936	0.815	0.941	1	1	1	1	1	0.961	1	1	1	0.863	0.947	0.922	1
ASE000467	NC_022293.1	A3SS	XTS00000957	+	intron:143719010-143722771	intron:143719010-143722768	0.371	0.17	0.207	-0.101	0.256	-0.218	-0.021	0.097	0.04	-0.383	0.031	-0.311	-0.176	0.664	1	1	0.12	-0.386	0.044	0.15
ASE000468	NC_022295.1	A3SS	XTS00002547	-	intron:18717592-18717798	intron:18717636-18717798	NA	NA	1	NA	NA	NA	NA	NA	NA	NA	NA	NA	NA	NA	NA	NA	NA	-1	-1	NA
ASE000469	NC_022295.1	A3SS	XTS00002547	-	intron:18713533-18713772	intron:18713562-18713772	-0.723	-0.773	-0.649	-0.757	-1	-0.001	-0.551	-1	-0.705	-0.747	-0.683	-0.764	-0.385	-0.099	-0.191	-0.14	-0.449	-0.489	-0.531	-0.384
ASE000470	NC_022295.1	A3SS	XTS00002547	-	intron:18717636-18717798	intron:18717686-18717798	1	1	0.906	1	NA	NA	1	1	1	1	1	1	1	1	NA	NA	1	1	1	1
ASE000471	NC_022294.1	A3SS	XTS00001804	-	intron:120263629-120266838	intron:120266579-120266838	1	0.556	0.779	-0.065	0.734	1	1	0.795	1	1	0.556	0.467	1	1	1	1	0.919	1	0.961	1
ASE000472	NC_022294.1	A3SS	XTS00001804	-	intron:120261496-120261945	intron:120261499-120261945	-0.736	-1	-0.671	-0.741	-0.779	-0.602	-0.611	-0.803	-0.825	-0.239	-0.649	-0.669	-0.688	-0.927	-0.549	-0.835	-0.764	-0.711	-0.6	-0.72
ASE000473	NC_022314.1	A3SS	XTS00020216	-	intron:50158540-50162143	intron:50158651-50162143	-0.194	1	-0.474	0.679	-1	-0.159	0.21	0.193	0.151	0	1	-0.783	0.397	-0.116	0	0.677	0.38	1	0.473	1
ASE000474	NC_022302.1	A3SS	XTS00009672	-	intron:20556733-20557376	intron:20556788-20557376	0.783	0.451	0.641	0.704	0.574	0.798	0.722	0.788	0.523	0.635	0.537	0.549	0.703	0.807	0.809	0.852	0.771	0.547	0.788	0.729
ASE000475	NC_022302.1	A3SS	XTS00009672	-	intron:20550101-20550176	intron:20550104-20550176	0.865	1	0.723	0.85	0.844	1	1	0.712	0.943	1	0.775	0.664	0.94	1	0.925	0.887	1	1	1	0.915
ASE000476	NC_022294.1	A3SS	XTS00001157	+	intron:18909447-18912657	intron:18909447-18911855	-1	0.467	0	0	1	-1	0.002	1	NA	1	NA	1	NA	NA	1	NA	1	1	NA	1
ASE000477	NC_022294.1	A3SS	XTS00001157	+	intron:18909447-18911855	intron:18909447-18911817	NA	-1	-1	-1	0	NA	-1	-1	NA	-1	NA	-1	NA	NA	-1	NA	-1	-1	NA	-1
ASE000478	NC_022319.1	A3SS	XTS00023076	+	intron:25957342-25958125	intron:25957342-25958122	-0.78	-1	-0.836	-0.333	-0.725	-0.429	-0.502	-1	-0.466	-1	-0.78	-0.333	-0.686	0.247	-0.669	-0.723	-0.827	-0.353	-0.657	-0.637
ASE000479	NC_022293.1	A3SS	XTS00000254	-	intron:52042792-52045593	intron:52042823-52045593	1	0.715	1	1	1	1	0.698	0.867	0.321	0.741	0.66	0.735	0.715	0.753	1	0.919	0.727	0.644	0.787	0.631
ASE000480	NC_022314.1	A3SS	XTS00020216	-	intron:50157360-50158001	intron:50157628-50158001	0.667	0.779	0.467	1	1	0.834	1	1	0	1	1	1	1	1	1	1	1	1	1	0.667
ASE000481	NC_022318.1	A3SS	XTS00022707	+	intron:22301667-22301880	intron:22301667-22301877	0.193	0.099	-0.189	0.067	0.079	0.249	0.247	0.265	0.087	-0.311	0.201	0.17	0.292	0.447	0.085	0.05	-0.027	0.386	0.228	0.241
ASE000482	NW_005101032.1	A3SS	XTS00025396	-	intron:1406494-1408670	intron:1408492-1408670	-0.961	-0.965	-0.721	-0.965	-0.933	-1	-0.841	-0.893	-1	-0.726	-0.961	-0.771	-0.852	1	-1	-0.888	-0.617	-0.767	-0.648	-0.716
ASE000483	NW_005101032.1	A3SS	XTS00025396	-	intron:1407649-1408670	intron:1407654-1408670	1	1	1	-1	-0.783	1	1	1	1	NA	0	-0.333	1	0	-1	0.501	-1	0.595	-0.344	NA
ASE000484	NC_022299.1	A3SS	XTS00007509	-	intron:40167893-40168878	intron:40168481-40168878	0.959	1	0.951	1	1	1	1	1	1	1	1	1	1	1	1	1	1	1	1	1
ASE000485	NC_022300.1	A3SS	XTS00008432	-	intron:62139567-62141917	intron:62140247-62141917	0.467	0.667	0.734	1	0.635	0.811	0.346	0.549	1	0.852	0.852	0.235	0.277	0.064	0.477	0.33	0.734	0.135	1	1
ASE000486	NC_022300.1	A3SS	XTS00008432	-	intron:62140247-62141917	intron:62140250-62141917	0	-0.179	-0.187	0.385	-0.195	-0.233	-0.454	0.176	-1	-0.504	0.333	-0.333	0.495	0.076	-0.073	0.185	-1	-1	-1	-1
ASE000487	NC_022300.1	A3SS	XTS00008432	-	intron:62139567-62141917	intron:62140250-62141917	0.556	0.645	0.667	1	0.594	0.799	0.243	0.584	1	0.734	0.879	-0.005	0.365	0.103	0.287	0.266	0.501	-0.199	1	1
ASE000488	NC_022300.1	A3SS	XTS00008432	-	intron:62169908-62172879	intron:62169988-62172879	0.781	0.873	0.881	0.487	0.704	0.673	0.591	0.609	0.286	0.52	0.543	0.563	0.819	0.663	1	0.001	0.857	1	1	1
ASE000489	NC_022300.1	A3SS	XTS00008432	-	intron:62156782-62165872	intron:62156785-62165872	-0.282	0.021	-0.171	-0.174	-0.081	-0.12	0.051	0.229	0.277	0.076	0.189	0.157	0.494	0.195	0.222	0.257	0.327	0	-0.558	-0.337
ASE000490	NC_022300.1	A3SS	XTS00008432	-	intron:62175343-62177018	intron:62175384-62177018	-0.197	0.351	0.675	0.735	0.424	0.643	0.651	0.362	0.417	-0.726	0.114	0.796	0.811	0.75	0.691	0.789	1	0.735	1	1
ASE000491	NC_022314.1	A3SS	XTS00020216	-	intron:50158540-50160834	intron:50158651-50160834	1	1	1	1	0.346	1	1	1	1	1	1	1	1	1	0	1	0.873	0.859	1	0.743
ASE000492	NC_022302.1	A3SS	XTS00009556	-	intron:12063723-12065505	intron:12063859-12065505	1	1	1	NA	0.556	0.501	1	1	1	1	1	1	1	1	1	1	1	1	1	1
ASE000493	NC_022302.1	A3SS	XTS00009556	-	intron:12059976-12060508	intron:12060095-12060508	-1	NA	-1	-1	-0.866	-1	-0.83	-0.796	-0.791	-0.839	-0.76	-0.821	-1	-0.807	-0.88	-0.7	-0.481	-0.596	-0.663	-0.663
ASE000494	NC_022297.1	A3SS	XTS00005578	+	intron:98059588-98062955	intron:98059588-98059947	-1	-1	-1	-1	-1	-1	-1	-1	-0.777	-1	-0.866	-1	-1	NA	NA	NA	-1	NA	-1	NA
ASE000495	NC_022303.1	A3SS	XTS00011500	-	intron:101335078-101335674	intron:101335093-101335674	0.947	0.771	0.835	0.879	0.839	0.916	0.933	0.906	0.896	0.796	0.78	0.841	1	0.961	0.939	1	0.958	0.961	0.864	0.855
ASE000496	NC_022303.1	A3SS	XTS00011500	-	intron:101335031-101335674	intron:101335078-101335674	0.83	0.643	0.773	0.46	1	0.729	0.756	0.491	0.436	0.703	0.481	0.732	-0.646	0.224	0.729	0.522	0.249	0.83	0.857	0.693
ASE000497	NC_022299.1	A3SS	XTS00006940	-	intron:11422648-11426432	intron:11422753-11426432	-0.77	-0.743	-0.749	-0.898	-0.657	-0.805	-0.75	-0.833	-0.747	-0.81	-0.778	-0.878	-0.895	-0.779	-0.837	-0.865	-0.655	-0.663	-0.839	-0.851
ASE000498	NC_022311.1	A3SS	XTS00018454	-	intron:48473283-48534434	intron:48473288-48534434	1	1	1	1	1	1	1	1	0.773	0.805	1	0.661	1	1	1	1	1	1	1	1
ASE000499	NC_022311.1	A3SS	XTS00018454	-	intron:48344252-48344695	intron:48344253-48344695	-0.334	0	1	1	NA	NA	1	1	1	1	1	1	0.5	0.555	1	0.75	0.278	1	0.667	1
ASE000500	NC_022311.1	A3SS	XTS00018454	-	intron:48473283-48567393	intron:48473288-48567393	1	1	1	0.326	1	1	1	1	1	1	1	1	0.708	1	1	1	1	1	1	1
ASE000501	NC_022302.1	A3SS	XTS00010244	+	intron:66838042-66846999	intron:66838042-66846996	0.271	0.138	0.252	0.082	0.169	0.052	0.376	-0.053	0.579	0.446	0.181	0.627	0.363	0.775	0.012	0.088	0.283	0.191	0.055	-0.001
ASE000502	NC_022303.1	A3SS	XTS00010714	.	intron:14861843-14862694	intron:14861942-14862694	0.899	0.71	0.927	0.479	0.827	0.685	0.783	0.775	0.393	0.702	0.072	0.583	0.464	0.551	0.542	0.734	0.627	0.549	0.697	0.696
ASE000503	NC_022300.1	A3SS	XTS00008495	+	intron:68066936-68067211	intron:68066936-68067166	0.591	0.898	0.918	0.716	0.705	1	0.668	0.766	0.83	0.833	0.763	0.807	0.809	0.927	0.806	0.395	0.837	0.805	0.881	0.917
ASE000504	NC_022300.1	A3SS	XTS00008495	+	intron:68075923-68076381	intron:68075923-68076378	1	NA	0	NA	NA	NA	NA	NA	1	0.496	0.701	0.81	NA	NA	NA	NA	NA	NA	-1	NA
ASE000505	NC_022296.1	A3SS	XTS00003938	-	intron:64137449-64138820	intron:64138024-64138820	0.901	1	1	0.96	0.954	1	1	0.829	1	1	1	1	0.93	0.923	0.969	0.975	0.959	0.949	1	1
ASE000506	NC_022302.1	A3SS	XTS00009892	-	intron:25156444-25157136	intron:25156882-25157136	1	0.93	1	1	NA	-1	-1	-1	1	1	1	0	-1	0	-1	-1	-0.491	-0.815	-0.923	-0.939
ASE000507	NC_022302.1	A3SS	XTS00009892	-	intron:25148924-25151402	intron:25149664-25151402	0.945	1	0.969	1	1	-0.147	1	0.113	1	1	1	1	0.002	1	NA	0.334	0.501	0.251	0.734	0.667
ASE000508	NC_022310.1	A3SS	XTS00016981	+	intron:53473471-53474346	intron:53473471-53474343	-0.201	-0.151	-0.03	0.141	-0.203	-0.511	-0.132	0.107	-0.237	-0.077	-0.519	-0.115	-0.122	-0.052	-0.307	-0.371	-0.181	-0.207	-0.173	-0.128
ASE000509	NC_022302.1	A3SS	XTS00009892	-	intron:25190413-25192657	intron:25192377-25192657	1	0.942	0.81	0.871	-1	NA	NA	-1	-1	-1	-1	1	NA	-1	NA	-1	-0.925	-0.888	-1	-0.443
ASE000510	NC_022293.1	A3SS	XTS00000136	-	intron:21735797-21739692	intron:21735807-21739692	0.2	0.453	0.055	-0.491	-0.209	0.001	0.207	0.382	-1	-1	1	-0.446	-0.299	0.514	0.059	0.08	-0.207	0.191	-0.477	0.529
ASE000511	NC_022322.1	A3SS	XTS00024462	-	intron:20252393-20253631	intron:20252396-20253631	0.333	-0.333	0.802	1	0.523	0.333	0.597	0.663	NA	-0.506	NA	0	0.501	1	0.712	1	1	NA	NA	NA
ASE000512	NC_022315.1	A3SS	XTS00021299	-	intron:49249604-49251338	intron:49250604-49251338	1	1	1	1	0.429	0.333	0.176	0.467	1	1	0.201	1	1	1	0	1	0.667	0.335	0.734	0.501
ASE000513	NC_022296.1	A3SS	XTS00004175	-	intron:96093934-96100114	intron:96094082-96100114	0.038	-0.126	0.228	1	0.429	0.071	-0.037	0.462	0.096	-0.332	-0.298	0.067	-0.225	-0.599	0.123	0.277	-0.443	0.26	-0.228	-0.26
ASE000514	NC_022297.1	A3SS	XTS00005684	+	intron:103634767-103635402	intron:103634767-103635357	NA	NA	NA	NA	NA	NA	0	-1	NA	NA	NA	NA	NA	-1	-1	NA	NA	NA	NA	-1
ASE000515	NC_022297.1	A3SS	XTS00005684	+	intron:103635955-103636789	intron:103635955-103636759	-0.931	-0.858	-1	-1	-0.971	-1	-0.897	-0.913	-1	-1	-1	-0.757	-0.901	-0.945	-0.765	-1	-0.851	-0.858	-1	-0.552
ASE000516	NC_022295.1	A3SS	XTS00002149	+	intron:7039786-7045934	intron:7039786-7045892	1	1	1	0.619	0.837	0.247	1	0.86	1	1	0.938	0.833	1	1	1	NA	1	NA	NA	1
ASE000517	NC_022295.1	A3SS	XTS00002149	+	intron:7039786-7045892	intron:7039786-7045889	-1	-0.404	-1	-1	-0.906	-0.821	-0.224	-1	-0.851	-0.891	-0.799	-0.859	-0.927	-1	-0.337	NA	-0.934	NA	1	-1
ASE000518	NC_022295.1	A3SS	XTS00002149	+	intron:7039786-7045892	intron:7039786-7045886	-0.709	-0.675	-1	-0.654	-0.63	-0.824	-0.275	-1	-0.699	-0.785	-0.823	-0.73	-0.75	-1	-1	NA	-0.936	NA	1	-1
ASE000519	NC_022295.1	A3SS	XTS00002149	+	intron:7039786-7045934	intron:7039786-7045889	NA	1	NA	-1	-0.575	-0.404	1	-1	1	1	0.333	0	1	NA	1	NA	1	NA	1	NA
ASE000520	NC_022295.1	A3SS	XTS00002149	+	intron:7039786-7045934	intron:7039786-7045886	1	1	NA	0.333	0.603	-0.408	1	-1	1	1	0.685	0.333	1	NA	NA	NA	1	NA	1	NA
ASE000521	NC_022295.1	A3SS	XTS00002149	+	intron:7039786-7045889	intron:7039786-7045886	1	-0.506	NA	1	0.775	-0.008	-0.174	NA	0.343	0.496	-0.069	0.247	0.662	NA	-1	NA	-0.008	NA	0	NA
ASE000522	NC_022310.1	A3SS	XTS00016732	+	intron:47949315-47950094	intron:47949315-47950091	-0.079	NA	1	0.328	0.577	0.664	0.645	0.432	-0.208	1	0.328	1	0.351	0	0.664	0.553	0.601	0.547	0.393	0.075
ASE000523	NC_022296.1	A3SS	XTS00003803	-	intron:43776183-43783040	intron:43782725-43783040	1	0.795	1	0.879	-0.007	0.415	0.592	0.683	1	0.834	1	1	0.544	0.379	-0.045	0.758	0.811	0.737	0.885	0.755
ASE000524	NC_022322.1	A3SS	XTS00024725	+	intron:54251148-54252895	intron:54251148-54252892	1	1	0	1	-0.001	0.403	0.522	0.439	0.326	-0.008	-0.008	1	0.943	1	1	-1	1	NA	1	NA
ASE000525	NC_022322.1	A3SS	XTS00024725	+	intron:54255393-54255634	intron:54255393-54255631	0.333	-1	1	NA	0.952	0.307	0.358	0.594	-0.333	0.326	1	-1	0.46	-1	1	-0.003	0	-1	NA	0
ASE000526	NC_022320.1	A3SS	XTS00023450	-	intron:30392711-30402200	intron:30392714-30402200	NA	NA	NA	NA	0.333	-0.504	1	NA	-0.279	-0.132	-0.113	-0.063	NA	0.33	0.41	0.496	-0.003	NA	-1	1
ASE000527	NC_022294.1	A3SS	XTS00001239	-	intron:26620432-26621631	intron:26620435-26621631	0.739	0.903	0.801	0.734	0.842	0.806	0.708	0.809	0.871	0.641	0.748	0.634	0.788	0.781	0.738	0.793	0.795	0.795	0.9	0.779
ASE000528	NC_022305.1	A3SS	XTS00012798	-	intron:72265406-72267993	intron:72265409-72267993	1	NA	1	NA	-1	NA	NA	NA	-1	NA	-1	-1	1	NA	-1	-0.008	0.579	-0.281	0.481	0.205
ASE000529	NC_022311.1	A3SS	XTS00018444	+	intron:47866065-47866763	intron:47866065-47866760	-0.055	0.307	-0.189	0.388	0.083	0.395	0.503	0.329	-0.033	0.489	0.357	-0.276	-0.252	-0.199	0.571	0.171	0.012	0.262	0.263	0.282
ASE000530	NC_022315.1	A3SS	XTS00020590	+	intron:15218820-15220797	intron:15218820-15220370	1	NA	NA	NA	0.334	NA	0	1	-1	NA	NA	NA	1	1	NA	NA	NA	NA	1	NA
ASE000531	NC_022315.1	A3SS	XTS00020590	+	intron:15218820-15220370	intron:15218820-15219500	0.202	NA	NA	NA	0.023	NA	0	0.334	NA	NA	1	1	-0.598	-1	NA	NA	1	1	-1	NA
ASE000532	NC_022315.1	A3SS	XTS00020590	+	intron:15218820-15220797	intron:15218820-15219500	1	NA	NA	NA	0.556	NA	0	1	-1	NA	1	1	1	NA	NA	NA	1	1	NA	NA
ASE000533	NC_022308.1	A3SS	XTS00015116	+	intron:48777261-48779773	intron:48777261-48779641	-0.958	-0.833	-0.855	-0.917	-0.899	-0.968	-0.809	-0.809	-0.706	-0.882	-0.9	-0.905	-0.819	-0.333	-1	-0.925	-0.895	-0.892	-0.735	-1
ASE000534	NC_022322.1	A3SS	XTS00024377	-	intron:9392446-9394126	intron:9392474-9394126	0.081	-1	1	-0.549	-0.134	0.135	-0.052	-0.107	0.095	0.534	0.163	-0.35	-0.406	-0.258	0.335	0.075	-0.463	-0.033	-0.378	1
ASE000535	NC_022322.1	A3SS	XTS00024377	-	intron:9392474-9394126	intron:9392516-9394126	-1	NA	-1	-1	-0.837	-0.777	-0.647	-0.895	-0.686	0.158	-0.818	-1	-0.192	-0.4	-1	-1	0.619	-0.142	-0.454	-1
ASE000536	NC_022322.1	A3SS	XTS00024377	-	intron:9392469-9394126	intron:9392474-9394126	1	NA	-0.016	1	0.811	0.765	0.408	0.199	0.764	1	0.829	1	0.797	1	0.886	1	0	1	1	1
ASE000537	NC_022322.1	A3SS	XTS00024377	-	intron:9392446-9394126	intron:9392516-9394126	0.041	-1	1	-1	-0.336	0.081	-0.059	-0.227	0.035	0.763	0.03	-0.447	-0.334	-0.118	0.188	-0.104	-0.104	0.041	-0.438	NA
ASE000538	NC_022322.1	A3SS	XTS00024377	-	intron:9392446-9394126	intron:9392469-9394126	-1	-1	1	-1	-0.871	-0.798	-0.486	-0.532	-0.453	-1	-0.577	-1	-0.825	-1	-0.825	-1	-0.694	-1	-1	NA
ASE000539	NC_022322.1	A3SS	XTS00024377	-	intron:9392469-9394126	intron:9392516-9394126	1	NA	-0.156	1	0.798	0.706	0.411	0.119	0.709	1	0.791	1	0.853	1	0.83	1	0.615	1	1	1
ASE000540	NC_022303.1	A3SS	XTS00010601	-	intron:6079254-6080770	intron:6079257-6080770	0.056	-0.415	-0.527	-0.256	0.389	-0.055	-0.258	-0.187	0.259	-0.14	-0.509	-0.336	0.291	-0.151	-0.523	-0.255	0.369	-0.232	-0.353	-0.163
ASE000541	NC_022310.1	A3SS	XTS00016080	-	intron:1507797-1508917	intron:1507818-1508917	-1	-1	-0.753	-0.799	-0.961	-0.92	-0.902	-0.935	-0.215	-1	-1	0.043	-0.82	-1	-0.882	-1	-0.774	-1	-0.861	-0.764
ASE000542	NC_022300.1	A3SS	XTS00008510	+	intron:68953773-68955773	intron:68953773-68955633	0.696	0.559	0.787	0.837	0.551	0.469	0.513	0.479	0.611	0.468	0.583	0.601	0.71	0.44	0.503	0.221	0.564	0.706	0.594	0.591
ASE000543	NC_022293.1	A3SS	XTS00000974	+	intron:146056140-146056928	intron:146056140-146056588	-1	-1	NA	-1	-1	-1	-1	NA	NA	NA	-1	NA	NA	-1	-1	NA	-0.714	1	NA	NA
ASE000544	NC_022293.1	A3SS	XTS00000974	+	intron:146063617-146064869	intron:146063617-146064848	-1	0.139	-0.352	-1	-0.55	-0.333	-0.869	-0.726	-0.955	-0.757	-1	-1	-0.777	0.301	-1	-1	-0.641	-0.659	-0.612	-0.454
ASE000545	NC_022304.1	A3SS	XTS00011898	-	intron:52381913-52385574	intron:52381916-52385574	0.731	0.831	0.807	0.681	0.693	0.635	0.897	0.677	0.773	0.767	0.817	0.801	0.741	0.915	0.807	0.963	0.673	0.715	0.723	0.837
ASE000546	NC_022308.1	A3SS	XTS00014777	.	intron:9974239-9979058	intron:9975141-9979058	0.791	1	0.873	0.937	0.901	0.719	0.723	0.86	0.954	0.933	1	1	0.854	0.876	0.775	0.876	0.791	0.737	0.719	0.77
ASE000547	NC_022294.1	A3SS	XTS00001890	+	intron:124867626-124868626	intron:124867626-124868623	NA	-0.071	0.333	1	0.439	1	0.715	0.395	0.831	0.495	1	0.775	0.831	0.469	0.259	0.731	0.623	0.628	0.608	0.76
ASE000548	NC_022296.1	A3SS	XTS00003777	-	intron:40979634-40985097	intron:40979678-40985097	0.917	0.971	0.708	0.907	1	1	1	0.776	0.898	0.894	0.819	0.811	0.712	1	1	0.271	0.769	0.678	0.689	0.831
ASE000549	NC_022299.1	A3SS	XTS00007212	-	intron:19685087-19686921	intron:19685090-19686921	0.772	0.832	0.895	0.884	0.898	0.746	0.715	0.947	0.809	0.841	0.817	0.924	0.831	0.891	1	0.827	0.882	1	0.895	1
ASE000550	NC_022321.1	A3SS	XTS00023912	+	intron:36063765-36064147	intron:36063765-36064144	-0.339	0	0.496	0.326	0.099	NA	0.887	-0.099	0.496	1	0.333	-0.003	0.701	NA	-0.337	1	0.333	0.333	-1	-1
ASE000551	NC_022311.1	A3SS	XTS00017546	-	intron:17982567-17985317	intron:17984989-17985317	0.834	0.731	0.875	0.81	0.96	0.614	0.765	0.873	0.708	0.917	0.656	1	0.725	0.823	0.719	1	1	0.852	1	0.889
ASE000552	NC_022311.1	A3SS	XTS00017546	-	intron:18122230-18123635	intron:18122233-18123635	0.411	0.85	0.675	0.775	0.52	0.845	0.725	0.864	0.183	0.607	0.395	0.208	0.831	0.329	0.672	0.807	0.631	0.428	0.532	0.429
ASE000553	NC_022309.1	A3SS	XTS00015771	+	intron:57471435-57476840	intron:57471435-57476819	-0.009	-0.283	-0.44	-0.123	-0.153	-0.239	-0.256	-0.217	-0.399	-0.345	-0.142	-0.513	-0.139	-0.262	-0.215	-0.214	-0.228	-0.412	-0.219	-0.283
ASE000554	NC_022309.1	A3SS	XTS00015771	+	intron:57487649-57487940	intron:57487649-57487936	NA	-1	0.188	NA	NA	NA	NA	NA	-1	NA	-1	0.188	NA	NA	NA	NA	NA	NA	1	NA
ASE000555	NC_022300.1	A3SS	XTS00008659	+	intron:83597220-83613201	intron:83597220-83613198	-1	0	-0.333	-1	-0.115	-0.869	0.109	0.494	-0.203	-0.003	-0.504	-1	-0.338	-0.003	0	-1	-0.291	0.496	-0.008	-0.504
ASE000556	NC_022296.1	A3SS	XTS00004344	+	intron:108924231-108925069	intron:108924231-108925064	1	NA	1	1	1	1	1	1	1	1	1	1	1	NA	NA	NA	1	1	1	-0.34
ASE000557	NC_022293.1	A3SS	XTS00000273	+	intron:55384217-55385413	intron:55384217-55384401	-1	-0.961	-0.841	-0.985	-0.949	-1	-1	-0.939	-0.972	-0.824	-0.789	-0.852	-0.941	-0.333	-1	-0.971	-1	-0.333	-0.889	-1
ASE000558	NC_022321.1	A3SS	XTS00023833	-	intron:27081277-27082000	intron:27081718-27082000	1	-0.043	0.556	1	-0.111	-0.285	0.334	0.734	0.467	0.333	-0.333	0.023	0.371	1	-0.332	1	-0.165	1	-1	-0.666
ASE000559	NC_022321.1	A3SS	XTS00023833	-	intron:27081277-27082000	intron:27081723-27082000	1	0.15	0.637	1	0.223	-0.249	0.334	0.734	0.467	0.333	-0.333	0.223	0.493	1	-0.332	1	0.223	1	-1	-0.666
ASE000560	NC_022321.1	A3SS	XTS00023833	-	intron:27081718-27082000	intron:27081723-27082000	NA	1	1	0	1	1	NA	1	1	1	NA	1	1	1	NA	NA	1	NA	NA	NA
ASE000561	NC_022303.1	A3SS	XTS00011372	+	intron:94554197-94560886	intron:94554197-94560802	-0.035	0.442	0.133	0.804	0.415	0.522	0.119	0.146	1	0.697	0.761	0.214	0.171	0.503	0.155	0.271	-0.023	-0.037	0.467	0.341
ASE000562	NC_022295.1	A3SS	XTS00002842	-	intron:41012561-41014098	intron:41012839-41014098	0.736	1	0.827	1	0.966	0.985	0.955	0.968	0.935	0.875	1	0.905	0.818	0.952	0.949	0.942	0.96	0.926	0.902	0.829
ASE000563	NC_022296.1	A3SS	XTS00004344	+	intron:108926043-108926771	intron:108926043-108926688	0.299	0.233	0.524	1	-0.091	1	-0.32	-0.212	-0.113	1	-0.274	1	1	NA	NA	NA	0.584	0.185	-0.538	0.029
ASE000564	NC_022295.1	A3SS	XTS00002842	-	intron:41012561-41014098	intron:41012640-41014098	0.71	1	0.829	1	0.959	0.985	0.957	0.961	0.937	0.851	1	0.914	0.709	0.952	0.939	0.922	0.96	0.904	0.873	0.781
ASE000565	NC_022298.1	A3SS	XTS00006374	-	intron:95214117-95214558	intron:95214131-95214558	NA	-1	NA	NA	NA	-1	-1	-1	-1	NA	NA	NA	-1	-0.333	-1	-1	-1	-1	-1	-1
ASE000566	NC_022295.1	A3SS	XTS00002407	+	intron:14672653-14672729	intron:14672653-14672726	-0.396	-0.297	-0.346	-0.554	-0.46	-0.326	-0.325	-0.333	-0.271	-0.454	-0.307	-0.392	-0.393	-0.385	-0.533	-0.452	-0.325	-0.346	-0.495	-0.323
ASE000567	NC_022294.1	A3SS	XTS00002051	.	intron:133210341-133223129	intron:133210347-133223129	NA	NA	NA	NA	NA	NA	NA	NA	-0.512	-1	-0.724	-0.783	NA	NA	NA	NA	-1	NA	NA	NA
ASE000568	NC_022303.1	A3SS	XTS00010733	-	intron:19403487-19403843	intron:19403493-19403843	0.922	0.401	0.944	0.941	0.947	0.243	0.944	0.959	0.859	0.414	0.915	0.833	0.909	0.476	0.923	0.879	0.874	0.329	0.926	0.929
ASE000569	NC_022295.1	A3SS	XTS00003090	-	intron:80043146-80046339	intron:80043164-80046339	-0.574	-0.869	-0.531	-0.798	-0.889	-0.899	-0.841	-0.823	-0.955	-0.795	-1	-1	-0.908	-0.713	-0.835	-0.609	-0.771	-0.501	-0.88	-0.473
ASE000570	NC_022317.1	A3SS	XTS00022325	-	intron:35706485-35706647	intron:35706492-35706647	1	-1	-0.118	-1	0.488	0.488	-0.367	0.059	1	1	-0.333	1	0.659	-0.242	-0.354	-0.118	-0.135	1	1	0.659
ASE000571	NC_022311.1	A3SS	XTS00017709	-	intron:24360207-24362117	intron:24360302-24362117	1	NA	NA	NA	1	0.363	1	1	NA	NA	NA	NA	1	1	1	1	1	1	1	NA
ASE000572	NC_022293.1	A3SS	XTS00000774	+	intron:124273892-124274280	intron:124273892-124274241	0	1	1	1	0.245	1	1	1	0.798	0.737	0.737	0.731	1	1	1	1	0.503	0.791	0.889	0.818
ASE000573	NC_022296.1	A3SS	XTS00004344	+	intron:108922094-108922741	intron:108922094-108922690	0.121	0.192	0.588	1	-0.057	0.681	0.206	-0.158	0.725	0	0.022	0	1	NA	NA	-1	-0.445	1	0	-0.219
ASE000574	NC_022293.1	A3SS	XTS00000774	+	intron:124266970-124274241	intron:124266970-124273852	0.167	0.083	0.521	-0.085	0.905	0.589	0.749	0.565	0.033	0.339	0.196	0.154	0.411	0.889	1	0.242	0.404	0.493	0.33	0.16
ASE000575	NC_022304.1	A3SS	XTS00011851	-	intron:34123928-34126559	intron:34123931-34126559	0.681	0.7	0.625	0.687	0.695	0.62	0.663	0.635	0.733	0.81	0.699	0.614	0.654	0.569	0.625	0.674	0.541	0.64	0.667	0.578
ASE000576	NC_022318.1	A3SS	XTS00022648	-	intron:19731711-19732697	intron:19731714-19732697	0.018	-0.525	-0.306	-0.362	-0.129	0.113	0.155	-0.172	-0.304	-0.109	0.041	-0.043	-0.057	0.022	0.049	-0.084	-0.255	-0.285	0.167	-0.084
ASE000577	NC_022318.1	A3SS	XTS00022648	-	intron:19714593-19715378	intron:19714732-19715378	0.788	1	1	1	1	0.905	0.967	0.956	0.937	1	0.929	0.898	1	1	0.333	0.379	1	1	1	1
ASE000578	NC_022318.1	A3SS	XTS00022648	-	intron:19714196-19715378	intron:19714732-19715378	0.779	0.584	0.758	1	0.209	0.045	0.228	0.037	0.811	0.59	0.898	0.634	0.087	0.314	0.201	0.335	0.779	-0.008	0.483	0.25
ASE000579	NC_022311.1	A3SS	XTS00017824	+	intron:26757564-26762559	intron:26757564-26762555	1	0.802	0.746	1	0.928	0.915	0.947	1	1	1	1	0.738	1	0.864	1	1	1	0.897	0.662	0.915
ASE000580	NW_005101056.1	A3SS	XTS00025483	-	intron:36160-45724	intron:36163-45724	1	1	NA	0.496	0.765	0.67	0.8	0.685	1	1	1	1	0.347	0.645	0.734	0.81	1	0.496	NA	1
ASE000581	NW_005101056.1	A3SS	XTS00025483	-	intron:36133-45724	intron:36160-45724	1	1	NA	0.623	0.809	1	1	1	NA	1	1	1	1	1	1	1	1	1	NA	NA
ASE000582	NW_005101056.1	A3SS	XTS00025483	-	intron:36133-45724	intron:36163-45724	1	1	NA	0.709	0.94	1	1	1	1	1	1	1	1	1	1	1	1	1	NA	1
ASE000584	NC_022310.1	A3SS	XTS00016448	+	intron:34908875-34909397	intron:34908875-34909272	1	1	1	0.889	0.556	1	1	1	1	1	0.62	0.867	1	1	0.667	0.002	0.795	1	0.889	1
ASE000585	NC_022310.1	A3SS	XTS00016905	-	intron:51673661-51673861	intron:51673664-51673861	-0.827	-0.854	-0.78	-0.869	-0.813	-0.537	-0.414	-0.682	-1	-0.681	-0.78	-0.809	-0.823	0.165	-0.669	1	-0.855	-0.84	-0.595	-0.905
ASE000586	NC_022299.1	A3SS	XTS00006692	-	intron:5399118-5399245	intron:5399131-5399245	NA	NA	-1	1	-1	NA	-1	NA	NA	NA	NA	NA	-1	NA	1	-1	-0.822	-0.333	-1	-0.333
ASE000587	NC_022299.1	A3SS	XTS00006574	+	intron:2119062-2119582	intron:2119062-2119356	NA	NA	NA	0	1	NA	NA	1	NA	NA	NA	NA	NA	NA	NA	NA	NA	NA	NA	1
ASE000588	NC_022322.1	A3SS	XTS00025022	-	intron:79919940-79921724	intron:79919954-79921724	0.372	0.402	0.779	0.517	0.319	0.269	0.31	0.202	0.328	-0.109	0.577	-0.021	0.282	0.293	0.307	0.361	0.293	0.297	0.234	0.168
ASE000589	NC_022322.1	A3SS	XTS00025022	-	intron:79916192-79916875	intron:79916198-79916875	0.713	0.772	0.703	0.648	0.904	0.783	0.888	0.831	0.59	0.603	0.725	0.778	0.873	0.822	0.905	0.889	0.817	0.871	0.795	0.855
ASE000590	NC_022297.1	A3SS	XTS00004635	-	intron:26961824-26962076	intron:26961882-26962076	NA	NA	NA	NA	0.822	1	1	1	0.407	-1	NA	NA	0.782	1	1	1	0	1	NA	1
ASE000591	NC_022313.1	A3SS	XTS00019700	+	intron:62727653-62757799	intron:62727653-62756241	-1	NA	NA	NA	-0.682	NA	-1	-1	-0.333	NA	-1	-1	-1	1	-1	NA	-0.925	NA	-0.598	1
ASE000592	NC_022295.1	A3SS	XTS00002106	-	intron:1218556-1220827	intron:1219041-1220827	1	1	1	1	1	1	1	0.922	1	1	1	0.898	0.336	1	1	1	0.852	0.942	0.926	1
ASE000593	NC_022317.1	A3SS	XTS00021883	-	intron:3985749-3990110	intron:3985767-3990110	0.623	0.639	0.748	0.543	0.555	0.475	0.607	0.489	0.489	0.402	0.313	0.498	0.553	0.66	0.377	0.562	0.499	0.641	0.523	0.537
ASE000594	NC_022310.1	A3SS	XTS00016314	+	intron:24348782-24349903	intron:24348782-24349900	NA	NA	NA	NA	-0.057	-0.285	-0.04	-0.13	NA	NA	-1	NA	NA	NA	NA	NA	NA	NA	NA	1
ASE000595	NC_022310.1	A3SS	XTS00016314	+	intron:24348782-24349900	intron:24348782-24349879	NA	NA	NA	NA	0.775	0.731	0.727	0.748	NA	NA	NA	NA	NA	NA	NA	NA	NA	NA	NA	-1
ASE000596	NC_022310.1	A3SS	XTS00016314	+	intron:24348782-24349903	intron:24348782-24349879	NA	NA	NA	NA	0.735	0.563	0.702	0.681	NA	NA	-1	NA	NA	NA	NA	NA	NA	NA	NA	NA
ASE000597	NC_022299.1	A3SS	XTS00007878	-	intron:76761180-76763322	intron:76761183-76763322	-0.008	0.304	-0.558	0.221	NA	-0.008	1	-0.337	NA	NA	NA	1	NA	NA	NA	NA	NA	NA	NA	NA
ASE000598	NC_022309.1	A3SS	XTS00015918	+	intron:68054528-68060489	intron:68054528-68059570	0.333	NA	1	1	0.121	0.556	1	1	1	NA	1	1	-0.317	0.467	0.446	0.467	0.667	1	1	NA
ASE000599	NC_022309.1	A3SS	XTS00015918	+	intron:68060581-68063717	intron:68060581-68062914	-0.866	-1	-1	-1	-0.759	-0.599	-0.181	0	-0.228	1	1	0	-0.933	-0.458	-0.143	0.334	-0.273	-1	-1	-1
ASE000600	NC_022305.1	A3SS	XTS00012617	+	intron:60355168-60356708	intron:60355168-60356705	NA	NA	NA	NA	-1	-1	0.333	-1	NA	NA	NA	NA	-0.809	-1	-0.953	-0.891	NA	NA	NA	NA
ASE000601	NC_022295.1	A3SS	XTS00002890	-	intron:48796309-48807924	intron:48796344-48807924	1	1	1	1	0.797	1	0.333	1	0.865	NA	0.627	1	0.702	0.741	1	1	0.891	0.741	0.465	0.897
ASE000602	NC_022311.1	A3SS	XTS00018676	-	intron:55449416-55449893	intron:55449419-55449893	0.193	0.111	-0.113	0.125	0.236	-0.083	0.184	0.359	0.223	-0.119	0.119	-0.138	0.417	0.107	0.121	0.322	0.169	0.242	0.075	0.285
ASE000603	NC_022293.1	A3SS	XTS00000835	-	intron:132395727-132413142	intron:132395780-132413142	-0.917	-0.946	-0.922	-0.725	-0.634	-1	-1	-0.888	-0.699	-0.924	-0.792	-1	-0.699	-1	-1	-1	-0.733	-0.709	-0.826	-0.725
ASE000604	NC_022297.1	A3SS	XTS00005457	-	intron:92858114-92859038	intron:92858138-92859038	0.283	0.531	0.181	0.752	0.89	1	0.679	1	0.847	0.847	1	0.847	1	1	1	1	0.882	0.633	0.086	1
ASE000605	NC_022309.1	A3SS	XTS00015796	-	intron:60798915-60799543	intron:60798921-60799543	-0.515	-0.56	-0.485	-0.573	-0.353	-0.423	-0.138	-0.361	-0.613	-0.351	-0.409	-0.547	-0.68	-0.544	-0.04	-0.177	-0.4	-0.325	-0.175	-0.371
ASE000606	NC_022296.1	A3SS	XTS00004250	-	intron:102628520-102629834	intron:102629580-102629834	NA	NA	-1	NA	-0.941	-1	-0.916	-1	NA	NA	NA	NA	-1	NA	NA	NA	0	NA	NA	-1
ASE000607	NC_022307.1	A3SS	XTS00013879	+	intron:42164036-42164603	intron:42164036-42164447	1	1	1	1	1	1	0.334	1	1	NA	1	1	1	1	1	1	0.62	1	1	1
ASE000608	NC_022310.1	A3SS	XTS00017272	.	intron:59389112-59391144	intron:59389422-59391144	-0.387	-0.555	0.167	1	-0.598	-0.311	-0.516	-0.202	-0.354	0.143	-0.085	0.408	-0.325	-0.075	1	-0.614	-0.61	0	0.333	-0.332
ASE000609	NC_022310.1	A3SS	XTS00017272	.	intron:59389112-59391144	intron:59389114-59391144	-1	-0.835	-1	NA	-0.994	-1	-1	-1	-1	-1	-1	-1	-1	-0.779	NA	-1	-1	-1	-1	-1
ASE000610	NC_022317.1	A3SS	XTS00021748	-	intron:1423065-1426612	intron:1423119-1426612	1	NA	NA	1	1	1	1	0.723	0.778	1	NA	1	0.723	0.709	1	0.942	0.852	1	0.852	1
ASE000611	NC_022315.1	A3SS	XTS00020689	+	intron:21506474-21507543	intron:21506474-21507508	1	1	1	0.741	0.801	0.865	0.883	1	1	1	1	1	0.627	0.861	1	0.865	0.891	0.865	0.703	0.951
ASE000612	NC_022302.1	A3SS	XTS00010125	+	intron:54145465-54150021	intron:54145465-54148212	-0.259	-0.383	0.067	-0.499	0.454	0.493	-0.665	-0.281	1	0.333	1	0.333	0.712	1	1	1	0.713	0.834	0.537	0.83
ASE000613	NC_022293.1	A3SS	XTS00000955	+	intron:143660978-143661367	intron:143660978-143661201	-0.772	-0.742	-0.831	-0.884	-0.913	-0.807	-0.773	-0.904	-0.846	-0.913	-0.748	-1	-0.949	-0.771	-0.775	-0.971	-0.333	-0.51	-0.798	-0.84
ASE000614	NC_022293.1	A3SS	XTS00000955	+	intron:143660978-143664148	intron:143660978-143661201	1	0.501	0.501	0.556	0	0.556	0.145	-0.571	1	0.334	1	NA	-0.332	-0.415	1	-0.333	-0.598	0.333	0.556	-0.238
ASE000615	NC_022320.1	A3SS	XTS00023350	+	intron:22843939-22845704	intron:22843939-22844675	0.221	0.389	0.303	0.448	0.072	0.567	0.603	0.556	-0.051	-0.139	-0.231	0.117	0.138	0.197	0.581	0.325	0.257	0.284	0.412	0.527
ASE000616	NC_022296.1	A3SS	XTS00003634	+	intron:10285028-10285590	intron:10285028-10285536	0.38	0.214	0.436	0.847	0.5	0.705	0.545	0.579	0.785	0.22	0.758	0.723	0.539	1	1	0	0.284	0.081	0.46	0.813
ASE000617	NC_022304.1	A3SS	XTS00011692	-	intron:17018497-17018631	intron:17018520-17018631	0.683	0.863	0.898	0.93	0.787	0.83	0.917	0.803	0.812	1	1	1	0.796	0.919	0.56	0.803	0.803	0.715	1	0.891
ASE000618	NC_022295.1	A3SS	XTS00002433	+	intron:15508163-15513335	intron:15508163-15513209	NA	NA	NA	NA	NA	NA	-1	NA	NA	NA	NA	NA	NA	NA	NA	-1	NA	1	NA	NA
ASE000619	NC_022312.1	A3SS	XTS00019020	-	intron:39035387-39037915	intron:39035390-39037915	-1	-1	-1	-0.113	-0.646	-0.459	-0.547	-0.451	-0.671	-0.918	-1	-0.717	-0.474	-0.257	-0.593	-0.608	-0.69	-0.646	-0.744	-0.739
ASE000620	NC_022305.1	A3SS	XTS00012864	.	intron:76273002-76274071	intron:76273837-76274071	1	0.62	1	1	1	1	1	0.29	1	1	1	1	1	1	NA	1	1	1	1	1
ASE000621	NC_022301.1	A3SS	XTS00009390	+	intron:82233445-82234273	intron:82233445-82234197	NA	1	NA	NA	1	1	1	-0.232	1	1	1	NA	1	0.384	1	1	1	1	NA	NA
ASE000622	NC_022305.1	A3SS	XTS00012864	.	intron:76273246-76274071	intron:76273837-76274071	1	1	1	0.43	NA	1	1	1	1	NA	1	1	0	1	NA	1	1	1	1	1
ASE000623	NC_022305.1	A3SS	XTS00012864	.	intron:76273002-76274071	intron:76273246-76274071	1	0.62	1	1	1	1	1	0.29	1	1	1	1	1	1	NA	1	1	1	1	1
ASE000624	NC_022315.1	A3SS	XTS00020522	-	intron:9615241-9626954	intron:9615301-9626954	NA	NA	NA	NA	NA	0.205	1	1	NA	NA	NA	NA	1	1	1	1	NA	1	1	1
ASE000625	NC_022315.1	A3SS	XTS00020522	-	intron:9571649-9578273	intron:9573061-9578273	NA	NA	NA	NA	0	0	1	1	NA	1	NA	NA	1	-0.666	0.231	1	1	0.556	0.333	1
ASE000626	NC_022307.1	A3SS	XTS00014192	-	intron:50014049-50014996	intron:50014517-50014996	NA	NA	1	NA	NA	NA	NA	NA	0.825	0.614	0.915	0.531	1	NA	NA	NA	NA	NA	NA	1
ASE000627	NC_022293.1	A3SS	XTS00000377	-	intron:67948835-67949692	intron:67948838-67949692	-0.292	0.22	0.158	-0.193	0.425	0.005	0.131	0.023	0.263	0.235	-0.266	0.01	0.468	0.265	-0.003	0.069	0.063	0.216	0.021	0.289
ASE000628	NC_022304.1	A3SS	XTS00011898	-	intron:52415631-52416357	intron:52415640-52416357	0.562	0.701	0.591	0.567	0.749	0.627	0.699	0.595	0.758	0.469	0.855	0.654	0.743	0.65	0.573	0.822	0.655	0.652	0.702	0.717
ASE000629	NC_022294.1	A3SS	XTS00001142	+	intron:17530697-17531839	intron:17530697-17531833	0.984	0.924	0.934	0.954	NA	NA	NA	NA	0.919	0.933	0.948	0.915	NA	NA	NA	NA	-0.02	NA	NA	1
ASE000630	NC_022314.1	A3SS	XTS00020307	-	intron:52105641-52110792	intron:52106482-52110792	1	-0.333	NA	1	0.333	NA	1	0.334	1	NA	NA	1	1	NA	1	NA	0.667	0.058	0.333	1
ASE000631	NC_022297.1	A3SS	XTS00004459	-	intron:5740004-5740175	intron:5740013-5740175	NA	1	1	0	1	1	1	1	1	1	NA	1	1	1	1	1	1	1	1	1
ASE000632	NC_022314.1	A3SS	XTS00020199	+	intron:49799875-49801752	intron:49799875-49801368	-0.438	-0.177	-0.419	-0.194	-0.155	-0.413	-0.295	0.001	-0.166	-0.268	0.14	-0.06	0.026	-1	-0.339	0.201	-0.04	-0.168	0.285	0.03
ASE000633	NC_022297.1	A3SS	XTS00005581	+	intron:98130912-98131041	intron:98130912-98131003	1	1	-0.13	1	1	1	1	0.844	0.435	0.623	1	0.333	1	1	0.799	1	1	1	1	1
ASE000634	NC_022297.1	A3SS	XTS00005581	+	intron:98130912-98131041	intron:98130912-98131009	NA	1	-1	NA	1	NA	NA	-1	-1	0	1	-1	1	1	0.444	1	NA	NA	NA	1
ASE000635	NC_022297.1	A3SS	XTS00005581	+	intron:98130912-98131009	intron:98130912-98131003	1	0	1	1	0.66	1	1	1	1	0.772	0.325	1	0.325	0.772	0.601	0.66	1	1	1	0.743
ASE000636	NC_022314.1	A3SS	XTS00020307	-	intron:52143312-52143595	intron:52143346-52143595	1	1	NA	-1	0.441	-1	1	-0.145	1	NA	-0.118	NA	1	NA	-1	0.224	0.263	0.741	0.447	-0.454
ASE000637	NC_022297.1	A3SS	XTS00005576	+	intron:98031208-98032541	intron:98031208-98031954	0.202	1	1	NA	0.834	1	1	NA	1	NA	NA	1	0.114	NA	1	1	0.705	0.62	1	1
ASE000638	NC_022315.1	A3SS	XTS00020828	-	intron:26632612-26632705	intron:26632636-26632705	0.659	0.653	0.725	0.728	0.623	0.859	0.375	0.615	0.842	0.639	0.523	0.651	0.433	0.715	0.611	0.722	0.492	0.737	0.709	0.667
ASE000639	NC_022313.1	A3SS	XTS00019419	+	intron:29963202-29963412	intron:29963202-29963403	1	0.349	0.725	1	0.333	0.825	0.354	0.86	1	0.59	0.347	0.723	0.825	1	-0.073	0.537	0.731	0.568	0.638	0.666
ASE000640	NC_022311.1	A3SS	XTS00017974	-	intron:33709256-33711946	intron:33709260-33711946	1	1	1	1	1	NA	-1	NA	NA	1	-1	1	1	NA	NA	NA	NA	NA	NA	NA
ASE000641	NC_022306.1	A3SS	XTS00013321	+	intron:65097100-65098239	intron:65097100-65098236	NA	NA	NA	NA	NA	-1	1	-1	NA	NA	NA	NA	NA	NA	NA	NA	NA	-1	NA	NA
ASE000642	NC_022309.1	A3SS	XTS00015951	-	intron:69006694-69007436	intron:69006697-69007436	NA	NA	NA	NA	0.629	0.301	0.533	0.825	1	NA	1	NA	1	0.395	-0.34	0.333	NA	NA	NA	NA
ASE000643	NC_022305.1	A3SS	XTS00012443	+	intron:51793661-51798698	intron:51793661-51794491	NA	NA	NA	1	NA	NA	-0.198	1	NA	NA	1	NA	1	1	1	1	0.145	0.487	0.867	0.834
ASE000644	NC_022305.1	A3SS	XTS00012443	+	intron:51793661-51794556	intron:51793661-51794491	NA	NA	NA	1	NA	NA	0	1	NA	NA	1	NA	1	-0.504	1	1	1	0.196	0.497	0.865
ASE000645	NC_022317.1	A3SS	XTS00022006	+	intron:18606248-18608419	intron:18606248-18608411	0.93	1	1	1	0.931	0.877	1	0.853	1	1	1	0.547	0.779	1	0.861	1	0.944	0.946	1	0.963
ASE000646	NW_005101198.1	A3SS	XTS00025730	+	intron:675700-678409	intron:675700-678403	1	0.155	0.727	-0.117	-0.271	0.453	-0.073	0.658	0.576	1	0	0.366	0.546	0.66	0.193	0.885	0.209	0.308	0.152	0.197
ASE000647	NW_005101198.1	A3SS	XTS00025730	+	intron:692321-694210	intron:692321-692435	-1	NA	NA	-0.332	-1	-1	-1	-1	0	-1	-1	-1	-1	-1	-1	-1	-1	-1	-1	-0.833
ASE000648	NC_022297.1	A3SS	XTS00004650	+	intron:27626468-27626874	intron:27626468-27626871	0.921	0.601	0.797	0.708	0.801	0.661	0.757	0.709	0.847	0.689	0.517	0.724	0.741	0.562	0.788	0.693	0.77	0.781	0.799	0.691
ASE000649	NC_022297.1	A3SS	XTS00004650	+	intron:27622495-27624128	intron:27622495-27624091	0.797	1	0.743	0.902	0.899	0.798	0.955	0.802	0.694	0.947	0.953	0.917	0.925	0.701	0.821	0.907	0.791	0.74	0.933	0.671
ASE000650	NC_022299.1	A3SS	XTS00007059	+	intron:14484544-14485789	intron:14484544-14484935	NA	1	NA	1	NA	NA	NA	NA	1	1	NA	-1	NA	NA	NA	NA	-1	1	NA	1
ASE000651	NC_022302.1	A3SS	XTS00010012	+	intron:39261493-39262578	intron:39261493-39262575	NA	NA	NA	NA	NA	NA	NA	NA	NA	-1	-1	NA	NA	NA	1	NA	0.105	0.059	0.221	0.162
ASE000652	NC_022299.1	A3SS	XTS00007059	+	intron:14484544-14484935	intron:14484544-14484858	NA	-1	1	-1	NA	NA	NA	NA	-1	-1	NA	NA	NA	NA	NA	NA	NA	-1	NA	-1
ASE000653	NC_022299.1	A3SS	XTS00007059	+	intron:14484544-14485109	intron:14484544-14484935	-1	-0.833	-1	0	-1	-1	-1	-1	0	0	-1	NA	-1	-1	NA	NA	-1	-0.905	-1	1
ASE000654	NC_022299.1	A3SS	XTS00007059	+	intron:14484544-14485789	intron:14484544-14484858	NA	NA	1	NA	NA	NA	NA	NA	NA	NA	NA	-1	NA	NA	NA	NA	-1	NA	NA	NA
ASE000655	NC_022299.1	A3SS	XTS00007059	+	intron:14484544-14485789	intron:14484544-14485109	1	1	1	1	1	1	1	1	1	1	1	-1	1	1	NA	NA	0.501	1	1	NA
ASE000656	NC_022299.1	A3SS	XTS00007059	+	intron:14484544-14485109	intron:14484544-14484858	-1	-1	0.336	-1	-1	-1	-1	-1	-1	-1	-1	NA	-1	-1	NA	NA	-1	-1	-1	NA
ASE000657	NC_022311.1	A3SS	XTS00018307	+	intron:42241948-42243868	intron:42241948-42242168	1	1	1	1	1	NA	1	1	NA	NA	NA	1	1	0.734	1	1	NA	NA	1	NA
ASE000658	NC_022310.1	A3SS	XTS00016935	-	intron:52196473-52198055	intron:52196534-52198055	NA	NA	NA	1	-0.569	0.403	0.716	-0.507	NA	1	-1	NA	NA	0.049	-1	1	NA	NA	NA	NA
ASE000659	NC_022295.1	A3SS	XTS00002147	-	intron:6692617-6704257	intron:6692632-6704257	0.473	-0.054	-1	-1	-0.506	-0.421	-0.163	-0.199	0	1	0.31	-1	0.171	-0.023	-0.163	0.761	0.642	0.153	-1	NA
ASE000660	NC_022302.1	A3SS	XTS00009971	+	intron:33614994-33615333	intron:33614994-33615327	-0.204	NA	NA	-1	0	-0.675	-1	0	1	0	-0.838	-0.301	-1	-1	-1	NA	-0.757	-1	-1	-1
ASE000661	NC_022302.1	A3SS	XTS00009971	+	intron:33620864-33621497	intron:33620864-33621432	0.453	1	1	0.499	0.776	1	0.598	0.598	1	0.881	0.881	0.263	0.598	1	NA	0.248	1	0.499	0.569	0.211
ASE000662	NC_022302.1	A3SS	XTS00009971	+	intron:33611650-33614272	intron:33611650-33612421	-1	NA	-1	0.467	NA	NA	-1	-1	-1	1	0.334	1	-1	NA	NA	NA	-1	-1	1	-1
ASE000663	NC_022302.1	A3SS	XTS00009971	+	intron:33620069-33620696	intron:33620069-33620200	1	0.467	0.258	0.185	0.121	0.637	-0.243	0.662	-0.104	0.291	0.197	-0.115	0.276	1	1	-0.857	0.176	-0.401	-0.238	0.109
ASE000664	NC_022310.1	A3SS	XTS00017001	-	intron:53786048-53786696	intron:53786078-53786696	1	0.745	0.745	1	1	NA	NA	1	0.592	0.864	0.625	0.73	1	1	NA	1	1	1	1	1
ASE000665	NC_022310.1	A3SS	XTS00017001	-	intron:53786736-53787932	intron:53786789-53787932	NA	NA	1	NA	NA	NA	NA	-1	-0.438	-0.073	-0.329	0.181	-0.174	-1	NA	NA	-0.333	NA	NA	NA
ASE000666	NC_022322.1	A3SS	XTS00024723	+	intron:54182552-54189457	intron:54182552-54189437	-0.457	-0.132	0.119	-0.342	0.215	0.269	0.183	0.235	-0.055	0.363	0.197	-0.501	0.253	0.317	0.163	0.339	0.3	0.163	0.29	0.364
ASE000667	NC_022303.1	A3SS	XTS00011074	-	intron:66772058-66773437	intron:66773285-66773437	-0.269	-0.761	-0.461	-0.641	-1	-1	-0.886	-0.975	-0.905	-0.377	-0.362	-0.069	-1	-1	-1	-0.949	-0.898	-0.914	-0.866	-0.881
ASE000668	NC_022307.1	A3SS	XTS00014158	+	intron:48230866-48231203	intron:48230866-48230951	NA	-0.745	-0.111	-0.799	-0.273	-0.333	0.334	-0.437	-1	-1	-0.443	0	-0.777	0.333	-1	-0.666	-0.607	-0.599	-1	-1
ASE000669	NC_022303.1	A3SS	XTS00011074	-	intron:66740281-66750548	intron:66749644-66750548	-0.343	-0.485	-0.246	-0.529	1	1	0.501	0.834	-0.165	-0.419	-0.509	-0.365	1	1	NA	-0.332	0.62	0.556	0.601	0.467
ASE000670	NC_022303.1	A3SS	XTS00010552	-	intron:2429391-2430368	intron:2429455-2430368	NA	NA	1	NA	1	NA	NA	-1	NA	NA	NA	NA	NA	NA	NA	NA	0.199	-1	NA	NA
ASE000671	NC_022303.1	A3SS	XTS00010552	-	intron:2429391-2430368	intron:2429908-2430368	NA	1	1	NA	NA	NA	NA	-1	NA	NA	NA	NA	NA	NA	NA	NA	-0.666	0	1	1
ASE000672	NC_022302.1	A3SS	XTS00010414	-	intron:82206889-82208273	intron:82208131-82208273	-0.111	-0.833	-0.777	0.333	-0.205	-0.793	-0.696	-0.395	0.023	-0.777	-0.111	0.142	-0.387	-0.415	0.202	0.325	0.025	-0.186	-0.125	-0.043
ASE000673	NC_022295.1	A3SS	XTS00003370	-	intron:101923205-101923596	intron:101923208-101923596	1	0.731	1	0.876	0.797	0.787	0.808	0.847	0.681	0.948	0.742	0.887	0.897	0.794	0.796	0.82	0.757	0.848	0.828	0.731
ASE000674	NC_022316.1	A3SS	XTS00021444	-	intron:32987839-32994014	intron:32987842-32994014	NA	-1	-1	NA	-0.34	NA	-1	-1	-1	NA	-1	-1	-1	NA	NA	NA	-1	NA	-1	NA
ASE000675	NC_022315.1	A3SS	XTS00020469	-	intron:7176826-7177151	intron:7176869-7177151	1	1	1	1	1	0.886	1	1	1	1	1	1	1	1	1	1	1	0.523	1	1
ASE000676	NC_022313.1	A3SS	XTS00019490	+	intron:38791742-38792998	intron:38791742-38792800	1	0.905	1	1	1	1	1	0.677	0.705	1	0.779	0.334	0.667	0.734	0.201	1	0.845	0.869	0.776	0.885
ASE000677	NC_022321.1	A3SS	XTS00023572	-	intron:629329-634181	intron:630214-634181	-0.523	-0.472	-0.471	-0.827	-0.431	-0.373	-0.593	-0.532	-0.505	-0.809	-0.735	-0.609	-0.199	-0.321	-0.703	-0.621	-0.494	-0.36	-0.607	-0.415
ASE000678	NC_022307.1	A3SS	XTS00014158	+	intron:48230447-48230779	intron:48230447-48230739	NA	-1	NA	-1	NA	NA	NA	NA	NA	NA	NA	1	NA	NA	0.432	-1	NA	NA	1	-1
ASE000679	NC_022321.1	A3SS	XTS00023572	-	intron:629325-634181	intron:630214-634181	0.879	0.747	1	1	0.901	0.693	0.783	0.767	0.521	0.69	0.399	0.612	0.926	0.491	1	0.953	0.759	0.505	0.81	0.64
ASE000680	NC_022321.1	A3SS	XTS00023572	-	intron:629325-634181	intron:629329-634181	0.932	0.81	1	1	0.915	0.672	0.802	0.789	0.591	0.769	0.537	0.693	0.938	0.502	1	0.964	0.793	0.522	0.858	0.658
ASE000681	NC_022321.1	A3SS	XTS00023572	-	intron:621273-622782	intron:621289-622782	-0.95	-0.787	-0.369	-1	-0.849	-0.861	-0.943	-0.681	-0.731	-0.082	-0.811	-1	-0.229	-0.694	-1	-0.761	-0.698	-0.771	-0.793	-0.727
ASE000682	NC_022303.1	A3SS	XTS00011504	-	intron:101501746-101502563	intron:101501782-101502563	-0.754	-0.491	-0.899	-0.863	0.053	0.026	0.119	-0.605	-0.279	-0.185	0.432	-0.517	-0.499	-0.241	0.118	0.521	-0.361	0.051	-0.222	-0.547
ASE000683	NC_022299.1	A3SS	XTS00007619	+	intron:47751926-47753235	intron:47751926-47753115	NA	NA	NA	NA	0.799	0.584	0.793	0.545	NA	NA	1	1	NA	NA	NA	NA	NA	1	NA	NA
ASE000684	NC_022299.1	A3SS	XTS00007619	+	intron:47751926-47753232	intron:47751926-47753115	NA	NA	NA	NA	0.695	0.739	0.87	0.646	NA	NA	1	1	NA	NA	NA	NA	NA	1	NA	NA
ASE000685	NW_005103362.1	A3SS	XTS00026498	+	intron:18781-20165	intron:18781-20162	NA	1	0.711	0.326	0.396	0.495	0.496	0.162	0.333	1	0.596	0.496	-0.504	0.333	-1	-1	-0.036	0.333	0.051	0
ASE000686	NC_022297.1	A3SS	XTS00005190	-	intron:68132596-68134527	intron:68132606-68134527	-0.012	-0.609	0.882	-0.404	0.479	0.256	1	0.245	-0.333	-0.265	-0.619	-0.275	-0.229	0.2	-0.423	-0.012	0.036	-0.662	-0.097	-0.012
ASE000687	NC_022305.1	A3SS	XTS00012586	+	intron:59256003-59256893	intron:59256003-59256872	0.353	0.624	-0.123	-0.025	0.146	0.681	0.439	-0.133	0.482	-0.125	0.145	0.154	0.053	0.077	0.065	-0.054	0.427	0.3	0.366	0.161
ASE000688	NC_022301.1	A3SS	XTS00008967	+	intron:19310522-19315907	intron:19310522-19314921	-1	NA	NA	NA	1	-1	NA	-1	1	NA	NA	1	1	NA	-1	-1	-0.377	-0.683	1	0
ASE000689	NC_022308.1	A3SS	XTS00014680	+	intron:877677-879530	intron:877677-878754	NA	1	NA	NA	NA	NA	NA	NA	NA	NA	NA	NA	NA	NA	NA	NA	1	1	NA	-1
ASE000690	NC_022308.1	A3SS	XTS00014680	+	intron:877677-879568	intron:877677-878754	NA	1	NA	NA	NA	-1	NA	NA	NA	NA	NA	NA	NA	NA	NA	NA	1	1	NA	NA
ASE000691	NC_022308.1	A3SS	XTS00014680	+	intron:877677-879568	intron:877677-879530	NA	NA	NA	NA	NA	-1	NA	NA	NA	NA	NA	NA	NA	NA	NA	NA	NA	NA	NA	1
ASE000692	NC_022304.1	A3SS	XTS00011979	+	intron:74420682-74421305	intron:74420682-74421302	0.451	0.633	0.758	0.58	0.627	0.73	0.747	0.701	0.551	0.865	0.462	0.494	0.779	0.664	0.633	0.759	0.803	0.827	0.715	0.837
ASE000693	NC_022294.1	A3SS	XTS00001952	+	intron:126890945-126891630	intron:126890945-126891360	0.001	0.029	0.333	-0.054	-0.235	-0.043	-0.629	-0.406	0.049	0.315	-0.528	-0.131	0.02	0.645	0.168	-0.044	-0.209	-0.159	-0.275	-0.203
ASE000694	NC_022312.1	A3SS	XTS00019100	+	intron:64765816-64767070	intron:64765816-64766956	-0.295	-0.763	-0.105	-0.633	-0.469	-0.893	-0.195	-0.583	-0.626	-0.333	-0.689	-0.923	0.023	-0.546	-0.803	-0.831	-0.507	-0.136	-0.096	-0.499
ASE000695	NC_022307.1	A3SS	XTS00013863	-	intron:41396250-41396773	intron:41396253-41396773	-0.621	-0.459	-0.421	-0.251	-0.019	0.027	-0.198	-0.363	-0.262	-0.041	-0.192	-0.045	-0.411	-0.308	-0.035	-0.019	0.005	-0.259	-0.281	-0.027
ASE000696	NC_022295.1	A3SS	XTS00003270	-	intron:97145484-97145670	intron:97145526-97145670	0.918	0.803	0.882	0.914	0.763	0.912	0.83	0.886	0.882	0.636	0.857	0.735	0.815	0.85	0.805	0.971	0.831	0.917	0.94	0.899
ASE000697	NC_022300.1	A3SS	XTS00008342	-	intron:57823790-57823981	intron:57823813-57823981	0.543	0.716	0.629	0.661	0.599	0.696	0.61	0.505	0.629	0.889	0.821	0.583	0.521	0.957	0.615	0.762	0.625	0.675	0.689	0.663
ASE000698	NC_022300.1	A3SS	XTS00008342	-	intron:57823176-57823656	intron:57823208-57823656	0.929	0.699	0.821	0.862	0.853	0.907	0.727	0.895	0.833	0.703	0.653	0.777	0.877	0.873	0.631	0.926	0.91	0.94	0.8	0.977
ASE000699	NC_022300.1	A3SS	XTS00008342	-	intron:57826112-57826613	intron:57826117-57826613	0.829	0.907	0.672	0.807	0.861	0.819	0.872	0.951	0.876	0.798	0.715	0.798	0.944	0.908	0.777	0.594	0.821	0.847	0.898	0.774
ASE000700	NC_022306.1	A3SS	XTS00013054	-	intron:19126273-19126843	intron:19126276-19126843	0.689	0.663	0.615	0.445	0.693	0.774	0.378	0.667	0.562	0.671	0.588	0.705	0.694	0.67	0.908	0.527	0.619	0.691	0.633	0.567
ASE000701	NC_022304.1	A3SS	XTS00011898	-	intron:52385631-52386265	intron:52385634-52386265	1	0.568	1	-0.003	1	0.796	0.634	0.848	1	0.775	0.831	1	0.769	1	1	0.775	0.887	0.615	0.775	1
ASE000702	NC_022313.1	A3SS	XTS00019311	-	intron:20813147-20868954	intron:20813150-20868954	-0.008	-0.34	-1	-1	-0.785	-0.869	-0.708	-0.869	-1	-0.669	-1	-1	-1	NA	NA	NA	NA	-1	NA	NA
ASE000703	NC_022310.1	A3SS	XTS00016623	-	intron:45286856-45286992	intron:45286913-45286992	NA	NA	NA	NA	0.88	0.915	0.85	0.851	1	NA	NA	1	0.885	1	1	1	NA	NA	NA	NA
ASE000704	NC_022310.1	A3SS	XTS00016623	-	intron:45284171-45284703	intron:45284514-45284703	NA	NA	NA	NA	-0.023	-0.051	0.343	-0.033	1	NA	NA	NA	-0.286	0.779	1	-0.498	NA	NA	NA	NA
ASE000705	NC_022310.1	A3SS	XTS00016623	-	intron:45285512-45285615	intron:45285539-45285615	NA	NA	NA	NA	0.913	0.44	0.855	0.613	NA	NA	NA	NA	0.545	1	NA	-0.094	NA	NA	NA	NA
ASE000706	NC_022303.1	A3SS	XTS00011604	-	intron:104442732-104445762	intron:104442861-104445762	1	NA	1	1	1	NA	1	NA	1	1	1	1	0.734	NA	NA	NA	1	0.501	1	NA
ASE000707	NC_022314.1	A3SS	XTS00019932	+	intron:14546153-14547923	intron:14546153-14546458	-0.198	-0.53	-0.428	-0.597	-0.772	-0.889	-0.691	-0.806	-0.427	-0.406	-0.238	-0.207	-0.405	-0.359	-0.639	-0.455	-0.599	-0.574	-0.554	-0.676
ASE000708	NC_022314.1	A3SS	XTS00019932	+	intron:14571268-14573052	intron:14571268-14573049	-0.475	-0.356	-0.361	-0.203	-0.308	-0.237	-0.19	-0.058	-0.326	-0.285	-0.351	-0.327	-0.149	-0.16	-0.303	-0.256	-0.206	-0.283	-0.251	-0.287
ASE000709	NC_022294.1	A3SS	XTS00001051	+	intron:2086462-2100591	intron:2086462-2100588	0.522	0.614	0.476	0.493	0.525	0.547	0.521	0.625	0.435	0.552	0.666	0.45	0.715	0.463	0.5	0.307	0.643	0.552	0.568	0.447
ASE000710	NC_022294.1	A3SS	XTS00001480	-	intron:83844541-83851734	intron:83844731-83851734	NA	NA	-1	NA	NA	1	1	1	1	1	NA	NA	1	NA	NA	NA	1	0.112	0.715	1
ASE000711	NC_022314.1	A3SS	XTS00020325	+	intron:52538651-52539043	intron:52538651-52539040	-0.854	-0.405	-0.637	-1	-0.338	-1	-1	-0.604	-1	-0.869	-0.639	-1	-0.008	NA	-1	1	0.33	-1	-1	-1
ASE000712	NC_022298.1	A3SS	XTS00006102	+	intron:58674367-58682994	intron:58674367-58682907	NA	-0.258	NA	0	NA	NA	NA	NA	0.287	0.24	0.297	0.143	NA	NA	NA	NA	0.406	NA	NA	NA
ASE000713	NC_022298.1	A3SS	XTS00006102	+	intron:58729702-58732686	intron:58729702-58732683	-0.559	-0.395	-0.634	-0.475	-0.387	-0.373	-0.299	-0.221	-0.511	-0.641	-0.594	-0.552	-0.343	-0.749	-0.113	-0.141	-0.629	-0.446	0.029	-0.592
ASE000714	NC_022314.1	A3SS	XTS00020087	-	intron:42836159-42836661	intron:42836165-42836661	0.863	0.159	-0.685	-0.52	0.106	-0.434	0.241	-0.287	-0.347	-0.442	-0.783	-0.331	0.161	0.123	-0.089	-0.117	0.29	-0.203	-0.883	-0.025
ASE000715	NC_022295.1	A3SS	XTS00002734	+	intron:30110152-30110486	intron:30110152-30110483	NA	0	-0.504	NA	0.383	0.161	0.201	0.046	NA	0.594	-0.008	NA	-0.011	-0.573	0.219	0.233	-0.129	0.163	-0.034	-0.006
ASE000716	NW_005101907.1	A3SS	XTS00026248	+	intron:62514-65613	intron:62514-65609	1	1	0	-0.385	0.711	0.259	0.717	0.594	0.548	1	0.497	0.864	0.685	0.555	0.335	0.318	0.328	0.394	0.333	NA
ASE000717	NW_005101907.1	A3SS	XTS00026248	+	intron:62540-65613	intron:62540-65609	-0.009	0.246	-1	1	-0.349	0.248	-0.078	-0.355	-0.233	-0.406	0.333	0.132	0.219	0.305	0.299	-0.19	-0.097	-0.059	-0.099	0.065
ASE000718	NC_022302.1	A3SS	XTS00009950	-	intron:32933781-32934575	intron:32933810-32934575	0.6	0.583	1	0.35	0.85	0.881	0.943	0.857	0.727	0.724	0.933	1	0.894	1	0.696	0.807	0.844	0.957	0.837	0.8
ASE000719	NC_022305.1	A3SS	XTS00012206	-	intron:28244510-28247420	intron:28246922-28247420	0.779	1	1	0.667	0.078	0.205	0.491	0.185	0.112	1	0.667	1	0.801	1	1	0.889	0.797	0.643	0.806	0.495
ASE000720	NC_022294.1	A3SS	XTS00001272	-	intron:34031240-34040482	intron:34031243-34040482	1	1	1	1	1	0.807	0.887	1	NA	NA	NA	NA	NA	1	NA	NA	NA	NA	NA	NA
ASE000721	NC_022310.1	A3SS	XTS00017128	+	intron:55972811-55974427	intron:55972811-55974411	-0.837	-0.831	-0.963	-0.837	-0.772	-0.89	-0.92	-0.608	-0.839	-0.925	-0.919	-1	-0.713	-0.914	-0.883	-0.795	-0.764	-0.914	-0.675	-0.708
ASE000722	NC_022294.1	A3SS	XTS00001920	+	intron:125809090-125811409	intron:125809090-125810392	-0.332	1	1	1	1	1	NA	NA	1	NA	NA	NA	1	NA	NA	NA	1	-0.643	1	0.734
ASE000723	NC_022303.1	A3SS	XTS00011545	-	intron:102835086-102836130	intron:102835196-102836130	1	1	1	0.565	0.68	1	0.903	1	1	1	1	1	0.516	0.151	0.333	0.787	0.42	0.823	0.491	0.637
ASE000724	NC_022303.1	A3SS	XTS00011545	-	intron:102834567-102834983	intron:102834572-102834983	-0.016	1	1	1	1	1	0.728	1	0	1	0.492	1	1	1	1	0.773	0.782	0.731	0.648	0.817
ASE000725	NC_022310.1	A3SS	XTS00016074	-	intron:1218689-1219062	intron:1218785-1219062	-0.371	NA	-1	NA	-0.791	-0.863	-0.879	-0.863	0.481	NA	0.362	-1	1	NA	-1	NA	-0.186	NA	NA	-0.779
ASE000726	NC_022314.1	A3SS	XTS00020118	-	intron:47028505-47029359	intron:47028508-47029359	NA	NA	1	1	0.631	0.712	1	1	1	1	-0.008	NA	0.952	NA	NA	NA	0.551	0.249	0.237	0.664
ASE000727	NC_022314.1	A3SS	XTS00020118	-	intron:47103896-47108904	intron:47103995-47108904	NA	1	NA	NA	1	1	1	0.817	NA	NA	NA	1	1	NA	NA	NA	1	1	1	1
ASE000728	NC_022305.1	A3SS	XTS00012662	-	intron:62338053-62350247	intron:62338077-62350247	0.739	0.727	0.739	0.607	0.77	0.845	0.804	0.845	0.661	0.702	0.688	0.846	0.779	0.831	0.823	0.688	0.771	0.806	0.789	0.79
ASE000729	NC_022295.1	A3SS	XTS00002550	+	intron:18740083-18751086	intron:18740083-18751013	0	-1	NA	-1	NA	NA	NA	NA	NA	NA	NA	NA	NA	NA	NA	NA	NA	NA	NA	1
ASE000730	NC_022295.1	A3SS	XTS00002550	+	intron:18740083-18751013	intron:18740083-18749544	0	1	NA	NA	NA	NA	NA	NA	NA	NA	NA	NA	NA	NA	NA	NA	NA	NA	NA	-1
ASE000731	NW_005101170.1	A3SS	XTS00025628	+	intron:121906-122551	intron:121906-122512	NA	-0.931	-1	-0.887	-0.597	-0.913	-1	-0.815	-0.566	-0.821	-0.733	-0.833	-0.729	-0.421	-0.616	-0.815	-0.873	-0.788	-0.833	-0.795
ASE000732	NC_022316.1	A3SS	XTS00021348	+	intron:5204108-5206848	intron:5204108-5206738	NA	0.333	1	NA	NA	NA	NA	NA	1	NA	-1	1	NA	NA	NA	NA	NA	0.347	NA	0.333
ASE000733	NC_022299.1	A3SS	XTS00006610	+	intron:3546485-3556651	intron:3546485-3556646	1	1	0.965	1	0.931	0.838	0.866	0.875	0.954	0.886	0.935	0.715	1	1	1	1	0.947	0.851	0.866	0.887
ASE000734	NC_022297.1	A3SS	XTS00005159	-	intron:65444928-65447923	intron:65445926-65447923	0.333	0.225	0.834	0.143	0.29	-0.283	-0.237	0.021	0.644	-0.257	1	1	0.597	0.355	0.001	0.495	0.63	0.514	0.677	0.271
ASE000735	NC_022297.1	A3SS	XTS00005159	-	intron:65428148-65437610	intron:65428215-65437610	1	1	1	1	1	1	1	1	1	NA	0.333	1	1	1	1	1	1	NA	1	1
ASE000736	NW_005101845.1	A3SS	XTS00026224	-	intron:44279-44385	intron:44299-44385	NA	-1	0	NA	-1	-1	-0.333	-1	NA	-0.333	0	-1	-1	0	1	1	0	-1	NA	NA
ASE000737	NC_022317.1	A3SS	XTS00021781	+	intron:2017056-2018050	intron:2017056-2017388	-1	NA	NA	-1	-1	-1	-1	-0.866	-1	-1	NA	NA	1	NA	NA	NA	-0.332	NA	0	-1
ASE000738	NC_022309.1	A3SS	XTS00015794	-	intron:60753693-60754283	intron:60753757-60754283	1	NA	NA	NA	0.845	1	0.917	1	NA	1	0	NA	1	NA	1	1	1	1	1	0.777
ASE000739	NC_022309.1	A3SS	XTS00015794	-	intron:60745214-60746913	intron:60745244-60746913	NA	NA	NA	NA	1	NA	-0.104	1	NA	NA	NA	NA	-0.104	NA	NA	NA	1	1	NA	NA
ASE000740	NC_022310.1	A3SS	XTS00017264	-	intron:59170833-59174002	intron:59173925-59174002	1	0.81	1	-0.332	-0.598	0	1	1	0.667	0.446	1	0.779	1	1	NA	1	1	0.779	0.734	0.734
ASE000741	NC_022314.1	A3SS	XTS00020256	-	intron:50765092-50766201	intron:50765148-50766201	-0.733	-0.787	-0.779	-0.758	-0.798	-0.95	-0.77	-0.875	-0.877	-0.879	-0.865	-0.883	-0.766	-0.925	-0.922	-0.843	-0.749	-0.722	-0.788	-0.786
ASE000742	NC_022293.1	A3SS	XTS00000851	-	intron:133779243-133993133	intron:133779247-133993133	NA	-1	NA	NA	0.493	0.048	-0.012	-1	NA	1	1	NA	NA	NA	NA	-1	-1	-1	NA	NA
ASE000743	NC_022299.1	A3SS	XTS00007242	-	intron:26477532-26484503	intron:26477535-26484503	-0.111	0.011	-0.057	0.348	-0.107	-0.4	-0.118	-0.44	0.175	-0.082	-0.005	-0.503	0.151	-0.065	-0.181	-0.122	-0.015	0.003	-0.009	-0.125
ASE000744	NC_022307.1	A3SS	XTS00014384	-	intron:73405773-73407329	intron:73406646-73407329	0.556	1	1	1	0.734	-0.065	1	0.81	1	NA	1	1	1	0.467	1	1	1	0.557	0.565	0.289
ASE000745	NC_022308.1	A3SS	XTS00014985	+	intron:40157987-40158278	intron:40157987-40158225	-1	-1	-1	-1	-1	-0.935	-0.979	-0.948	-0.837	-1	-0.98	-0.949	-0.945	-0.917	-1	-1	-0.844	-0.82	-0.779	-0.786
ASE000746	NC_022309.1	A3SS	XTS00015973	+	intron:69714430-69719496	intron:69714430-69718885	0.287	1	0.467	0.556	0.158	0.779	0.219	0.603	-0.332	1	1	0.201	0.183	1	1	0.335	0.619	0.561	0.436	0.557
ASE000747	NC_022309.1	A3SS	XTS00015973	+	intron:69721777-69723253	intron:69721777-69723120	0.667	1	0.334	1	0.795	1	0.879	0.889	1	1	1	NA	0.309	1	1	1	0.867	1	0.519	0.779
ASE000748	NC_022296.1	A3SS	XTS00004195	-	intron:98420227-98420724	intron:98420230-98420724	NA	NA	NA	NA	1	NA	NA	1	1	0.664	1	1	1	1	1	NA	0.855	-0.008	0.496	1
ASE000749	NC_022299.1	A3SS	XTS00006645	+	intron:4372682-4373216	intron:4372682-4373203	-1	0	-0.534	0	-1	-0.081	-0.523	-0.043	-0.048	-1	-1	-0.333	-0.471	0.321	-0.455	-0.091	-0.425	-0.564	-0.295	-0.441
ASE000750	NC_022313.1	A3SS	XTS00019789	+	intron:66186729-66188710	intron:66186729-66186812	NA	1	NA	-1	NA	NA	NA	NA	NA	-1	-1	-0.198	NA	-1	NA	NA	NA	NA	NA	NA
ASE000751	NC_022307.1	A3SS	XTS00014213	+	intron:50979511-50982819	intron:50979511-50982816	-0.706	-0.545	-0.745	-0.861	-0.609	-0.369	-0.539	-0.657	-0.591	-0.271	-0.693	-0.31	-0.581	-0.588	-0.605	-0.587	-0.535	-0.529	-0.504	-0.573
ASE000752	NC_022322.1	A3SS	XTS00025070	+	intron:82742914-82745664	intron:82742914-82745661	0.752	0.687	0.763	0.764	0.749	0.677	0.687	0.692	0.746	0.665	0.599	0.645	0.749	0.665	0.719	0.707	0.733	0.78	0.669	0.737
ASE000753	NC_022307.1	A3SS	XTS00013794	+	intron:32707150-32711579	intron:32707150-32711531	0.911	0.719	0.89	0.419	0.552	0.329	0.779	0.722	0.653	0.383	0.779	0.755	0.667	0.618	0.529	0.478	0.71	0.685	0.805	0.66
ASE000754	NC_022307.1	A3SS	XTS00013794	+	intron:32706873-32706965	intron:32706873-32706960	0.947	1	1	0.937	0.867	0.899	0.902	0.751	0.667	0.875	0.875	0.573	0.813	0.835	0.941	0.777	0.807	0.683	0.91	0.699
ASE000755	NC_022306.1	A3SS	XTS00013427	+	intron:79782231-79783141	intron:79782231-79782761	-1	-1	-1	-1	-1	-1	-1	-1	-1	-1	-1	-1	-1	0	-1	-0.599	-1	-1	-1	-1
ASE000756	NC_022295.1	A3SS	XTS00002337	-	intron:13153814-13154049	intron:13153859-13154049	0.055	0.617	-0.121	-0.46	-0.072	0.067	0.17	0.38	0.209	0.858	0.141	0.419	0.269	0.587	0.318	0.559	0.049	0.077	0.391	-0.459
ASE000757	NC_022295.1	A3SS	XTS00002337	-	intron:13153814-13154049	intron:13153899-13154049	0.355	0.761	0.276	0.085	0.233	0.585	0.5	0.611	0.443	0.929	0.415	0.739	0.644	0.786	0.687	0.797	0.392	0.512	0.659	0.189
ASE000758	NC_022295.1	A3SS	XTS00002337	-	intron:13153859-13154049	intron:13153899-13154049	0.594	0.516	0.483	1	0.663	0.934	0.658	0.573	0.818	0.797	0.679	0.906	0.779	0.791	0.674	0.76	0.426	0.841	0.659	0.714
ASE000759	NC_022300.1	A3SS	XTS00008440	.	intron:62630644-62631077	intron:62630650-62631077	NA	NA	NA	NA	NA	1	NA	NA	NA	NA	NA	NA	NA	1	NA	NA	NA	1	0.588	1
ASE000760	NC_022299.1	A3SS	XTS00007536	+	intron:41967271-41967687	intron:41967271-41967609	NA	NA	1	NA	1	NA	NA	NA	NA	NA	1	0	1	-1	1	NA	0.691	1	1	0.766
ASE000761	NC_022299.1	A3SS	XTS00007536	+	intron:41964188-41967025	intron:41964188-41967002	-0.371	NA	-1	-0.702	-0.205	-0.759	0.298	-0.547	NA	-1	-0.217	0	-0.064	-0.167	-0.63	-0.399	-0.505	-0.457	-0.458	-0.483
ASE000762	NC_022303.1	A3SS	XTS00011607	-	intron:104860263-104865458	intron:104860265-104865458	NA	NA	NA	1	1	1	1	-1	NA	1	NA	NA	-1	NA	NA	NA	1	NA	NA	NA
ASE000763	NW_005102231.1	A3SS	XTS00026361	-	intron:4941-5857	intron:4968-5857	NA	NA	NA	NA	1	NA	NA	-1	NA	NA	1	NA	NA	NA	1	NA	0.705	0.333	0.044	0.832
ASE000764	NC_022308.1	A3SS	XTS00015266	-	intron:62104970-62150160	intron:62104973-62150160	0.62	1	NA	1	-0.202	0.04	0.471	0.543	-1	1	1	-1	0.439	-0.003	-1	1	0.159	1	0.159	0
ASE000765	NC_022321.1	A3SS	XTS00024079	-	intron:41006293-41009492	intron:41006296-41009492	-0.504	0.165	1	0.663	1	0.33	0.663	0.855	NA	-1	1	0.663	0	-0.34	0.333	NA	-0.003	0.443	-0.143	0.731
ASE000766	NC_022306.1	A3SS	XTS00013205	-	intron:41366279-41366781	intron:41366341-41366781	1	1	NA	-1	1	1	1	NA	1	1	NA	NA	1	1	NA	1	1	1	1	1
ASE000767	NC_022294.1	A3SS	XTS00001443	-	intron:72227466-72228143	intron:72227500-72228143	NA	NA	NA	NA	0.977	0.921	0.945	0.921	NA	NA	NA	NA	NA	1	1	-0.118	1	1	0.224	0
ASE000768	NC_022294.1	A3SS	XTS00001443	-	intron:72211583-72213859	intron:72211607-72213859	NA	NA	NA	NA	-0.512	-0.501	-0.315	-0.303	NA	0	NA	NA	1	-0.082	0.089	0.093	-0.389	1	0.458	-0.802
ASE000769	NC_022313.1	A3SS	XTS00019264	-	intron:19011692-19013125	intron:19011936-19013125	-0.716	-0.754	-0.225	-0.645	-0.625	-0.747	-0.671	-0.691	-0.837	-0.575	-0.717	-0.623	-0.547	-0.682	-0.895	-0.362	-0.496	-0.5	-0.685	-0.637
ASE000770	NC_022311.1	A3SS	XTS00018344	-	intron:43318385-43318768	intron:43318647-43318768	0.556	-0.333	0.734	-0.17	0.712	0.715	1	0.61	-0.259	-0.008	0.474	0.1	0.701	1	1	1	0.939	0.775	0.951	0.86
ASE000772	NC_022307.1	A3SS	XTS00014307	-	intron:61636887-61643664	intron:61636908-61643664	-1	NA	NA	NA	-1	-1	-1	-1	NA	NA	NA	NA	-0.646	NA	-1	-1	NA	NA	NA	NA
ASE000773	NW_005101496.1	A3SS	XTS00025976	+	intron:87374-101638	intron:87374-101634	1	NA	-1	NA	1	0.49	NA	1	NA	1	NA	1	NA	NA	NA	NA	NA	1	1	1
ASE000774	NC_022302.1	A3SS	XTS00010255	+	intron:68389181-68395317	intron:68389181-68395039	0.366	0.556	0.705	1	0.747	0.48	0.586	0.889	1	0.399	1	1	0.344	1	0.715	0.852	0.721	0.773	1	0.612
ASE000775	NC_022302.1	A3SS	XTS00010255	+	intron:68389181-68396067	intron:68389181-68395317	0.333	-0.333	1	-1	-0.111	1	0.333	1	-1	1	-1	NA	0.667	-1	-0.333	1	0.201	0.333	NA	1
ASE000776	NC_022306.1	A3SS	XTS00013389	-	intron:75639677-75640515	intron:75639759-75640515	-0.067	-0.453	0.805	0.377	-0.009	0.202	-0.204	-0.163	0.183	-0.285	-0.205	-0.551	0.4	1	NA	NA	0.698	-0.713	0.377	-0.292
ASE000777	NC_022310.1	A3SS	XTS00017025	+	intron:54075644-54076552	intron:54075644-54076546	NA	NA	1	NA	-1	NA	0	NA	NA	-1	NA	NA	-1	NA	NA	NA	NA	NA	-1	-1
ASE000778	NC_022295.1	A3SS	XTS00003051	-	intron:74820361-74823629	intron:74820364-74823629	0.33	0.664	0.496	0.597	0.165	0.24	0.731	1	0.831	-0.008	NA	0.663	0.775	0.696	1	0.333	0.35	0.775	1	0.663
ASE000779	NC_022295.1	A3SS	XTS00003051	-	intron:74820322-74823629	intron:74820364-74823629	1	1	0.6	1	1	1	1	0.353	1	1	NA	1	0.619	1	0.619	1	1	1	1	1
ASE000780	NC_022295.1	A3SS	XTS00003051	-	intron:74820322-74823629	intron:74820361-74823629	1	1	0.21	1	1	1	1	-0.566	1	1	NA	1	0	1	-1	1	1	1	NA	1
ASE000781	NC_022321.1	A3SS	XTS00023897	-	intron:35194259-35197933	intron:35194313-35197933	0.633	0.915	0.725	0.753	0.864	0.751	0.683	0.809	0.773	0.88	0.918	0.873	0.883	0.709	0.745	0.661	0.806	0.897	0.748	0.861
ASE000782	NC_022297.1	A3SS	XTS00004652	-	intron:27651442-27653398	intron:27652240-27653398	0.717	0.726	0.821	0.749	1	1	1	1	1	0.909	0.935	0.889	1	1	1	1	1	1	1	1
ASE000783	NC_022297.1	A3SS	XTS00004683	-	intron:29150514-29150758	intron:29150647-29150758	-0.778	-0.836	-0.757	-0.699	-0.772	-0.575	-0.763	-0.842	-0.775	-0.835	-0.729	-0.937	-0.872	-0.797	-0.467	-0.603	-0.727	-0.795	-0.719	-0.847
ASE000784	NC_022297.1	A3SS	XTS00004683	-	intron:29161249-29162175	intron:29161502-29162175	0.914	0.879	0.707	1	0.671	1	0.431	0.823	0.461	0.873	0.411	0.476	0.834	1	1	0.867	0.578	0.834	1	0.765
ASE000785	NC_022294.1	A3SS	XTS00001667	+	intron:106522437-106522885	intron:106522437-106522797	0.744	0.747	0.553	0.843	0.796	0.676	0.576	0.718	0.869	0.684	1	0.589	0.845	0.822	0.54	0.483	0.49	0.467	0.518	0.372
ASE000786	NC_022301.1	A3SS	XTS00008877	-	intron:1882937-1885136	intron:1884086-1885136	0.905	0.933	0.855	0.876	0.621	0.893	0.873	0.694	0.516	0.552	0.441	0.705	0.984	0.922	0.942	0.852	0.849	1	1	0.81
ASE000787	NC_022301.1	A3SS	XTS00008877	-	intron:1972675-1974720	intron:1972679-1974720	1	1	1	1	0.995	0.989	1	1	1	1	1	1	1	1	1	1	1	1	1	0.83
ASE000788	NC_022301.1	A3SS	XTS00008877	-	intron:1981297-1983510	intron:1981417-1983510	0.338	1	1	1	0.995	1	1	1	1	1	1	1	1	1	1	1	1	1	1	1
ASE000789	NC_022299.1	A3SS	XTS00007086	-	intron:15056966-15057052	intron:15056970-15057052	0.864	0.915	0.774	0.806	0.839	0.861	0.822	0.86	0.915	0.663	1	0.67	0.957	1	1	1	0.932	1	1	1
ASE000790	NC_022299.1	A3SS	XTS00007086	-	intron:15055723-15056838	intron:15055782-15056838	0.121	-0.73	0.577	-0.125	-0.471	-0.575	-0.507	-0.381	-0.063	-0.877	-0.746	-0.607	-0.566	0.405	0.254	-0.333	-0.297	-0.503	0.149	0.005
ASE000791	NC_022299.1	A3SS	XTS00007086	-	intron:15054731-15054958	intron:15054857-15054958	-0.202	-0.045	-0.221	-0.247	-0.251	-0.447	-0.03	-0.085	1	0.029	-0.432	0.311	-0.163	-0.292	-0.402	-0.243	0.097	-0.057	-0.011	0.061
ASE000792	NC_022321.1	A3SS	XTS00023897	-	intron:35194262-35197933	intron:35194313-35197933	1	0.867	0.941	0.937	0.857	0.84	0.853	0.694	0.882	0.757	0.867	0.925	0.793	0.791	0.802	0.833	0.779	0.831	0.876	0.838
ASE000793	NC_022299.1	A3SS	XTS00007086	-	intron:15055329-15055630	intron:15055447-15055630	-0.547	-0.773	-1	-0.609	-0.446	-0.351	-0.541	-0.363	-0.287	-0.097	-0.454	-0.213	-0.185	0.189	0.709	-0.067	-0.124	0.379	-0.072	0.084
ASE000794	NC_022305.1	A3SS	XTS00012749	+	intron:70199650-70201104	intron:70199650-70201080	NA	NA	1	1	0.872	1	1	1	NA	NA	1	NA	1	1	NA	1	1	1	1	1
ASE000795	NC_022305.1	A3SS	XTS00012749	+	intron:70199219-70199557	intron:70199219-70199462	NA	NA	NA	-1	-1	-1	-1	-1	NA	-1	-1	NA	-0.779	1	NA	-1	-1	-1	-1	-1
ASE000796	NC_022305.1	A3SS	XTS00012749	+	intron:70199219-70199557	intron:70199219-70199507	NA	NA	1	0.178	-0.736	-0.851	-1	-1	NA	-0.736	-1	NA	-1	NA	NA	-1	-1	0.726	-0.055	-0.055
ASE000797	NC_022305.1	A3SS	XTS00012749	+	intron:70199219-70199507	intron:70199219-70199462	NA	NA	-1	-1	-1	-1	NA	NA	NA	-1	NA	NA	1	1	NA	NA	NA	-1	-1	-1
ASE000798	NC_022308.1	A3SS	XTS00015268	+	intron:62200738-62202440	intron:62200738-62202378	-0.819	-0.889	-0.876	-0.889	-0.892	-0.788	-0.803	-0.752	-0.878	-0.753	-0.743	-0.884	-0.829	-0.831	-0.753	-0.82	-0.801	-0.873	-0.779	-0.697
ASE000799	NC_022308.1	A3SS	XTS00015268	+	intron:62236921-62237479	intron:62236921-62237389	0.489	0.425	0.504	0.457	0.512	0.761	0.505	0.628	0.409	0.619	0.45	0.474	0.469	0.361	0.484	0.476	0.617	0.604	0.637	0.672
ASE000800	NC_022308.1	A3SS	XTS00015268	+	intron:62236921-62237446	intron:62236921-62237389	0.644	0.937	0.6	0.802	0.812	0.829	0.918	0.823	0.655	1	0.669	0.693	0.85	0.703	0.907	0.831	0.933	0.877	0.91	0.915
ASE000801	NC_022308.1	A3SS	XTS00015268	+	intron:62236921-62237479	intron:62236921-62237446	-0.248	-0.877	-0.186	-0.522	-0.571	0.073	-0.823	-0.367	-0.355	-1	-0.331	-0.374	-0.819	-0.565	-0.811	-0.671	-0.799	-0.612	-0.661	-0.474
ASE000802	NC_022321.1	A3SS	XTS00023897	-	intron:35194259-35197933	intron:35194262-35197933	-1	0.328	-0.634	-0.78	-0.008	-0.283	-0.486	0.207	-0.415	0.393	0.178	-0.275	-0.033	-0.206	-0.173	-0.319	-0.023	0.265	-0.397	0.046
ASE000803	NC_022302.1	A3SS	XTS00010077	+	intron:45941377-45947072	intron:45941377-45946912	1	0.779	0.361	1	0.479	0.847	0.852	1	0.796	0.677	0.751	0.334	0.76	1	1	0.736	0.867	0.719	0.879	1
ASE000804	NW_005101703.1	A3SS	XTS00026119	-	intron:98362-98709	intron:98433-98709	0	NA	-1	-1	NA	-1	-1	-0.48	-1	1	-1	-0.862	-1	-1	-1	-1	-0.781	-0.872	-0.809	-0.739
ASE000805	NW_005101703.1	A3SS	XTS00026119	-	intron:98804-100498	intron:100414-100498	1	1	1	0	NA	NA	1	1	1	1	NA	1	1	1	1	1	0.733	0.721	0.632	0.789
ASE000806	NC_022311.1	A3SS	XTS00017551	+	intron:18600390-18605646	intron:18600390-18604353	-1	-1	-1	-1	-0.929	-0.506	-0.599	-0.771	-1	-1	-1	-1	-1	-0.905	-1	-1	-0.92	-0.95	-0.888	-0.905
ASE000807	NC_022311.1	A3SS	XTS00017551	+	intron:18600390-18605646	intron:18600390-18603633	-0.925	-0.889	-0.866	-0.939	-0.961	-0.979	-1	-0.939	0.519	0.545	0.403	0.321	-1	-1	-1	-1	-0.91	-1	-1	-1
ASE000808	NC_022311.1	A3SS	XTS00017551	+	intron:18600390-18604353	intron:18600390-18603633	1	1	1	1	-0.666	-0.866	-1	-0.799	1	1	1	1	NA	-1	NA	NA	-0.298	-1	-1	-1
ASE000809	NC_022299.1	A3SS	XTS00006847	+	intron:9704818-9705453	intron:9704818-9705435	-0.362	-1	-1	-1	-0.517	1	-1	-0.575	NA	NA	1	NA	0.485	NA	NA	0.638	-0.415	-0.371	0.215	-0.688
ASE000810	NC_022299.1	A3SS	XTS00006847	+	intron:9705570-9718480	intron:9705570-9718444	0.625	1	1	0	0.062	0	-1	-0.719	1	NA	NA	NA	0.533	1	1	1	0.129	0.417	0.676	0.429
ASE000811	NC_022299.1	A3SS	XTS00006785	-	intron:8058901-8062132	intron:8058905-8062132	NA	1	0.575	-1	NA	NA	NA	NA	NA	0	0.661	0	0.474	0.377	0.632	0.394	NA	NA	NA	NA
ASE000812	NC_022294.1	A3SS	XTS00001609	+	intron:100754660-100770782	intron:100754660-100770771	NA	NA	1	1	1	0.333	-1	0	0	-1	1	1	1	0	NA	1	0.911	1	-0.368	1
ASE000813	NC_022303.1	A3SS	XTS00010550	-	intron:2323814-2324092	intron:2323834-2324092	-1	NA	NA	-1	-0.396	-0.822	-1	-0.822	NA	NA	NA	-1	1	NA	NA	-1	0	NA	NA	-1
ASE000814	NC_022318.1	A3SS	XTS00022910	+	intron:50091243-50094168	intron:50091243-50091691	-0.075	0.834	0.631	0.556	-0.04	0.189	0.229	0.633	-1	0.002	0.667	0.224	0.035	0.562	0.617	0.801	-0.068	-0.079	0.181	0.165
ASE000815	NC_022305.1	A3SS	XTS00012086	-	intron:10346329-10354099	intron:10346332-10354099	1	1	1	1	1	0.496	1	0	0.496	-0.052	0.01	0.429	0.887	1	0.333	0.831	1	1	0.193	0.865
ASE000816	NC_022305.1	A3SS	XTS00012086	-	intron:10354133-10359558	intron:10354894-10359558	0	0.333	NA	1	1	1	0	1	NA	0	0.333	1	1	1	0	1	1	0.501	1	1
ASE000817	NC_022313.1	A3SS	XTS00019323	-	intron:22403249-22405623	intron:22403256-22405623	0.643	0.482	0.957	0.713	0.486	1	0	-0.024	0.827	1	0.323	-0.518	0.905	NA	1	-1	0.675	1	0.333	0.611
ASE000818	NC_022321.1	A3SS	XTS00023875	+	intron:31119847-31139552	intron:31119847-31139535	-1	-1	-1	-0.639	-1	-1	-1	-1	-1	-1	-1	-1	-1	-1	-1	-1	-1	-1	NA	NA
ASE000819	NC_022297.1	A3SS	XTS00005200	+	intron:68965050-68968899	intron:68965050-68968747	-0.799	-1	-0.666	-1	-0.726	-0.866	-0.443	-0.666	NA	-1	NA	NA	-0.809	-0.666	-0.799	-1	-0.844	0.223	-0.633	-0.199
ASE000820	NC_022309.1	A3SS	XTS00015695	-	intron:52419432-52419592	intron:52419463-52419592	1	NA	1	1	0.805	1	1	1	0.707	1	0.287	1	1	1	1	1	0.937	1	1	1
ASE000821	NW_005101749.1	A3SS	XTS00026156	-	intron:101463-108416	intron:101507-108416	0.333	-0.449	-0.077	0.625	0.793	-0.458	-0.153	-0.142	-0.168	-0.301	-0.425	-0.406	-0.535	-1	-0.137	0.246	-0.451	-0.003	-0.178	0.235
ASE000822	NC_022296.1	A3SS	XTS00003958	+	intron:66417270-66420257	intron:66417270-66420110	NA	NA	NA	NA	0.067	-0.866	-0.797	-0.779	-0.777	-0.749	0	1	-1	NA	NA	NA	NA	NA	NA	NA
ASE000823	NC_022296.1	A3SS	XTS00003985	-	intron:69904681-69906842	intron:69904787-69906842	NA	1	1	1	1	1	1	0.789	1	1	1	0.875	1	0.989	0.973	0.975	1	0.978	0.987	1
ASE000824	NC_022294.1	A3SS	XTS00001716	.	intron:111331919-111336458	intron:111331931-111336458	0.765	0.103	0.543	0.158	NA	NA	1	1	NA	NA	NA	1	NA	1	NA	NA	1	NA	1	NA
ASE000825	NC_022302.1	A3SS	XTS00010467	-	intron:84928340-84931890	intron:84928373-84931890	1	0.777	0.783	0.719	0.84	0.885	0.77	0.669	0.792	0.582	0.414	0.667	0.86	0.863	0.768	0.752	0.675	0.799	0.903	0.815
ASE000826	NC_022301.1	A3SS	XTS00009424	-	intron:88153742-88157808	intron:88153747-88157808	1	1	1	-0.672	NA	NA	NA	NA	0.456	0.723	0.813	0.868	0.488	NA	1	NA	NA	NA	NA	NA
ASE000827	NC_022295.1	A3SS	XTS00002640	.	intron:21715482-21717450	intron:21715487-21717450	-1	NA	-1	-1	-0.899	-0.941	-0.945	-0.943	NA	NA	-1	1	-0.802	-0.901	-0.937	-0.881	NA	NA	NA	NA
ASE000828	NC_022314.1	A3SS	XTS00020379	+	intron:56406385-56406843	intron:56406385-56406785	-1	-1	-1	-1	-1	-1	-1	-0.903	-1	-1	-1	-1	-1	-1	-1	-1	-1	-1	-1	-1
ASE000829	NW_005101191.1	A3SS	XTS00025711	.	intron:34505-39288	intron:34508-39288	0.896	0.839	0.76	0.903	0.771	0.844	0.833	0.889	0.798	0.823	0.865	0.797	0.971	0.822	0.842	0.798	0.81	0.803	0.875	0.91
ASE000830	NC_022306.1	A3SS	XTS00012989	-	intron:11752473-11752576	intron:11752492-11752576	NA	NA	NA	NA	-0.881	-1	-1	-0.821	NA	-1	NA	NA	-0.775	NA	1	-1	NA	NA	NA	NA
ASE000831	NC_022306.1	A3SS	XTS00012989	-	intron:11751613-11752381	intron:11751988-11752381	NA	NA	NA	NA	-0.111	0.067	0.467	-0.032	NA	NA	NA	NA	0.309	1	1	NA	NA	1	1	NA
ASE000832	NW_005111852.1	A3SS	XTS00026697	-	intron:19359-20701	intron:19388-20701	-0.879	-1	-0.834	-0.764	-0.722	-0.938	-1	-0.763	-0.617	-1	-0.945	-0.701	-0.962	-1	-1	-0.191	-0.845	-0.899	-0.669	-0.857
ASE000833	NC_022319.1	A3SS	XTS00022978	-	intron:13912817-13915845	intron:13914432-13915845	0.661	0.793	0.81	0.637	0.966	1	0.985	0.916	0.761	0.932	0.889	0.635	0.922	1	0.822	0.909	0.897	0.8	0.714	0.885
ASE000834	NC_022305.1	A3SS	XTS00012344	-	intron:42057172-42059030	intron:42057199-42059030	1	1	NA	1	1	1	1	1	1	1	1	1	1	0.481	0.635	1	0.635	1	0.623	0.453
ASE000835	NC_022296.1	A3SS	XTS00003606	+	intron:7309392-7310719	intron:7309392-7310698	-0.588	-0.387	-0.477	-0.383	-0.375	-0.434	-0.51	-0.413	-0.547	-0.583	-0.539	-0.565	-0.511	-0.547	-0.561	-0.421	-0.373	-0.384	-0.363	-0.319
ASE000836	NC_022294.1	A3SS	XTS00002080	+	intron:135142794-135143051	intron:135142794-135142920	-0.598	1	-1	NA	-0.111	NA	-0.248	-1	1	NA	NA	-1	-1	-0.282	1	-0.214	-1	-1	-1	-1
ASE000837	NC_022310.1	A3SS	XTS00016621	+	intron:45258356-45258495	intron:45258356-45258471	1	1	1	1	1	1	0.333	1	1	1	1	1	1	1	1	1	1	1	1	1
ASE000838	NC_022314.1	A3SS	XTS00020108	-	intron:44229846-44231291	intron:44229883-44231291	-0.956	-0.827	-0.947	-0.551	-0.579	-0.669	-0.739	-0.534	-0.25	-0.711	-0.65	-0.629	-0.564	-0.686	-0.814	-0.532	-0.529	-0.459	-0.34	-0.259
ASE000839	NC_022309.1	A3SS	XTS00015676	-	intron:51651063-51651481	intron:51651160-51651481	0.693	0	-0.197	-0.28	-0.343	1	1	-0.372	0.416	1	0.22	1	-0.28	1	1	NA	1	1	0	1
ASE000840	NC_022295.1	A3SS	XTS00003072	-	intron:77738802-77743901	intron:77738805-77743901	1	NA	1	1	1	0.831	1	1	NA	NA	NA	NA	1	NA	NA	1	NA	NA	NA	NA
ASE000841	NW_005102245.1	A3SS	XTS00026366	+	intron:8328-9494	intron:8328-9448	0	NA	-1	1	-0.803	-1	0	-0.333	-1	-1	-1	NA	-1	-0.577	NA	-1	-1	-0.27	-0.597	-1
ASE000842	NW_005102245.1	A3SS	XTS00026366	+	intron:8328-9494	intron:8328-9398	-1	1	0.388	NA	0.416	-0.097	0.575	0.44	0	-0.333	0.333	1	0.459	-0.092	1	-0.333	0.169	0.421	0.25	0.753
ASE000843	NW_005102245.1	A3SS	XTS00026366	+	intron:8328-9448	intron:8328-9398	-1	1	1	-1	0.827	1	0.462	0.612	1	1	1	1	1	0.333	1	1	1	0.826	0.699	1
ASE000844	NW_005101056.1	A3SS	XTS00025487	-	intron:1684693-1685211	intron:1685086-1685211	-1	-1	-0.333	NA	1	1	1	1	1	NA	1	1	1	1	NA	1	1	1	1	1
ASE000845	NC_022307.1	A3SS	XTS00013896	-	intron:43213116-43215195	intron:43213121-43215195	1	1	1	1	1	0.829	1	1	1	-0.348	1	1	1	1	1	NA	1	1	1	1
ASE000846	NC_022311.1	A3SS	XTS00018014	+	intron:34932835-34933149	intron:34932835-34933104	0.727	0.675	0.472	0.611	0.739	0.724	0.825	0.743	0.615	0.694	0.741	0.67	0.576	0.823	0.703	0.715	0.701	0.676	0.723	0.649
ASE000847	NC_022296.1	A3SS	XTS00004247	+	intron:102514857-102516267	intron:102514857-102515047	-1	-1	1	-1	NA	NA	NA	NA	NA	NA	NA	NA	1	NA	NA	NA	-0.339	-0.538	1	-0.696
ASE000848	NC_022303.1	A3SS	XTS00010642	-	intron:9971458-9972277	intron:9971859-9972277	0.067	0.667	0.24	0.257	0.295	0.354	0.584	0.159	0.81	0.086	0.43	0.357	0.201	0.667	-0.332	0.734	0.487	0.715	0.11	0.235
ASE000849	NC_022294.1	A3SS	XTS00001083	+	intron:5837478-5838340	intron:5837478-5838294	0.049	-0.305	0.333	0.495	-0.001	0.418	0.231	0.092	-0.426	-0.539	0.512	0.423	0.325	-0.202	0.175	1	-0.097	0.333	0.334	0.167
ASE000850	NC_022307.1	A3SS	XTS00013661	+	intron:20787484-20793243	intron:20787484-20792514	-1	-0.777	-0.889	-0.749	-1	-1	-1	-1	-0.666	-1	-1	-0.294	-1	-0.948	-1	-0.971	-0.844	-0.929	-0.793	-0.909
ASE000851	NC_022307.1	A3SS	XTS00013661	+	intron:20812102-20813399	intron:20812102-20813350	0.855	1	0.698	0.68	0.777	0.824	1	0.761	1	1	0.333	1	0.811	0.857	0.829	0.885	0.841	0.76	0.519	0.89
ASE000852	NC_022314.1	A3SS	XTS00020404	+	intron:57673398-57674959	intron:57673398-57674018	NA	1	NA	-1	1	1	1	1	NA	1	1	NA	1	1	1	1	1	NA	NA	NA
ASE000853	NC_022310.1	A3SS	XTS00017330	+	intron:60937261-60937521	intron:60937261-60937387	0.778	1	NA	NA	0.715	1	1	1	-1	NA	NA	1	1	1	NA	NA	1	1	1	1
ASE000854	NC_022301.1	A3SS	XTS00009378	.	intron:81464244-81487858	intron:81465391-81487858	1	-0.333	0.067	-0.332	0.579	-0.334	-0.081	0.371	1	NA	-0.777	-0.666	0.129	0.556	-1	1	0.557	-0.191	0.057	0.335
ASE000855	NC_022301.1	A3SS	XTS00009378	.	intron:81464244-81487858	intron:81465494-81487858	1	-0.333	0.067	0.43	0.637	-0.305	0.065	0.488	1	NA	-0.666	-0.666	0.177	0.556	-1	1	0.662	-0.083	0.057	0.335
ASE000856	NC_022301.1	A3SS	XTS00009378	.	intron:81465391-81487858	intron:81465494-81487858	0.523	1	1	1	0.634	1	1	1	1	NA	1	1	1	1	NA	1	1	1	0.622	1
ASE000857	NC_022299.1	A3SS	XTS00006958	-	intron:11867846-11868051	intron:11867861-11868051	0.775	0.804	0.801	0.706	0.829	0.798	0.822	0.807	0.636	0.557	0.453	0.502	0.841	0.851	0.865	0.868	0.912	0.778	0.782	0.785
ASE000858	NC_022315.1	A3SS	XTS00020846	+	intron:26978434-26979128	intron:26978434-26979104	-0.904	-0.605	-0.842	-1	-0.613	-0.708	-0.527	-0.237	-0.511	-0.907	-0.755	-0.673	-0.861	-0.28	-1	-0.826	-0.904	-1	NA	-1
ASE000859	NC_022310.1	A3SS	XTS00016532	-	intron:42556970-42558268	intron:42556973-42558268	-0.069	-0.28	0.315	0.158	0.277	0.215	-0.446	0.173	0.077	0.217	-0.161	0.664	0.481	0.33	0	0.33	0.214	-0.06	-0.096	0.126
ASE000860	NC_022305.1	A3SS	XTS00012755	+	intron:70625103-70626969	intron:70625103-70626772	1	NA	NA	NA	0.556	0.207	0.251	0.557	1	1	NA	NA	0.183	1	0.834	0.556	0.601	0.29	0.556	0.223
ASE000861	NC_022301.1	A3SS	XTS00009410	-	intron:86661747-86670892	intron:86661795-86670892	1	1	1	1	0.557	0.728	1	1	1	0.592	1	1	0.965	0.829	0.42	0.646	0.897	0.333	1	0.728
ASE000862	NC_022304.1	A3SS	XTS00011898	-	intron:52425533-52425860	intron:52425548-52425860	-0.58	-0.507	-0.633	-0.45	-0.443	-0.608	-0.591	-0.683	-0.803	-0.647	-0.765	-0.665	-0.531	-0.786	-0.487	-0.679	-0.63	-0.457	-0.621	-0.567
ASE000863	NC_022310.1	A3SS	XTS00016579	+	intron:44547686-44547896	intron:44547686-44547873	1	1	1	1	0.986	0.981	0.982	0.967	1	0.629	0.718	1	0.977	0.928	0.979	0.967	1	1	1	1
ASE000864	NC_022310.1	A3SS	XTS00016222	-	intron:14134478-14136184	intron:14134547-14136184	1	0	NA	-1	-0.521	-0.56	-0.411	-0.221	0	-1	0.128	0.139	-1	-0.504	1	-1	-0.375	0.256	-0.624	-0.756
ASE000865	NC_022302.1	A3SS	XTS00010054	+	intron:42582831-42584399	intron:42582831-42584375	0.291	0.446	0.493	0.376	-0.336	-0.692	-0.733	-0.355	0.517	0.599	0.433	0.802	-0.306	-0.243	-0.513	-0.187	-0.506	-0.308	-0.375	-0.149
ASE000866	NC_022302.1	A3SS	XTS00010054	+	intron:42572806-42576132	intron:42572806-42576129	0.126	0.479	0.159	0.531	0.553	0.286	0.633	0.497	0.602	0.364	0.285	0.383	0.551	0.686	0.36	0.515	0.496	0.471	0.502	0.264
ASE000867	NW_005101032.1	A3SS	XTS00025389	+	intron:483193-483880	intron:483193-483860	-0.333	1	-0.577	NA	0	0.483	0	0.053	-1	0	0	-1	-0.484	0.333	0.333	-0.132	0.432	-0.024	-0.536	-0.18
ASE000868	NC_022300.1	A3SS	XTS00008466	-	intron:65453961-65454580	intron:65454302-65454580	NA	1	NA	NA	NA	NA	-1	NA	NA	NA	NA	NA	1	NA	NA	1	0.62	1	1	0.334
ASE000869	NC_022317.1	A3SS	XTS00022282	+	intron:34466587-34468917	intron:34466587-34468868	1	1	1	1	1	1	1	0.265	0.419	1	1	1	1	1	NA	NA	-1	1	1	1
ASE000870	NC_022311.1	A3SS	XTS00017753	-	intron:25839897-25840264	intron:25839978-25840264	-0.513	-0.629	-0.733	-0.939	-0.735	-0.829	-0.787	-0.769	-0.457	-0.563	-0.863	-0.845	-0.85	-0.632	-0.892	-0.556	-0.523	-0.841	-0.573	-0.845
ASE000871	NC_022294.1	A3SS	XTS00001922	.	intron:125839343-125847533	intron:125839346-125847533	-0.525	-0.671	-0.716	-0.649	-0.669	-0.603	-0.579	-0.63	-0.766	-0.437	-0.667	-0.833	-0.454	-0.361	-0.607	-0.309	-0.735	-0.665	-0.647	-0.731
ASE000872	NC_022301.1	A3SS	XTS00009425	+	intron:88218941-88222283	intron:88218941-88219547	NA	NA	NA	NA	1	NA	NA	NA	NA	NA	NA	NA	NA	NA	NA	0.333	1	1	1	1
ASE000873	NC_022301.1	A3SS	XTS00009425	+	intron:88220757-88221193	intron:88220757-88221097	NA	NA	NA	NA	NA	-1	NA	-1	NA	-1	NA	NA	-0.694	-0.333	-1	-0.646	-0.883	-0.404	0	-0.073
ASE000874	NC_022300.1	A3SS	XTS00008806	-	intron:101315555-101316327	intron:101316257-101316327	1	1	NA	NA	0.379	0.138	0.225	0.365	NA	NA	-1	1	0.758	0.693	0.46	0.729	1	1	1	1
ASE000875	NC_022297.1	A3SS	XTS00005600	+	intron:99877462-99878407	intron:99877462-99878334	0.072	0.073	-0.014	0.331	-0.303	-0.612	1	-0.612	-0.52	-0.075	0.639	0.123	0.42	0.034	-1	-0.563	0.027	0.085	0.298	0.138
ASE000876	NC_022297.1	A3SS	XTS00005600	+	intron:99816488-99823870	intron:99816488-99823858	0.935	0.885	0.829	0.857	1	1	1	1	1	0.653	1	1	0.865	1	1	1	1	1	1	1
ASE000878	NC_022320.1	A3SS	XTS00023475	+	intron:33402520-33404721	intron:33402520-33404704	0.639	0.577	0.473	0.267	0.387	0.199	-0.029	0.193	0.297	0.683	0.333	0.404	0.373	0.531	0.229	0.3	0.057	-0.181	0.181	0.047
ASE000879	NC_022320.1	A3SS	XTS00023475	+	intron:33400464-33404721	intron:33400464-33404704	-0.435	0.219	-0.122	-0.123	0.244	-0.101	-0.403	0.078	0.297	-0.047	-0.26	-0.559	-0.095	0.139	-0.299	0.265	0.352	-0.169	-0.306	-0.221
ASE000880	NC_022309.1	A3SS	XTS00015603	+	intron:43717031-43717282	intron:43717031-43717279	0.001	0.322	-0.122	-0.259	-0.218	-0.309	-0.265	-0.167	-0.319	0.079	0.091	-0.304	-0.434	0.185	-0.008	-0.119	-0.059	-0.355	-0.307	-0.318
ASE000881	NC_022318.1	A3SS	XTS00022623	.	intron:17871442-17878352	intron:17873696-17878352	1	1	NA	1	0.883	0.468	0.873	0.836	0.958	0.709	1	0.827	0.916	0.561	0.811	0.847	1	0.823	0.823	1
ASE000882	NC_022311.1	A3SS	XTS00017927	+	intron:32259113-32259592	intron:32259113-32259589	1	0.553	1	1	1	NA	NA	1	1	1	0	1	1	1	1	NA	1	1	1	1
ASE000883	NC_022310.1	A3SS	XTS00017080	-	intron:55041869-55044420	intron:55043921-55044420	1	1	1	0.81	0.333	1	1	1	1	1	1	0.734	1	1	1	0.201	1	1	NA	1
ASE000884	NC_022302.1	A3SS	XTS00010304	+	intron:73273542-73276427	intron:73273542-73276306	-0.768	-0.807	-0.645	-0.281	NA	NA	NA	NA	-0.887	1	0	-1	NA	NA	NA	NA	NA	NA	NA	NA
ASE000885	NC_022307.1	A3SS	XTS00014382	+	intron:73388291-73399880	intron:73388291-73398123	-0.949	-0.833	-1	-0.846	-0.799	-0.704	-1	-0.694	-0.889	-1	-0.809	-1	-0.855	-0.727	-1	-0.521	-0.823	-0.771	-0.905	-0.885
ASE000886	NC_022311.1	A3SS	XTS00017968	-	intron:33556034-33556242	intron:33556040-33556242	0.828	0.906	0.847	1	0.941	0.829	0.849	0.976	0.641	0.947	0.835	0.875	0.744	1	0.954	0.594	0.832	0.697	0.857	0.851
ASE000887	NC_022301.1	A3SS	XTS00008936	-	intron:12559536-12563596	intron:12559569-12563596	0.381	0.211	0.388	0.641	0.509	0.455	0.54	0.489	1	0.679	0.194	0.866	0.461	0.107	0.621	0.194	0.388	0.627	0.336	0.548
ASE000888	NC_022295.1	A3SS	XTS00002317	+	intron:12063557-12063772	intron:12063557-12063759	NA	1	NA	1	NA	NA	NA	NA	NA	NA	1	NA	1	1	0	NA	0.959	1	0.987	0.952
ASE000889	NC_022316.1	A3SS	XTS00021485	-	intron:37301819-37305041	intron:37301822-37305041	0.916	0.916	0.807	0.384	0.767	0.796	0.772	0.779	0.896	0.78	0.671	0.851	0.698	0.835	0.739	0.808	0.806	0.819	0.852	0.91
ASE000890	NC_022295.1	A3SS	XTS00002661	-	intron:25117526-25118354	intron:25117531-25118354	-0.508	0	-0.072	-0.87	0	-0.435	-0.592	-0.585	NA	NA	NA	-1	NA	NA	NA	1	NA	-1	NA	NA
ASE000891	NC_022295.1	A3SS	XTS00002661	-	intron:25119056-25120671	intron:25119134-25120671	1	1	NA	1	1	1	1	1	NA	NA	NA	1	NA	1	1	0.104	NA	NA	NA	NA
ASE000892	NC_022305.1	A3SS	XTS00012421	+	intron:50622357-50622618	intron:50622357-50622465	0.467	0.102	0.401	0.834	0.138	-0.02	0.133	-0.173	0.589	1	1	0.501	0.547	0.045	-0.459	0.501	0.667	0.501	0.556	1
ASE000893	NC_022310.1	A3SS	XTS00016223	+	intron:14153738-14154247	intron:14153738-14154242	1	NA	NA	NA	NA	NA	NA	NA	NA	0.414	1	0.492	NA	NA	NA	NA	NA	NA	NA	NA
ASE000894	NC_022303.1	A3SS	XTS00011592	-	intron:103916655-103917322	intron:103916769-103917322	0.212	0.236	-0.252	0.471	0.193	-0.023	0.069	0.028	0.785	0.857	0.591	0.785	-0.801	1	-0.657	0.207	0.489	0.228	0.212	-0.301
ASE000895	NC_022303.1	A3SS	XTS00011592	-	intron:103916769-103917322	intron:103916923-103917322	1	0.501	1	1	1	0.333	1	1	1	1	1	1	1	1	1	1	1	1	0.557	1
ASE000896	NC_022303.1	A3SS	XTS00011587	.	intron:103869597-103870958	intron:103870105-103870958	0.685	0.81	0.62	0.556	-1	NA	1	1	1	NA	NA	NA	NA	1	NA	NA	1	1	1	1
ASE000897	NC_022303.1	A3SS	XTS00011592	-	intron:103916655-103917322	intron:103916923-103917322	0.201	0.223	-0.265	0.467	0.211	-0.166	0.069	0.027	0.779	0.852	0.584	0.779	-0.714	1	-0.666	0.201	0.477	0.212	0.163	-0.319
ASE000898	NC_022318.1	A3SS	XTS00022754	+	intron:32052598-32058004	intron:32052598-32057989	-0.697	-0.949	-0.867	-0.949	-0.805	-0.835	-0.78	-0.865	-0.864	-0.949	-0.712	-0.852	-0.633	-0.647	-0.788	-0.782	-0.845	-0.847	-0.747	-0.807
ASE000899	NC_022303.1	A3SS	XTS00010955	-	intron:47615577-47616750	intron:47615679-47616750	1	1	1	1	1	1	0.976	0.966	1	0.98	1	0.977	1	1	1	0.917	1	1	1	0.983
ASE000900	NC_022295.1	A3SS	XTS00003224	+	intron:95429417-95433665	intron:95429417-95433662	-1	NA	NA	0	-0.669	-1	-0.67	-1	-1	1	NA	NA	NA	1	-1	-1	-0.749	0.025	-0.56	-0.558
ASE000901	NC_022317.1	A3SS	XTS00022378	-	intron:36624892-36625264	intron:36624902-36625264	0.651	0.399	0.327	0.309	0.682	0.391	0.407	0.303	0.662	0.406	0.423	0.371	0.711	0.481	0.434	0.481	0.7	0.447	0.438	0.443
ASE000902	NC_022309.1	A3SS	XTS00015446	+	intron:7395547-7400044	intron:7395547-7400029	0.036	-0.216	-0.432	-0.293	-0.878	-0.794	-0.796	-0.745	-0.161	-0.736	-0.637	-0.45	-0.946	-0.889	-0.944	-0.845	-0.864	-0.897	-0.794	-0.798
ASE000903	NC_022322.1	A3SS	XTS00024572	-	intron:31668841-31673410	intron:31672493-31673410	0.62	1	0.401	0.779	0.852	0.779	0.667	1	0.734	0.734	0.867	0.333	1	1	1	1	1	0.667	1	1
ASE000904	NC_022317.1	A3SS	XTS00021779	+	intron:1983846-1984154	intron:1983846-1984112	NA	NA	NA	NA	0.2	NA	-1	NA	NA	NA	1	1	1	NA	NA	NA	NA	-1	1	NA
ASE000905	NC_022322.1	A3SS	XTS00024572	-	intron:31671997-31673410	intron:31672493-31673410	-0.659	-0.509	-0.527	-0.187	-0.5	-0.556	-0.372	-0.243	-0.419	0.211	-0.511	-0.071	-0.355	-0.337	-0.685	0.191	-0.261	-0.349	-0.238	-0.145
ASE000906	NC_022322.1	A3SS	XTS00024572	-	intron:31668841-31673410	intron:31671997-31673410	0.905	1	0.732	0.905	0.954	0.947	0.834	1	0.873	0.667	0.926	0.81	1	1	1	1	1	0.911	1	1
ASE000907	NC_022322.1	A3SS	XTS00024509	+	intron:24118293-24127178	intron:24118293-24126221	0.015	-0.288	-0.233	-0.644	0.295	0.114	0.631	0.147	-0.405	-0.831	-0.732	-0.554	0.247	0.103	0.251	0.107	0.456	0.49	0.251	0.358
ASE000908	NC_022322.1	A3SS	XTS00024509	+	intron:24114736-24115061	intron:24114736-24115037	0.784	0.385	0.767	0.745	0.628	0.608	0.65	0.503	0.663	0.737	0.538	0.761	0.681	0.681	0.565	0.843	0.503	0.602	0.637	0.544
ASE000909	NC_022317.1	A3SS	XTS00022053	-	intron:21412656-21412922	intron:21412662-21412922	NA	NA	-0.675	0	NA	NA	NA	NA	NA	NA	NA	NA	1	-1	-1	1	NA	NA	NA	NA
ASE000910	NW_005102109.1	A3SS	XTS00026324	-	intron:50238-50533	intron:50354-50533	1	1	-0.333	1	NA	NA	NA	NA	1	1	0.598	1	NA	NA	NA	NA	-1	1	NA	NA
ASE000911	NC_022294.1	A3SS	XTS00001033	-	intron:865229-870210	intron:865244-870210	0.642	0.565	0.957	0.149	0.499	0.507	0.495	0.419	0.317	0.728	0.456	0.517	0.249	0.855	0.761	0.676	0.349	0.513	0.445	0.579
ASE000912	NC_022302.1	A3SS	XTS00010364	-	intron:78449970-78451590	intron:78450038-78451590	NA	NA	NA	NA	1	1	1	0.42	1	1	NA	1	1	1	NA	1	1	-0.212	NA	NA
ASE000913	NC_022303.1	A3SS	XTS00011401	+	intron:96960663-96960810	intron:96960663-96960763	-0.887	-1	-1	-1	-0.973	-0.983	-0.867	-0.946	-1	-1	-1	-0.859	-0.904	-0.922	-0.965	-0.935	-0.857	-0.88	-0.8	-0.909
ASE000914	NC_022295.1	A3SS	XTS00003006	-	intron:65633841-65636847	intron:65635199-65636847	-0.333	-0.333	-0.777	-1	-0.368	-0.905	-0.745	-0.515	-0.575	0.467	-1	-0.714	-0.561	-0.777	-1	-1	-0.28	-0.495	-0.917	-0.783
ASE000915	NC_022294.1	A3SS	XTS00001665	-	intron:106512750-106512953	intron:106512843-106512953	-0.27	NA	NA	NA	0.449	0.418	0.713	0.371	NA	NA	NA	NA	0.029	-1	-0.09	-0.635	NA	NA	1	NA
ASE000916	NC_022315.1	A3SS	XTS00021239	+	intron:42615305-42616269	intron:42615305-42615600	-0.865	-1	-0.805	-1	-0.857	-0.799	-0.643	-0.887	-0.703	-0.866	-1	-0.714	-0.763	-0.847	-0.67	-0.866	-0.879	-0.43	-0.611	-0.873
ASE000917	NC_022315.1	A3SS	XTS00021239	+	intron:42612406-42615114	intron:42612406-42613206	0.852	1	0.334	1	0.667	0.721	0.281	0.163	1	1	1	1	0.758	1	0.487	0.62	0.863	1	0.463	0.544
ASE000918	NC_022293.1	A3SS	XTS00000283	+	intron:55954443-55955766	intron:55954443-55955763	0.591	0.615	0.655	0.649	0.598	0.551	0.584	0.605	0.407	0.878	0.442	0.673	0.589	0.739	0.57	0.671	0.619	0.459	0.607	0.681
ASE000919	NC_022295.1	A3SS	XTS00003574	-	intron:116599739-116601174	intron:116599811-116601174	-0.019	0.235	0.025	-0.079	-0.074	0.223	0.413	0.214	0.354	0.601	-0.247	0.393	-0.023	0.344	0.106	0.179	0.201	0.138	0.242	0.266
ASE000920	NC_022294.1	A3SS	XTS00001288	+	intron:36320930-36325187	intron:36320930-36325181	0.658	0.389	0.181	0.251	0.371	0.733	0.413	0.43	0.496	0.517	0.42	0.66	-0.193	0.411	0.666	0.575	0.433	0.507	0.325	0.466
ASE000921	NC_022303.1	A3SS	XTS00010854	-	intron:37386724-37388112	intron:37386769-37388112	1	1	0.858	0.617	0.731	0.72	0.793	0.831	0.525	1	0.689	0.596	0.694	0.437	0.694	0.205	0.445	0.502	0.945	1
ASE000922	NC_022303.1	A3SS	XTS00011291	+	intron:91294441-91296519	intron:91294441-91296453	0.397	-0.039	-0.191	-0.151	-0.079	-0.208	-0.146	-0.027	0.259	-0.081	0.013	0.266	0.003	-0.296	-0.319	0.352	-0.21	0.041	-0.086	-0.032
ASE000923	NC_022317.1	A3SS	XTS00021934	-	intron:10633674-10634395	intron:10633677-10634395	0.706	0.916	0.827	0.804	0.806	0.869	0.689	0.824	0.754	0.822	0.627	0.866	0.815	0.809	0.721	0.746	0.808	0.782	0.759	0.899
ASE000924	NC_022299.1	A3SS	XTS00007146	+	intron:16857011-16861476	intron:16857011-16861472	NA	NA	-1	NA	NA	1	1	1	NA	NA	NA	NA	NA	1	NA	NA	NA	NA	1	NA
ASE000925	NC_022303.1	A3SS	XTS00010665	+	intron:10705504-10705732	intron:10705504-10705726	-0.792	-0.939	-0.787	-0.715	-0.917	-0.801	-0.903	-0.665	-0.878	-0.865	-0.874	-0.901	-0.844	-0.743	-0.802	-0.825	-0.81	-0.843	-0.891	-0.859
ASE000926	NC_022299.1	A3SS	XTS00007760	+	intron:57797799-57798373	intron:57797799-57798322	-1	NA	NA	NA	-0.333	-0.168	-0.412	0	NA	NA	NA	NA	NA	NA	-1	NA	-0.825	-1	-0.698	-1
ASE000927	NC_022299.1	A3SS	XTS00007760	+	intron:57795661-57796356	intron:57795661-57796327	-1	NA	NA	NA	-1	-1	-0.102	-1	NA	NA	NA	NA	1	NA	NA	NA	-0.664	-1	-0.38	-1
ASE000928	NC_022309.1	A3SS	XTS00015681	+	intron:51801586-51803226	intron:51801586-51803223	-0.025	0.04	0.021	-0.019	0.033	0.089	0.133	-0.049	0.104	-0.185	-0.034	0.111	-0.051	0.059	-0.234	0.054	0.108	0.083	0.246	0.108
ASE000929	NC_022295.1	A3SS	XTS00003429	-	intron:105747665-105747769	intron:105747683-105747769	1	1	0.907	1	1	1	1	1	1	0.779	1	1	0.932	1	1	1	1	1	0.947	1
ASE000930	NC_022295.1	A3SS	XTS00003429	-	intron:105764523-105764970	intron:105764526-105764970	-0.316	-0.378	-0.319	-0.415	-0.273	-0.356	-0.237	-0.3	-0.333	-0.299	-0.387	-0.362	-0.331	-0.325	-0.275	-0.227	-0.273	-0.265	-0.349	-0.303
ASE000931	NC_022295.1	A3SS	XTS00003429	-	intron:105746843-105747432	intron:105747279-105747432	0.873	0.732	1	1	1	0.87	1	1	0.843	1	1	0.779	0.795	1	1	1	1	0.942	1	0.933
ASE000932	NC_022311.1	A3SS	XTS00018725	+	intron:60629354-60631514	intron:60629354-60629801	NA	NA	NA	NA	1	-1	0.779	0.467	NA	NA	NA	NA	1	NA	1	NA	NA	0.557	1	1
ASE000933	NC_022306.1	A3SS	XTS00013499	-	intron:90746610-90748164	intron:90746628-90748164	-1	NA	1	NA	0.276	-1	0.791	0.645	-1	NA	NA	1	0	NA	-1	1	NA	NA	NA	NA
ASE000934	NC_022321.1	A3SS	XTS00024251	.	intron:46940953-46941300	intron:46940982-46941300	0	NA	1	-1	-0.019	-0.1	-0.051	-0.139	NA	-1	NA	NA	NA	1	NA	1	1	-0.551	-0.551	0.42
ASE000935	NC_022321.1	A3SS	XTS00024251	.	intron:46940863-46941300	intron:46940982-46941300	0	NA	1	1	0.788	0.43	0.685	0.56	NA	1	NA	NA	-1	1	NA	1	1	1	1	1
ASE000936	NC_022321.1	A3SS	XTS00024251	.	intron:46940863-46941300	intron:46940953-46941300	0	NA	1	1	0.78	0.461	0.684	0.563	NA	1	NA	NA	-1	1	NA	1	1	1	1	1
ASE000937	NC_022306.1	A3SS	XTS00013070	-	intron:22988224-23014657	intron:22990605-23014657	1	0	-1	NA	-0.925	-0.238	-0.713	-0.857	-0.838	1	-0.923	1	0.477	0	-0.555	0.157	-0.07	0.016	-0.063	-0.212
ASE000938	NC_022317.1	A3SS	XTS00022249	+	intron:33543320-33546071	intron:33543320-33546069	1	NA	NA	NA	1	1	0.333	1	NA	NA	NA	NA	1	NA	NA	NA	1	NA	1	1
ASE000939	NC_022311.1	A3SS	XTS00018251	-	intron:41320030-41325194	intron:41320033-41325194	-0.174	0.663	1	-1	0.316	0	0.33	-0.357	-0.333	0.747	0.36	-0.174	-0.079	0.496	-1	0	-0.552	-0.075	-0.053	-0.24
ASE000940	NC_022310.1	A3SS	XTS00016775	+	intron:48870535-48871857	intron:48870535-48871797	-1	-1	-1	-1	-0.933	-1	-0.553	-0.831	-1	-1	-1	-1	-1	-1	-1	NA	-0.903	-1	-0.892	-1
ASE000941	NC_022319.1	A3SS	XTS00022916	-	intron:83843-122496	intron:83971-122496	NA	NA	NA	NA	0.002	0.467	1	1	NA	NA	NA	NA	-0.198	1	NA	1	NA	NA	NA	NA
ASE000942	NC_022294.1	A3SS	XTS00001368	-	intron:57928778-57931187	intron:57928783-57931187	1	1	0.333	0.886	1	1	1	1	1	1	0.661	1	1	1	1	1	0.814	1	1	1
ASE000943	NC_022320.1	A3SS	XTS00023370	-	intron:24135493-24138588	intron:24135494-24138588	-1	-1	-1	-1	-1	-1	-1	-1	-1	-1	-1	-1	-0.778	-1	-1	-1	-1	NA	NA	-1
ASE000944	NC_022300.1	A3SS	XTS00008573	-	intron:74151436-74152151	intron:74151439-74152151	0.023	-0.109	-0.177	-0.138	0.114	0.031	-0.097	-0.009	0.286	-0.038	-0.259	-0.007	0.076	-0.272	-0.102	-0.106	0.153	-0.139	0.203	-0.315
ASE000945	NC_022306.1	A3SS	XTS00013083	+	intron:25998309-26000647	intron:25998309-25998602	-1	-1	0	1	-0.579	-0.555	-1	-1	0	-1	-1	-1	-0.165	-0.726	-0.112	-0.465	-0.656	-1	-0.333	NA
ASE000946	NC_022306.1	A3SS	XTS00013083	+	intron:25998309-26000647	intron:25998309-25998599	0	-1	0	1	-0.703	-0.221	-0.837	-0.874	0	-1	-1	0.334	-0.81	-0.333	-1	-0.579	-0.238	-0.332	-1	1
ASE000947	NC_022315.1	A3SS	XTS00020596	+	intron:15432781-15439785	intron:15432781-15435822	-0.957	-0.925	-0.958	-0.83	-0.947	-0.917	-0.933	-0.933	-0.865	-0.952	-0.807	-0.831	-0.789	-0.939	-0.871	-0.933	-0.941	-0.946	-0.927	-0.799
ASE000948	NC_022312.1	A3SS	XTS00018801	+	intron:6731222-6733603	intron:6731222-6733600	1	0.865	0.217	0.831	0.753	0.216	0.366	0.455	1	0.333	NA	1	-0.008	NA	NA	NA	1	NA	NA	NA
ASE000949	NC_022316.1	A3SS	XTS00021586	-	intron:49889609-49890325	intron:49889612-49890325	0.531	0.522	0.415	0.464	0.769	0.773	0.613	0.767	0.624	0.465	0.423	0.313	0.647	0.769	0.732	0.56	0.569	0.571	0.776	0.571
ASE000950	NC_022316.1	A3SS	XTS00021586	-	intron:49889609-49890173	intron:49889612-49890173	-0.165	0.31	0.14	0.248	0.159	-0.036	-0.1	0.162	-0.091	0.151	-0.195	0.189	0.135	0.342	0.211	-0.109	-0.064	0.107	0.134	-0.151
ASE000951	NC_022311.1	A3SS	XTS00018251	-	intron:41329011-41331359	intron:41329014-41331359	NA	1	NA	1	0.109	0.326	1	-1	1	1	1	1	1	0.496	1	-0.008	1	0.496	0.596	1
ASE000952	NC_022316.1	A3SS	XTS00021586	-	intron:49888666-49888803	intron:49888711-49888803	0.777	0.824	0.825	0.731	0.75	0.793	0.804	0.788	0.844	0.721	0.838	0.682	0.741	0.958	0.725	0.695	0.79	0.725	0.839	0.807
ASE000953	NC_022298.1	A3SS	XTS00005950	-	intron:28234730-28236967	intron:28234733-28236967	-0.636	-0.766	-0.639	-0.717	NA	NA	NA	-1	-1	NA	-1	NA	-1	NA	NA	NA	NA	NA	NA	NA
ASE000954	NC_022299.1	A3SS	XTS00007597	-	intron:46836506-46836689	intron:46836583-46836689	NA	NA	NA	NA	1	NA	NA	NA	NA	NA	NA	NA	1	NA	NA	NA	1	0.301	0.202	0.542
ASE000955	NC_022309.1	A3SS	XTS00015751	+	intron:55249346-55251261	intron:55249346-55251216	-1	-1	NA	NA	-0.05	-1	-1	-1	NA	1	1	NA	-1	NA	-1	1	-0.666	-0.805	-0.535	-0.491
ASE000956	NC_022313.1	A3SS	XTS00019374	.	intron:26279803-26280047	intron:26279925-26280047	1	1	0.937	1	1	1	0.957	1	0.982	0.965	0.939	1	1	1	1	0.947	1	1	1	0.982
ASE000957	NC_022296.1	A3SS	XTS00003771	.	intron:38244154-38244287	intron:38244188-38244287	NA	-0.864	-0.657	-1	NA	NA	NA	NA	NA	NA	NA	NA	-1	NA	NA	NA	NA	NA	NA	NA
ASE000958	NC_022309.1	A3SS	XTS00015960	-	intron:69246521-69247017	intron:69246524-69247017	0.484	0.903	0.772	0.785	0.62	0.745	0.711	0.58	0.249	0.445	0.567	0.593	0.591	0.536	0.621	0.445	0.619	0.656	0.719	0.597
ASE000959	NC_022295.1	A3SS	XTS00002654	-	intron:24136862-24137186	intron:24136876-24137186	-1	-1	-0.525	-1	-1	-0.913	-1	-1	-1	-1	-1	-1	-0.603	-0.571	-0.943	-1	-0.863	-0.932	-0.897	-1
ASE000960	NC_022299.1	A3SS	XTS00006710	+	intron:6062083-6063690	intron:6062083-6063657	-0.769	-0.837	-0.762	-0.929	-0.766	-0.811	-0.866	-0.807	-0.677	-0.85	-0.729	-0.899	-0.786	-0.834	-0.748	-0.772	-0.747	-0.801	-0.733	-0.816
ASE000961	NC_022308.1	A3SS	XTS00014684	+	intron:1240416-1240812	intron:1240416-1240809	-0.233	0.17	0.664	-0.539	0.135	0.204	0.183	0.176	-0.063	0.171	0.146	-0.075	0.064	1	-1	0.439	-0.123	0.107	0.233	-0.166
ASE000962	NC_022308.1	A3SS	XTS00014684	+	intron:1240925-1246352	intron:1240925-1246323	-0.588	-1	-0.765	-1	-0.696	-1	-0.887	-0.755	-0.857	-0.694	-0.907	-0.931	-0.666	-1	-1	-1	-0.701	-0.694	-0.898	-1
ASE000963	NC_022300.1	A3SS	XTS00008824	-	intron:104175756-104176490	intron:104175768-104176490	1	NA	1	1	0.809	0.507	0.519	0.543	1	NA	1	-1	NA	NA	1	1	0.579	0.765	0.475	0.07
ASE000964	NC_022313.1	A3SS	XTS00019701	+	intron:62779920-62780420	intron:62779920-62780415	-0.158	NA	1	-0.468	-0.467	NA	-0.608	-0.016	0.308	NA	-0.508	0.191	-0.282	NA	NA	-1	-0.218	NA	0	0.11
ASE000965	NC_022313.1	A3SS	XTS00019701	+	intron:62779920-62782099	intron:62779920-62781571	1	1	1	0.668	0.525	0.817	0.578	0.661	0.528	0.765	0.609	0.249	0.579	1	0.43	1	0.695	0.779	0.599	0.201
ASE000966	NC_022313.1	A3SS	XTS00019701	+	intron:62784707-62785261	intron:62784707-62785256	0.787	1	0.906	1	0.587	0.659	0.521	0.649	0.624	0.496	0.411	0.576	0.653	0.333	0.326	0.492	0.745	0.463	0.708	0.875
ASE000967	NC_022321.1	A3SS	XTS00023914	+	intron:36139277-36141770	intron:36139277-36139996	1	0.334	0.334	-1	NA	1	-1	1	NA	NA	1	1	1	0.112	0.334	0.778	0.199	0.469	0.23	0.405
ASE000968	NC_022321.1	A3SS	XTS00023914	+	intron:36145079-36147997	intron:36145079-36146311	NA	1	NA	1	1	-0.14	-1	1	1	NA	1	1	1	1	1	0.779	0.385	0.503	0.241	0.219
ASE000969	NC_022320.1	A3SS	XTS00023419	.	intron:27283272-27285301	intron:27283515-27285301	1	1	0.834	1	1	1	1	0.864	0.972	1	1	1	0.982	1	0.501	0.734	0.973	0.86	1	1
ASE000970	NC_022303.1	A3SS	XTS00011252	-	intron:85711799-85712803	intron:85711802-85712803	NA	NA	NA	NA	-0.325	-0.235	-0.341	-0.197	1	0	0	-1	-0.402	NA	NA	NA	NA	-1	0.731	-1
ASE000971	NC_022309.1	A3SS	XTS00015620	.	intron:44167305-44167458	intron:44167308-44167458	-0.255	0.424	-0.481	-0.122	0.089	0.282	0.101	0.457	-0.427	0.17	-0.199	-0.155	-0.027	0.398	0.517	0.044	0.137	-0.006	0.335	0.101
ASE000972	NC_022309.1	A3SS	XTS00015620	.	intron:44162592-44162818	intron:44162595-44162818	-1	NA	1	1	NA	NA	1	NA	1	1	1	1	1	1	NA	1	1	1	1	NA
ASE000973	NC_022294.1	A3SS	XTS00002086	.	intron:135359153-135361343	intron:135359246-135361343	NA	NA	NA	NA	-0.925	-0.731	-0.843	-0.731	NA	1	NA	1	NA	NA	NA	NA	NA	NA	NA	NA
ASE000974	NC_022315.1	A3SS	XTS00020438	-	intron:6038283-6057097	intron:6038358-6057097	0.161	0.235	0.254	0.114	NA	NA	NA	NA	0.18	0.006	0.101	-0.035	NA	NA	NA	-1	0.22	NA	NA	NA
ASE000975	NC_022318.1	A3SS	XTS00022820	+	intron:40319867-40333157	intron:40319867-40333154	0.369	0.142	0.495	0.123	NA	NA	NA	NA	0.003	0.359	0.281	0.147	NA	NA	1	NA	1	NA	NA	NA
ASE000976	NC_022318.1	A3SS	XTS00022820	+	intron:40314908-40333157	intron:40314908-40333154	0.396	-0.203	0.222	0.363	1	-0.003	-0.333	-0.304	-0.471	0.496	0.402	-0.272	1	NA	NA	NA	-0.339	-0.56	0.496	0.562
ASE000977	NC_022295.1	A3SS	XTS00002794	+	intron:32581843-32582627	intron:32581843-32582605	-0.879	-0.792	-0.955	-1	1	-1	-1	-1	-1	-0.917	-0.824	-0.478	NA	NA	NA	NA	NA	NA	NA	NA
ASE000978	NC_022308.1	A3SS	XTS00015236	+	intron:58791121-58792141	intron:58791121-58792138	-0.869	-0.839	-0.609	-0.78	-0.918	-0.737	-0.256	-0.869	-0.785	-0.806	-0.403	-0.715	-1	-0.704	-0.333	0.498	-0.953	-0.807	-0.721	-0.757
ASE000979	NC_022321.1	A3SS	XTS00024134	-	intron:41914563-41923993	intron:41920580-41923993	1	1	1	1	1	1	1	1	0.667	1	1	1	1	NA	1	1	1	1	1	0.333
ASE000980	NC_022294.1	A3SS	XTS00001746	+	intron:117576419-117582784	intron:117576419-117582711	NA	-0.224	-1	NA	NA	-1	NA	1	NA	NA	NA	NA	0	NA	NA	NA	-0.438	0.103	-0.173	-0.242
ASE000981	NC_022294.1	A3SS	XTS00001746	+	intron:117574612-117576340	intron:117574612-117576211	1	-0.332	-0.666	-0.499	-1	-0.949	-1	0.667	NA	0	1	-0.598	-1	1	-1	-0.777	-0.645	-0.659	-0.532	-0.662
ASE000982	NC_022313.1	A3SS	XTS00019516	-	intron:42670898-42672274	intron:42670984-42672274	0.871	1	1	1	0.695	1	0.714	0.884	1	0.911	0.929	0.855	0.659	0.455	0.783	0.871	0.783	0.701	0.817	0.789
ASE000983	NC_022304.1	A3SS	XTS00011999	+	intron:80612777-80615098	intron:80612777-80614419	NA	NA	NA	NA	NA	NA	-1	NA	NA	NA	NA	-1	NA	NA	NA	NA	NA	1	NA	NA
ASE000984	NC_022294.1	A3SS	XTS00002013	+	intron:130875000-130892780	intron:130875000-130892777	0.058	0.22	0.075	0.064	-0.054	0.314	0.142	0.306	0.067	-0.046	-0.054	-0.005	0.1	-0.01	0.351	-0.103	0.045	-0.024	0.145	0.173
ASE000985	NC_022306.1	A3SS	XTS00012928	-	intron:10936903-10940816	intron:10936995-10940816	-0.605	-0.301	0.037	-0.59	-0.193	-0.243	-0.325	-0.023	-0.087	-0.497	-0.247	-0.545	-0.203	-0.271	-0.577	-0.291	-0.076	-0.144	-0.267	-0.024
ASE000986	NC_022294.1	A3SS	XTS00001081	-	intron:5669337-5670997	intron:5669340-5670997	0.244	0.573	0.305	0.499	0.331	0.559	0.436	0.414	0.332	0.471	0.631	0.623	0.463	0.556	0.329	0.315	0.417	0.385	0.39	0.387
ASE000987	NC_022311.1	A3SS	XTS00017877	.	intron:27548515-27549627	intron:27548563-27549627	1	0.094	0.42	1	0.681	-1	0.511	0.164	0.069	1	-1	0.42	0.265	0.326	1	-0.58	0.165	0.524	0.221	0.123
ASE000988	NC_022311.1	A3SS	XTS00017877	.	intron:27536817-27538848	intron:27537578-27538848	-1	1	1	1	1	1	1	1	0.667	1	0.667	1	1	1	1	NA	1	0.922	1	0.852
ASE000989	NC_022314.1	A3SS	XTS00020049	+	intron:32632864-32640570	intron:32632864-32640402	NA	-1	1	NA	1	NA	1	1	1	1	NA	NA	NA	NA	1	1	1	1	1	NA
ASE000990	NC_022310.1	A3SS	XTS00016994	+	intron:53702244-53706188	intron:53702244-53704944	0.633	0.311	0.123	0.44	0.967	0.823	1	0.896	0.257	1	0.704	0.62	0.969	1	1	0.401	0.819	0.905	0.922	0.755
ASE000991	NC_022320.1	A3SS	XTS00023223	+	intron:3096214-3100251	intron:3096214-3100200	-1	NA	NA	NA	-1	-1	-1	-1	-1	NA	-1	-1	-1	NA	NA	1	-1	-1	-1	-1
ASE000992	NC_022301.1	A3SS	XTS00008911	-	intron:9411957-9419911	intron:9413584-9419911	NA	NA	NA	NA	-1	1	1	NA	NA	NA	1	NA	1	1	1	1	1	0.011	0.335	0.344
ASE000993	NC_022303.1	A3SS	XTS00011428	+	intron:97496358-97497208	intron:97496358-97497171	0.201	0.581	-0.052	0.101	0.369	0.783	0.513	-0.122	0.241	-0.147	0.271	0.597	0.139	0.799	0.133	0.491	0.329	0.429	0.163	0.064
ASE000994	NC_022303.1	A3SS	XTS00011428	+	intron:97516896-97518235	intron:97516896-97518100	-0.959	-0.95	-0.98	-0.961	-0.958	-0.982	-0.985	-1	-1	-0.896	-0.98	-0.858	-0.952	-0.968	-1	-0.866	-0.981	-0.917	-0.933	-0.931
ASE000995	NC_022315.1	A3SS	XTS00020577	+	intron:14638458-14639540	intron:14638458-14639522	-0.075	0.177	-0.31	0.035	-0.055	-0.067	-0.073	-0.22	0.241	0.204	0.435	-0.081	-0.416	-0.064	0.209	-0.053	-0.16	-0.278	-0.347	-0.088
ASE000996	NC_022315.1	A3SS	XTS00020577	+	intron:14628881-14630465	intron:14628881-14630462	0.517	-0.111	-0.241	-0.008	-0.074	0.198	0.775	0.462	0.461	0.274	-0.029	-0.621	0.185	0.396	0.496	NA	0.415	0.33	-0.333	-0.174
ASE000997	NC_022297.1	A3SS	XTS00005435	.	intron:91933773-91939463	intron:91933819-91939463	NA	NA	1	NA	1	NA	NA	NA	NA	1	1	NA	1	1	1	0.903	1	1	1	1
ASE000998	NC_022310.1	A3SS	XTS00016803	+	intron:49496794-49498220	intron:49496794-49497042	-1	-0.949	-0.909	-0.889	-0.986	-0.951	-0.959	-0.979	-0.947	-0.57	-0.199	-0.238	-0.97	-0.995	-0.965	-0.987	-0.788	-0.806	-0.552	-0.743
ASE000999	NC_022294.1	A3SS	XTS00001294	-	intron:37083374-37085460	intron:37083377-37085460	-0.028	0.157	0.02	-0.036	0.117	0.249	0.123	0.241	0.175	0.391	0.123	0.137	0.089	0.249	0.035	0.327	0.082	0.245	0.438	0.032
ASE001000	NC_022302.1	A3SS	XTS00009632	+	intron:19553545-19586450	intron:19553545-19586390	-0.453	-0.282	-0.619	0.225	0.079	-0.055	0.002	0.145	-0.179	-0.203	-0.021	0.049	0.157	-0.202	0.037	-0.297	0.458	0.345	-0.179	0.56
ASE001001	NC_022311.1	A3SS	XTS00018339	-	intron:43262141-43262413	intron:43262165-43262413	0.083	-0.176	0.025	-0.045	0.059	0.178	0.24	0.251	-0.103	-0.239	-0.14	-0.069	-0.065	-0.002	0.106	0.043	0.193	0.296	0.16	0.385
ASE001002	NC_022298.1	A3SS	XTS00006490	-	intron:112685015-112686007	intron:112685883-112686007	NA	NA	NA	NA	-0.714	NA	1	-1	-1	NA	NA	0	-1	NA	NA	-1	-0.904	NA	NA	-0.714
ASE001003	NC_022321.1	A3SS	XTS00023651	+	intron:16734340-16734443	intron:16734340-16734438	1	0.709	0.795	0.777	0.568	0.889	0.709	0.879	0.647	0.931	0.863	0.649	0.585	0.667	0.914	0.855	0.493	0.787	0.738	0.753
ASE001004	NC_022299.1	A3SS	XTS00006650	-	intron:4489495-4491003	intron:4490016-4491003	NA	1	1	1	1	1	1	1	NA	1	1	1	-1	1	1	1	1	1	1	1
ASE001005	NC_022307.1	A3SS	XTS00013727	+	intron:27429895-27432087	intron:27429895-27431592	-1	-1	-1	NA	-1	NA	-1	0	NA	-1	NA	NA	NA	NA	NA	NA	-1	-0.939	-1	-0.905
ASE001006	NC_022296.1	A3SS	XTS00004253	-	intron:102713740-102713940	intron:102713848-102713940	NA	NA	NA	NA	1	1	1	1	NA	NA	1	NA	0.622	NA	NA	NA	1	1	1	1
ASE001007	NC_022299.1	A3SS	XTS00007311	-	intron:35324354-35326711	intron:35324357-35326711	0.572	0.819	0.908	0.965	0.931	0.831	0.81	0.805	0.713	0.857	0.765	0.697	0.65	0.925	1	0.963	0.722	0.785	0.813	0.683
ASE001008	NC_022299.1	A3SS	XTS00007311	-	intron:35329467-35342227	intron:35337398-35342227	0.584	0.382	0.544	0.371	0.741	0.601	0.411	0.535	0.875	0.465	0.619	0.401	0.676	1	0.335	1	0.504	0.305	0.587	0.515
ASE001009	NC_022299.1	A3SS	XTS00007741	-	intron:56655725-56656970	intron:56655744-56656970	1	1	1	1	0.893	1	1	1	1	0.777	1	1	1	NA	1	NA	1	1	1	1
ASE001010	NC_022299.1	A3SS	XTS00007741	-	intron:56654260-56655592	intron:56654275-56655592	-0.127	-1	-0.634	-0.531	-0.609	-0.645	-1	-0.947	-1	-0.333	-0.685	-1	0	NA	NA	NA	-1	-1	-1	-0.75
ASE001011	NC_022298.1	A3SS	XTS00005977	+	intron:34668004-34669177	intron:34668004-34669097	1	0.314	1	0.333	0.333	1	NA	0	1	NA	NA	1	1	1	1	0.234	1	NA	1	-1
ASE001012	NC_022302.1	A3SS	XTS00009797	+	intron:23312417-23312544	intron:23312417-23312522	0.461	1	0.93	0.74	0.666	0.941	0.787	0.849	0.815	0.579	0.849	0.508	0.718	0.82	0.711	0.891	0.533	0.615	0.813	0.778
ASE001013	NC_022297.1	A3SS	XTS00004704	+	intron:29720302-29720448	intron:29720302-29720445	-0.003	-1	-1	-0.221	0.165	-0.113	-0.069	0	NA	0.496	1	-0.333	-1	-1	NA	1	-0.753	0.731	0.109	-0.337
ASE001014	NC_022297.1	A3SS	XTS00004704	+	intron:29708835-29709088	intron:29708835-29709067	1	0.905	0.74	0.924	0.875	1	0.877	0.859	0.935	0.949	0.924	1	0.795	1	1	0.828	0.671	0.884	0.789	0.836
ASE001015	NC_022310.1	A3SS	XTS00016315	+	intron:24397684-24400716	intron:24397684-24398475	1	NA	1	0.336	0.334	0.734	-0.02	0.157	0	0	0.779	1	0.539	0.667	1	0.334	-0.475	0.121	0.492	0.29
ASE001016	NC_022312.1	A3SS	XTS00019026	-	intron:40597077-40601330	intron:40597080-40601330	-0.195	0.789	0.865	0.444	0.468	0.533	0.397	0.337	0.612	0.647	0.64	0.493	0.553	0.441	0.46	0.45	0.411	0.505	0.327	0.545
ASE001017	NC_022320.1	A3SS	XTS00023240	-	intron:5610499-5613790	intron:5610506-5613790	1	NA	1	NA	1	NA	NA	NA	1	NA	NA	1	NA	0.595	1	1	0	1	NA	NA
ASE001018	NC_022317.1	A3SS	XTS00022125	-	intron:26378903-26379450	intron:26378906-26379450	-0.174	-0.207	-0.449	0.049	-0.225	-0.498	0.037	-0.157	-0.449	-0.395	-0.42	-0.045	0.205	-0.558	-0.333	0.328	-0.115	-0.337	-0.22	-0.589
ASE001019	NC_022314.1	A3SS	XTS00019824	-	intron:1555621-1556133	intron:1555626-1556133	NA	NA	NA	NA	1	1	1	NA	1	NA	NA	1	0	NA	NA	NA	1	1	NA	NA
ASE001021	NC_022310.1	A3SS	XTS00016775	+	intron:48870535-48871857	intron:48870535-48871781	-0.515	-1	-0.445	-1	-0.603	-0.828	-0.744	-0.611	-0.333	-1	-1	-1	-0.91	-1	-1	NA	-0.63	-0.91	-0.795	-0.859
ASE001022	NC_022322.1	A3SS	XTS00024674	+	intron:49951276-49952890	intron:49951276-49952851	-0.239	-0.307	-0.365	-0.274	-0.453	-0.641	-0.514	-0.439	-0.05	-0.025	-0.481	-0.399	-0.25	-0.537	0.112	-0.338	-0.419	-0.217	-0.467	-0.527
ASE001023	NC_022322.1	A3SS	XTS00024674	+	intron:49951276-49952890	intron:49951276-49952815	0.133	0.188	0.097	0.193	0.141	0.215	-0.083	0.183	0.186	0.104	0.168	0.148	0.024	0.133	0.172	-0.087	0.182	0.15	-0.027	0.105
ASE001024	NC_022322.1	A3SS	XTS00024674	+	intron:49951276-49952851	intron:49951276-49952815	0.322	0.44	0.425	0.436	0.537	0.738	0.427	0.567	0.469	0.137	0.584	0.479	0.243	0.602	0.266	0.239	0.549	0.327	0.411	0.569
ASE001025	NC_022322.1	A3SS	XTS00024674	+	intron:49953782-49956378	intron:49953782-49956327	0.393	0.21	0.457	0.354	0.505	0.255	0.251	0.3	0.415	0.529	0.483	0.282	0.435	0.27	0.474	0.274	0.361	0.414	0.388	0.422
ASE001026	NC_022310.1	A3SS	XTS00016955	-	intron:52819558-52825671	intron:52819571-52825671	NA	1	1	NA	0.645	0	0	1	NA	NA	1	1	0.857	-1	1	-1	1	1	1	1
ASE001027	NC_022295.1	A3SS	XTS00002961	+	intron:56114026-56117766	intron:56114026-56117763	-0.073	0.019	-0.029	0.126	0.026	0.191	0.201	0.159	0.298	0.165	-0.538	0.439	0.651	-0.339	-0.003	0.562	0.219	0.151	-0.247	-0.277
ASE001028	NC_022295.1	A3SS	XTS00002961	+	intron:56109908-56110250	intron:56109908-56110247	0.735	0.512	1	0.775	0.501	0.535	0.56	0.545	0.414	0.553	0.553	0.731	0.431	0.903	0.664	0.439	0.373	0.597	0.711	0.489
ASE001029	NC_022295.1	A3SS	XTS00002961	+	intron:56090243-56090730	intron:56090243-56090693	0.731	0.576	1	0.739	0.896	0.847	0.749	0.864	0.739	1	-0.301	1	0.716	1	NA	1	0.602	0.907	0.739	0.882
ASE001030	NC_022293.1	A3SS	XTS00000509	+	intron:81196345-81197668	intron:81196345-81197663	1	1	1	1	1	NA	1	1	NA	0.333	1	0.661	1	1	1	1	1	1	1	1
ASE001031	NC_022305.1	A3SS	XTS00012250	+	intron:34880984-34888212	intron:34880984-34882808	NA	NA	1	NA	1	1	-0.666	0.556	1	1	-1	0	1	1	-1	0	-1	NA	1	1
ASE001033	NC_022305.1	A3SS	XTS00012250	+	intron:34880984-34888212	intron:34880984-34881124	1	NA	1	NA	1	1	-1	0	NA	1	0.333	0	NA	NA	-1	-1	0.333	1	NA	NA
ASE001034	NC_022305.1	A3SS	XTS00012250	+	intron:34880984-34882808	intron:34880984-34881124	1	NA	0	NA	-0.298	-0.799	-1	-0.666	-1	0	1	0	-1	-1	NA	-1	1	1	-1	-1
ASE001035	NC_022305.1	A3SS	XTS00012250	+	intron:34882925-34888212	intron:34882925-34883672	NA	-1	1	NA	NA	-1	-1	-0.777	-1	-1	NA	-0.332	-1	-1	NA	-1	-1	NA	-1	-1
ASE001036	NC_022307.1	A3SS	XTS00014193	-	intron:50046527-50049993	intron:50046602-50049993	1	1	1	0.593	1	0.919	1	1	1	1	1	0.53	0.902	0.59	1	1	0.883	1	0.957	0.938
ASE001037	NC_022307.1	A3SS	XTS00014193	-	intron:50137357-50139546	intron:50137408-50139546	1	1	1	1	1	1	1	0.954	1	1	1	1	1	1	1	0.91	1	0.922	1	1
ASE001038	NC_022311.1	A3SS	XTS00018113	.	intron:38179113-38180014	intron:38179759-38180014	0.167	0.335	0.586	0.177	1	0.223	-0.165	0.425	-0.207	-0.132	-0.247	-0.041	-0.165	NA	1	-1	0.223	0.045	0.408	1
ASE001039	NC_022295.1	A3SS	XTS00002994	+	intron:63340911-63341355	intron:63340911-63341352	-0.199	0.339	-0.139	0.062	0.319	0.016	0.365	0.179	0.097	0.173	0.214	0.03	0.153	0.175	-0.016	0.224	0.183	0.262	0.197	0.105
ASE001040	NC_022310.1	A3SS	XTS00016953	+	intron:52809207-52812935	intron:52809207-52809806	NA	NA	NA	NA	1	-1	NA	-1	NA	NA	NA	NA	NA	NA	NA	NA	NA	-0.332	NA	1
ASE001041	NC_022297.1	A3SS	XTS00004603	-	intron:26134485-26134833	intron:26134501-26134833	NA	NA	NA	-1	NA	NA	NA	NA	1	NA	NA	-1	-0.712	-0.706	-0.842	-0.619	NA	NA	NA	NA
ASE001042	NC_022297.1	A3SS	XTS00004603	-	intron:26134894-26135240	intron:26134913-26135240	NA	NA	NA	NA	NA	-1	NA	NA	-1	NA	NA	-1	-0.612	-0.814	-0.911	-0.758	-1	NA	NA	NA
ASE001043	NC_022297.1	A3SS	XTS00004603	-	intron:26130804-26131291	intron:26130862-26131291	NA	1	NA	NA	0	NA	NA	NA	NA	NA	NA	NA	-0.308	-0.535	-0.755	-0.409	NA	NA	1	NA
ASE001044	NC_022313.1	A3SS	XTS00019758	+	intron:64134410-64137181	intron:64134410-64137158	-0.812	-0.64	-0.903	-0.883	-0.744	-0.959	-0.928	-0.921	-0.801	-0.714	-0.83	-1	-1	-0.968	-0.928	-0.959	-0.771	-0.797	-1	-0.826
ASE001045	NC_022313.1	A3SS	XTS00019758	+	intron:64123635-64124077	intron:64123635-64124056	0.697	0.332	0.453	0.389	0.682	0.498	0.247	0.473	0.742	0.476	0.021	0.557	0.488	0.091	-0.099	0.271	0.083	0.387	0.37	0.869
ASE001046	NC_022296.1	A3SS	XTS00003750	-	intron:30785023-30785725	intron:30785061-30785725	0.132	0.041	-0.181	0.606	0.219	0.469	0.642	0.018	-0.011	0.671	0.587	-0.634	-0.043	-0.197	0.507	0.519	-0.089	0.098	0.153	0.245
ASE001047	NC_022306.1	A3SS	XTS00013100	+	intron:27033113-27037372	intron:27033113-27037104	0.933	0.572	0.779	0.544	0.857	0.686	1	0.505	0.773	1	0.53	0.705	0.489	0.337	0.779	0.631	0.573	0.871	0.514	1
ASE001048	NC_022296.1	A3SS	XTS00003750	-	intron:30779402-30780681	intron:30779455-30780681	-0.837	-0.711	-0.761	-0.785	-0.667	-0.933	-0.766	-0.665	-0.569	-0.329	-0.869	-0.497	-0.76	-0.627	-0.782	-0.702	-0.621	-0.524	-0.664	-0.766
ASE001049	NC_022317.1	A3SS	XTS00021884	+	intron:4027663-4027855	intron:4027663-4027852	-0.638	-0.731	-0.818	-0.589	-0.687	-0.673	-0.668	-0.559	-0.591	-0.807	-0.833	-0.564	-0.588	-0.685	-0.727	-0.662	-0.737	-0.692	-0.795	-0.741
ASE001050	NC_022298.1	A3SS	XTS00006306	-	intron:87975741-87977636	intron:87976299-87977636	1	1	1	1	0.984	0.875	0.914	0.889	1	1	1	1	0.87	0.917	0.933	0.883	1	0.976	0.961	0.965
ASE001051	NC_022315.1	A3SS	XTS00021149	-	intron:30300133-30302081	intron:30300151-30302081	0.42	0.351	0.706	0.408	0.331	0.104	0.298	0.105	0.576	0.279	0.209	0.171	0.601	0.302	0.529	0.517	0.289	0.285	0.227	0.393
ASE001052	NC_022316.1	A3SS	XTS00021353	+	intron:7195112-7197137	intron:7195112-7197134	-0.812	-0.003	-0.556	-0.802	-0.174	-0.003	-0.158	-0.869	-0.209	0.192	-0.059	0.038	-0.218	-0.208	0.553	-0.113	0.073	-0.099	0.351	0.184
ASE001053	NC_022316.1	A3SS	XTS00021353	+	intron:7269764-7272045	intron:7269764-7271981	-0.202	-0.574	0.09	-0.287	0.449	0.376	0.136	-0.212	-0.484	0.379	-0.529	0.099	0.337	0.376	1	0.454	0.119	0.237	0.359	-0.092
ASE001054	NC_022316.1	A3SS	XTS00021353	+	intron:7269764-7272049	intron:7269764-7272045	1	0.729	0.333	0.493	0.661	1	1	1	0.774	1	1	1	1	0.494	-1	1	0.552	0.333	0.107	0.594
ASE001055	NC_022316.1	A3SS	XTS00021353	+	intron:7269764-7272049	intron:7269764-7271981	1	0.394	0.71	-0.005	0.662	1	1	1	0.394	1	1	1	1	0.774	0.394	1	0.843	0.88	0.695	0.497
ASE001056	NC_022311.1	A3SS	XTS00017700	-	intron:23848085-23848334	intron:23848202-23848334	NA	-1	-1	NA	-1	-1	-0.659	NA	NA	NA	1	NA	-1	-1	NA	NA	-1	-0.85	-0.838	-0.806
ASE001057	NC_022321.1	A3SS	XTS00024075	-	intron:40922219-40923794	intron:40922235-40923794	-0.599	-0.674	-0.751	-0.853	-0.631	-0.788	-1	-0.761	-0.772	-1	-0.689	-0.661	-0.833	-1	-0.873	-0.721	-0.696	-0.577	-0.681	-0.807
ASE001058	NC_022313.1	A3SS	XTS00019417	+	intron:29858278-29866324	intron:29858278-29866312	0.592	0.621	0.627	0.383	0.601	0.511	0.527	0.572	0.383	0.473	0.349	0.625	0.487	0.457	0.609	0.442	0.575	0.426	0.488	0.483
ASE001059	NC_022300.1	A3SS	XTS00008429	-	intron:61676765-61681281	intron:61678860-61681281	0.443	-0.443	0.401	0.201	-0.737	-0.923	-0.778	-0.795	1	-0.332	1	-0.599	-0.794	-0.555	-1	-0.639	-0.437	-0.65	-0.312	-0.084
ASE001060	NC_022293.1	A3SS	XTS00000349	+	intron:65074235-65085309	intron:65074235-65085288	0	0.892	0.266	0.642	1	0.301	0.642	0.534	0	0.892	1	0.333	0.358	0.335	0.529	0.749	0.596	0.543	0.505	0.546
ASE001061	NC_022311.1	A3SS	XTS00018026	-	intron:35343420-35343598	intron:35343495-35343598	-0.224	-0.633	-0.619	-0.144	-0.514	-0.781	-0.291	-0.599	-0.333	-0.867	0.656	-0.077	-0.191	-0.587	-1	-0.471	-0.463	-0.505	0.037	0.385
ASE001062	NC_022296.1	A3SS	XTS00004043	-	intron:78499878-78503116	intron:78500058-78503116	-0.187	-0.208	-0.159	-0.161	0.111	0.041	-0.105	-0.159	0.071	-0.013	-0.021	0.019	0.112	0.19	-0.223	-0.013	0.028	0.138	-0.125	0.109
ASE001063	NC_022321.1	A3SS	XTS00024241	-	intron:45762594-45780123	intron:45762791-45780123	NA	NA	NA	NA	0.333	-0.046	0.223	-0.012	NA	NA	NA	NA	0.39	-0.163	0.62	0.159	1	NA	-1	1
ASE001064	NC_022314.1	A3SS	XTS00020000	+	intron:17547260-17551074	intron:17547260-17550763	NA	1	NA	1	NA	NA	NA	NA	1	1	1	0.334	NA	NA	NA	NA	NA	NA	NA	NA
ASE001065	NW_005102923.1	A3SS	XTS00026461	-	intron:79508-80932	intron:79707-80932	NA	NA	NA	NA	-0.033	0.601	0.424	-0.152	-0.803	-1	-1	0	1	NA	1	NA	1	NA	NA	NA
ASE001066	NC_022304.1	A3SS	XTS00011701	-	intron:17376455-17379512	intron:17376897-17379512	1	1	1	1	0.662	1	0.705	0.705	1	1	1	1	0.889	1	1	1	1	0.933	0.91	1
ASE001067	NC_022304.1	A3SS	XTS00011701	-	intron:17376455-17379512	intron:17376983-17379512	1	1	1	1	0.662	1	0.705	0.705	1	1	1	1	0.889	1	1	1	1	0.933	0.911	1
ASE001068	NC_022304.1	A3SS	XTS00011701	-	intron:17376897-17379512	intron:17376983-17379512	1	0.76	1	1	0.803	1	1	1	1	1	1	1	1	1	1	1	1	1	1	1
ASE001070	NC_022304.1	A3SS	XTS00011701	-	intron:17359867-17390431	intron:17379576-17390431	NA	1	1	-1	1	0	0.501	1	1	1	1	1	0.336	1	NA	NA	0.734	0.667	0.501	1
ASE001071	NC_022301.1	A3SS	XTS00009101	-	intron:39680842-39711041	intron:39681004-39711041	NA	1	1	1	0.852	0.542	0.789	0.497	0.251	1	1	1	1	0.667	1	0.333	0.419	0.333	0.334	1
ASE001072	NC_022312.1	A3SS	XTS00019106	-	intron:65847801-65848403	intron:65847804-65848403	0.364	0.68	0.699	0.437	0.457	0.065	0.262	0.399	0.409	0.617	0.281	0.532	0.397	0.378	0.633	0.368	0.413	0.331	0.464	0.267
ASE001073	NC_022307.1	A3SS	XTS00013771	+	intron:29791619-29796777	intron:29791619-29796766	-1	NA	NA	NA	-1	NA	-1	0	-1	-1	NA	-1	-1	-1	-1	-1	NA	-0.247	NA	-1
ASE001074	NC_022307.1	A3SS	XTS00013771	+	intron:29765293-29766185	intron:29765293-29766181	NA	1	NA	1	1	1	1	1	1	1	1	NA	1	NA	1	0.494	1	1	1	0.49
ASE001075	NC_022314.1	A3SS	XTS00019953	+	intron:15398934-15406895	intron:15398934-15399532	NA	NA	NA	NA	NA	NA	NA	NA	NA	-1	-1	1	NA	NA	NA	NA	NA	NA	NA	NA
ASE001076	NC_022296.1	A3SS	XTS00004122	+	intron:90426427-90428011	intron:90426427-90428008	1	1	1	1	0.955	1	1	0.952	NA	1	1	1	0.968	1	0.936	1	0.978	1	0.974	0.888
ASE001078	NW_005101983.1	A3SS	XTS00026274	+	intron:2665-2796	intron:2665-2732	NA	NA	NA	1	1	1	0.991	0.996	1	1	NA	NA	-1	1	1	1	1	1	1	1
ASE001079	NC_022312.1	A3SS	XTS00018764	+	intron:3249133-3261235	intron:3249133-3261230	0.661	1	1	1	1	1	1	1	0.805	0.32	1	NA	1	NA	NA	NA	1	1	1	1
ASE001080	NC_022298.1	A3SS	XTS00005969	+	intron:34147178-34166428	intron:34147178-34166425	1	0.768	0.578	0.527	0.506	0.816	0.939	0.681	0.79	0.903	0.817	0.915	0.729	0.915	-0.008	1	0.634	1	0.663	1
ASE001081	NC_022321.1	A3SS	XTS00023829	-	intron:26996562-27005589	intron:26996565-27005589	0.261	0.645	0.337	0.454	0.375	0.395	0.38	0.457	0.699	0.266	0.479	0.405	0.363	0.46	0.387	0.381	0.441	0.223	0.403	0.202
ASE001082	NC_022320.1	A3SS	XTS00023321	+	intron:19240080-19241453	intron:19240080-19241374	0.821	0.811	0.939	0.898	0.635	0.803	0.689	0.767	0.529	0.887	0.634	0.851	0.804	0.733	0.788	0.591	0.679	0.69	0.691	0.521
ASE001083	NC_022322.1	A3SS	XTS00024937	.	intron:72702849-72703488	intron:72703053-72703488	1	NA	NA	NA	-0.509	-0.047	-0.443	0.067	NA	NA	-1	NA	NA	NA	NA	NA	-0.179	-0.031	0.177	-0.213
ASE001084	NC_022309.1	A3SS	XTS00015691	-	intron:52270005-52272488	intron:52272146-52272488	0.933	0.867	0.155	0.757	0.617	0.917	0.723	0.749	0.827	0.922	0.575	0.204	0.882	1	1	1	0.817	1	0.715	0.67
ASE001085	NC_022309.1	A3SS	XTS00015691	-	intron:52280968-52282752	intron:52281032-52282752	0.817	1	0.727	1	0.866	0.399	0.894	1	0.427	0.765	0.845	1	0.528	1	0.452	0.599	0.705	0.904	0.616	0.931
ASE001086	NC_022309.1	A3SS	XTS00015691	-	intron:52272578-52282752	intron:52276950-52282752	0.157	0	0.779	0.81	-0.103	0.333	0.001	1	0.645	1	1	1	0.415	0.201	NA	1	0.706	0.662	0.795	0.852
ASE001087	NC_022309.1	A3SS	XTS00015691	-	intron:52270005-52272029	intron:52270232-52272029	0.587	0.313	-0.245	0.601	-0.058	0.313	0.029	-0.029	0.198	0.213	-0.075	0.557	0.062	0.667	0.734	-0.09	0.294	0.245	-0.352	-0.069
ASE001088	NC_022309.1	A3SS	XTS00015506	+	intron:17996126-17996233	intron:17996126-17996219	0.333	1	NA	1	0.333	1	-0.269	0.333	0.333	1	0	-0.125	0.333	1	-0.367	1	0.541	1	-0.333	NA
ASE001089	NC_022296.1	A3SS	XTS00003726	-	intron:28505570-28509601	intron:28505573-28509601	0.225	0.39	0.281	0.011	0.446	0.268	0.248	0.286	0.313	0.342	0.087	0.169	0.599	0.329	0.277	0.213	0.346	-0.004	0.279	0.277
ASE001090	NC_022296.1	A3SS	XTS00003726	-	intron:28495864-28496677	intron:28496036-28496677	1	1	1	1	0.994	1	1	1	1	1	0.885	1	1	1	1	1	1	1	1	1
ASE001091	NC_022322.1	A3SS	XTS00024970	+	intron:78597705-78603056	intron:78597705-78599205	0.202	1	0.202	-0.333	0.08	0.114	1	0.81	0.334	1	-0.066	0.62	1	NA	NA	NA	0.667	0.501	0.43	0.601
ASE001092	NC_022306.1	A3SS	XTS00012942	-	intron:11119528-11119941	intron:11119537-11119941	0	-1	NA	-1	-1	-0.032	1	-1	NA	NA	NA	NA	NA	NA	NA	NA	-1	-1	1	-1
ASE001093	NC_022317.1	A3SS	XTS00021845	+	intron:2760558-2763918	intron:2760558-2761411	0.492	1	1	1	-0.102	1	0.436	0.677	0.239	0.334	0.758	0.067	0.29	1	1	0.834	0.229	0.623	0.81	0.465
ASE001094	NC_022303.1	A3SS	XTS00011557	-	intron:103334281-103335142	intron:103334366-103335142	1	NA	NA	NA	NA	NA	1	1	1	1	0	1	1	NA	1	1	0.373	1	1	1
ASE001095	NC_022306.1	A3SS	XTS00013363	+	intron:72436774-72437251	intron:72436774-72437200	0.858	0.59	0.425	0.35	0.737	0.744	0.772	0.699	0.798	0.925	0.896	0.805	0.949	0.719	0.819	0.904	0.755	0.787	0.825	0.681
ASE001096	NC_022306.1	A3SS	XTS00013363	+	intron:72399931-72401672	intron:72399931-72401654	-0.661	-0.566	-0.683	-0.766	-0.394	-0.474	-0.399	-0.371	-0.859	-0.437	-0.496	-0.583	-0.596	-0.701	-0.539	-0.384	-0.47	-0.26	-0.408	-0.365
ASE001097	NC_022302.1	A3SS	XTS00010394	+	intron:81348865-81352191	intron:81348865-81352188	0.535	0.699	0.518	0.729	0.56	0.665	0.502	0.496	0.898	0.691	0.675	0.652	0.799	0.251	0.494	0.783	0.533	0.585	0.591	0.641
ASE001098	NC_022317.1	A3SS	XTS00021993	-	intron:17983195-17984455	intron:17983312-17984455	NA	NA	NA	NA	0.913	1	0.706	0.863	NA	NA	NA	-1	1	NA	1	NA	1	0.747	0.633	0.824
ASE001099	NC_022317.1	A3SS	XTS00021993	-	intron:17983292-17984455	intron:17983312-17984455	NA	NA	NA	NA	-0.06	-1	-0.606	-0.697	NA	NA	NA	NA	-1	NA	-1	NA	-0.756	-0.626	-0.651	-0.682
ASE001100	NC_022317.1	A3SS	XTS00021993	-	intron:17983195-17984455	intron:17983292-17984455	NA	NA	NA	NA	0.92	1	0.733	0.907	NA	NA	NA	-1	1	NA	1	NA	1	0.779	0.663	0.859
ASE001101	NC_022317.1	A3SS	XTS00021993	-	intron:17984556-17985623	intron:17984604-17985623	NA	NA	NA	NA	0.613	1	1	1	NA	NA	NA	NA	1	NA	NA	NA	NA	1	1	0.454
ASE001102	NC_022297.1	A3SS	XTS00005661	+	intron:102091391-102091675	intron:102091391-102091589	0.061	0.166	-0.289	-0.172	-0.223	-0.055	-0.152	-0.105	-0.305	-0.241	0.107	-0.235	-0.632	-0.123	-0.135	-0.392	-0.262	-0.329	0.031	-0.129
ASE001103	NC_022303.1	A3SS	XTS00010594	-	intron:4823173-4855248	intron:4823176-4855248	1	1	1	1	-1	NA	1	-1	0.496	1	0.663	0.333	0.494	1	NA	NA	0.259	0.372	0.735	0.385
ASE001104	NC_022297.1	A3SS	XTS00005634	-	intron:101030628-101030855	intron:101030633-101030855	NA	NA	NA	NA	0.722	0.681	0.597	0.683	NA	NA	1	NA	0.904	0.754	0.914	0.681	NA	NA	1	NA
ASE001105	NC_022298.1	A3SS	XTS00005952	-	intron:28614684-28621745	intron:28614687-28621745	0.718	0.662	0.887	1	0.706	0.744	0.659	0.655	1	1	1	0.607	0.699	0.925	0.831	0.704	0.886	0.736	0.707	0.827
ASE001106	NC_022311.1	A3SS	XTS00017665	+	intron:23178033-23178536	intron:23178033-23178531	0.962	0.933	0.861	0.809	0.839	1	0.925	0.895	1	1	1	0.808	1	1	1	1	0.899	0.852	0.839	0.88
ASE001107	NC_022299.1	A3SS	XTS00007207	+	intron:18958543-18960211	intron:18958543-18959026	NA	NA	NA	NA	NA	NA	NA	1	1	1	NA	1	1	NA	NA	NA	1	0.556	1	NA
ASE001108	NC_022299.1	A3SS	XTS00007207	+	intron:18958543-18960190	intron:18958543-18959026	NA	-1	NA	-1	NA	-1	NA	-0.799	0.143	0	NA	1	1	NA	NA	NA	-0.643	1	1	-1
ASE001109	NC_022299.1	A3SS	XTS00007207	+	intron:18958543-18960211	intron:18958543-18960190	NA	1	NA	1	NA	1	NA	1	1	1	NA	NA	NA	NA	NA	NA	1	-1	NA	1
ASE001110	NC_022295.1	A3SS	XTS00002771	-	intron:31861910-31862223	intron:31861946-31862223	NA	0.163	NA	NA	-1	-0.124	-1	-0.391	0	NA	-1	0	NA	-1	1	NA	0	1	1	-1
ASE001111	NC_022295.1	A3SS	XTS00002771	-	intron:31866214-31866603	intron:31866310-31866603	1	0.694	1	1	0.866	1	1	1	0.885	0.756	0.651	0.915	1	1	1	1	1	1	1	0.9
ASE001112	NC_022295.1	A3SS	XTS00002815	-	intron:37721372-37723848	intron:37722874-37723848	0.249	0.153	0.379	0.063	0.151	-0.237	0.378	0.259	0.252	0.164	0.319	0.409	-0.015	0.139	-0.586	0.237	0.461	0.137	0.04	0.099
ASE001113	NC_022303.1	A3SS	XTS00010594	-	intron:4722092-4725434	intron:4723335-4725434	1	1	NA	1	1	1	1	1	-0.14	-1	0	NA	-0.452	NA	NA	1	0.734	1	1	1
ASE001114	NC_022310.1	A3SS	XTS00016775	+	intron:48870535-48871797	intron:48870535-48871781	1	NA	1	NA	0.333	1	0	0.333	1	NA	NA	NA	1	NA	NA	NA	0.308	1	0.38	1
ASE001115	NC_022295.1	A3SS	XTS00002815	-	intron:37730310-37732938	intron:37730313-37732938	0.52	0.495	0.565	0.57	0.627	0.451	0.669	0.627	0.789	0.521	0.943	0.541	0.61	0.481	0.707	0.84	0.433	0.393	0.693	0.635
ASE001116	NC_022304.1	A3SS	XTS00011688	+	intron:16760119-16763302	intron:16760119-16763162	0.641	0.625	0.407	0.541	0.38	0.578	0.437	0.482	0.564	0.611	0.378	0.581	0.825	0.671	0.272	0.519	0.458	0.524	0.356	0.847
ASE001117	NC_022297.1	A3SS	XTS00005503	-	intron:94613885-94614203	intron:94613889-94614203	0.782	0.699	0.599	0.738	0.783	0.717	0.699	0.766	0.617	0.596	0.537	0.652	0.686	0.803	0.701	0.729	0.751	0.744	0.781	0.823
ASE001118	NC_022297.1	A3SS	XTS00005503	-	intron:94614491-94614831	intron:94614496-94614831	0.824	0.873	0.791	0.819	0.735	0.876	0.835	0.809	0.798	0.723	0.797	0.695	0.726	0.858	0.847	0.73	0.798	0.839	0.832	0.847
ASE001119	NC_022308.1	A3SS	XTS00014830	-	intron:23773304-23777478	intron:23773322-23777478	-0.849	-0.69	-0.9	-0.925	-0.871	-0.709	-0.849	-1	-0.365	-0.704	-0.837	-0.786	-0.892	-0.574	-0.568	-0.613	-0.73	-0.661	-0.742	-0.703
ASE001120	NC_022314.1	A3SS	XTS00020218	+	intron:50183532-50183645	intron:50183532-50183627	0.759	1	0.932	0.877	0.645	1	1	0.266	1	1	0.894	0.645	1	1	1	0.95	0.894	1	1	0.703
ASE001121	NC_022303.1	A3SS	XTS00010885	+	intron:43412439-43414154	intron:43412439-43414141	1	0	1	1	0.91	0.779	0.857	0.91	0.897	1	1	0.651	0.621	0.333	0.764	0.764	0.671	0.88	0.744	0.708
ASE001122	NC_022294.1	A3SS	XTS00001823	-	intron:120757171-120757537	intron:120757344-120757537	0.879	1	0.852	1	0.615	0.633	0.751	0.867	1	0.651	0.758	1	0.488	0.594	0.185	0.662	0.585	1	1	1
ASE001123	NC_022307.1	A3SS	XTS00014243	+	intron:52494844-52496442	intron:52494844-52496439	0.857	0.838	0.831	0.699	0.966	0.821	0.781	0.93	0.882	0.587	0.622	0.901	0.935	0.896	0.933	0.831	0.834	0.892	0.723	0.729
ASE001124	NC_022298.1	A3SS	XTS00006178	+	intron:69517916-69520937	intron:69517916-69520933	1	1	1	1	1	1	1	1	1	1	1	1	1	1	0.661	1	1	0.957	1	1
ASE001125	NC_022318.1	A3SS	XTS00022734	-	intron:27172895-27179046	intron:27172900-27179046	-0.557	-0.333	-0.313	-0.707	-0.069	NA	0	0	-0.486	-0.005	-0.542	-1	0	-1	-1	NA	-0.499	-0.512	-0.084	-0.504
ASE001126	NC_022304.1	A3SS	XTS00011662	+	intron:13517763-13519037	intron:13517763-13519006	1	1	1	1	1	1	0.919	0.779	0.825	0.54	0.631	0.451	0.498	0.583	0.779	-0.117	0.464	0.693	0.665	0.447
ASE001127	NC_022314.1	A3SS	XTS00020400	+	intron:57246210-57258925	intron:57246210-57258848	0.561	0.127	-0.517	0.333	0.383	1	0	0.383	0.036	0.333	-0.339	0.511	0	-0.078	0.06	0.046	0.589	NA	NA	1
ASE001128	NC_022298.1	A3SS	XTS00006097	-	intron:57580840-57581690	intron:57580843-57581690	-1	1	-1	NA	0.327	0.563	0.557	0.421	1	-0.169	0.831	1	0.379	0.407	0.236	0.256	0.285	0.502	0.506	0.646
ASE001129	NC_022302.1	A3SS	XTS00010290	-	intron:72502539-72505292	intron:72502588-72505292	NA	-1	NA	NA	-1	-1	NA	-0.162	NA	NA	NA	NA	-1	-1	-1	NA	NA	-1	-1	1
ASE001130	NC_022321.1	A3SS	XTS00024297	+	intron:48113623-48113805	intron:48113623-48113798	NA	-1	NA	NA	-0.151	-1	-0.387	-0.347	NA	NA	NA	NA	-1	NA	1	-1	-0.789	-0.624	-0.525	-0.572
ASE001131	NC_022295.1	A3SS	XTS00003431	-	intron:105856898-105857071	intron:105856901-105857071	-0.654	-1	-0.891	-0.89	-1	1	-1	-0.669	-1	-0.333	-1	-0.113	-1	NA	-1	NA	-0.753	-1	-1	-1
ASE001132	NC_022295.1	A3SS	XTS00003032	-	intron:71406258-71406365	intron:71406261-71406365	-0.813	-0.905	-0.795	-0.756	-0.756	-0.824	-0.741	-0.731	-0.798	-0.926	-0.883	-0.797	-0.78	-0.817	-0.825	-0.779	-0.701	-0.729	-0.765	-0.719
ASE001133	NC_022295.1	A3SS	XTS00003032	-	intron:71430072-71433435	intron:71430838-71433435	0.558	0.702	0.577	0.532	0.734	0.714	0.643	0.859	0.827	0.644	0.501	0.659	0.709	0.829	0.875	0.667	0.735	0.669	0.745	0.793
ASE001134	NC_022295.1	A3SS	XTS00002737	+	intron:30295173-30308689	intron:30295173-30308681	0.791	0.811	1	1	0.703	0.893	0.64	0.799	1	1	0.861	0.913	0.791	1	1	0.635	0.928	0.757	0.843	0.765
ASE001135	NC_022321.1	A3SS	XTS00024297	+	intron:48113949-48115111	intron:48113949-48115047	NA	NA	NA	NA	-1	NA	-1	0	NA	NA	NA	NA	-1	NA	-1	-1	-1	-0.759	-1	0.11
ASE001136	NC_022301.1	A3SS	XTS00008903	+	intron:6974269-6975350	intron:6974269-6975326	-1	NA	NA	NA	0.097	NA	NA	1	NA	NA	NA	NA	-1	NA	-0.283	NA	0.27	0.333	0.284	0.138
ASE001137	NC_022301.1	A3SS	XTS00008903	+	intron:6978802-6985373	intron:6978802-6985370	0	NA	1	NA	-0.169	1	-1	NA	1	NA	NA	NA	-0.227	NA	-1	1	-0.181	0.027	-0.012	-0.055
ASE001138	NC_022307.1	A3SS	XTS00013729	+	intron:27485385-27487218	intron:27485385-27487096	0	-1	NA	NA	NA	NA	-1	NA	NA	NA	NA	NA	1	NA	1	NA	NA	NA	NA	NA
ASE001139	NC_022307.1	A3SS	XTS00013729	+	intron:27486668-27487218	intron:27486668-27487096	NA	NA	NA	NA	-1	NA	NA	-1	NA	NA	NA	NA	NA	NA	1	NA	NA	1	NA	-1
ASE001140	NC_022307.1	A3SS	XTS00013729	+	intron:27487388-27488014	intron:27487388-27487589	-0.218	0.281	0.482	-0.007	0.335	0.184	0.58	0.392	-0.055	-0.515	-0.309	-0.355	0.358	0.283	0.729	0.581	0.333	0.157	0.273	0.341
ASE001141	NC_022299.1	A3SS	XTS00007716	+	intron:54789668-54797721	intron:54789668-54797718	NA	NA	NA	NA	0.232	0.54	0.389	0.903	1	NA	NA	NA	0.71	NA	1	1	1	0.343	0.495	0.735
ASE001142	NC_022305.1	A3SS	XTS00012664	+	intron:62472243-62472508	intron:62472243-62472505	-0.88	-0.945	-0.816	-1	-0.921	-0.498	-0.782	-0.826	-0.821	-0.789	-0.943	-0.887	-0.674	-0.67	-0.337	-1	-0.792	-0.749	-0.889	-0.835
ASE001143	NC_022307.1	A3SS	XTS00014402	-	intron:73777433-73777579	intron:73777473-73777579	-0.397	-0.893	-1	-1	-0.861	-0.621	-0.867	-0.701	NA	-1	-1	-1	-0.925	-1	-1	NA	-0.712	-1	-0.712	-1
ASE001144	NC_022310.1	A3SS	XTS00016408	-	intron:34144091-34145526	intron:34145395-34145526	0.428	0.086	0.512	0.49	-0.927	-0.851	-0.679	-0.733	0.297	0.061	0.256	0.417	-0.782	-1	-1	-0.961	-0.762	-0.791	-0.706	-0.545
ASE001145	NC_022295.1	A3SS	XTS00003139	-	intron:88092157-88093060	intron:88092183-88093060	NA	NA	NA	NA	0.716	0.856	0.863	0.675	NA	NA	1	NA	-1	NA	NA	NA	1	NA	NA	NA
ASE001146	NC_022297.1	A3SS	XTS00005775	-	intron:110562282-110564188	intron:110562364-110564188	1	1	1	NA	1	1	1	1	1	0.232	1	0.585	1	1	1	1	1	1	1	1
ASE001147	NC_022317.1	A3SS	XTS00021949	+	intron:13328434-13332023	intron:13328434-13332020	NA	NA	NA	NA	NA	NA	NA	NA	-0.753	0.235	0.226	0.021	NA	NA	NA	NA	NA	NA	NA	NA
ASE001148	NC_022322.1	A3SS	XTS00024332	-	intron:7112890-7121013	intron:7112893-7121013	-0.008	NA	-0.337	-1	-1	NA	-0.34	-0.333	-1	NA	-0.67	1	-0.859	-0.356	-0.282	-0.56	-0.008	0.012	1	-1
ASE001149	NC_022309.1	A3SS	XTS00015846	-	intron:62810995-62811494	intron:62810998-62811494	-0.502	1	0.506	0.865	0.355	-0.318	0.663	0.261	0.215	-0.003	1	1	0.103	-0.008	-0.003	0.333	0.159	-0.469	-0.069	0
ASE001150	NC_022317.1	A3SS	XTS00021999	+	intron:18216663-18220887	intron:18216663-18220848	NA	NA	NA	-1	-0.821	-0.665	-0.427	-0.611	1	-0.446	NA	-1	-0.712	-0.715	-0.621	-0.64	-1	NA	NA	NA
ASE001151	NC_022314.1	A3SS	XTS00019826	-	intron:2016749-2017561	intron:2016806-2017561	NA	NA	NA	1	NA	1	1	1	1	-1	NA	NA	1	1	1	0.719	0.79	0.775	0.791	0.859
ASE001152	NC_022311.1	A3SS	XTS00017647	+	intron:22152993-22153140	intron:22152993-22153137	-1	NA	-0.008	-0.606	-0.538	-0.597	-0.663	-0.59	-0.227	-1	-0.669	-0.505	-0.645	-0.649	-0.631	-0.645	-1	-1	-1	-1
ASE001153	NC_022319.1	A3SS	XTS00022995	+	intron:15055926-15057275	intron:15055926-15056692	0.112	0	0.685	0.667	0.166	0.784	1	0.581	1	1	0.667	0.454	0.826	0.985	0.962	0.951	0.415	0.552	0.382	0.615
ASE001154	NC_022299.1	A3SS	XTS00007503	-	intron:40083315-40083383	intron:40083351-40083383	NA	0.402	NA	NA	-0.087	NA	-0.105	-0.041	NA	NA	1	1	0.333	1	NA	-1	NA	1	NA	NA
ASE001155	NC_022314.1	A3SS	XTS00019816	+	intron:294475-294599	intron:294475-294596	0.358	0.268	0.165	0.312	0.347	0.381	0.307	0.327	-0.011	0.321	0.227	0.211	0.349	0.318	0.329	0.369	0.287	0.298	0.433	0.299
ASE001156	NC_022314.1	A3SS	XTS00019816	+	intron:294646-295066	intron:294646-295048	-0.364	-0.426	-0.282	-0.542	-0.439	-0.359	-0.36	-0.398	-0.627	-0.479	-0.48	-0.657	-0.488	-0.399	-0.444	-0.261	-0.381	-0.435	-0.339	-0.452
ASE001157	NC_022298.1	A3SS	XTS00006366	.	intron:94845315-94846451	intron:94845466-94846451	0.801	0.549	0.792	0.879	0.567	0.771	0.737	0.801	0.609	0.852	0.718	0.737	0.765	0.633	0.671	0.753	0.743	0.812	0.699	0.837
ASE001158	NC_022308.1	A3SS	XTS00015379	-	intron:75354563-75387422	intron:75357216-75387422	NA	NA	NA	1	1	1	NA	1	1	1	1	NA	-0.332	1	NA	1	1	1	1	1
ASE001159	NC_022294.1	A3SS	XTS00001723	-	intron:112320698-112321427	intron:112320725-112321427	1	0.635	0.843	-0.031	0.691	0.635	0.667	0.338	0.783	0.635	0.384	0.619	0.494	0.119	0.293	-0.093	0.407	0.579	0.416	0.489
ASE001160	NC_022300.1	A3SS	XTS00008071	-	intron:9377737-9378799	intron:9377740-9378799	1	1	0.578	0.664	-0.376	0.831	-0.426	0.231	0.653	0.409	0.551	0.089	0.496	-0.34	1	0.664	0.404	0.409	0.386	0.798
ASE001161	NC_022300.1	A3SS	XTS00008071	-	intron:9377737-9378799	intron:9377743-9378799	1	1	0.844	0.813	0.317	0.954	0.418	0.767	0.815	0.81	0.657	0.625	0.943	0.432	1	0.863	0.747	0.828	0.75	0.897
ASE001162	NC_022300.1	A3SS	XTS00008071	-	intron:9377740-9378799	intron:9377743-9378799	0.831	0.831	0.288	0.337	0.439	0.431	0.621	0.535	0.095	0.523	-0.252	0.449	0.826	0.495	0.373	0.495	0.373	0.521	0.277	0.287
ASE001164	NC_022302.1	A3SS	XTS00009616	-	intron:18437093-18437611	intron:18437096-18437611	-0.869	-0.918	-0.854	-0.78	-0.837	-0.722	-0.836	-0.656	-0.638	-0.906	-0.666	-0.603	-0.787	-0.505	-0.906	-1	-0.617	-0.616	-0.751	-0.71
ASE001165	NC_022304.1	A3SS	XTS00011717	+	intron:19290693-19292640	intron:19290693-19291588	1	NA	0.334	NA	1	0.43	1	0.693	1	1	NA	1	1	0.401	1	1	0	0.102	0.467	0.556
ASE001166	NC_022311.1	A3SS	XTS00018632	-	intron:54710200-54711032	intron:54710300-54711032	NA	1	1	1	1	1	0.721	1	0.571	0.864	1	0.75	1	NA	NA	1	1	1	1	1
ASE001167	NC_022303.1	A3SS	XTS00010770	+	intron:24847547-24852205	intron:24847547-24852202	0.027	-0.704	-0.542	-0.365	-0.295	-0.261	-0.189	-0.085	0.496	-0.605	-0.241	-0.227	-0.418	0.159	-0.502	-0.205	-0.444	0.273	-0.285	-0.558
ASE001168	NC_022308.1	A3SS	XTS00015217	-	intron:56972206-56973425	intron:56972213-56973425	-0.788	-0.853	-0.69	-0.965	-1	-0.929	-0.839	-0.149	-1	-1	NA	-1	-0.875	-0.88	-0.899	-0.791	-1	-1	-1	-0.675
ASE001169	NC_022294.1	A3SS	XTS00001231	+	intron:26036267-26036619	intron:26036267-26036499	1	1	1	0	-1	-0.108	1	NA	0.505	-1	-1	-1	-1	NA	0	-1	-0.492	NA	NA	1
ASE001170	NC_022294.1	A3SS	XTS00001723	-	intron:112310398-112311757	intron:112310403-112311757	1	0.863	1	1	0.715	0.931	1	0.914	0.301	0.902	1	0.902	0.766	0.863	1	0.723	0.852	0.87	0.898	0.864
ASE001171	NC_022312.1	A3SS	XTS00019053	+	intron:53498602-53523488	intron:53498602-53523485	NA	NA	NA	NA	NA	NA	NA	NA	1	-0.008	NA	-1	NA	NA	NA	NA	NA	NA	NA	NA
ASE001172	NC_022317.1	A3SS	XTS00022014	+	intron:19028205-19052210	intron:19028205-19052168	NA	NA	1	NA	-1	NA	NA	-1	NA	NA	1	1	NA	NA	NA	NA	NA	NA	1	1
ASE001173	NC_022310.1	A3SS	XTS00017294	-	intron:60106208-60107982	intron:60106276-60107982	0.617	1	0.938	1	0.521	0.864	0.726	0.217	1	1	0.333	1	1	-0.203	-0.125	0.061	1	1	1	0.843
ASE001174	NC_022306.1	A3SS	XTS00012897	-	intron:1384809-1417146	intron:1384832-1417146	NA	NA	NA	NA	1	NA	NA	1	1	NA	1	1	1	1	NA	NA	0	1	1	1
ASE001175	NC_022306.1	A3SS	XTS00012897	-	intron:1384805-1417146	intron:1384832-1417146	NA	NA	NA	NA	1	NA	NA	1	1	NA	1	1	0.87	1	NA	NA	1	1	1	0.749
ASE001176	NC_022313.1	A3SS	XTS00019298	+	intron:20232135-20234006	intron:20232135-20233049	NA	-1	NA	NA	-1	-1	NA	NA	-1	1	NA	NA	1	1	1	1	1	-1	0	-1
ASE001177	NC_022306.1	A3SS	XTS00013274	-	intron:52569838-52576944	intron:52569848-52576944	NA	1	NA	NA	1	1	NA	1	NA	NA	NA	NA	NA	NA	1	NA	0.655	1	0.333	0.722
ASE001178	NC_022295.1	A3SS	XTS00003015	+	intron:66632928-66638909	intron:66632928-66638787	NA	NA	NA	NA	1	0.759	1	1	1	NA	NA	NA	1	NA	NA	NA	NA	NA	NA	1
ASE001179	NC_022296.1	A3SS	XTS00004234	+	intron:102094085-102101101	intron:102094085-102094839	1	1	NA	1	NA	NA	NA	1	NA	NA	NA	1	NA	NA	NA	-1	NA	NA	NA	NA
ASE001180	NC_022322.1	A3SS	XTS00024576	+	intron:32063019-32067717	intron:32063019-32067662	1	1	NA	1	NA	1	1	0	NA	NA	1	1	1	1	0.582	1	1	0.947	0.958	0.907
ASE001181	NC_022310.1	A3SS	XTS00016702	-	intron:47378942-47379084	intron:47379006-47379084	1	NA	1	1	1	1	1	1	NA	1	1	1	1	0.749	1	0.713	1	1	1	1
ASE001182	NC_022300.1	A3SS	XTS00008181	-	intron:27729715-27750113	intron:27729894-27750113	1	1	1	1	1	1	1	1	0.852	1	1	1	1	1	1	1	1	1	0.879	1
ASE001183	NC_022311.1	A3SS	XTS00018721	+	intron:60457769-60460692	intron:60457769-60460688	1	1	1	1	1	0.854	1	1	1	1	1	1	0.991	0.94	0.989	0.964	0.915	1	0.938	1
ASE001184	NC_022313.1	A3SS	XTS00019296	-	intron:20169463-20170834	intron:20169755-20170834	0.693	0.135	0.758	0.779	0.586	0.268	0.759	0.345	0.327	0.629	0.454	0.343	0.81	0.779	0.333	0.112	0.554	0.247	0.163	0.001
ASE001185	NC_022313.1	A3SS	XTS00019296	-	intron:20166295-20170834	intron:20169463-20170834	1	0.734	1	-0.833	1	1	1	1	1	1	1	1	1	1	1	1	1	1	1	1
ASE001186	NC_022313.1	A3SS	XTS00019296	-	intron:20166295-20170834	intron:20169755-20170834	1	0.734	1	-0.771	1	1	1	1	1	1	1	1	1	1	1	1	1	1	1	1
ASE001187	NC_022294.1	A3SS	XTS00001656	-	intron:106196450-106196583	intron:106196453-106196583	-0.527	-0.567	-0.679	-0.631	-0.558	-0.78	-0.772	-0.753	-0.795	-0.537	-0.617	-0.698	-0.685	NA	-1	NA	-1	0.107	0	-0.113
ASE001188	NC_022300.1	A3SS	XTS00008649	-	intron:82613524-82622354	intron:82613752-82622354	1	1	1	1	1	1	1	1	1	1	1	1	0.749	0.514	0.141	0.468	1	1	1	1
ASE001189	NC_022294.1	A3SS	XTS00001672	-	intron:106579416-106580042	intron:106579847-106580042	1	0.367	0.715	0.673	0.773	0.899	0.774	0.733	0.734	1	1	1	0.707	0.823	0.921	0.691	0.938	0.796	0.589	0.829
ASE001190	NC_022310.1	A3SS	XTS00016775	+	intron:48869156-48871857	intron:48869156-48870258	NA	1	NA	NA	1	1	-1	1	1	NA	0	NA	1	1	1	NA	1	1	1	1
ASE001191	NC_022309.1	A3SS	XTS00015674	-	intron:51615011-51615691	intron:51615027-51615691	0.854	0.662	0.847	0.819	0.799	0.775	0.728	0.805	0.719	0.849	0.793	0.8	0.717	0.902	0.854	0.411	0.621	0.777	0.768	0.85
ASE001192	NC_022303.1	A3SS	XTS00011469	+	intron:99089266-99091308	intron:99089266-99091252	1	1	1	0.829	NA	NA	NA	1	0.695	0.823	1	1	NA	1	NA	NA	1	1	1	-1
ASE001193	NC_022316.1	A3SS	XTS00021535	+	intron:43369570-43371489	intron:43369570-43371466	0.68	1	0.333	1	0.965	1	0.849	0.973	0.333	1	0.579	0.915	0.935	0.93	1	0.763	0.805	1	0.904	0.941
ASE001194	NC_022316.1	A3SS	XTS00021535	+	intron:43414188-43415606	intron:43414188-43415603	0.799	0.865	0.77	0.865	0.823	1	0.68	0.737	0.631	0.768	0.873	0.915	0.659	0.634	0.808	0.671	0.668	0.699	0.391	0.721
ASE001195	NC_022310.1	A3SS	XTS00017116	-	intron:55787948-55788708	intron:55787990-55788708	1	1	0.84	1	0.2	1	0.591	0.619	1	1	1	1	0.96	0.733	0.727	0.951	0.715	0.813	0.715	0.816
ASE001196	NC_022295.1	A3SS	XTS00003378	-	intron:102347944-102349405	intron:102347947-102349405	1	NA	NA	NA	NA	NA	NA	NA	NA	NA	1	NA	-1	1	0.85	NA	NA	NA	1	1
ASE001197	NC_022299.1	A3SS	XTS00007851	-	intron:68052473-68053253	intron:68053153-68053253	0	1	0.333	-1	-0.065	1	0.201	1	-0.111	1	NA	1	0.216	NA	NA	NA	0.667	1	NA	1
ASE001198	NC_022299.1	A3SS	XTS00007851	-	intron:68051243-68053253	intron:68053153-68053253	-0.199	-0.333	-0.333	-0.866	-0.586	-1	-0.61	-1	0.223	-0.598	-1	-1	0.201	-1	-1	NA	-0.382	0.501	-1	0.429
ASE001199	NC_022298.1	A3SS	XTS00006471	-	intron:111173114-111173788	intron:111173117-111173788	0.795	0.889	0.822	0.808	-1	1	0.562	1	0.885	0.901	0.824	0.777	0.55	NA	NA	NA	0.327	1	0.747	1
ASE001200	NC_022299.1	A3SS	XTS00007851	-	intron:68051243-68053253	intron:68052473-68053253	-0.111	-0.333	-0.666	-0.595	-0.437	-1	-0.51	-1	0.249	-0.598	-1	-1	0.516	-1	-1	NA	-0.342	0.501	-1	0.333
ASE001201	NC_022297.1	A3SS	XTS00005618	+	intron:100633904-100634321	intron:100633904-100634284	0.669	0.739	0.756	1	0.824	1	0.751	0.681	1	1	1	0.799	0.436	1	1	0.821	0.831	0.821	0.737	0.733
ASE001202	NC_022310.1	A3SS	XTS00016057	+	intron:865537-867159	intron:865537-867102	1	1	1	1	1	1	1	1	0.408	1	1	1	1	1	1	1	1	1	1	1
ASE001203	NC_022296.1	A3SS	XTS00004000	.	intron:73731561-73732178	intron:73731580-73732178	NA	NA	NA	NA	-1	-0.855	-0.684	-0.665	-1	-1	-1	-1	-1	NA	NA	NA	NA	NA	NA	NA
ASE001204	NC_022305.1	A3SS	XTS00012370	-	intron:46027586-46035831	intron:46029684-46035831	-0.092	0.867	0.782	0.823	0.668	0.73	0.436	0.753	0.875	0.758	0.924	0.949	0.423	1	0.852	0.81	0.595	0.699	0.421	0.602
ASE001205	NC_022308.1	A3SS	XTS00015385	+	intron:77041766-77042140	intron:77041766-77042130	-0.036	NA	NA	NA	1	NA	NA	NA	NA	NA	NA	NA	NA	NA	NA	NA	1	NA	-1	NA
ASE001206	NC_022301.1	A3SS	XTS00009042	-	intron:28090729-28092380	intron:28090823-28092380	0.617	0.755	0.891	0.881	0.783	0.649	0.867	0.891	0.859	0.719	0.952	0.928	0.6	0.667	1	0.755	0.757	0.931	0.78	1
ASE001207	NC_022322.1	A3SS	XTS00024437	-	intron:16073602-16079230	intron:16073605-16079230	0.894	0.717	0.739	0.783	1	0.887	NA	1	0.741	0.901	0.795	0.822	1	NA	1	1	0.807	1	0.831	0.952
ASE001208	NC_022299.1	A3SS	XTS00006839	+	intron:9535266-9535368	intron:9535266-9535348	0.251	0.263	0.643	0.946	0.691	-0.047	0.775	0.542	0.236	0.851	0.705	0.222	0.624	0.297	1	0.535	0.395	0.451	0.532	0.523
ASE001209	NC_022322.1	A3SS	XTS00024437	-	intron:16114630-16115450	intron:16114633-16115450	-0.631	-0.75	-0.794	-0.587	-0.803	-0.78	-0.337	-0.241	-0.671	-0.469	-0.659	-0.582	-0.67	0.326	0	-1	-0.008	-0.113	-1	-1
ASE001210	NC_022297.1	A3SS	XTS00005132	+	intron:62342188-62346136	intron:62342188-62343850	0.501	1	1	1	-0.111	0.333	1	1	0.715	-1	1	1	1	1	-0.332	-1	0.56	0.001	-0.165	-0.111
ASE001211	NC_022315.1	A3SS	XTS00020605	+	intron:15962686-15964157	intron:15962686-15964154	0.778	0.905	0.761	0.739	0.898	0.782	0.814	0.884	0.612	0.718	0.762	0.705	0.827	0.767	0.749	0.749	0.733	0.767	0.781	0.838
ASE001212	NC_022300.1	A3SS	XTS00008147	+	intron:22265149-22287039	intron:22265149-22286400	-1	-0.088	-0.498	-0.333	-1	-0.532	-0.743	-0.616	-0.531	-0.669	-0.873	-0.885	-0.05	-0.683	-0.839	-0.882	-1	-0.955	-0.789	-0.051
ASE001213	NC_022311.1	A3SS	XTS00018557	.	intron:52141992-52145701	intron:52141995-52145701	NA	1	-0.008	NA	NA	0.496	NA	1	1	-0.15	0.326	0.333	0.217	-1	-0.227	-0.803	1	NA	NA	NA
ASE001214	NC_022304.1	A3SS	XTS00011823	-	intron:32168861-32170959	intron:32168891-32170959	0.817	0.821	0.959	0.929	0.882	0.909	0.841	0.933	0.982	0.895	0.825	0.894	0.983	1	1	0.525	0.973	0.957	0.911	1
ASE001215	NC_022297.1	A3SS	XTS00004866	-	intron:47775818-47775948	intron:47775822-47775948	1	1	0.947	0.947	0.842	1	1	0.971	0.83	0.864	1	0.663	0.939	0.962	1	0.977	1	0.977	0.983	1
ASE001216	NC_022296.1	A3SS	XTS00003743	-	intron:30093870-30094716	intron:30093873-30094716	0.663	1	NA	1	1	1	0.496	1	1	1	1	-1	0.831	1	-0.169	0.663	0.775	1	0.723	0.775
ASE001217	NC_022310.1	A3SS	XTS00016507	+	intron:39369009-39370095	intron:39369009-39370070	NA	NA	NA	NA	NA	1	1	1	NA	NA	NA	NA	0.382	NA	NA	NA	1	1	NA	1
ASE001218	NC_022305.1	A3SS	XTS00012692	-	intron:63893975-63894425	intron:63894194-63894425	0.501	0.667	0.705	1	1	0.93	1	1	0.667	1	0.852	1	0.804	0.686	0.667	0.806	0.879	0.911	0.849	0.855
ASE001219	NC_022305.1	A3SS	XTS00012692	-	intron:63894188-63894425	intron:63894194-63894425	0.901	1	1	0.658	0.823	0.772	0.752	1	0.583	0.829	1	0.863	0.772	1	1	0.424	0.781	0.829	0.795	0.704
ASE001220	NW_005102109.1	A3SS	XTS00026320	-	intron:29642-30496	intron:29998-30496	0.006	-0.185	0.067	-0.443	1	1	1	1	-0.281	-0.694	-0.289	-0.365	1	NA	NA	NA	1	1	1	1
ASE001221	NC_022297.1	A3SS	XTS00004928	+	intron:54817488-54819093	intron:54817488-54819048	NA	NA	NA	NA	NA	1	1	0.607	NA	NA	NA	NA	NA	NA	0	NA	NA	NA	NA	NA
ASE001222	NC_022319.1	A3SS	XTS00023015	-	intron:18522152-18524315	intron:18522548-18524315	1	1	1	1	1	1	1	1	0.862	0.205	0.496	0.411	-0.004	-0.501	-0.539	-0.345	1	1	1	1
ASE001223	NC_022295.1	A3SS	XTS00003125	-	intron:86013312-86025346	intron:86013608-86025346	0.707	0.91	0.897	0.944	0.843	0.968	0.852	0.909	0.863	0.841	0.956	0.831	0.685	0.899	0.912	0.849	0.28	0.424	0.572	0.734
ASE001224	NC_022300.1	A3SS	XTS00008499	+	intron:68133433-68133557	intron:68133433-68133554	0.602	0.553	0.599	0.612	0.585	0.64	0.666	0.666	0.62	0.511	0.571	0.647	0.566	0.569	0.536	0.561	0.617	0.637	0.599	0.541
ASE001225	NC_022311.1	A3SS	XTS00018119	-	intron:38513596-38513685	intron:38513599-38513685	-0.757	-0.788	-0.868	-0.714	-0.727	-0.69	-0.741	-0.729	-0.745	-0.795	-0.798	-0.697	-0.689	-0.838	-0.862	-0.696	-0.705	-0.646	-0.651	-0.609
ASE001226	NC_022311.1	A3SS	XTS00018065	-	intron:36669896-36670262	intron:36669899-36670262	1	NA	NA	NA	-1	NA	NA	NA	NA	NA	NA	NA	0.591	1	0.231	0.663	NA	NA	NA	NA
ASE001227	NC_022293.1	A3SS	XTS00000351	-	intron:65249869-65257537	intron:65250746-65257537	NA	NA	NA	NA	0.098	1	1	1	NA	NA	NA	NA	NA	NA	NA	NA	0.544	1	0.81	1
ASE001228	NC_022294.1	A3SS	XTS00001488	.	intron:84857598-84861468	intron:84858927-84861468	-0.749	-0.14	-0.151	-0.475	-0.16	0.133	0.316	0.297	-0.014	0.81	0.023	0.407	0.147	0.345	0.366	0.221	0.435	0.463	0.362	0.384
ASE001229	NC_022311.1	A3SS	XTS00017769	+	intron:26101100-26101310	intron:26101100-26101306	0.455	0.693	0.601	0.748	0.569	0.727	0.657	0.781	0.535	0.347	0.87	0.469	0.52	0.555	0.647	0.783	0.638	0.595	0.554	0.56
ASE001230	NC_022299.1	A3SS	XTS00007093	+	intron:15441941-15443672	intron:15441941-15442912	1	NA	NA	NA	0	1	1	NA	1	NA	1	-0.333	1	NA	1	-1	1	1	NA	1
ASE001231	NC_022317.1	A3SS	XTS00022005	-	intron:18576259-18576347	intron:18576264-18576347	0.618	0.66	0.326	0.389	0.829	1	0.848	0.937	0.829	1	0.551	1	0.902	1	0	1	0.866	0.687	0.705	0.753
ASE001232	NC_022303.1	A3SS	XTS00010904	+	intron:44369403-44377353	intron:44369403-44376311	NA	NA	NA	NA	-1	-0.666	-0.443	-0.889	NA	NA	NA	NA	0	-1	NA	-1	NA	NA	NA	NA
ASE001233	NC_022303.1	A3SS	XTS00010904	+	intron:44369403-44377353	intron:44369403-44374456	NA	NA	NA	NA	-0.499	-0.939	-1	-0.777	NA	1	NA	NA	0.002	0.135	1	-0.509	NA	NA	NA	NA
ASE001234	NC_022320.1	A3SS	XTS00023380	+	intron:24670596-24674777	intron:24670596-24674733	1	1	1	1	NA	NA	-1	NA	NA	NA	NA	NA	0.617	1	1	NA	0.302	1	0.815	0.732
ASE001235	NC_022299.1	A3SS	XTS00006969	-	intron:12151654-12153201	intron:12153084-12153201	NA	NA	NA	1	NA	1	1	1	NA	0	1	-0.598	1	1	1	1	1	NA	1	1
ASE001236	NC_022302.1	A3SS	XTS00010292	+	intron:72665457-72667864	intron:72665457-72666644	-0.984	-0.91	-0.9	-0.897	-0.992	-0.999	-0.99	-0.995	-0.969	-0.845	-0.826	-0.728	-0.978	-0.989	-0.999	-0.983	-0.965	-0.967	-0.979	-0.957
ASE001237	NC_022303.1	A3SS	XTS00010593	-	intron:4603015-4603145	intron:4603040-4603145	0.705	0.622	0.593	0.582	0.82	0.703	0.667	0.798	0.641	0.68	0.535	0.764	0.674	0.735	0.795	0.851	0.677	0.713	0.767	0.503
ASE001238	NC_022321.1	A3SS	XTS00024292	-	intron:47992540-47993766	intron:47993104-47993766	NA	NA	NA	NA	0.333	NA	1	-0.332	NA	NA	NA	NA	0.002	NA	NA	NA	NA	NA	NA	NA
ASE001239	NC_022300.1	A3SS	XTS00008179	+	intron:27020030-27035811	intron:27020030-27035805	1	1	1	1	1	0.719	0.813	0.919	1	0.105	1	0.55	1	NA	-1	NA	-1	1	-1	NA
ASE001240	NC_022314.1	A3SS	XTS00020328	+	intron:52631135-52634020	intron:52631135-52633989	0.978	0.984	0.995	0.995	0.587	0.741	1	0.631	0.931	0.996	1	1	1	1	1	1	1	1	1	1
ASE001241	NC_022314.1	A3SS	XTS00020054	+	intron:34944378-34944537	intron:34944378-34944459	0.695	0.811	0.737	0.671	0.775	0.765	0.631	0.256	0.751	0.755	0.723	0.67	0.58	0.712	0.469	0.869	0.735	0.939	0.867	0.606
ASE001242	NC_022299.1	A3SS	XTS00006861	+	intron:9864456-9864798	intron:9864456-9864768	-0.42	-0.491	-0.695	-0.668	-0.651	-0.635	-0.7	-0.599	-0.534	-0.445	-0.54	-0.802	-0.449	-0.72	-0.584	-0.543	-0.555	-0.614	-0.595	-0.577
ASE001243	NC_022322.1	A3SS	XTS00025278	+	intron:111932827-111941006	intron:111932827-111940946	1	0.135	-0.268	0.552	-0.359	-0.374	-0.189	-0.279	0.601	0.155	-0.192	0.099	-0.211	0.315	-0.546	-0.016	-0.43	-0.255	-0.189	-0.39
ASE001244	NC_022295.1	A3SS	XTS00003331	+	intron:99552378-99589338	intron:99552378-99582905	NA	1	NA	NA	1	1	1	0	1	1	NA	1	1	1	NA	1	1	1	1	1
ASE001245	NC_022308.1	A3SS	XTS00015052	+	intron:44998996-44999891	intron:44998996-44999790	-1	NA	NA	NA	0.356	1	-1	0.083	NA	NA	NA	NA	1	NA	NA	-1	1	0.05	1	NA
ASE001246	NC_022306.1	A3SS	XTS00013282	-	intron:54267195-54277345	intron:54276008-54277345	0.087	1	0.29	-0.072	0.667	0.667	1	1	1	1	0.334	NA	1	1	1	NA	1	0.734	0	-0.499
ASE001247	NC_022311.1	A3SS	XTS00017924	-	intron:32166396-32175443	intron:32166436-32175443	NA	1	NA	1	0.923	1	0.471	1	1	1	NA	1	1	1	1	1	1	1	NA	1
ASE001248	NC_022309.1	A3SS	XTS00015595	+	intron:42103403-42145757	intron:42103403-42145754	1	0.899	0.934	0.933	0.959	0.939	0.894	0.945	1	1	0.863	1	1	0.441	0.971	1	0.941	0.976	0.852	0.956
ASE001249	NC_022299.1	A3SS	XTS00007188	+	intron:18019148-18019487	intron:18019148-18019481	0.658	0.772	0.635	0.737	0.628	0.751	0.691	0.757	0.703	0.703	0.733	0.673	0.839	0.836	0.71	0.845	0.612	0.72	0.489	0.73
ASE001250	NC_022294.1	A3SS	XTS00001267	.	intron:33474453-33475482	intron:33475167-33475482	1	1	1	1	1	1	0.542	1	1	1	1	1	0.655	0.712	1	0.758	0.911	0.911	1	1
ASE001251	NC_022294.1	A3SS	XTS00001695	+	intron:106940364-106940753	intron:106940364-106940728	-0.787	-0.901	-0.825	-0.875	-0.422	-1	-1	-0.803	-0.782	-0.088	NA	-1	-1	-1	NA	-1	-0.696	-1	-1	-1
ASE001252	NC_022294.1	A3SS	XTS00001695	+	intron:106940364-106940753	intron:106940364-106940739	-0.782	-0.84	-0.915	-0.961	-0.476	-0.529	-1	-0.616	-0.768	0	NA	-1	-0.376	-1	NA	-1	-0.323	-1	0	-1
ASE001253	NC_022294.1	A3SS	XTS00001695	+	intron:106940364-106940739	intron:106940364-106940728	-0.101	-0.369	0.508	0.654	0.075	-1	NA	-0.528	-0.038	0	NA	NA	-1	NA	NA	NA	-0.265	NA	-1	NA
ASE001254	NC_022293.1	A3SS	XTS00000463	-	intron:77993868-77998048	intron:77997478-77998048	0.084	0.525	0.191	0.834	-0.265	0.467	0.057	0.287	0.367	0.631	0.396	0.552	-0.176	1	0.002	0.429	-0.091	-0.199	0.601	-1
ASE001255	NC_022294.1	A3SS	XTS00001928	+	intron:126001099-126003196	intron:126001099-126001676	1	1	1	1	1	1	0.667	0.668	0.667	-0.666	1	-0.532	0.334	1	1	1	1	1	NA	1
ASE001256	NC_022310.1	A3SS	XTS00016328	-	intron:24851963-24853365	intron:24851966-24853365	-0.003	0.059	0.174	0.045	0.022	-0.043	0.107	0.015	-0.1	0.133	0.197	0.287	0.069	-0.084	0.079	0.225	-0.043	-0.04	0.146	-0.065
ASE001257	NC_022313.1	A3SS	XTS00019667	+	intron:58335776-58351539	intron:58335776-58351536	0.727	0.89	0.837	0.901	0.795	0.893	0.549	0.514	0.584	0.925	0.756	1	0.749	0.707	0.839	0.679	0.765	0.774	0.729	0.74
ASE001258	NC_022317.1	A3SS	XTS00021808	-	intron:2501633-2504353	intron:2501634-2504353	NA	-1	-1	NA	NA	NA	-0.334	-1	NA	NA	-1	NA	NA	NA	-1	NA	NA	NA	-1	NA
ASE001259	NC_022295.1	A3SS	XTS00002282	-	intron:10851056-10852207	intron:10852047-10852207	NA	0	-0.111	0.201	-1	-0.799	-0.916	0.002	0	-0.595	-0.713	1	-0.555	-0.465	0	0.556	-0.551	-0.489	-0.525	-0.377
ASE001260	NC_022315.1	A3SS	XTS00021290	+	intron:47884029-47885347	intron:47884029-47885303	NA	NA	-1	NA	-1	NA	NA	NA	-1	-0.982	-0.703	-1	-0.283	-0.705	-0.771	-0.35	-1	NA	NA	NA
ASE001261	NC_022295.1	A3SS	XTS00002510	-	intron:17949647-17951151	intron:17949748-17951151	1	1	1	1	0.985	1	1	1	1	1	1	1	1	1	1	1	0.981	1	1	1
ASE001262	NC_022322.1	A3SS	XTS00024913	-	intron:71754556-71756976	intron:71756267-71756976	0.62	1	0.852	1	0.926	1	1	1	1	0.898	1	0.791	0.93	1	1	1	0.911	1	0.922	1
ASE001263	NC_022293.1	A3SS	XTS00000558	+	intron:85550061-85551935	intron:85550061-85551932	NA	NA	NA	NA	NA	1	NA	NA	0.865	NA	-1	-0.333	NA	NA	NA	NA	NA	-0.205	NA	0
ASE001264	NC_022310.1	A3SS	XTS00016540	+	intron:42829066-42834538	intron:42829066-42834502	1	1	1	NA	1	1	NA	0.438	0.636	0.734	0.673	0.734	1	1	0.735	0.693	0.883	0.665	1	1
ASE001265	NC_022309.1	A3SS	XTS00015732	+	intron:53932645-53933168	intron:53932645-53933118	-1	-1	-1	-1	-1	-1	NA	-0.164	-1	NA	-1	0.178	-1	NA	-1	-1	-1	-1	-1	-1
ASE001266	NC_022299.1	A3SS	XTS00007293	+	intron:34836756-34842630	intron:34836756-34838515	0.852	1	0.779	0.779	0.647	0.62	0.222	0.779	1	1	1	1	0.867	1	1	0.429	0.905	1	1	0.637
ASE001267	NC_022299.1	A3SS	XTS00007293	+	intron:34838661-34842678	intron:34838661-34842630	-0.209	-0.758	-0.823	-0.372	-0.529	0.229	0.525	0.131	-0.01	-0.355	-0.33	-0.325	-0.231	-0.203	-1	-1	-0.251	0.012	-0.156	0.031
ASE001268	NC_022302.1	A3SS	XTS00010375	+	intron:80640049-80643523	intron:80640049-80640604	-0.841	-0.62	-0.834	-0.684	-0.87	-0.915	-0.784	-0.909	-0.701	-0.825	-0.797	-0.764	-0.802	-0.788	-0.918	-0.827	-0.835	-0.731	-0.811	-0.827
ASE001269	NC_022314.1	A3SS	XTS00019893	+	intron:11723768-11783708	intron:11723768-11783701	1	-0.518	-0.611	-1	0.193	-1	-0.693	NA	-1	NA	-0.512	-0.354	-0.456	-1	NA	NA	0.089	-1	-0.525	-0.677
ASE001270	NC_022314.1	A3SS	XTS00019893	+	intron:11723768-11724954	intron:11723768-11724789	-1	1	NA	-0.333	NA	-0.332	1	-1	-0.598	1	-0.333	-1	-1	NA	NA	NA	-1	0	-1	-0.333
ASE001272	NC_022307.1	A3SS	XTS00014373	+	intron:72936726-72937887	intron:72936726-72937594	0.677	0.592	0.795	0.173	0.823	1	0.554	0.72	0.566	1	0.44	0.604	0.901	1	1	1	0.765	0.769	0.926	0.849
ASE001273	NC_022301.1	A3SS	XTS00009351	-	intron:78077992-78095104	intron:78078008-78095104	0.78	0.859	0.633	0.965	0.748	0.895	0.768	0.807	0.78	0.838	0.939	0.868	0.769	0.816	0.745	0.786	0.669	0.957	0.953	0.793
ASE001275	NC_022319.1	A3SS	XTS00023081	-	intron:27842190-27849482	intron:27848963-27849482	1	NA	0.734	1	0.823	1	1	0.758	1	1	1	1	1	1	1	1	0.834	1	1	1
ASE001277	NC_022318.1	A3SS	XTS00022638	-	intron:19376976-19377803	intron:19376981-19377803	NA	NA	NA	NA	NA	1	1	1	-1	1	1	1	0.948	0.931	0.701	1	NA	1	NA	1
ASE001278	NC_022318.1	A3SS	XTS00022638	-	intron:19373222-19376147	intron:19373292-19376147	NA	NA	NA	NA	NA	1	1	0	1	0.391	NA	1	0.876	0.391	0.406	0.571	1	-1	1	0.533
ASE001279	NC_022318.1	A3SS	XTS00022638	-	intron:19373219-19376147	intron:19373292-19376147	NA	NA	NA	NA	NA	1	1	1	1	1	NA	0	1	0.653	1	0.933	1	1	1	1
ASE001280	NC_022318.1	A3SS	XTS00022638	-	intron:19373219-19376147	intron:19373222-19376147	NA	NA	NA	NA	NA	NA	NA	1	NA	1	NA	-1	1	0.217	1	0.663	NA	1	NA	1
ASE001281	NC_022311.1	A3SS	XTS00018537	-	intron:51030559-51032438	intron:51030893-51032438	0.905	0.568	0.535	0.81	0.611	0.425	0.561	0.483	0.734	0.834	0.168	0.734	0.813	1	0.206	0.539	0.819	0.779	0.389	0.677
ASE001282	NC_022311.1	A3SS	XTS00018537	-	intron:51030857-51032438	intron:51030893-51032438	-0.773	0.144	-0.551	0.135	-0.614	-0.545	-0.319	-0.415	-0.535	-0.361	-0.229	-0.32	-0.469	0.099	-0.508	0.007	-0.523	-0.415	-0.493	-0.604
ASE001283	NC_022311.1	A3SS	XTS00018537	-	intron:51030559-51032438	intron:51030857-51032438	0.922	0.759	0.699	0.867	0.769	0.585	0.657	0.621	0.81	0.889	0.301	0.81	0.871	1	0.415	0.576	0.899	0.844	0.603	0.743
ASE001284	NC_022311.1	A3SS	XTS00018537	-	intron:51038975-51045795	intron:51038989-51045795	-0.945	-0.645	-0.731	-0.637	-0.769	-0.709	-0.665	-0.698	-0.683	-0.896	-0.753	-0.523	-0.737	-0.789	-0.783	-0.771	-0.637	-0.747	-0.691	-0.842
ASE001285	NC_022313.1	A3SS	XTS00019781	+	intron:65580759-65584302	intron:65580759-65584259	NA	NA	NA	NA	-0.601	1	-1	0.053	NA	NA	NA	NA	1	1	-0.779	-0.456	NA	NA	NA	NA
ASE001286	NC_022297.1	A3SS	XTS00005448	.	intron:92255718-92257894	intron:92255847-92257894	NA	0	1	NA	-1	1	0.467	NA	NA	NA	0	NA	0.601	0	-0.643	0.085	-0.058	-0.063	-0.119	-0.065
ASE001287	NC_022303.1	A3SS	XTS00010718	+	intron:15898557-15902824	intron:15898557-15902821	0.045	0.387	0.247	0.161	0.491	0.303	0.501	0.15	0.308	0.074	0.104	0.029	0.546	0.695	0.42	0.719	0.309	0.226	0.192	0.365
ASE001288	NC_022320.1	A3SS	XTS00023294	-	intron:13724335-13727495	intron:13724350-13727495	0.271	-0.291	-0.22	-0.256	0.912	0.957	0.953	0.924	-0.821	-0.853	-0.822	-0.934	0.935	0.975	0.987	0.956	0.283	0.818	0.242	0.329
ASE001289	NC_022320.1	A3SS	XTS00023294	-	intron:13724335-13729211	intron:13724350-13729211	0.89	0.895	0.883	0.938	0.385	0.376	0.539	0.348	0.819	0.527	1	0.153	0.408	0.258	0.349	0.292	0.062	0.333	0.863	0.511
ASE001290	NC_022311.1	A3SS	XTS00018022	-	intron:35209170-35209532	intron:35209241-35209532	0.771	1	1	1	1	0.956	0.965	0.84	0.435	1	1	1	0.854	0.941	0.965	0.947	0.716	0.818	0.893	0.831
ASE001291	NC_022311.1	A3SS	XTS00018022	-	intron:35219078-35219559	intron:35219242-35219559	1	-0.666	-0.666	-1	-0.666	-1	-1	-0.841	0.202	-0.332	-1	0	-0.898	-0.897	-0.961	-0.951	-0.446	-0.837	-0.783	-0.849
ASE001292	NC_022306.1	A3SS	XTS00013514	+	intron:91927765-91929453	intron:91927765-91929410	0.859	0.427	0.131	0.312	1	0.879	0.822	0.893	0.694	0.333	0.592	0.166	0.333	1	1	1	0.882	1	0.527	0.821
ASE001293	NC_022306.1	A3SS	XTS00013098	+	intron:26951122-26951471	intron:26951122-26951450	1	1	1	1	0.689	1	1	1	1	NA	1	0.721	0.763	0.859	0.706	0.867	0.719	0.691	0.757	0.62
ASE001294	NC_022305.1	A3SS	XTS00012428	-	intron:50804930-50805344	intron:50805006-50805344	0.837	0.809	0.844	0.922	0.832	0.801	0.853	0.963	0.873	0.805	0.851	0.766	0.897	0.862	0.904	0.895	0.828	0.731	0.846	0.827
ASE001295	NC_022295.1	A3SS	XTS00003222	+	intron:95305564-95307337	intron:95305564-95307329	NA	NA	1	NA	1	1	-1	NA	NA	1	1	NA	1	1	0.657	1	1	1	NA	NA
ASE001296	NC_022295.1	A3SS	XTS00003222	+	intron:95305564-95307399	intron:95305564-95307329	NA	-1	1	NA	1	1	-1	NA	NA	1	1	NA	1	0.594	0.425	0.049	1	1	NA	NA
ASE001297	NC_022295.1	A3SS	XTS00003222	+	intron:95305564-95307399	intron:95305564-95307337	NA	-1	NA	NA	NA	NA	-0.498	NA	NA	NA	NA	NA	NA	-1	-0.712	-1	NA	NA	NA	NA
ASE001298	NC_022314.1	A3SS	XTS00019881	+	intron:11289596-11293940	intron:11289596-11292765	NA	NA	NA	NA	-0.57	-0.74	-0.657	-0.795	NA	NA	NA	NA	-1	NA	NA	NA	NA	NA	-0.333	NA
ASE001299	NC_022307.1	A3SS	XTS00014206	-	intron:50756736-50757544	intron:50756791-50757544	0.871	0.871	1	0.899	0.545	0.784	1	1	1	0.923	1	1	0.871	0.799	1	1	0.333	0.899	0.784	0.329
ASE001300	NC_022314.1	A3SS	XTS00020073	-	intron:38843584-38844207	intron:38843587-38844207	-0.337	-1	0	1	0.376	0.33	0.247	-0.113	0.109	-1	-0.67	-1	-0.717	-1	0.064	1	0.129	-0.34	0.217	-0.393
ASE001301	NC_022303.1	A3SS	XTS00011502	+	intron:101449816-101450074	intron:101449816-101450050	-0.228	-0.605	-0.639	-0.325	-0.211	-0.268	-0.303	-0.369	-0.486	-0.649	-0.263	-0.325	-0.097	-0.24	-0.204	0.147	-0.379	-0.349	-0.531	-0.577
ASE001302	NC_022295.1	A3SS	XTS00003059	-	intron:76195278-76195495	intron:76195336-76195495	NA	1	NA	1	1	1	1	1	1	0.719	1	1	0.944	0.922	0.961	0.959	0.594	0.959	0.74	0.928
ASE001303	NC_022307.1	A3SS	XTS00013619	+	intron:16262852-16265440	intron:16262852-16265419	-0.615	-0.757	-0.916	-1	-0.673	-0.893	-0.787	-0.687	0.237	-0.902	-0.882	-0.903	-0.817	-0.673	-0.75	-0.852	-0.78	-0.822	-0.811	-0.772
ASE001304	NC_022297.1	A3SS	XTS00004954	+	intron:55454364-55454610	intron:55454364-55454574	0.864	0.739	0.575	1	0.605	0.781	-0.039	0.674	0.739	-1	0.333	1	0.517	0.666	0.573	0.883	0.669	0.648	0.526	0.714
ASE001305	NC_022309.1	A3SS	XTS00015820	+	intron:62072099-62077461	intron:62072099-62077446	NA	NA	NA	NA	0.649	0.819	1	0.54	NA	NA	NA	NA	1	NA	NA	NA	1	1	1	0.333
ASE001306	NC_022309.1	A3SS	XTS00015820	+	intron:62072099-62077446	intron:62072099-62072276	NA	NA	NA	NA	-0.866	-0.833	-0.443	-0.777	NA	NA	NA	NA	-1	NA	NA	NA	-1	-1	-0.199	-1
ASE001307	NC_022309.1	A3SS	XTS00015820	+	intron:62072099-62077461	intron:62072099-62072276	NA	NA	NA	NA	0	0.002	1	0	NA	NA	NA	NA	NA	NA	NA	NA	NA	NA	1	-1
ASE001308	NC_022309.1	A3SS	XTS00015820	+	intron:62092504-62093818	intron:62092504-62093261	NA	NA	NA	NA	1	1	-1	1	NA	NA	NA	NA	NA	NA	NA	NA	NA	1	1	NA
ASE001309	NC_022300.1	A3SS	XTS00008367	-	intron:58481753-58481936	intron:58481821-58481936	0.617	0.7	0.542	0.639	-0.055	0.192	0.045	0.163	0.639	0.25	0.827	0.773	0.187	0.245	0.062	0.488	0.302	0.336	0.176	-0.044
ASE001310	NC_022296.1	A3SS	XTS00004170	+	intron:95599429-95604413	intron:95599429-95604307	NA	NA	NA	NA	0.981	0.613	0.64	0.65	NA	NA	1	NA	NA	1	NA	1	NA	NA	NA	NA
ASE001311	NC_022315.1	A3SS	XTS00020463	-	intron:7136851-7137042	intron:7136855-7137042	-0.656	-0.738	-0.623	-0.773	-0.83	-0.766	-0.742	-0.743	-0.709	-0.787	-0.782	-0.651	-0.715	-0.709	-0.933	-0.737	-0.753	-0.675	-0.731	-0.647
ASE001312	NC_022298.1	A3SS	XTS00006517	-	intron:113882243-113882482	intron:113882322-113882482	1	1	1	1	0.701	1	1	0.945	1	1	1	1	0.857	0.765	1	0.887	1	1	1	NA
ASE001313	NC_022293.1	A3SS	XTS00000158	+	intron:35046065-35048140	intron:35046065-35048137	0.6	0.461	0.553	0.791	0.67	0.618	0.839	0.582	0.554	0.448	0.655	0.581	0.605	0.745	0.468	0.429	0.629	0.547	0.545	0.607
ASE001314	NC_022300.1	A3SS	XTS00008603	-	intron:77367232-77372546	intron:77367546-77372546	0.694	0.521	0.757	0.825	0.737	0.669	0.425	0.674	0.677	0.787	0.781	0.682	0.711	0.517	0.692	0.96	0.833	0.946	0.683	0.937
ASE001315	NC_022307.1	A3SS	XTS00013654	+	intron:20628826-20629261	intron:20628826-20629258	0.231	0.664	0.447	0.226	0.247	0.183	0.469	0.238	0.339	0.495	0.358	0.667	0.608	0.34	0.595	0.327	0.219	0.296	0.414	0.154
ASE001316	NC_022321.1	A3SS	XTS00023952	-	intron:37714328-37715694	intron:37714370-37715694	-0.142	NA	NA	NA	-0.913	-1	-0.636	-0.867	NA	NA	-1	-1	-0.815	-0.777	-0.855	-0.818	1	NA	-0.727	1
ASE001317	NC_022321.1	A3SS	XTS00023952	-	intron:37717344-37719097	intron:37717348-37719097	1	NA	NA	NA	0.583	0.503	0.709	0.887	NA	1	1	NA	0.629	0.617	0.52	0.54	1	1	1	NA
ASE001318	NC_022311.1	A3SS	XTS00018441	+	intron:47803924-47812294	intron:47803924-47812289	NA	NA	NA	NA	1	NA	1	NA	NA	NA	NA	NA	NA	NA	-0.333	NA	1	1	0.181	0.224
ASE001319	NC_022293.1	A3SS	XTS00000372	+	intron:67346202-67351037	intron:67346202-67351010	-0.525	-0.484	-0.255	-0.897	-0.668	0.528	0.486	-0.209	-0.698	0.557	-0.886	-1	-0.708	-1	-1	NA	-0.698	0	0	NA
ASE001320	NC_022310.1	A3SS	XTS00016208	+	intron:13779464-13780194	intron:13779464-13780164	NA	1	NA	NA	0.632	NA	1	NA	0.665	0.702	0.927	0.801	NA	NA	NA	NA	1	NA	NA	NA
ASE001321	NC_022303.1	A3SS	XTS00011014	+	intron:58815121-58815852	intron:58815121-58815846	-0.387	-0.673	-0.615	-0.081	-0.301	-0.069	-0.392	-0.404	-0.397	-0.471	-0.448	-0.514	-0.308	0.107	0.077	-0.727	-0.427	-0.363	-0.359	-0.367
ASE001322	NC_022297.1	A3SS	XTS00005217	.	intron:71801771-71828396	intron:71801774-71828396	-0.197	-0.143	-0.015	-0.171	0.067	0.049	-0.016	-0.092	-0.231	-0.065	-0.203	-0.227	-0.123	-0.367	-0.297	-0.115	-0.225	0.017	-0.366	0.337
ASE001323	NC_022302.1	A3SS	XTS00009543	-	intron:11659927-11667556	intron:11660877-11667556	0.547	0.385	0.785	0.681	0.823	0.872	0.891	0.976	0.698	0.551	0.655	0.895	0.58	0.924	1	0.889	0.866	0.842	0.833	0.896
ASE001324	NC_022299.1	A3SS	XTS00007911	+	intron:84659780-84666133	intron:84659780-84666124	1	NA	1	1	NA	NA	NA	NA	1	NA	-0.36	1	NA	NA	NA	NA	1	1	1	NA
ASE001325	NC_022295.1	A3SS	XTS00002531	-	intron:18306748-18308042	intron:18306794-18308042	NA	1	1	NA	-0.813	-0.891	-0.733	-0.841	-1	1	-1	-1	-0.587	-0.539	NA	-0.803	-0.718	0.197	-1	-1
ASE001326	NC_022310.1	A3SS	XTS00017169	.	intron:57175822-57177470	intron:57175898-57177470	NA	1	1	NA	NA	-0.232	NA	1	1	1	1	0.703	1	1	0.333	1	0.917	1	0.963	1
ASE001327	NC_022306.1	A3SS	XTS00013367	-	intron:73085772-73097588	intron:73085775-73097588	NA	NA	NA	NA	-0.237	-0.574	-0.539	-0.183	NA	NA	NA	NA	0.017	-1	0.333	-1	1	0	-0.169	0.529
ASE001328	NC_022295.1	A3SS	XTS00002210	+	intron:8588117-8589343	intron:8588117-8589301	-1	NA	-0.142	1	NA	-1	-1	0.333	NA	-1	NA	NA	1	0.333	-0.142	-1	-0.016	0.102	0.06	-0.186
ASE001329	NC_022299.1	A3SS	XTS00006615	-	intron:3628876-3630360	intron:3628879-3630360	-0.03	-0.285	-0.452	0.024	-0.196	-0.3	-0.045	0.078	-0.434	0.111	-0.241	-0.215	-0.083	0.032	0.281	-0.165	-0.089	-0.127	-0.005	-0.089
ASE001330	NC_022308.1	A3SS	XTS00014944	+	intron:36714815-36715225	intron:36714815-36715222	0.748	0.869	0.85	0.917	0.922	0.909	0.739	0.848	0.763	0.835	0.701	0.914	0.699	0.733	0.927	0.807	0.811	0.871	0.738	0.789
ASE001331	NC_022318.1	A3SS	XTS00022535	-	intron:10377695-10379182	intron:10378526-10379182	0.334	1	1	1	1	1	1	1	1	1	1	NA	1	0.501	1	0.667	0.926	1	0.933	0.333
ASE001332	NC_022318.1	A3SS	XTS00022535	-	intron:10376789-10379182	intron:10378526-10379182	0	NA	-0.499	NA	-0.598	-1	0.668	1	NA	1	1	1	0.201	1	0.334	1	0	-0.666	-0.356	1
ASE001333	NC_022321.1	A3SS	XTS00024113	+	intron:41609872-41611195	intron:41609872-41611174	-0.333	-1	-1	-1	-0.777	-0.691	-0.902	-1	-1	-0.333	-1	-1	-0.025	-1	-1	-0.225	-0.526	-0.543	0.083	-0.491
ASE001334	NC_022299.1	A3SS	XTS00006911	+	intron:10850335-10850893	intron:10850335-10850851	1	1	NA	NA	1	1	0.333	1	-1	1	0.333	NA	1	1	0.593	1	1	0.905	1	0.619
ASE001335	NC_022321.1	A3SS	XTS00024113	+	intron:41609872-41611174	intron:41609872-41611156	0.468	1	1	1	0.638	0.333	0.537	1	1	-1	NA	NA	0.358	1	NA	0.305	0.13	-0.021	-0.688	-0.532
ASE001336	NC_022321.1	A3SS	XTS00024113	+	intron:41609872-41611195	intron:41609872-41611156	-0.044	0	0.333	-0.333	-0.501	-0.246	-0.479	-0.03	0	-1	-1	-1	0.312	-0.391	-1	0.07	-0.437	-0.362	-0.566	-0.711
ASE001337	NC_022321.1	A3SS	XTS00024113	+	intron:41604715-41605166	intron:41604715-41605058	1	0.86	0.895	0.619	0.631	0.865	0.523	0.441	0.911	0.671	0.819	1	0.76	0.803	1	1	0.533	0.908	0.68	0.772
ASE001338	NC_022295.1	A3SS	XTS00002181	-	intron:7816521-7817069	intron:7816889-7817069	0.539	0.443	0.369	0.79	0.335	-0.109	0.319	0.153	0.478	0.353	0.57	0.904	0.291	0.444	0.197	0.435	0.497	0.021	0.107	0.196
ASE001339	NC_022299.1	A3SS	XTS00007624	-	intron:47922903-47923267	intron:47922990-47923267	-0.122	0.065	-0.039	0.219	0.131	0.647	0.238	0.101	0.151	-0.086	0.004	0.273	-0.019	0.168	0.215	0.664	-0.341	0.299	0.38	0.276
ASE001340	NC_022299.1	A3SS	XTS00007624	-	intron:47927329-47927581	intron:47927477-47927581	0.345	0.439	0.629	0.847	0.779	0.535	0.46	0.655	0.667	0.689	0.926	0.289	0.767	0.385	0.503	0.473	0.642	0.741	0.677	0.651
ASE001341	NC_022295.1	A3SS	XTS00003310	-	intron:98548948-98550313	intron:98549013-98550313	1	NA	NA	NA	-0.089	0	0.333	1	-1	NA	1	NA	-0.504	1	NA	1	NA	NA	1	NA
ASE001342	NC_022295.1	A3SS	XTS00002327	+	intron:12952282-12952591	intron:12952282-12952588	-0.476	-0.657	-0.85	-0.731	-0.744	-0.665	-0.874	-0.605	-0.466	-0.761	-0.587	-0.796	-0.779	-0.564	-0.884	-0.557	-0.451	-0.673	-0.675	-0.631
ASE001343	NC_022309.1	A3SS	XTS00015517	+	intron:20032068-20032876	intron:20032068-20032873	-0.302	-0.835	-0.961	-0.781	-0.511	-0.595	-0.582	-0.529	-0.778	-0.918	-0.781	-0.835	-0.641	-0.559	-0.637	-0.534	-0.59	-0.629	-0.5	-0.559
ASE001344	NC_022294.1	A3SS	XTS00001573	+	intron:95202235-95231872	intron:95202235-95231869	NA	0	0	1	-1	-1	-0.504	NA	NA	-1	1	1	-1	-1	NA	NA	-0.333	1	NA	1
ASE001345	NC_022299.1	A3SS	XTS00007679	-	intron:48914685-48915015	intron:48914691-48915015	-0.675	-0.171	0.121	-1	-0.176	-1	-0.605	-0.399	-0.51	-0.678	-0.806	-0.02	-0.862	-0.757	-1	0	-0.627	-0.635	-0.627	-0.683
ASE001346	NC_022309.1	A3SS	XTS00015651	+	intron:50423428-50425096	intron:50423428-50423729	-0.968	-1	-0.933	-1	-0.967	-1	-1	-1	-1	-1	-0.955	-0.971	-1	-1	-1	-0.955	-1	-1	-1	-1
ASE001348	NC_022322.1	A3SS	XTS00025356	.	intron:118836765-118838261	intron:118836770-118838261	NA	NA	NA	NA	NA	NA	NA	NA	0.761	0.212	0.773	1	1	NA	NA	NA	NA	NA	1	1
ASE001349	NC_022310.1	A3SS	XTS00016869	+	intron:50924435-50925824	intron:50924435-50925641	-1	-0.333	-0.799	-1	-0.833	-0.799	-1	-1	-1	-1	-1	-0.333	-1	-1	-1	-1	-1	-0.643	-1	-0.782
ASE001350	NC_022298.1	A3SS	XTS00005943	+	intron:24324397-24326736	intron:24324397-24326672	1	1	1	1	0.824	0.7	0.882	0.721	0.666	1	1	1	0.76	-1	1	1	0.824	0.473	0.833	0.659
ASE001351	NC_022310.1	A3SS	XTS00016869	+	intron:50921007-50924270	intron:50921007-50922906	1	-0.238	1	0	0.487	1	1	0.429	1	1	1	1	0.81	1	1	1	0.667	1	1	0.834
ASE001352	NC_022293.1	A3SS	XTS00000211	-	intron:43429633-43430722	intron:43429684-43430722	0.939	1	0.933	1	0.829	1	1	1	0.881	1	1	1	0.943	1	1	1	1	1	1	0.873
ASE001353	NC_022322.1	A3SS	XTS00025004	-	intron:79523736-79523931	intron:79523739-79523931	0.634	0.733	0.807	0.769	0.734	0.768	0.75	0.752	0.718	0.757	0.639	0.801	0.849	0.776	0.749	0.705	0.71	0.703	0.776	0.768
ASE001355	NC_022305.1	A3SS	XTS00012522	-	intron:55977020-55981943	intron:55977031-55981943	1	1	0	1	0.654	1	1	1	1	1	1	NA	0.654	1	0	1	0.881	1	1	1
ASE001356	NC_022297.1	A3SS	XTS00005165	+	intron:65627400-65634862	intron:65627400-65633522	NA	NA	NA	1	-0.333	0.001	0.205	-1	0.734	-1	NA	NA	-0.199	1	-1	-1	-1	-1	1	0
ASE001357	NC_022305.1	A3SS	XTS00012690	-	intron:63803764-63806669	intron:63803776-63806669	NA	1	-0.042	-1	NA	0.479	-1	0.479	NA	-1	-1	NA	-1	-0.014	-1	0.648	-0.354	-0.316	-0.302	-0.331
ASE001358	NC_022305.1	A3SS	XTS00012690	-	intron:63807091-63808185	intron:63807173-63808185	NA	NA	NA	NA	NA	NA	NA	NA	1	NA	NA	NA	NA	NA	NA	NA	0.698	NA	0	1
ASE001359	NC_022298.1	A3SS	XTS00006453	-	intron:108762776-108768690	intron:108763035-108768690	-0.304	-0.102	0.263	0.051	-0.317	-0.074	-0.256	-0.13	-0.377	-0.163	-0.033	-0.123	-0.15	-0.11	-0.153	-0.011	-0.127	-0.077	-0.219	-0.267
ASE001360	NC_022298.1	A3SS	XTS00006453	-	intron:108768840-108773013	intron:108768843-108773013	0.294	0.109	0.614	0.095	0.206	0.291	0.23	0.315	0.158	0.485	0.403	0.479	0.305	0.221	0.107	0.05	0.42	0.079	0.646	0.409
ASE001361	NC_022298.1	A3SS	XTS00006470	-	intron:110964054-110970348	intron:110968104-110970348	0.922	1	0.93	1	0.975	1	1	0.81	1	1	1	0.667	1	NA	1	1	1	1	1	1
ASE001362	NC_022298.1	A3SS	XTS00006470	-	intron:110968104-110970348	intron:110968199-110970348	1	1	1	1	1	1	1	1	1	1	1	1	0.773	1	NA	NA	1	1	1	1
ASE001363	NC_022305.1	A3SS	XTS00012654	+	intron:62073943-62074542	intron:62073943-62074422	0.714	0.667	0.907	0.658	0.747	0.67	0.688	0.422	0.871	0.552	0.399	0.464	0.763	0.677	0.823	0.193	0.918	0.693	0.881	0.559
ASE001364	NC_022298.1	A3SS	XTS00006470	-	intron:110964054-110970348	intron:110968199-110970348	0.922	1	0.93	1	0.975	1	1	0.81	1	1	1	0.667	1	NA	1	1	1	1	1	1
ASE001365	NC_022322.1	A3SS	XTS00024930	-	intron:72191706-72191960	intron:72191813-72191960	1	0.872	0.898	0.909	0.783	0.543	0.901	0.732	0.931	0.929	0.963	0.955	0.741	0.861	0.765	0.861	0.672	0.865	0.954	0.925
ASE001366	NC_022322.1	A3SS	XTS00024930	-	intron:72191813-72191960	intron:72191858-72191960	0.953	0.955	0.769	0.966	0.898	1	1	0.921	0.697	0.727	0.809	0.895	0.783	1	0.589	1	0.948	0.963	1	1
ASE001367	NC_022322.1	A3SS	XTS00024930	-	intron:72191706-72191960	intron:72191858-72191960	1	0.886	0.904	0.916	0.775	0.557	0.907	0.76	0.929	0.93	0.965	0.957	0.725	0.867	0.769	0.879	0.695	0.882	0.957	0.926
ASE001368	NW_005102179.1	A3SS	XTS00026358	+	intron:137756-140897	intron:137756-138489	-0.332	-1	NA	-1	NA	NA	NA	-1	-1	1	NA	NA	NA	-1	NA	NA	NA	NA	-1	NA
ASE001369	NW_005102179.1	A3SS	XTS00026358	+	intron:137756-140897	intron:137756-138290	-1	-1	NA	-1	NA	NA	NA	-0.332	-0.714	NA	NA	1	NA	-1	NA	NA	NA	NA	-1	NA
ASE001370	NW_005102179.1	A3SS	XTS00026358	+	intron:137756-138489	intron:137756-138290	-1	NA	NA	NA	NA	NA	NA	1	1	-1	NA	1	NA	NA	NA	NA	NA	NA	NA	NA
ASE001371	NC_022306.1	A3SS	XTS00013233	-	intron:45431383-45435099	intron:45431398-45435099	NA	1	NA	NA	NA	NA	NA	1	-0.069	0.612	1	0.297	0.2	NA	NA	NA	NA	NA	NA	NA
ASE001372	NC_022311.1	A3SS	XTS00017828	+	intron:26805817-26805985	intron:26805817-26805973	-0.266	-0.077	-0.665	-0.377	-0.443	-0.133	-0.421	-0.364	-0.591	-0.569	-0.677	-0.506	-0.532	-0.307	-0.305	0.036	-0.273	-0.138	-0.21	-0.127
ASE001373	NC_022322.1	A3SS	XTS00025307	-	intron:114805236-114808056	intron:114805239-114808056	-1	1	1	1	0.199	0.515	0.151	0.168	-1	1	NA	1	0.769	1	-1	-1	0.503	-0.138	0.465	0.596
ASE001374	NC_022304.1	A3SS	XTS00011739	+	intron:22443394-22445315	intron:22443394-22444338	-0.237	-0.803	0.242	-0.268	0.2	0.109	-0.392	0.143	0.147	-0.157	-0.157	0.343	0.435	-0.037	0.535	0.29	0.079	0.131	-0.053	-0.063
ASE001375	NC_022304.1	A3SS	XTS00011739	+	intron:22443394-22445078	intron:22443394-22444338	0.117	-0.285	0.631	0.024	0.528	0.357	-0.207	0.18	0.377	0.291	0.386	0.265	0.513	1	0.391	0.439	0.885	0.338	0.271	0.167
ASE001376	NC_022304.1	A3SS	XTS00011739	+	intron:22443394-22445315	intron:22443394-22445078	-0.437	-0.853	-0.755	-0.548	-0.614	-0.532	-0.381	-0.363	-0.076	-0.657	-0.777	-0.212	-0.465	-1	0.135	-0.499	-0.939	-0.464	-0.585	-0.519
ASE001377	NC_022304.1	A3SS	XTS00011739	+	intron:22442328-22442963	intron:22442328-22442960	0.817	0.769	0.819	0.747	0.753	0.821	0.88	0.779	0.657	0.803	0.833	0.59	0.683	0.791	0.826	0.805	0.759	0.748	0.809	0.773
ASE001378	NC_022304.1	A3SS	XTS00011739	+	intron:22428309-22430746	intron:22428309-22430743	-0.623	-0.559	-0.745	-0.45	-0.377	-0.449	-0.551	-0.36	-0.501	-0.458	-0.599	-0.328	-0.593	-0.442	-0.429	-0.56	-0.428	-0.409	-0.308	-0.355
ASE001379	NC_022322.1	A3SS	XTS00025328	-	intron:116238811-116240328	intron:116238814-116240328	1	NA	0.333	-0.008	0.925	0.899	1	0.731	1	1	0.831	0.327	0.831	1	1	1	0.395	0.333	0.496	1
ASE001380	NC_022310.1	A3SS	XTS00017162	.	intron:57070344-57075383	intron:57071760-57075383	0.889	1	1	1	-0.083	0.751	0.601	0.501	0.779	0.556	0.357	1	0.29	1	1	1	0.372	0.646	0.311	0.227
ASE001381	NC_022314.1	A3SS	XTS00020038	+	intron:30417387-30418426	intron:30417387-30418423	0.605	0.519	0.508	0.73	0.674	0.52	0.442	0.581	0.609	0.517	0.607	0.392	0.539	0.417	0.683	0.443	0.655	0.693	0.579	0.705
ASE001382	NC_022303.1	A3SS	XTS00010591	.	intron:4525290-4527571	intron:4525318-4527571	-0.095	-1	-0.04	0.071	0.171	-1	-0.091	-0.073	-0.031	-0.981	-0.061	-0.108	0.056	-0.984	0.042	0.045	-0.031	-0.988	-0.121	0.155
ASE001383	NC_022299.1	A3SS	XTS00007130	+	intron:16610942-16611332	intron:16610942-16611329	NA	NA	NA	NA	-0.67	NA	-1	NA	NA	NA	NA	-1	-1	NA	NA	NA	-1	-1	-0.506	-1
ASE001384	NC_022317.1	A3SS	XTS00021713	+	intron:597160-597359	intron:597160-597356	0.729	0.42	0.679	0.502	0.609	0.711	0.531	0.809	0.475	0.693	0.494	0.369	0.343	0.793	0.602	0.172	0.729	0.64	0.831	0.608
ASE001385	NC_022317.1	A3SS	XTS00021713	+	intron:597459-597826	intron:597459-597823	0.755	0.841	0.813	0.747	0.893	0.47	0.91	0.743	0.658	0.715	0.643	0.613	0.847	0.849	0.546	0.873	1	0.439	0.865	0.899
ASE001386	NC_022318.1	A3SS	XTS00022811	+	intron:38443321-38444218	intron:38443321-38444215	0.77	0.507	0.939	0.771	0.823	0.843	0.731	0.878	0.928	0.749	0.827	0.825	0.761	0.631	0.774	0.788	0.709	0.765	0.749	0.807
ASE001387	NC_022294.1	A3SS	XTS00001671	+	intron:106571355-106571462	intron:106571355-106571459	-0.561	-0.351	-0.114	-0.091	-0.315	-0.336	-0.085	-0.632	-0.463	-0.394	-0.417	-0.334	-0.17	-0.496	-0.207	-0.387	-0.163	-0.384	-0.627	-0.529
ASE001388	NC_022299.1	A3SS	XTS00007096	+	intron:15703819-15715410	intron:15703819-15715346	-1	NA	1	1	1	1	1	NA	1	1	1	1	NA	NA	NA	-1	0.866	1	1	1
ASE001389	NC_022314.1	A3SS	XTS00020056	+	intron:35879409-35882444	intron:35879409-35882411	-0.446	-0.325	-0.861	-0.619	-0.569	-0.551	-0.59	-0.67	-0.473	-0.076	-0.811	-0.51	-0.539	-0.823	-0.867	-0.732	-0.128	-0.034	-0.306	-0.313
ASE001390	NC_022320.1	A3SS	XTS00023420	.	intron:27403411-27404816	intron:27403434-27404816	1	NA	NA	NA	NA	NA	NA	NA	0.224	0.341	0.376	0.302	1	NA	NA	NA	-0.384	NA	NA	NA
ASE001391	NC_022310.1	A3SS	XTS00017341	+	intron:61043563-61043953	intron:61043563-61043948	0.322	0.331	0.752	0.541	0.467	0.663	0.616	0.585	0.482	0.807	0.829	0.701	0.585	0.442	0.603	0.323	0.528	0.543	0.609	0.453
ASE001392	NC_022311.1	A3SS	XTS00017599	+	intron:20158031-20159144	intron:20158031-20158437	NA	NA	NA	NA	NA	NA	-1	-1	NA	NA	NA	NA	-0.857	-0.666	-0.666	-0.925	NA	NA	-1	NA
ASE001393	NC_022321.1	A3SS	XTS00023669	+	intron:17724986-17742855	intron:17724986-17742852	0.326	1	0	NA	0.355	0.635	0.41	0.635	0.421	0.545	0	0.915	0.731	0.198	0	1	0.39	0.552	0.424	0.789
ASE001394	NC_022295.1	A3SS	XTS00003036	+	intron:73224067-73227252	intron:73224067-73225964	-1	NA	NA	NA	0	0	NA	NA	NA	NA	NA	-1	0	NA	NA	NA	-0.232	-1	0.169	-0.332
ASE001395	NW_005101176.1	A3SS	XTS00025642	-	intron:83691-92499	intron:83727-92499	NA	1	1	NA	NA	NA	NA	NA	0.051	-0.213	0.071	-0.13	-0.448	-0.197	-0.505	-0.138	1	1	NA	1
ASE001396	NC_022295.1	A3SS	XTS00002683	+	intron:26644998-26650869	intron:26644998-26650866	-0.003	1	0.672	1	0.768	0.221	0.498	0.595	0.797	1	0.333	0.664	0.903	1	0	1	1	1	-1	NA
ASE001397	NC_022295.1	A3SS	XTS00002683	+	intron:26635862-26636393	intron:26635862-26636249	-1	-1	-1	-1	-1	-1	-1	-1	-1	-1	-1	NA	-0.905	-1	-1	-0.777	-1	-1	NA	-1
ASE001398	NC_022317.1	A3SS	XTS00021966	+	intron:14489407-14491348	intron:14489407-14491321	0.097	0.486	0.461	0.386	0.583	0.418	0.357	0.594	0.27	0.095	0.312	0.173	-0.218	1	0.336	0.453	0.493	0.255	0.373	0.482
ASE001399	NC_022311.1	A3SS	XTS00017626	-	intron:21441291-21447850	intron:21441353-21447850	0.715	1	1	1	1	1	0.573	1	-1	0	1	1	1	NA	1	1	0.801	1	1	0.333
ASE001400	NC_022310.1	A3SS	XTS00017341	+	intron:61043563-61043953	intron:61043563-61043933	-0.927	-0.643	-0.89	-0.215	-0.831	-0.391	-0.588	-0.861	-0.597	-1	0.224	-0.691	-0.543	-1	-0.396	-1	-0.717	-0.447	-0.475	-0.539
ASE001401	NC_022311.1	A3SS	XTS00017995	.	intron:34315997-34316533	intron:34316403-34316533	0.069	-0.281	-0.481	-0.418	0.122	-0.22	-0.331	0.459	0.151	0.007	-0.287	-0.611	0.075	0.423	0.667	1	0.535	0.17	0.019	0.699
ASE001402	NC_022295.1	A3SS	XTS00003512	+	intron:113494346-113498530	intron:113494346-113497081	0.279	-0.519	-0.313	-0.347	NA	NA	NA	1	-0.615	-0.779	-0.88	-0.763	NA	NA	NA	NA	-0.332	NA	NA	NA
ASE001403	NW_005101747.1	A3SS	XTS00026149	+	intron:4692-5327	intron:4692-5288	-0.903	-0.925	-1	-1	-0.864	-0.941	-0.903	-0.848	-0.867	-0.903	-1	-0.979	-0.955	-0.699	-1	-0.892	-0.893	-0.967	-0.969	-0.927
ASE001404	NC_022297.1	A3SS	XTS00005389	-	intron:90028525-90030061	intron:90028551-90030061	NA	-1	-1	-1	NA	-1	-1	-1	NA	NA	NA	NA	-1	1	-1	-1	-1	-1	-1	-1
ASE001405	NC_022297.1	A3SS	XTS00005243	-	intron:73052067-73054081	intron:73053727-73054081	NA	NA	NA	NA	1	NA	NA	NA	1	NA	NA	NA	1	0.898	1	1	NA	NA	NA	NA
ASE001406	NC_022321.1	A3SS	XTS00024197	-	intron:43216907-43217749	intron:43216915-43217749	NA	NA	1	NA	NA	NA	NA	NA	NA	NA	NA	NA	1	NA	NA	NA	0.653	1	1	1
ASE001407	NC_022312.1	A3SS	XTS00018911	+	intron:23416044-23440943	intron:23416044-23440815	-0.156	-0.766	-0.782	-0.798	-0.482	-0.577	-0.631	-0.617	-0.801	-0.787	-0.833	-0.807	-0.487	-0.613	-0.644	-0.377	-0.449	-0.589	-0.615	-0.511
ASE001408	NC_022297.1	A3SS	XTS00004544	+	intron:24215337-24218030	intron:24215337-24218018	-0.21	-0.241	-0.325	-0.283	-0.187	0.035	-0.266	-0.223	-0.193	-0.372	-0.249	-0.201	-0.557	0.051	-0.344	-0.154	-0.237	-0.138	-0.113	0.048
ASE001409	NC_022310.1	A3SS	XTS00017341	+	intron:61043563-61043948	intron:61043563-61043933	-0.953	-0.685	-0.965	-0.848	-0.955	-0.833	-0.857	-0.953	-0.835	-1	-0.896	-0.869	-0.882	-1	-0.791	-1	-0.896	-0.806	-0.846	-0.829
ASE001412	NC_022293.1	A3SS	XTS00000959	-	intron:143796038-143803455	intron:143797851-143803455	0.779	0.261	0.898	1	0.556	1	1	0.945	1	0.601	1	1	0.758	1	1	1	1	1	1	1
ASE001413	NC_022293.1	A3SS	XTS00000959	-	intron:143796038-143803455	intron:143798011-143803455	0.795	0.29	0.898	1	0.667	1	1	0.947	1	0.601	1	1	0.779	1	1	NA	1	1	1	1
ASE001414	NC_022293.1	A3SS	XTS00000959	-	intron:143796038-143803455	intron:143798247-143803455	0.795	0.29	0.898	1	0.667	1	1	0.945	1	0.601	1	1	0.758	1	1	NA	1	1	1	1
ASE001415	NC_022293.1	A3SS	XTS00000959	-	intron:143796038-143803455	intron:143798345-143803455	0.779	0.261	0.898	1	0.556	1	1	0.945	1	0.601	1	1	0.758	1	1	NA	1	1	1	1
ASE001416	NC_022293.1	A3SS	XTS00000959	-	intron:143797851-143803455	intron:143798011-143803455	1	0.867	1	1	1	0.667	1	1	1	1	1	1	1	1	1	0.556	1	1	0.879	1
ASE001417	NC_022293.1	A3SS	XTS00000959	-	intron:143797851-143803455	intron:143798247-143803455	1	0.867	1	1	1	0.62	1	1	1	1	1	1	1	1	1	0.556	1	1	0.834	1
ASE001418	NC_022293.1	A3SS	XTS00000959	-	intron:143797851-143803455	intron:143798345-143803455	1	0.852	1	1	1	0.556	1	1	1	1	1	1	1	1	1	0.556	1	1	0.834	1
ASE001419	NC_022293.1	A3SS	XTS00000959	-	intron:143798011-143803455	intron:143798247-143803455	0.801	0.477	1	1	0.421	0.225	0.637	-0.02	0.537	1	1	1	-0.499	1	NA	1	0.416	0.879	0.601	1
ASE001420	NC_022313.1	A3SS	XTS00019389	+	intron:28172750-28173948	intron:28172750-28173872	0.129	0.101	0.177	0.305	0.612	0.862	0.463	0.739	0.749	-0.232	0.555	-1	0.784	1	1	0.655	0.357	0.206	0.619	0.061
ASE001421	NC_022293.1	A3SS	XTS00000959	-	intron:143798011-143803455	intron:143798345-143803455	0.778	0.399	1	1	0.287	0.038	0.556	-0.095	0.439	1	1	1	-0.499	1	NA	1	0.335	0.879	0.601	1
ASE001422	NC_022293.1	A3SS	XTS00000959	-	intron:143798247-143803455	intron:143798345-143803455	0.907	0.295	0.692	0.367	0.324	0.019	0.219	0.825	0.266	1	1	1	1	1	1	1	0.317	0.686	0.472	1
ASE001423	NC_022311.1	A3SS	XTS00017342	-	intron:624181-864338	intron:624216-864338	1	NA	1	NA	1	1	1	0.051	NA	NA	NA	NA	-1	NA	-1	NA	NA	NA	NA	NA
ASE001424	NC_022308.1	A3SS	XTS00014838	-	intron:24387324-24413319	intron:24387330-24413319	-1	-0.35	NA	-1	0.051	0.66	-1	-0.257	-0.342	0.772	1	NA	-0.569	NA	NA	NA	0.49	-0.333	-0.41	-0.333
ASE001425	NC_022317.1	A3SS	XTS00022217	+	intron:28234326-28242349	intron:28234326-28242346	-1	0.797	0.159	0.185	0.831	1	0.329	0.553	-1	0.664	0	0.943	0.494	0.333	1	0.663	0.597	0.816	-0.556	0.617
ASE001426	NC_022305.1	A3SS	XTS00012657	-	intron:62195620-62196487	intron:62195662-62196487	NA	NA	NA	-1	-1	-1	NA	-0.818	NA	-1	-1	-1	-0.332	-0.6	NA	-1	0	-0.502	-0.64	-0.169
ASE001427	NC_022315.1	A3SS	XTS00021132	-	intron:29205291-29206747	intron:29205406-29206747	-0.333	-0.213	-0.243	-0.141	-0.419	-0.408	-0.511	-0.559	0.042	0.276	-0.058	0.444	-0.536	-0.589	-0.662	-0.751	-0.21	-0.277	-0.42	-0.267
ASE001428	NC_022297.1	A3SS	XTS00005182	+	intron:66739972-66741041	intron:66739972-66741036	0.781	0.871	1	1	0.901	0.945	0.898	0.931	1	1	0.773	0.863	0.945	1	1	1	0.907	0.805	0.905	0.884
ASE001429	NC_022302.1	A3SS	XTS00009575	+	intron:13105119-13108444	intron:13105119-13108440	0.663	1	1	1	0.932	0.843	1	0.549	0.903	1	0.796	-0.154	0.552	0.559	0.876	0.693	0.847	0.92	0.617	0.594
ASE001430	NC_022299.1	A3SS	XTS00006908	+	intron:10785239-10785726	intron:10785239-10785651	1	-1	-1	NA	0.264	-0.615	1	-0.743	-1	NA	-0.23	NA	0.18	1	0.333	1	0.59	-0.333	0.4	0.715
ASE001431	NC_022299.1	A3SS	XTS00006908	+	intron:10785239-10785726	intron:10785239-10785607	1	0.333	0.372	1	0.466	0.041	1	-0.37	0	1	0.333	1	0.396	1	0.606	1	0.813	0.475	0.629	0.671
ASE001432	NC_022299.1	A3SS	XTS00006908	+	intron:10785239-10785651	intron:10785239-10785607	-0.049	1	1	1	0.188	0.69	0.003	0.333	1	1	0.333	1	0.16	0.271	-0.049	0.347	0.447	0.793	0.286	0.086
ASE001433	NC_022299.1	A3SS	XTS00006908	+	intron:10785797-10786662	intron:10785797-10786363	-1	-1	-0.421	-1	-0.901	-0.925	-0.675	-0.905	-0.905	-1	-1	-1	-0.821	0.501	-0.522	-0.955	-0.982	-1	-0.911	-0.949
ASE001434	NC_022302.1	A3SS	XTS00009749	-	intron:22701743-22703892	intron:22701806-22703892	-0.353	0.333	-0.516	-0.6	0.513	0.571	0.6	0.238	0.381	1	0.081	-0.555	0.003	-0.206	-0.184	-0.344	-0.493	-0.133	-0.252	-0.2
ASE001435	NC_022301.1	A3SS	XTS00009349	+	intron:77633526-77635101	intron:77633526-77635098	0.69	0.655	0.664	0.821	0.679	0.515	0.383	0.692	0.835	0.731	0.625	0.723	0.619	0.591	0.618	0.761	0.712	0.7	0.658	0.769
ASE001436	NC_022307.1	A3SS	XTS00014371	+	intron:72908171-72908377	intron:72908171-72908335	0.871	0.881	0.779	0.753	0.727	0.705	0.664	0.739	0.815	0.879	0.744	0.785	0.795	0.633	0.675	0.765	0.73	0.721	0.751	0.845
ASE001437	NC_022307.1	A3SS	XTS00014371	+	intron:72903870-72904654	intron:72903870-72904627	0.543	0.749	0.455	1	NA	NA	NA	NA	0.398	0.191	0.393	0.045	NA	NA	NA	NA	NA	NA	NA	NA
ASE001438	NC_022293.1	A3SS	XTS00000570	.	intron:86513874-86530932	intron:86513895-86530932	1	0.605	1	1	NA	NA	NA	NA	NA	NA	1	NA	NA	NA	NA	NA	1	NA	NA	NA
ASE001439	NC_022299.1	A3SS	XTS00006907	-	intron:10755289-10760538	intron:10755325-10760538	-0.562	-1	-1	-1	-1	-1	-0.708	-1	-1	-1	-0.333	-1	-1	-1	-1	-1	-1	-0.773	-0.863	-1
ASE001440	NC_022311.1	A3SS	XTS00018140	+	intron:38897390-38898500	intron:38897390-38898304	NA	-1	1	NA	NA	-1	NA	NA	NA	NA	NA	NA	-1	NA	NA	NA	0	1	-1	-1
ASE001441	NC_022311.1	A3SS	XTS00018140	+	intron:38903817-38904872	intron:38903817-38904252	1	NA	NA	NA	0.49	0.705	0.917	0.93	NA	NA	NA	NA	-1	NA	NA	NA	1	NA	1	1
ASE001443	NW_005102169.1	A3SS	XTS00026351	-	intron:41844-42790	intron:41847-42790	1	1	0.663	1	1	NA	1	1	1	1	1	1	NA	1	1	NA	1	1	1	1
ASE001444	NC_022322.1	A3SS	XTS00025090	+	intron:84781187-84785493	intron:84781187-84783130	-1	NA	-1	-1	-1	NA	-1	-1	-1	-1	NA	-1	-1	NA	0	-1	-1	-1	-1	NA
ASE001445	NC_022302.1	A3SS	XTS00009494	-	intron:6532672-6535549	intron:6532868-6535549	1	1	1	1	1	0.734	0.29	0.911	1	1	1	1	1	0.734	1	1	0.823	1	1	0.795
ASE001446	NC_022311.1	A3SS	XTS00018429	-	intron:47282851-47283489	intron:47282854-47283489	0	NA	1	1	-1	1	NA	1	1	0	1	NA	0.775	-0.008	0.663	0.664	0.505	0.503	0.646	0.541
ASE001447	NC_022322.1	A3SS	XTS00025051	+	intron:81780792-81783839	intron:81780792-81783805	NA	NA	-1	1	1	0.224	1	0.627	1	NA	1	1	1	1	1	1	1	1	1	1
ASE001448	NC_022299.1	A3SS	XTS00006907	-	intron:10734281-10745405	intron:10745051-10745405	1	1	0.765	1	0.667	0.667	0.501	1	1	1	1	1	0.556	0.852	-0.499	0.556	0.898	0.69	0.905	0.715
ASE001450	NC_022322.1	A3SS	XTS00024355	-	intron:8457749-8458222	intron:8457885-8458222	1	1	0.002	-1	0.305	1	-0.349	-0.274	1	-1	NA	1	0.592	1	1	1	-0.347	1	0.333	1
ASE001451	NC_022310.1	A3SS	XTS00016637	-	intron:45468928-45469355	intron:45469040-45469355	-0.089	-0.325	-0.12	-0.009	0.389	0.261	0.089	0.273	-0.296	-0.383	-0.098	-0.053	0.311	0.128	0.091	0.301	0.048	0.11	-0.148	0.32
ASE001452	NC_022303.1	A3SS	XTS00011273	+	intron:87237982-87243232	intron:87237982-87238542	1	NA	NA	NA	0.172	NA	1	0	NA	NA	NA	NA	1	NA	NA	NA	1	NA	1	0.201
ASE001453	NC_022294.1	A3SS	XTS00002069	+	intron:134820948-134821234	intron:134820948-134821231	NA	NA	-1	-1	-0.008	1	1	NA	NA	NA	NA	1	-0.008	NA	NA	-1	-1	1	1	-0.603
ASE001454	NC_022297.1	A3SS	XTS00004998	-	intron:56010402-56011248	intron:56011126-56011248	1	0.414	1	0.157	0.867	0.967	0.879	0.909	0.544	-0.065	0.083	-0.014	1	1	1	0.913	1	1	1	1
ASE001455	NC_022293.1	A3SS	XTS00000061	+	intron:3137870-3138097	intron:3137870-3138031	-0.299	-0.586	-0.391	-0.544	-0.487	-0.395	-0.458	-0.103	-0.41	-0.498	-0.405	-0.266	-0.314	-0.393	-0.206	-0.137	-0.406	-0.493	-0.527	-0.487
ASE001456	NC_022310.1	A3SS	XTS00016263	+	intron:18091249-18096556	intron:18091249-18091365	NA	NA	NA	NA	NA	-1	NA	NA	NA	NA	NA	NA	NA	-1	1	NA	NA	NA	NA	1
ASE001457	NC_022310.1	A3SS	XTS00016263	+	intron:18087884-18088129	intron:18087884-18087988	0.547	0.397	0.557	0.371	0.32	0.505	0.251	0.399	0.493	0.668	0.577	0.869	0.235	0.427	0.291	0.293	0.395	0.173	0.139	0.244
ASE001458	NW_005101253.1	A3SS	XTS00025790	-	intron:22820-23489	intron:22882-23489	NA	NA	1	NA	NA	1	NA	NA	NA	1	1	1	0.664	0.745	0.792	0.799	NA	NA	NA	NA
ASE001459	NC_022319.1	A3SS	XTS00022947	+	intron:6550718-6552481	intron:6550718-6552461	-0.776	-1	-1	-1	-0.892	-0.849	-0.727	-0.973	-1	-1	-0.851	0	0.268	-1	NA	-1	-0.799	-1	-1	-1
ASE001460	NC_022312.1	A3SS	XTS00019129	+	intron:70546322-70551746	intron:70546322-70551680	-0.736	-1	-1	-1	-1	-1	-1	-1	-1	NA	NA	1	-0.736	-1	-1	-1	-0.03	-1	-0.797	-1
ASE001461	NC_022312.1	A3SS	XTS00019129	+	intron:70553939-70554402	intron:70553939-70554397	1	1	-0.672	1	1	1	1	1	1	NA	1	1	0.829	1	0.661	1	0.902	0.943	0.886	1
ASE001462	NC_022318.1	A3SS	XTS00022834	.	intron:41117632-41123081	intron:41117763-41123081	1	1	1	1	0.223	0.645	-0.048	0.145	0.425	1	1	0.574	0.667	0.223	1	0.446	0.516	0.705	1	0.779
ASE001463	NW_005101629.1	A3SS	XTS00026051	.	intron:7373-7608	intron:7519-7608	0.758	0.556	1	1	0.834	1	0.673	0.763	1	1	0.889	0.715	0.911	1	1	1	0.683	0.779	1	1
ASE001464	NC_022305.1	A3SS	XTS00012182	+	intron:25284477-25287912	intron:25284477-25287907	NA	NA	NA	NA	NA	NA	-1	NA	NA	NA	NA	NA	-1	NA	NA	NA	-0.739	-1	0	-1
ASE001465	NC_022318.1	A3SS	XTS00022884	+	intron:48966653-48967464	intron:48966653-48967389	0.556	1	1	1	0.161	0.36	0.065	-0.133	-0.705	-1	0	-0.615	1	0.238	1	-0.565	-0.365	-0.319	0.238	-0.471
ASE001466	NC_022318.1	A3SS	XTS00022884	+	intron:48966653-48967389	intron:48966653-48967026	-0.799	0.087	-0.111	-1	-0.456	-0.408	-0.37	0.078	0.601	1	0.333	0.502	0.143	0.435	0	0	0.425	0.189	0.535	0.176
ASE001467	NC_022318.1	A3SS	XTS00022884	+	intron:48966653-48967464	intron:48966653-48967026	0	1	1	NA	-0.015	0.112	0.132	0.149	-0.248	0.556	0.501	-0.249	1	0.795	1	-0.824	0.249	0.066	0.779	-0.283
ASE001468	NC_022318.1	A3SS	XTS00022884	+	intron:48962988-48964540	intron:48962988-48964310	0	1	0.668	-1	0.023	0.172	0.463	0.467	-0.199	0.001	-0.298	-0.332	-0.499	0.693	1	0.668	0.557	0.544	0.677	0.516
ASE001469	NC_022301.1	A3SS	XTS00009091	-	intron:37302464-37305432	intron:37302472-37305432	NA	NA	NA	NA	NA	-0.209	NA	NA	NA	NA	NA	NA	1	-1	NA	NA	-0.514	NA	1	1
ASE001470	NC_022294.1	A3SS	XTS00001652	-	intron:106006209-106006543	intron:106006212-106006543	0.764	0.276	0.793	0.647	0.47	0.787	0.575	0.555	0.447	0.657	0.475	0.246	0.626	0.529	0.812	0.611	0.647	0.043	0.565	0.303
ASE001471	NC_022311.1	A3SS	XTS00017950	.	intron:33146321-33147259	intron:33146366-33147259	-0.906	-0.359	-0.709	-0.847	-0.695	-0.921	-0.676	-0.6	-0.44	-0.655	-0.553	-0.689	-0.741	-0.229	-0.712	-0.82	-0.656	-0.773	-0.765	-0.263
ASE001472	NC_022296.1	A3SS	XTS00004347	+	intron:109074032-109074802	intron:109074032-109074257	NA	NA	NA	NA	NA	-1	NA	0.501	NA	NA	NA	NA	NA	1	NA	1	NA	NA	NA	NA
ASE001473	NC_022296.1	A3SS	XTS00004347	+	intron:109066766-109067845	intron:109066766-109067739	0.746	0.475	0.567	1	1	1	1	1	1	1	1	1	1	1	1	1	1	1	0.567	0.746
ASE001474	NC_022296.1	A3SS	XTS00004347	+	intron:109066766-109067979	intron:109066766-109067739	0.62	0.556	1	1	0.667	1	0.544	0.041	0.667	1	0.176	1	0.852	1	-0.111	1	0.751	1	1	1
ASE001475	NC_022296.1	A3SS	XTS00004347	+	intron:109066766-109067979	intron:109066766-109067845	-0.598	0.002	1	NA	-1	NA	-1	-1	-1	NA	-1	NA	-1	NA	-1	NA	-1	NA	1	1
ASE001476	NC_022297.1	A3SS	XTS00004586	+	intron:25803710-25803830	intron:25803710-25803808	1	NA	1	1	0.383	NA	1	-1	NA	0.461	-0.078	0	1	1	NA	NA	0	-0.693	0.262	0
ASE001477	NC_022322.1	A3SS	XTS00024916	.	intron:71936699-71937861	intron:71936762-71937861	-0.356	-0.172	-0.375	0.103	-0.311	-0.202	0.14	0.029	-0.223	-0.153	0.041	-0.342	0.221	0.299	0.425	0	0.125	0.271	0.061	0.297
ASE001478	NC_022297.1	A3SS	XTS00004586	+	intron:25805669-25806362	intron:25805669-25805905	-1	-0.866	-0.904	-0.968	-0.966	-0.975	-0.849	-0.98	-0.799	-1	-1	-0.925	-0.981	-1	-0.555	-1	-0.881	-0.893	-0.849	-0.973
ASE001479	NC_022297.1	A3SS	XTS00004586	+	intron:25807331-25807604	intron:25807331-25807506	0.526	0.433	0.616	1	0.89	1	0.867	0.798	0.89	1	0.865	1	0.411	1	1	1	0.762	0.907	0.954	0.703
ASE001480	NC_022311.1	A3SS	XTS00017477	-	intron:13272112-13280645	intron:13272250-13280645	0.342	0.554	0.485	0.444	0.314	0.721	0.513	0.429	0.297	0.496	0.455	0.618	0.609	0.681	0.668	0.333	0.513	0.339	0.535	0.548
ASE001481	NC_022299.1	A3SS	XTS00007022	-	intron:13323926-13324269	intron:13323996-13324269	1	NA	NA	1	1	NA	NA	NA	0.772	NA	1	NA	1	NA	NA	1	1	NA	NA	NA
ASE001482	NC_022305.1	A3SS	XTS00012743	-	intron:68139005-68139720	intron:68139010-68139720	0.799	1	0.767	0.937	0.911	0.797	1	0.975	1	0.773	0.621	0.475	0.973	0.947	1	0.773	0.725	0.771	0.895	0.881
ASE001483	NC_022293.1	A3SS	XTS00000370	-	intron:66830456-66831102	intron:66830777-66831102	1	0.334	1	1	1	1	1	0.779	0.513	1	0.81	1	1	1	1	1	1	0.879	1	1
ASE001484	NC_022300.1	A3SS	XTS00008835	+	intron:108206452-108219125	intron:108206452-108211996	-0.02	-0.066	0.281	0.834	0.235	0.268	0.268	0.367	0.125	-0.154	0.496	-0.051	0.101	0.529	0.365	0.429	-0.025	0.056	0.139	0.341
ASE001485	NC_022322.1	A3SS	XTS00024916	.	intron:71920433-71921866	intron:71920436-71921866	0.796	0.715	0.617	0.765	0.817	0.669	0.854	0.707	0.829	0.759	0.898	0.855	0.735	0.617	0.015	0.764	0.84	0.745	0.792	0.705
ASE001486	NC_022299.1	A3SS	XTS00007305	+	intron:35232005-35232660	intron:35232005-35232194	-1	-1	-0.939	-1	-0.897	-0.925	-0.849	-0.623	-0.949	-0.905	-0.955	-0.643	-0.907	-0.771	-1	1	-0.779	-0.831	-0.692	-0.649
ASE001487	NC_022299.1	A3SS	XTS00007808	+	intron:62385363-62411164	intron:62385363-62411146	0.419	0.347	0.375	0.368	0.58	0.619	0.61	0.571	0.365	0.3	0.349	0.133	0.533	0.413	0.61	0.479	0.547	0.624	0.504	0.533
ASE001488	NC_022299.1	A3SS	XTS00007917	+	intron:86141904-86153185	intron:86141904-86153182	-1	NA	NA	-1	NA	0	NA	-0.008	NA	NA	NA	-1	NA	NA	1	NA	-0.003	1	-0.339	NA
ASE001489	NC_022322.1	A3SS	XTS00024609	+	intron:37842835-37847670	intron:37842835-37843081	-1	NA	NA	-1	NA	NA	-1	NA	NA	-1	NA	1	-1	NA	NA	NA	-1	-0.598	NA	-1
ASE001490	NC_022318.1	A3SS	XTS00022890	+	intron:49222423-49224162	intron:49222423-49224073	1	0.693	0.445	1	0.811	0.663	0.813	0.496	1	NA	1	1	1	-0.774	1	NA	1	1	1	NA
ASE001491	NC_022322.1	A3SS	XTS00025359	+	intron:120374863-120384902	intron:120374863-120384899	0.775	0.607	0.747	1	0.709	0.939	0.543	0.855	0.759	0.81	0.82	0.969	1	1	-0.203	1	0.826	0.921	0.812	0.887
ASE001492	NC_022296.1	A3SS	XTS00003928	+	intron:63358806-63359071	intron:63358806-63359067	0.592	0.455	0	0.903	0	0.661	-0.012	1	-0.012	-0.395	0.494	0.494	0.063	0.163	0	1	0.238	0.4	0.619	0.661
ASE001493	NC_022295.1	A3SS	XTS00002247	-	intron:9859482-9861204	intron:9859560-9861204	1	1	0.763	0.471	1	0.809	0.766	1	0.625	0.664	1	1	0.787	0.755	1	1	0.775	0.625	0.613	1
ASE001494	NC_022299.1	A3SS	XTS00007626	-	intron:47937329-47937773	intron:47937374-47937773	NA	1	1	1	-1	-0.404	1	1	NA	1	-1	1	NA	NA	1	NA	1	0.793	0.378	0
ASE001495	NC_022322.1	A3SS	XTS00024814	+	intron:61250212-61250443	intron:61250212-61250395	1	1	1	1	1	1	1	1	1	1	0.333	NA	1	1	1	1	1	1	NA	1
ASE001496	NC_022322.1	A3SS	XTS00024544	-	intron:27498937-27500947	intron:27498951-27500947	NA	NA	NA	NA	NA	NA	NA	NA	-0.017	NA	0.376	NA	NA	NA	NA	NA	1	NA	NA	NA
ASE001497	NC_022303.1	A3SS	XTS00010810	+	intron:28900106-28901586	intron:28900106-28901507	1	-0.62	-0.62	0	NA	NA	NA	NA	1	NA	-1	0	NA	-1	-1	1	-0.53	-0.24	0	-1
ASE001499	NC_022302.1	A3SS	XTS00010365	+	intron:78692426-78693899	intron:78692426-78693884	-0.45	-0.341	-0.766	-0.515	-0.474	-0.041	-0.33	0.017	-0.671	-0.531	-0.524	-0.715	-0.356	-0.024	-0.103	-0.331	-0.337	-0.267	-0.421	-0.148
ASE001500	NC_022302.1	A3SS	XTS00010365	+	intron:78657613-78668432	intron:78657613-78668429	0.293	0.677	0.403	0.495	0.747	0.328	0.197	0.39	0.206	0.497	0.377	0.64	0.068	0.785	0.223	0.183	0.475	0.235	0.825	0.095
ASE001501	NC_022301.1	A3SS	XTS00009325	-	intron:74616163-74618721	intron:74618399-74618721	-0.833	-0.777	-1	-0.643	-0.889	-0.91	-0.708	-0.925	-0.905	-0.909	0.112	-0.865	-0.939	-0.841	-0.952	-0.744	-0.009	-0.364	-0.071	-0.595
ASE001502	NC_022295.1	A3SS	XTS00002777	+	intron:32030390-32030781	intron:32030390-32030776	NA	1	0	NA	0.716	0.744	0.603	0.081	0.661	1	1	1	0.829	0	-1	1	0.813	0.6	0.743	1
ASE001503	NC_022302.1	A3SS	XTS00009545	-	intron:11715208-11721910	intron:11717045-11721910	0.189	0.39	0.396	0.577	0.79	0.36	0.617	0.817	0.645	0.15	1	0.751	0.49	0.411	1	1	0.601	0.561	0.507	0.674
ASE001504	NC_022316.1	A3SS	XTS00021426	+	intron:26145778-26146919	intron:26145778-26146910	0.463	0.345	0.411	0.227	0.455	0.39	0.349	0.526	0.375	0.656	-1	-0.162	0.194	0.553	0.093	0.529	0.325	0.483	0.488	0.622
ASE001505	NC_022296.1	A3SS	XTS00003977	+	intron:68653716-68656466	intron:68653716-68654074	-0.86	-0.967	-0.883	-0.963	-0.871	-0.943	-0.894	-0.779	-0.814	-0.925	-1	-1	-0.923	-0.729	-1	-1	-0.873	-1	-0.731	-1
ASE001506	NC_022314.1	A3SS	XTS00020244	+	intron:50646938-50648094	intron:50646938-50647211	1	1	1	1	NA	NA	NA	1	1	1	1	1	0	1	NA	NA	1	1	1	1
ASE001508	NC_022301.1	A3SS	XTS00009189	+	intron:56329029-56331062	intron:56329029-56330068	-1	NA	-1	NA	-1	-1	NA	NA	-1	-1	-0.832	-1	-0.987	-0.995	-0.983	-0.992	NA	-1	-1	NA
ASE001509	NC_022299.1	A3SS	XTS00006952	+	intron:11674482-11674865	intron:11674482-11674853	-0.546	0.023	0.309	-0.105	0.161	-0.259	-0.115	0.024	0.263	0.142	-0.331	-0.665	0.098	-0.093	-0.172	0.475	-0.142	0.295	-0.441	-0.195
ASE001510	NC_022310.1	A3SS	XTS00016783	+	intron:48997997-49001205	intron:48997997-49001039	-1	NA	NA	-1	-1	NA	NA	NA	NA	NA	NA	-1	-1	NA	1	-1	-1	NA	NA	NA
ASE001511	NC_022322.1	A3SS	XTS00024546	+	intron:27686210-27784910	intron:27686210-27784907	NA	NA	-1	NA	-1	NA	-1	-1	-1	NA	NA	NA	-1	NA	NA	NA	-0.003	1	0	NA
ASE001512	NC_022322.1	A3SS	XTS00024546	+	intron:27938517-27956267	intron:27938517-27956261	-0.435	0.358	-0.577	0.4	-0.228	-0.131	-0.204	-0.301	-0.585	0.301	0.335	0.633	-0.457	0.071	-0.477	-0.386	-0.46	-0.485	-0.175	-0.396
ASE001513	NC_022322.1	A3SS	XTS00024479	+	intron:22823691-22824768	intron:22823691-22824286	0.705	-0.199	1	1	1	0.187	1	0.667	0.501	1	1	1	0.601	1	NA	NA	0.708	0.834	1	0.734
ASE001514	NC_022321.1	A3SS	XTS00024052	+	intron:40342148-40343492	intron:40342148-40343339	1	1	1	NA	0.779	0.556	0.81	0.867	NA	NA	1	0	1	1	1	NA	1	0.002	1	1
ASE001515	NC_022322.1	A3SS	XTS00025109	-	intron:86366508-86391569	intron:86368135-86391569	0.795	1	0.637	1	0.889	0.556	0.333	-0.045	0.371	0.834	1	1	1	0.779	0.516	0.401	0.453	0.467	1	0
ASE001516	NC_022322.1	A3SS	XTS00025109	-	intron:86395586-86397390	intron:86396202-86397390	-0.499	0.467	-0.191	0.334	-0.556	-0.965	-0.681	-0.298	-0.866	-1	-0.333	-0.909	-0.359	-0.071	-0.187	-0.499	0.093	-0.445	-0.606	-0.378
ASE001517	NC_022302.1	A3SS	XTS00009944	-	intron:32729446-32738028	intron:32729492-32738028	-1	-1	NA	-1	-0.761	-0.895	-0.731	-0.845	NA	-1	NA	1	-1	-0.795	-0.676	-0.677	NA	-1	NA	-0.732
ASE001518	NC_022306.1	A3SS	XTS00013399	-	intron:76490615-76491003	intron:76490672-76491003	0.125	0.259	0.052	0.084	0.167	0.267	0.241	0.183	0.287	0.299	0.272	0.542	0.335	0.408	0.163	0.333	0.269	0.236	0.338	0.353
ASE001519	NC_022318.1	A3SS	XTS00022676	+	intron:21185175-21185287	intron:21185175-21185284	-0.741	-0.751	-0.595	-0.876	-0.638	-0.602	-0.713	-0.536	-0.807	-0.548	-0.747	-0.741	-0.589	-0.574	-0.659	-0.509	-0.562	-0.547	-0.687	-0.624
ASE001520	NC_022308.1	A3SS	XTS00015041	+	intron:44464905-44465112	intron:44464905-44465109	1	1	1	0.333	0.831	1	1	1	1	1	1	1	1	NA	1	1	0.683	0.581	0.587	0.747
ASE001521	NC_022306.1	A3SS	XTS00013261	-	intron:49800750-49801011	intron:49800753-49801011	0.915	0.664	1	0.719	0.848	0.71	0.973	0.839	1	1	1	-1	0.559	0.887	0.503	0.775	-0.739	-0.829	-0.955	-0.874
ASE001522	NC_022300.1	A3SS	XTS00008353	-	intron:58288218-58288644	intron:58288352-58288644	1	1	1	1	1	1	0	1	1	1	1	1	1	1	NA	1	1	1	1	0.333
ASE001523	NC_022303.1	A3SS	XTS00011387	+	intron:96590985-96596847	intron:96590985-96596831	1	NA	NA	1	0.793	NA	1	1	1	-1	1	1	1	-1	1	1	0.854	1	0.673	1
ASE001524	NC_022304.1	A3SS	XTS00011820	+	intron:32033266-32037037	intron:32033266-32034687	-1	NA	NA	NA	1	NA	NA	1	NA	NA	NA	NA	-1	1	NA	NA	NA	1	-0.598	NA
ASE001525	NC_022299.1	A3SS	XTS00006672	-	intron:4938670-4939602	intron:4938673-4939602	-1	1	0	-0.333	-1	NA	-1	-0.224	-1	0.326	0	-0.333	-0.671	0.197	-0.669	0.045	-0.139	-0.155	-0.222	0.015
ASE001526	NC_022300.1	A3SS	XTS00008498	+	intron:68116564-68116709	intron:68116564-68116657	-1	-1	-1	-1	-0.917	-1	-0.946	-0.942	-0.873	-1	-0.873	-1	-0.979	-1	-1	-1	-0.929	-1	-0.956	-1
ASE001527	NC_022295.1	A3SS	XTS00003038	+	intron:73644114-73644636	intron:73644114-73644629	1	NA	0.551	0.317	NA	NA	1	NA	NA	-1	NA	NA	1	NA	NA	NA	NA	NA	0	1
ASE001528	NC_022295.1	A3SS	XTS00003038	+	intron:73644114-73644671	intron:73644114-73644629	1	-1	0.833	1	NA	NA	1	NA	NA	NA	NA	NA	1	NA	NA	NA	NA	NA	1	1
ASE001529	NC_022295.1	A3SS	XTS00003038	+	intron:73644114-73644671	intron:73644114-73644636	NA	-1	0.44	1	NA	NA	NA	NA	NA	1	NA	NA	NA	NA	NA	NA	NA	NA	1	NA
ASE001530	NC_022306.1	A3SS	XTS00013261	-	intron:49800840-49801011	intron:49800849-49801011	0.013	0.501	0.161	0.403	-0.713	-0.787	0.533	-0.93	0.222	0.971	0.829	0.679	-0.651	-0.533	-0.129	0.143	-0.267	-0.677	-0.644	-0.841
ASE001531	NC_022318.1	A3SS	XTS00022689	+	intron:21541323-21544398	intron:21541323-21544395	-0.716	-0.757	-0.805	-0.592	-0.553	-0.643	-0.638	-0.538	-0.533	-0.456	-0.488	-0.704	-0.727	-0.775	-0.598	-0.402	-0.487	-0.728	-0.605	-0.359
ASE001532	NC_022295.1	A3SS	XTS00003038	+	intron:73645298-73645836	intron:73645298-73645398	1	-0.332	1	1	NA	NA	NA	NA	1	NA	NA	NA	1	NA	NA	NA	1	1	1	1
ASE001534	NC_022303.1	A3SS	XTS00010677	+	intron:11206570-11215331	intron:11206570-11214872	-0.305	-0.161	0.376	-0.191	-0.229	-0.381	0.016	-0.399	1	-0.047	-0.047	0.734	0.096	1	1	NA	0.019	0.049	0	-0.475
ASE001535	NC_022299.1	A3SS	XTS00006865	-	intron:9885069-9885309	intron:9885089-9885309	-0.774	-0.796	-0.804	-0.823	-0.689	-0.544	-0.893	-0.85	-0.892	-0.833	-0.873	-0.794	-0.618	-0.764	-0.747	-0.737	-0.661	-0.61	-0.889	-0.935
ASE001536	NC_022293.1	A3SS	XTS00000039	-	intron:1256797-1257290	intron:1256850-1257290	-0.356	-0.265	-0.298	-0.245	-0.259	-0.22	-0.333	-0.358	-0.178	-0.174	-0.313	-0.343	-0.338	-0.285	-0.378	-0.25	-0.18	-0.202	-0.17	-0.108
ASE001537	NC_022310.1	A3SS	XTS00016402	-	intron:34107489-34107697	intron:34107504-34107697	-1	-1	-0.358	-0.127	-0.488	-0.413	-0.369	-0.133	-0.369	-0.127	-1	-1	-0.607	0	-0.69	-0.333	-0.415	-0.333	0.047	-1
ASE001538	NC_022307.1	A3SS	XTS00013676	+	intron:23075287-23077676	intron:23075287-23077247	-1	NA	NA	-1	-1	-1	-1	-1	NA	-1	0.002	-1	-1	-0.755	-0.933	-0.961	NA	NA	NA	NA
ASE001539	NC_022295.1	A3SS	XTS00003360	-	intron:101682674-101685278	intron:101684195-101685278	1	1	1	1	0.834	1	0.932	0.537	1	1	0.667	1	0.749	1	0.557	0.652	0.873	1	0.873	0.867
ASE001540	NC_022310.1	A3SS	XTS00016356	-	intron:25746895-25747885	intron:25746898-25747885	0.751	0.728	0.665	0.609	0.757	0.778	0.725	0.841	0.713	0.731	0.725	0.795	0.713	0.812	0.779	0.692	0.798	0.807	0.762	0.813
ASE001541	NC_022295.1	A3SS	XTS00003360	-	intron:101639203-101640458	intron:101639206-101640458	0.271	0.394	0.406	0.145	0.321	0.281	0.41	0.325	0.169	0.242	0.322	0.321	0.395	0.425	0.425	0.439	0.287	0.258	0.384	0.358
ASE001542	NC_022313.1	A3SS	XTS00019503	+	intron:40739511-40744985	intron:40739511-40744815	0.869	0.954	0.939	0.986	1	1	1	1	0.913	0.845	0.926	0.873	1	NA	1	NA	0.668	0.333	1	0.334
ASE001543	NC_022322.1	A3SS	XTS00025374	+	intron:121816509-121817761	intron:121816509-121816786	-1	-0.979	-1	-1	-0.111	-0.681	-0.785	-0.892	-1	-1	-1	-1	-0.846	1	-0.333	-1	-0.857	-0.666	-0.332	1
ASE001544	NC_022322.1	A3SS	XTS00025374	+	intron:121816509-121817761	intron:121816509-121817636	-0.666	-0.459	-0.481	-0.507	0.065	-0.337	-0.04	-0.314	-0.389	-0.163	-0.099	-0.111	-0.777	1	0.613	-0.866	0.238	0.112	0	1
ASE001545	NC_022322.1	A3SS	XTS00025374	+	intron:121816509-121817636	intron:121816509-121816786	-1	-0.968	-1	-1	-0.643	-0.737	-0.876	-0.869	-1	-1	-1	-1	-0.538	0.067	-0.777	-1	-0.939	-0.777	0	-0.591
ASE001546	NC_022311.1	A3SS	XTS00018459	-	intron:48899060-48899502	intron:48899094-48899502	0.682	0.928	0.948	0.925	0.927	0.955	0.961	0.975	0.925	1	1	1	0.943	1	1	1	0.954	0.952	1	1
ASE001547	NC_022299.1	A3SS	XTS00006745	+	intron:7109908-7114741	intron:7109908-7111702	NA	NA	1	NA	NA	-0.513	-0.941	-0.306	NA	-1	NA	NA	-0.456	0.059	0.459	0.343	NA	-0.777	0.334	NA
ASE001548	NC_022303.1	A3SS	XTS00010579	+	intron:3779207-3781963	intron:3779207-3781898	NA	NA	-1	NA	NA	-1	-1	-1	NA	-1	NA	-1	NA	-1	1	NA	NA	-1	1	NA
ASE001549	NC_022308.1	A3SS	XTS00014935	+	intron:35463325-35464114	intron:35463325-35464066	1	1	NA	-1	NA	NA	NA	NA	-0.515	-0.317	-0.253	-0.403	NA	NA	NA	NA	NA	NA	NA	NA
ASE001550	NC_022300.1	A3SS	XTS00008553	+	intron:73287237-73291621	intron:73287237-73291618	-0.423	-1	-0.56	-0.669	-0.704	-0.649	-1	-1	-0.174	-1	-0.869	-0.615	-0.745	-0.487	-0.642	-0.775	-0.669	-0.906	-0.736	-0.918
ASE001551	NC_022317.1	A3SS	XTS00022470	+	intron:41220741-41221651	intron:41220741-41221224	NA	-1	NA	NA	NA	NA	NA	0	-1	NA	NA	NA	NA	NA	NA	NA	1	NA	NA	NA
ASE001552	NC_022295.1	A3SS	XTS00002636	+	intron:21487659-21493763	intron:21487659-21493757	NA	NA	NA	NA	NA	NA	NA	1	NA	NA	NA	NA	0.841	1	0.397	0.325	NA	NA	NA	NA
ASE001553	NC_022315.1	A3SS	XTS00021223	-	intron:40486146-40503855	intron:40486185-40503855	0.856	0.828	1	0.862	0.815	0.954	0.925	0.893	0.836	1	1	1	0.943	1	1	1	1	1	0.881	1
ASE001554	NC_022308.1	A3SS	XTS00014857	-	intron:26309135-26310992	intron:26309825-26310992	-0.157	-0.629	-0.631	-0.417	-0.917	-0.925	-0.876	-0.893	-0.718	-0.824	-0.507	-0.493	-0.925	-0.805	-0.499	0.333	-0.646	-0.614	-0.833	-0.446
ASE001555	NC_022307.1	A3SS	XTS00014308	+	intron:61830436-61836041	intron:61830436-61836038	NA	NA	NA	NA	0.387	0.966	0.863	0.507	NA	NA	NA	1	0.898	1	0.551	1	1	NA	1	NA
ASE001556	NC_022298.1	A3SS	XTS00006375	-	intron:95329352-95330500	intron:95329389-95330500	1	1	0.847	0.799	0.431	0.907	1	0.476	1	1	1	0.844	0.827	1	0.837	1	0.751	1	0.944	1
ASE001557	NC_022308.1	A3SS	XTS00014690	-	intron:1306986-1307987	intron:1307052-1307987	1	NA	1	NA	0.664	0.293	0.516	0.631	NA	-1	NA	1	0.399	0.539	0.45	0.573	0.523	1	NA	0.568
ASE001558	NC_022314.1	A3SS	XTS00020245	+	intron:50665965-50666071	intron:50665965-50666065	0.348	0.149	0.265	0.349	0.25	0.425	0.276	0.37	0.068	0.339	0.078	0.284	0.527	0.349	0.357	0.359	0.321	0.418	0.366	0.405
ASE001559	NC_022295.1	A3SS	XTS00002709	-	intron:28540420-28540592	intron:28540474-28540592	0.575	0.781	0.917	1	0.767	0.835	0.846	0.892	0.929	1	1	1	0.86	0.887	0.929	0.905	0.787	0.819	0.781	0.95
ASE001560	NC_022313.1	A3SS	XTS00019750	+	intron:63955596-63966584	intron:63955596-63966325	-0.016	0.257	0.572	0.686	0.402	0.637	0.767	0.373	0.53	0.341	0.55	0.344	0.564	0.263	0.698	0.834	0.267	0.728	0.54	0.547
ASE001561	NC_022311.1	A3SS	XTS00018273	+	intron:41881361-41882262	intron:41881361-41882234	-0.94	-0.964	-0.957	-1	-0.953	-0.765	-0.813	-0.857	-0.924	-0.938	-0.857	-1	-0.954	-0.806	-1	-1	-1	-0.951	-0.639	-1
ASE001562	NC_022297.1	A3SS	XTS00005129	+	intron:62107646-62107784	intron:62107646-62107781	0.092	-0.267	-0.134	-0.26	-0.098	-0.137	-0.123	-0.038	-0.195	-0.29	-0.291	-0.105	-0.191	-0.091	-0.372	-0.255	-0.176	-0.177	-0.036	-0.189
ASE001563	NC_022322.1	A3SS	XTS00024616	+	intron:38490898-38494218	intron:38490898-38491916	-0.61	0.819	0.334	0.334	-0.047	0.556	0.556	0.112	-0.128	0.201	0.143	-0.498	0.705	1	NA	-1	-0.214	-0.161	-0.158	-0.456
ASE001564	NC_022297.1	A3SS	XTS00004961	+	intron:55510129-55510227	intron:55510129-55510224	0.653	0.599	0.596	0.469	0.3	0.522	0.544	0.257	0.511	0.185	0.191	0.181	0.323	0.469	0.484	0.427	0.199	0.577	0.28	0.195
ASE001565	NC_022308.1	A3SS	XTS00014665	+	intron:193084-193377	intron:193084-193300	1	1	1	1	0.731	0.798	0.589	0.398	1	1	1	1	1	0.357	1	-0.078	1	0.703	1	NA
ASE001566	NC_022308.1	A3SS	XTS00014665	+	intron:179148-179694	intron:179148-179691	1	0.915	1	0.865	0.761	0.735	0.778	0.742	0.747	1	1	0.775	0.607	0.887	1	0.198	1	1	1	1
ASE001567	NC_022308.1	A3SS	XTS00014665	+	intron:197026-200120	intron:197026-197696	0.693	0.645	0.501	0.779	0.239	-0.01	0.004	-0.065	1	0.779	1	0.667	0.333	0.451	0.556	0.693	0.333	0.834	1	1
ASE001568	NC_022308.1	A3SS	XTS00014665	+	intron:197760-200120	intron:197760-198010	-0.777	-1	-1	-0.866	-1	-1	-0.993	-1	-1	-1	-1	-0.166	-1	-1	-1	-1	-1	-1	-1	-1
ASE001569	NC_022302.1	A3SS	XTS00009646	+	intron:20356329-20356536	intron:20356329-20356533	1	0	1	1	1	0.955	0.96	0.695	0.596	-0.253	1	1	0.739	0.77	0.711	0.797	0.946	0.703	0.867	0.883
ASE001570	NC_022308.1	A3SS	XTS00015115	-	intron:48767418-48768309	intron:48768215-48768309	1	0.834	1	0.834	0.779	0.758	1	1	1	1	0.467	1	1	1	1	1	0.668	0.667	0.81	1
ASE001571	NC_022311.1	A3SS	XTS00018321	+	intron:42868763-42869957	intron:42868763-42869921	-0.552	-0.449	-0.506	-0.579	-0.633	-0.361	-0.365	-0.566	-0.618	-0.447	-0.498	-0.471	-0.587	-0.416	-0.517	-0.515	-0.624	-0.661	-0.451	-0.531
ASE001572	NC_022311.1	A3SS	XTS00018321	+	intron:42868763-42869957	intron:42868763-42869849	-0.626	-0.4	-0.319	-0.467	-0.51	-0.441	-0.301	-0.603	-0.508	-0.34	-0.375	-0.505	-0.327	-0.471	-0.521	-0.502	-0.599	-0.435	-0.309	-0.497
ASE001573	NC_022311.1	A3SS	XTS00018321	+	intron:42868763-42869921	intron:42868763-42869705	-0.617	-0.523	-0.433	-0.397	-0.723	-0.576	-0.626	-0.71	-0.558	-0.649	-0.656	-0.77	-0.846	-0.643	-0.71	-0.697	-0.516	-0.525	-0.581	-0.656
ASE001574	NC_022311.1	A3SS	XTS00018321	+	intron:42868763-42869921	intron:42868763-42869849	-0.129	0.011	0.168	0.115	0.146	-0.109	0.026	-0.103	0.124	0.079	0.111	-0.085	0.294	-0.109	-0.038	0.021	-0.003	0.292	0.127	0.013
ASE001575	NC_022311.1	A3SS	XTS00018321	+	intron:42868763-42869921	intron:42868763-42869612	-0.668	-0.708	-0.6	-0.657	-0.743	-1	-0.667	-0.735	-0.563	-0.599	-0.721	-0.863	-0.463	-0.833	-0.757	-0.633	-0.702	-0.495	-0.759	-0.611
ASE001576	NC_022303.1	A3SS	XTS00011210	-	intron:77352317-77353431	intron:77353214-77353431	1	1	1	1	1	1	1	1	NA	NA	NA	1	1	1	0.336	1	1	NA	1	NA
ASE001577	NC_022311.1	A3SS	XTS00018321	+	intron:42868763-42869705	intron:42868763-42869612	-0.309	-0.447	-0.431	-0.551	-0.31	-1	-0.493	-0.353	-0.17	-0.121	-0.357	-0.565	0.534	-0.687	-0.375	-0.172	-0.525	-0.236	-0.504	-0.171
ASE001578	NC_022296.1	A3SS	XTS00003623	.	intron:8372688-8376717	intron:8372772-8376717	1	NA	1	NA	-0.818	-0.837	-0.832	-0.693	NA	NA	NA	NA	-1	1	-0.25	NA	-0.889	-1	-0.699	-1
ASE001579	NC_022293.1	A3SS	XTS00000673	+	intron:107363991-107365824	intron:107363991-107365788	-0.452	-0.48	-0.674	-1	NA	NA	NA	NA	-0.765	-0.706	-0.891	-0.228	NA	NA	NA	NA	-1	NA	NA	NA
ASE001580	NC_022311.1	A3SS	XTS00018621	+	intron:54554229-54555723	intron:54554229-54554723	0.053	0.131	-0.063	-0.106	0.386	0.563	-0.061	0.274	-0.377	1	-0.925	0.501	0.233	-0.154	0	1	-0.122	-0.265	-0.733	0.228
ASE001581	NW_005101253.1	A3SS	XTS00025792	.	intron:50076-52793	intron:50079-52793	-0.52	-0.501	-0.476	-0.478	-0.478	-0.511	-0.419	-0.489	-0.445	-0.447	-0.509	-0.369	-0.447	-0.373	-0.428	-0.447	-0.299	-0.442	-0.463	-0.42
ASE001582	NC_022302.1	A3SS	XTS00010204	+	intron:63044045-63046335	intron:63044045-63046332	1	1	NA	NA	0.495	NA	1	1	NA	1	-1	NA	1	NA	1	1	0.775	1	0.831	1
ASE001583	NC_022299.1	A3SS	XTS00006535	+	intron:146928-148429	intron:146928-148426	1	1	NA	NA	1	1	1	1	-1	1	1	1	1	1	1	1	1	1	NA	NA
ASE001584	NC_022321.1	A3SS	XTS00023712	+	intron:25092008-25098974	intron:25092008-25098948	0.788	0.46	0.722	0.729	0.581	0.894	0.675	0.615	0.793	0.846	0.783	0.339	0.451	0.559	1	0.793	0.686	0.773	0.459	0.436
ASE001585	NC_022307.1	A3SS	XTS00013852	+	intron:40296198-40296402	intron:40296198-40296399	-0.333	-0.413	-0.213	-0.241	0.041	-0.338	0.664	-0.56	-0.338	0.498	0.627	-0.669	-0.098	1	0	NA	-0.182	0.224	-0.119	-0.059
ASE001586	NC_022298.1	A3SS	XTS00006087	-	intron:56940167-56955170	intron:56940202-56955170	-0.545	-0.603	-0.474	-0.347	-0.234	-0.21	-0.237	-0.316	-0.771	-0.666	-0.569	-0.819	-0.091	-0.237	-0.349	-0.511	-0.333	0.171	-0.141	-0.354
ASE001587	NC_022310.1	A3SS	XTS00016980	-	intron:53449915-53454910	intron:53451712-53454910	-1	-0.666	-0.666	-1	-0.333	0	0.201	0	-0.777	-0.399	0.333	-1	0.501	0.334	NA	NA	-0.309	0.734	-0.268	0.066
ASE001588	NC_022310.1	A3SS	XTS00016980	-	intron:53467534-53467734	intron:53467577-53467734	1	1	1	1	1	0.619	1	1	1	1	1	1	1	1	1	1	1	1	1	0.833
ASE001589	NC_022301.1	A3SS	XTS00009093	+	intron:37385751-37387280	intron:37385751-37387222	0.774	0.575	0.667	0.709	0.79	0.859	0.733	0.789	0.603	0.671	0.584	0.587	0.738	0.711	0.844	0.813	0.75	0.712	0.779	0.717
ASE001590	NC_022301.1	A3SS	XTS00009093	+	intron:37384176-37385526	intron:37384176-37384403	-0.909	-0.881	-0.81	-0.935	-0.62	-0.81	-0.895	-0.923	-0.903	-0.947	-0.9	-0.954	-0.714	-0.804	-0.499	-0.911	-0.863	-0.889	-0.893	-0.884
ASE001591	NC_022293.1	A3SS	XTS00000706	-	intron:112846319-112848478	intron:112847863-112848478	1	1	1	1	0.926	1	1	0.956	1	1	1	1	0.81	1	0.852	1	0.945	0.889	0.876	1
ASE001592	NC_022296.1	A3SS	XTS00004345	-	intron:108971352-108972340	intron:108971381-108972340	-1	-1	NA	-1	-0.945	-0.835	-0.914	-0.858	-1	-1	NA	-1	-0.422	-1	-1	-1	-1	-1	-0.887	-1
ASE001593	NC_022297.1	A3SS	XTS00004567	-	intron:25246080-25246787	intron:25246150-25246787	1	NA	1	1	0.66	0.655	0.945	0.348	0.579	1	0.243	1	NA	NA	NA	NA	1	1	NA	1
ASE001594	NC_022305.1	A3SS	XTS00012409	+	intron:50254419-50256685	intron:50254419-50256664	NA	NA	NA	NA	1	-0.367	1	0.463	NA	NA	NA	-1	NA	NA	NA	-1	-0.399	-0.668	-0.333	-0.599
ASE001595	NC_022305.1	A3SS	XTS00012409	+	intron:50257439-50257509	intron:50257439-50257506	0	NA	NA	-1	-0.253	-0.033	-0.087	-0.301	NA	NA	-0.008	-1	NA	-0.337	NA	1	-0.087	-0.311	-0.142	0.14
ASE001596	NC_022303.1	A3SS	XTS00010589	-	intron:4445285-4446952	intron:4445290-4446952	NA	NA	NA	NA	NA	NA	-1	1	NA	NA	NA	NA	-0.048	-0.508	-0.892	-0.116	0.492	0.157	-0.149	-0.477
ASE001597	NC_022313.1	A3SS	XTS00019468	+	intron:32328044-32328503	intron:32328044-32328500	0.027	0.327	1	-0.003	0.555	0.293	0.747	0.405	0.831	0.229	0.333	-0.003	0.399	0.107	0.395	0.562	0.319	0.247	0.659	-0.075
ASE001598	NC_022303.1	A3SS	XTS00010974	-	intron:48800895-48801171	intron:48800939-48801171	-0.723	-0.742	-0.771	-0.765	-0.691	-0.728	-0.714	-0.726	-0.702	-0.743	-0.765	-0.678	-0.706	-0.786	-0.692	-0.824	-0.689	-0.683	-0.751	-0.675
ASE001599	NC_022308.1	A3SS	XTS00014877	+	intron:27613080-27613617	intron:27613080-27613612	1	0.829	0.836	0.885	0.869	0.831	0.789	0.833	0.585	0.924	0.814	0.626	0.802	0.696	0.743	0.776	0.693	0.887	0.869	0.674
ASE001600	NC_022308.1	A3SS	XTS00014877	+	intron:27627393-27627729	intron:27627393-27627726	-0.319	-0.675	-0.277	-0.018	-0.071	-0.245	-0.017	-0.024	-0.093	0.015	-0.456	-0.185	-0.171	-0.096	-0.058	-0.105	-0.137	-0.18	-0.347	-0.142
ASE001601	NC_022294.1	A3SS	XTS00001790	+	intron:119571557-119571774	intron:119571557-119571770	NA	NA	NA	NA	NA	NA	NA	NA	1	1	0.711	1	NA	NA	NA	NA	NA	NA	NA	NA
ASE001602	NC_022302.1	A3SS	XTS00010011	-	intron:39117361-39117603	intron:39117381-39117603	0.685	0.845	0.867	0.766	0.728	0.835	0.803	0.682	0.81	0.541	0.724	0.911	0.746	0.427	0.972	0.805	0.657	0.594	0.602	0.615
ASE001603	NC_022302.1	A3SS	XTS00009491	-	intron:6403324-6406292	intron:6403408-6406292	NA	NA	NA	-0.54	0.375	-0.25	0.09	0.761	-0.223	1	1	0.03	1	NA	NA	NA	0.284	-0.143	0.473	1
ASE001604	NC_022302.1	A3SS	XTS00010011	-	intron:39098386-39099927	intron:39098389-39099927	0.071	0.275	0.49	0.419	0.588	0.505	0.507	0.379	0.229	0.345	0.447	0.225	0.276	0.554	0.261	0.47	0.392	0.471	0.323	0.352
ASE001605	NC_022298.1	A3SS	XTS00006129	+	intron:64325346-64327813	intron:64325346-64327784	1	1	1	0.747	1	1	0.749	0.689	1	1	1	1	0.869	0.146	0.464	0.737	0.859	0.827	0.747	0.827
ASE001606	NC_022310.1	A3SS	XTS00016597	+	intron:44894205-44898641	intron:44894205-44897314	NA	NA	NA	1	NA	1	NA	1	NA	1	NA	-0.14	1	1	1	1	0.867	0.188	0.259	0.493
ASE001607	NC_022318.1	A3SS	XTS00022832	+	intron:41083751-41090683	intron:41083751-41090552	0.779	1	1	1	1	0.834	0.758	0.333	1	1	1	0.705	-0.043	0.81	0.333	1	1	0.325	0.834	1
ASE001608	NC_022310.1	A3SS	XTS00017047	+	intron:54442023-54442533	intron:54442023-54442512	0.488	0.79	0.734	0.617	0.476	0.661	0.361	0.375	0.787	0.875	0.556	0.875	0.505	1	0.569	0.725	0.453	0.651	0.5	0.655
ASE001609	NC_022311.1	A3SS	XTS00018585	-	intron:53850287-53852349	intron:53851189-53852349	-0.711	-0.75	-0.375	-0.333	-0.489	-0.643	-0.406	-0.678	-0.455	-0.417	-0.52	-0.802	-0.515	-0.303	-0.836	-0.701	-0.173	-0.361	-0.517	-0.691
ASE001610	NC_022308.1	A3SS	XTS00015092	+	intron:48487871-48487945	intron:48487871-48487933	-0.947	-0.749	-0.875	-1	-0.894	-0.749	-0.936	-0.898	-1	-0.887	-0.953	-0.844	-0.799	-0.841	-0.869	-0.906	-0.841	-0.89	-0.904	-0.863
ASE001611	NC_022294.1	A3SS	XTS00001967	+	intron:127982623-127983569	intron:127982623-127983533	NA	NA	-1	NA	NA	NA	NA	NA	1	NA	NA	1	NA	NA	NA	NA	0.625	1	1	1
ASE001612	NC_022310.1	A3SS	XTS00016695	+	intron:47136501-47137489	intron:47136501-47137437	NA	NA	1	NA	1	1	1	1	0.994	0.997	0.999	0.992	1	1	NA	NA	1	1	0.333	1
ASE001613	NC_022318.1	A3SS	XTS00022761	-	intron:32721254-32722189	intron:32721650-32722189	1	0.779	1	0.945	1	1	1	1	1	1	1	1	1	1	0.779	1	1	0.749	0.834	1
ASE001614	NC_022318.1	A3SS	XTS00022761	-	intron:32721650-32722189	intron:32721653-32722189	NA	1	-0.34	1	1	NA	1	NA	NA	1	1	NA	1	1	1	1	1	1	1	1
ASE001615	NC_022318.1	A3SS	XTS00022761	-	intron:32721254-32722189	intron:32721653-32722189	1	0.852	1	0.953	1	1	1	1	1	1	1	1	1	1	0.779	1	1	0.757	0.834	1
ASE001616	NC_022295.1	A3SS	XTS00003314	-	intron:99042998-99043354	intron:99043059-99043354	0.741	0.914	1	1	0.936	1	0.897	1	0.914	1	1	1	1	1	1	1	0.956	0.958	0.888	1
ASE001617	NC_022295.1	A3SS	XTS00003314	-	intron:99024722-99024889	intron:99024727-99024889	-0.348	1	1	1	1	1	1	1	1	NA	1	1	1	1	1	0	1	1	1	1
ASE001618	NW_005101231.1	A3SS	XTS00025777	-	intron:92814-93404	intron:92816-93404	-1	-1	-0.978	-1	-0.962	-1	-1	-1	-0.979	-1	-0.945	-0.953	-1	-1	-1	-1	-1	-1	-0.983	-1
ASE001619	NC_022299.1	A3SS	XTS00007726	+	intron:55568772-55569889	intron:55568772-55569856	NA	NA	NA	NA	NA	NA	NA	NA	0.803	NA	1	1	NA	NA	NA	NA	NA	NA	1	1
ASE001620	NC_022308.1	A3SS	XTS00015044	+	intron:44530336-44536907	intron:44530336-44536890	NA	1	0	1	NA	-1	-1	NA	NA	-1	NA	-1	-0.258	1	NA	-1	NA	NA	-1	0
ASE001621	NC_022299.1	A3SS	XTS00007726	+	intron:55601180-55602842	intron:55601180-55602839	NA	NA	NA	NA	NA	NA	NA	NA	0.887	1	0.831	1	NA	NA	NA	NA	1	NA	1	NA
ASE001622	NC_022303.1	A3SS	XTS00011440	.	intron:97776167-97789796	intron:97776197-97789796	0.432	0.397	0.451	0.405	-0.403	0.085	0.218	0.018	0.264	0.919	1	0.806	0.553	0.378	0.067	0.226	0.391	0.139	0.033	0.475
ASE001623	NC_022302.1	A3SS	XTS00010367	+	intron:79325189-79328225	intron:79325189-79328222	-0.003	-1	0.328	-0.003	0.052	-0.007	0.055	-0.087	-0.304	0.159	-0.497	0.198	0.454	-0.504	0.64	-0.502	-0.009	0.461	-0.212	0.002
ASE001624	NC_022313.1	A3SS	XTS00019582	-	intron:52274718-52279578	intron:52276343-52279578	-0.817	-0.626	-0.495	-0.713	-0.847	-0.88	-0.822	-0.709	1	0.223	0.734	1	-0.905	-0.388	-0.487	-0.473	-0.307	-0.491	-0.539	-0.265
ASE001625	NC_022297.1	A3SS	XTS00005147	.	intron:63717034-63721131	intron:63717037-63721131	0.833	0.786	0.787	0.849	0.801	0.837	0.741	0.729	0.766	0.738	0.706	0.805	0.803	0.806	0.833	0.762	0.836	0.783	0.785	0.816
ASE001626	NC_022314.1	A3SS	XTS00019994	.	intron:16929649-16930031	intron:16929706-16930031	-0.083	-0.258	-0.034	-0.303	-0.09	-0.042	0.055	0.325	-0.267	-0.29	-0.165	-0.148	0.267	0.268	0.12	0.257	-0.053	-0.103	0.089	-0.013
ASE001627	NC_022293.1	A3SS	XTS00000916	+	intron:141667360-141670506	intron:141667360-141670462	NA	NA	NA	NA	NA	NA	NA	-0.148	NA	NA	NA	NA	-1	1	NA	NA	NA	NA	NA	NA
ASE001628	NC_022303.1	A3SS	XTS00010890	+	intron:43598801-43599337	intron:43598801-43599322	NA	NA	NA	1	-0.396	-0.209	0.371	-0.295	NA	NA	NA	NA	-0.793	0.079	-0.236	0.257	-0.128	0.642	-0.218	0.473
ASE001629	NC_022296.1	A3SS	XTS00004243	-	intron:102261927-102265323	intron:102261935-102265323	NA	1	1	1	-1	1	1	1	NA	1	1	1	1	1	1	1	1	1	1	1
ASE001630	NC_022306.1	A3SS	XTS00013419	+	intron:79386824-79389148	intron:79386824-79389126	0.643	0.559	0.936	0.437	0.632	0.742	0.578	0.748	0.69	0.462	0.813	0.575	0.593	1	0.371	0.281	0.6	1	0.6	0.603
ASE001631	NC_022300.1	A3SS	XTS00008644	-	intron:82334712-82336633	intron:82334774-82336633	-0.166	1	1	0.201	1	1	1	1	-0.599	1	0.601	0.333	1	1	1	NA	0.668	1	1	1
ASE001632	NC_022296.1	A3SS	XTS00003791	+	intron:42019570-42022151	intron:42019570-42021605	1	NA	1	-1	0	1	0	0	-0.598	NA	NA	NA	-1	NA	NA	NA	-0.333	NA	NA	1
ASE001633	NC_022322.1	A3SS	XTS00024969	-	intron:78552347-78553132	intron:78552350-78553132	-0.605	-0.589	-0.069	-0.669	-0.525	-0.37	-0.669	-0.503	-0.628	-0.736	-0.503	-0.534	-0.516	-1	-0.669	0.333	-0.547	-0.483	-0.607	-0.497
ASE001634	NC_022311.1	A3SS	XTS00018058	-	intron:36383923-36388714	intron:36387874-36388714	0.705	1	1	1	-0.045	0	1	0.556	0.556	1	1	1	-0.047	1	1	1	0.363	0.758	1	0.544
ASE001635	NC_022297.1	A3SS	XTS00004817	.	intron:41854612-41899042	intron:41854682-41899042	1	1	1	1	1	1	1	1	1	1	0.953	1	1	1	1	1	1	1	1	1
ASE001636	NC_022316.1	A3SS	XTS00021650	+	intron:60595929-60597848	intron:60595929-60597845	1	1	1	1	1	1	1	1	1	1	1	1	1	1	1	1	1	1	1	0.903
ASE001637	NC_022299.1	A3SS	XTS00007551	+	intron:42526156-42528225	intron:42526156-42528221	-0.589	-0.761	-0.737	-0.907	-0.923	-0.617	-0.429	-0.754	-0.557	-0.763	-0.737	-1	-0.594	0.06	-0.578	0.325	-0.436	-0.506	-0.836	-0.378
ASE001638	NC_022297.1	A3SS	XTS00005557	+	intron:96631141-96638667	intron:96631141-96638640	1	-0.503	-1	0.216	-0.049	-0.088	-0.441	0.635	-0.547	1	0	1	-0.492	0.674	0.292	0.333	0.383	0.635	0.292	NA
ASE001640	NC_022312.1	A3SS	XTS00018857	-	intron:13845514-13848597	intron:13845517-13848597	0.263	0.084	0.165	0.367	0.101	0.135	0.034	0.095	0.069	-0.008	0.118	0.237	0.091	0.041	0.103	0.188	-0.019	0.205	0.068	-0.003
ASE001641	NC_022302.1	A3SS	XTS00010218	-	intron:63739798-63740225	intron:63739852-63740225	1	1	1	NA	0.041	1	1	NA	1	1	NA	NA	1	NA	1	1	0.73	0.576	0.836	0.77
ASE001642	NC_022311.1	A3SS	XTS00018058	-	intron:36383923-36388714	intron:36384088-36388714	0.601	1	1	1	-0.023	0.333	1	0.556	0.556	1	1	1	-0.047	1	1	1	0.327	0.779	1	0.29
ASE001643	NC_022297.1	A3SS	XTS00004565	+	intron:25127319-25128108	intron:25127319-25127931	NA	NA	-0.818	-1	-0.623	0.333	-0.238	-0.544	NA	-1	-1	NA	-1	1	-1	-1	1	NA	-1	-1
ASE001644	NC_022314.1	A3SS	XTS00020040	-	intron:31396018-31396735	intron:31396021-31396735	NA	NA	-1	NA	-0.008	1	-0.113	1	NA	NA	-0.34	1	0	1	1	0.333	1	1	1	1
ASE001645	NC_022304.1	A3SS	XTS00011993	+	intron:79394499-79412962	intron:79394499-79412959	1	NA	NA	NA	-1	NA	0.496	0	0.929	1	0.85	0.719	NA	1	NA	NA	1	0.731	1	1
ASE001646	NC_022311.1	A3SS	XTS00018562	+	intron:52311334-52311979	intron:52311334-52311972	-1	-0.402	-1	-0.354	-0.422	-0.627	-0.279	-0.42	-0.863	0.241	-0.675	-0.008	-0.236	0.593	0.827	1	-0.741	-0.58	-1	-0.614
ASE001647	NC_022322.1	A3SS	XTS00024984	-	intron:79224846-79225062	intron:79224849-79225062	0.775	0.575	0.395	0.233	0.597	0.663	1	0.231	0.085	0.31	0.113	0.329	1	-1	1	NA	0.915	-0.003	1	-0.003
ASE001648	NC_022300.1	A3SS	XTS00008355	-	intron:58311078-58311254	intron:58311087-58311254	NA	NA	1	NA	NA	NA	1	NA	NA	NA	1	NA	1	1	1	-0.032	1	1	0.987	1
ASE001649	NC_022311.1	A3SS	XTS00018058	-	intron:36384088-36388714	intron:36387874-36388714	0.43	1	-1	1	-0.347	-1	-1	1	1	0.333	1	0.333	0.81	0	-1	-0.111	0.372	0.169	-0.905	1
ASE001650	NC_022304.1	A3SS	XTS00011822	+	intron:32048740-32049508	intron:32048740-32049504	1	1	0	1	1	NA	-1	NA	NA	NA	1	NA	1	NA	NA	NA	NA	1	NA	NA
ASE001651	NC_022311.1	A3SS	XTS00017716	-	intron:24524707-24528747	intron:24528647-24528747	1	NA	0	0	1	1	1	1	1	1	1	1	1	1	1	1	1	1	1	1
ASE001652	NC_022311.1	A3SS	XTS00017716	-	intron:24527597-24528747	intron:24528647-24528747	0	1	NA	0	0.734	-0.523	0.001	0.18	1	NA	1	1	0.445	0.366	-0.221	0.235	1	1	1	1
ASE001653	NC_022310.1	A3SS	XTS00016414	.	intron:34284293-34284524	intron:34284349-34284524	-0.675	-0.702	-0.7	-0.739	-0.759	-0.685	-0.698	-0.599	-0.654	-0.865	-0.677	-0.775	-0.853	-0.43	-0.565	-0.811	-0.606	-0.833	-0.519	-0.799
ASE001654	NC_022315.1	A3SS	XTS00020499	+	intron:8549072-8553700	intron:8549072-8553560	0.631	1	0.779	0.631	1	1	0.956	0.784	0.556	1	0.926	0.93	0.795	1	0.834	1	1	0.852	0.894	1
ASE001655	NC_022315.1	A3SS	XTS00020499	+	intron:8508560-8508659	intron:8508560-8508632	-1	-0.698	-1	-0.547	-1	-1	-0.775	-0.579	-1	-0.957	-0.873	-1	-1	-0.698	-1	-0.333	-0.81	-1	-1	-1
ASE001656	NC_022299.1	A3SS	XTS00006871	-	intron:9997143-9997778	intron:9997577-9997778	1	0.734	1	0.734	1	1	1	0.439	1	1	0.62	1	0.626	1	1	1	0.446	1	1	0.795
ASE001657	NC_022306.1	A3SS	XTS00013284	-	intron:54579564-54628371	intron:54579568-54628371	NA	-1	-1	NA	NA	NA	-1	NA	NA	NA	-1	1	NA	NA	NA	-1	-1	NA	NA	NA
ASE001658	NC_022314.1	A3SS	XTS00019925	+	intron:14338823-14346312	intron:14338823-14344116	-1	-1	-1	-1	-0.306	0.137	0.527	0.353	-1	-1	-1	-0.939	-0.48	-1	-0.866	-1	-0.777	-0.443	-0.895	-1
ASE001659	NC_022317.1	A3SS	XTS00021962	+	intron:14156527-14157354	intron:14156527-14157224	-0.949	-1	-0.273	-1	-0.889	-1	-0.859	-0.866	-0.961	-1	-0.925	-0.365	-1	-0.86	-1	-1	-0.905	-0.968	-0.939	-0.955
ASE001660	NC_022302.1	A3SS	XTS00010176	-	intron:58839102-58839561	intron:58839141-58839561	-0.546	-0.093	-0.873	-0.413	-0.013	-0.799	-0.893	-1	-0.601	-0.631	-0.531	-0.149	-1	-1	-0.815	-0.333	-0.793	-1	-1	-0.815
ASE001661	NC_022317.1	A3SS	XTS00022143	-	intron:26639554-26639798	intron:26639611-26639798	-0.333	-0.829	-0.91	-0.813	-0.856	-0.265	-0.902	-0.821	1	-0.919	-1	-1	-0.946	-0.863	-1	-1	-0.934	-0.986	-0.963	-0.855
ASE001662	NC_022313.1	A3SS	XTS00019453	+	intron:31610745-31644117	intron:31610745-31644114	NA	NA	NA	NA	-1	NA	0.855	1	NA	NA	NA	NA	NA	NA	NA	NA	1	NA	1	NA
ASE001663	NC_022310.1	A3SS	XTS00016276	+	intron:21180156-21181350	intron:21180156-21181347	-0.64	-0.777	-0.4	-0.732	-0.605	-0.607	-0.833	-0.593	-0.594	-0.541	-0.693	-0.719	-0.539	-0.615	-1	-0.791	-0.629	-0.763	-0.775	-0.764
ASE001664	NC_022303.1	A3SS	XTS00011410	-	intron:97176942-97177930	intron:97177004-97177930	1	1	1	1	0.889	1	0.921	1	1	1	0.751	0.819	1	0.715	0.601	1	0.779	1	1	1
ASE001665	NC_022311.1	A3SS	XTS00017460	-	intron:12319524-12319853	intron:12319538-12319853	-0.745	-0.87	-0.737	-0.686	-0.855	-0.699	-0.921	-0.828	-0.817	-0.913	-1	-0.63	-0.815	-0.863	-1	-0.231	-0.932	-0.691	-0.691	-1
ASE001666	NC_022317.1	A3SS	XTS00021857	.	intron:3018555-3019081	intron:3018759-3019081	0.201	1	1	0.637	0.885	0.81	0.392	0.209	0.067	0.667	1	0.715	0.572	1	1	0.497	0.571	0.86	0.827	0.517
ASE001667	NC_022303.1	A3SS	XTS00011028	+	intron:60320927-60349354	intron:60320927-60349351	1	0.952	1	1	1	1	1	1	1	1	1	1	1	1	1	1	1	1	1	1
ASE001668	NC_022317.1	A3SS	XTS00021857	.	intron:3018655-3019081	intron:3018759-3019081	0.045	-0.291	-0.38	0.477	0.125	0.016	-0.384	0.247	-0.155	-0.945	-0.547	0.45	-0.314	-0.577	-0.529	-0.332	-0.071	-0.597	-0.325	0.315
ASE001669	NC_022317.1	A3SS	XTS00021857	.	intron:3018555-3019081	intron:3018655-3019081	-0.03	1	1	0.617	0.864	0.846	0.489	0.258	0.302	0.823	1	0.47	0.673	1	1	0.475	0.613	0.889	0.847	0.4
ASE001670	NC_022317.1	A3SS	XTS00021857	.	intron:3004577-3006158	intron:3004580-3006158	1	1	0.664	0.663	0.77	0.865	0.816	0.704	1	1	1	1	0.803	0.581	1	0.045	0.819	0.731	0.879	0.925
ASE001671	NC_022293.1	A3SS	XTS00000817	+	intron:128642543-128644537	intron:128642543-128644417	-0.797	-1	-1	-1	-0.943	0.01	-1	-0.872	-1	-1	-1	-1	-1	-1	NA	1	-1	-1	-1	-1
ASE001672	NC_022302.1	A3SS	XTS00010380	-	intron:80797554-80799488	intron:80797563-80799488	-0.075	-0.247	-0.395	-0.301	-0.035	0.005	-0.1	-0.037	-0.215	0.14	-0.24	-0.096	-0.179	0.031	-0.087	-0.132	-0.146	-0.137	-0.191	-0.094
ASE001673	NC_022313.1	A3SS	XTS00019180	+	intron:6288934-6315579	intron:6288934-6315535	1	NA	NA	1	1	1	1	0.547	1	1	1	1	0.536	0.798	0.725	0.433	1	NA	1	1
ASE001674	NC_022294.1	A3SS	XTS00001933	-	intron:126085182-126086454	intron:126085802-126086454	NA	NA	1	-1	-0.353	0.287	0.067	-0.224	0.104	-0.29	0.115	-0.117	-0.527	NA	NA	NA	1	1	0.112	1
ASE001675	NC_022294.1	A3SS	XTS00001933	-	intron:126085182-126086454	intron:126085245-126086454	NA	NA	1	-1	-0.371	0.314	0.047	-0.293	-0.25	-0.618	-0.03	-0.349	-0.559	NA	NA	NA	1	NA	-1	NA
ASE001676	NC_022294.1	A3SS	XTS00001933	-	intron:126085245-126086454	intron:126085802-126086454	NA	NA	NA	NA	0.28	0.501	0.693	0.501	0.779	0.626	0.585	0.677	1	NA	NA	NA	1	1	1	1
ASE001677	NC_022322.1	A3SS	XTS00025303	-	intron:114076062-114076948	intron:114076566-114076948	1	0.731	0.707	1	1	0.81	1	1	1	1	0.905	1	1	1	1	1	1	1	1	1
ASE001678	NC_022294.1	A3SS	XTS00001933	-	intron:126087119-126095181	intron:126087190-126095181	NA	1	1	NA	1	1	0.625	1	1	1	0.933	1	-0.164	1	1	1	1	1	1	NA
ASE001679	NC_022293.1	A3SS	XTS00000583	-	intron:92958523-92959633	intron:92958528-92959633	0.544	NA	0.326	1	1	1	1	NA	1	1	1	1	1	NA	0.661	1	0.935	1	0.849	1
ASE001680	NC_022311.1	A3SS	XTS00018718	+	intron:60263833-60264554	intron:60263833-60264400	1	1	1	1	1	1	1	0	1	1	1	1	1	1	1	1	0.951	1	1	1
ASE001681	NC_022312.1	A3SS	XTS00018881	+	intron:18111913-18112732	intron:18111913-18112728	0.499	0.843	0.855	0.7	0.753	0.833	0.745	0.711	0.612	0.657	0.821	0.519	0.579	0.921	0.831	0.586	0.581	0.865	0.893	0.66
ASE001682	NC_022295.1	A3SS	XTS00002233	-	intron:9304454-9304775	intron:9304646-9304775	1	NA	NA	NA	1	1	1	NA	NA	NA	1	NA	1	1	1	1	0.983	1	0.779	1
ASE001683	NC_022321.1	A3SS	XTS00024022	+	intron:39649054-39655587	intron:39649054-39654016	NA	NA	NA	NA	NA	1	NA	-1	NA	NA	NA	NA	1	NA	1	1	NA	NA	NA	NA
ASE001684	NC_022313.1	A3SS	XTS00019756	+	intron:64055199-64055724	intron:64055199-64055714	0.432	0.319	0.517	0.652	0.461	0.672	0.511	0.804	0.692	0.935	0.868	0.899	0.795	0.771	0.781	0.758	0.481	0.069	0.353	0.173
ASE001685	NC_022295.1	A3SS	XTS00002357	-	intron:13630734-13636843	intron:13630739-13636843	0.68	0.798	0.786	0.861	0.86	0.725	0.789	0.791	0.893	0.78	0.937	0.879	0.837	0.909	0.849	0.887	0.824	0.591	0.589	0.587
ASE001686	NC_022299.1	A3SS	XTS00006809	-	intron:8663243-8663402	intron:8663244-8663402	-1	-1	NA	NA	-1	-1	NA	-0.5	-1	-1	NA	-1	NA	NA	-1	-1	-1	NA	-0.667	NA
ASE001687	NC_022313.1	A3SS	XTS00019446	+	intron:31518790-31519242	intron:31518790-31519209	0.915	0.947	0.823	0.815	0.9	0.759	0.837	0.795	0.849	0.951	0.813	0.675	0.776	0.863	0.702	0.845	0.8	0.844	0.84	0.881
ASE001688	NC_022294.1	A3SS	XTS00001044	+	intron:1340655-1342836	intron:1340655-1341251	1	1	0.926	1	0.333	0.734	1	0.29	1	1	1	1	0.734	1	1	NA	1	1	0.333	1
ASE001689	NC_022314.1	A3SS	XTS00020204	-	intron:49859324-49859586	intron:49859339-49859586	0.804	1	0.761	0.855	0.354	0.269	0.445	0.373	0.605	0.919	0.635	0.555	0.847	1	1	1	0.504	1	0.819	1
ASE001690	NC_022314.1	A3SS	XTS00020204	-	intron:49855565-49855645	intron:49855568-49855645	-0.056	-0.021	0.139	0.128	0.053	0.067	0.021	0.004	-0.119	0.011	-0.072	0.013	0.133	-0.245	-0.008	0.44	0.088	0.137	0.179	0.096
ASE001691	NC_022322.1	A3SS	XTS00024410	+	intron:12547716-12551207	intron:12547716-12551159	0.728	0.728	1	0.333	-0.039	0.37	0.763	0.601	0.728	0.521	0.525	0.829	0.819	0.548	0.706	0.456	0.713	0.613	0.646	0.511
ASE001692	NC_022303.1	A3SS	XTS00010897	-	intron:44117265-44117816	intron:44117268-44117816	-0.404	-0.328	-0.386	-0.397	-0.32	-0.235	-0.192	-0.226	-0.352	-0.29	-0.305	-0.417	-0.302	-0.099	-0.391	-0.267	-0.305	-0.147	-0.418	-0.228
ASE001693	NC_022322.1	A3SS	XTS00024494	-	intron:23501216-23510169	intron:23504408-23510169	-0.087	-0.342	0.183	1	0.463	0.56	0.299	0.454	-0.357	0.155	-0.187	-0.154	0.546	1	0.002	1	0.627	0.642	0.693	0.657
ASE001694	NC_022322.1	A3SS	XTS00024494	-	intron:23501216-23510169	intron:23503190-23510169	0.295	0.316	0.579	1	0.739	0.674	0.609	0.76	0.027	0.457	0.115	0.368	0.845	1	0.834	1	0.729	0.725	0.741	0.703
ASE001695	NC_022299.1	A3SS	XTS00006809	-	intron:8662967-8663402	intron:8663243-8663402	0.193	1	0.112	0.201	-0.055	-0.265	0.002	0.501	-0.131	1	-0.14	-0.111	0.135	0.176	-0.015	1	0.321	0.537	0.101	0.041
ASE001696	NC_022310.1	A3SS	XTS00017241	+	intron:58697974-58702562	intron:58697974-58701312	-0.817	-0.681	-0.837	-0.421	-0.896	-0.767	-0.899	-0.834	-0.905	-0.815	-1	-0.889	-0.833	-1	-0.909	-0.333	-0.843	-0.929	-0.853	-0.98
ASE001697	NC_022310.1	A3SS	XTS00016633	+	intron:45415402-45416700	intron:45415402-45416697	NA	NA	NA	-1	-1	NA	NA	NA	NA	NA	NA	1	NA	NA	-1	NA	NA	NA	NA	NA
ASE001698	NC_022310.1	A3SS	XTS00016633	+	intron:45415189-45416700	intron:45415189-45416697	-1	NA	NA	-1	1	1	0.496	1	NA	NA	0	1	1	NA	NA	-1	1	NA	1	0
ASE001699	NC_022313.1	A3SS	XTS00019286	-	intron:19660873-19661130	intron:19660952-19661130	-0.617	-0.802	-0.612	-0.569	-0.938	-0.898	-0.9	-0.813	-0.703	-0.459	-0.399	-0.653	-0.916	-0.894	-0.953	-0.953	-0.803	-0.737	-0.491	-0.772
ASE001700	NC_022311.1	A3SS	XTS00017706	+	intron:24240099-24240881	intron:24240099-24240826	1	1	0	1	0.721	0.559	0.48	0.46	1	1	NA	NA	0.696	0.495	0.784	0.467	0.784	0.847	1	0.674
ASE001701	NC_022311.1	A3SS	XTS00018366	+	intron:43944851-43950109	intron:43944851-43950106	-0.766	-0.861	-0.827	-0.796	-0.759	-0.683	-0.663	-0.627	-0.811	-0.933	-0.779	-0.775	-0.657	-0.721	-0.647	-0.729	-0.78	-0.763	-0.801	-0.738
ASE001702	NC_022293.1	A3SS	XTS00000221	.	intron:44458865-44461205	intron:44458868-44461205	0.797	1	0.831	1	1	0.165	1	1	1	1	NA	1	1	1	1	1	0.887	1	0.781	0.775
ASE001703	NC_022318.1	A3SS	XTS00022732	-	intron:25880493-25882265	intron:25880771-25882265	0.601	1	1	1	0.501	NA	1	0.9	1	1	1	NA	1	NA	1	NA	1	1	0.334	NA
ASE001704	NC_022317.1	A3SS	XTS00022366	-	intron:36465120-36466328	intron:36465123-36466328	0.735	0.785	0.925	0.755	0.708	0.809	0.499	0.746	0.772	1	1	0.695	0.418	0.319	1	0.664	0.768	0.589	0.699	0.828
ASE001705	NC_022298.1	A3SS	XTS00006388	+	intron:98649740-98672500	intron:98649740-98672497	-0.803	-0.907	-0.945	-0.869	-0.829	-0.761	-0.742	-0.783	-0.891	-1	-0.891	-1	-0.938	NA	NA	NA	-0.857	-0.772	-0.708	-0.934
ASE001706	NC_022308.1	A3SS	XTS00015137	-	intron:49063391-49063570	intron:49063408-49063570	-0.601	-1	-1	-1	-0.805	-1	-0.439	-0.77	-1	-1	-1	-1	-1	-1	-1	0	-1	-1	-1	-1
ASE001707	NC_022308.1	A3SS	XTS00015137	-	intron:49074794-49075281	intron:49074814-49075281	1	0.851	1	1	1	0.924	0.953	0.855	1	1	1	1	1	1	1	1	1	1	1	1
ASE001708	NC_022308.1	A3SS	XTS00015137	-	intron:49065206-49065310	intron:49065242-49065310	0.333	1	1	NA	0.521	0.625	0.709	0.739	1	-1	1	1	1	1	NA	NA	1	0.601	0.739	0.281
ASE001709	NC_022317.1	A3SS	XTS00022064	+	intron:22638807-22639167	intron:22638807-22639097	NA	NA	NA	NA	0.631	0.82	0.769	0.545	NA	NA	NA	NA	1	NA	NA	NA	1	NA	NA	NA
ASE001710	NC_022311.1	A3SS	XTS00017810	+	intron:26521566-26522582	intron:26521566-26522443	NA	NA	NA	NA	NA	NA	NA	-1	NA	NA	NA	NA	-1	1	NA	NA	NA	1	NA	NA
ASE001711	NC_022298.1	A3SS	XTS00006085	-	intron:56793808-56802082	intron:56793813-56802082	0.985	0.941	0.97	0.335	0.965	0.979	0.981	0.485	0.94	0.931	0.965	0.065	0.969	0.957	0.956	0.27	0.927	0.956	0.955	0.404
ASE001712	NC_022305.1	A3SS	XTS00012323	+	intron:41402372-41404602	intron:41402372-41404390	1	0.795	0.461	0.463	0.953	0.484	0.166	0.443	1	0.889	0.635	0.534	1	0.852	0.049	0.43	1	0.556	0.379	0.446
ASE001713	NC_022309.1	A3SS	XTS00015989	-	intron:70347690-70348305	intron:70347742-70348305	1	NA	NA	NA	1	1	1	0.752	1	NA	NA	1	1	1	-1	NA	1	1	1	1
ASE001714	NC_022311.1	A3SS	XTS00018587	-	intron:53877125-53877244	intron:53877166-53877244	0.738	0.796	0.777	1	0.965	0.817	0.851	0.929	0.929	1	0.915	1	0.768	0.894	0.779	1	0.894	0.939	1	0.939
ASE001715	NC_022310.1	A3SS	XTS00017225	+	intron:58394787-58394874	intron:58394787-58394866	NA	NA	NA	NA	NA	NA	NA	0.657	NA	NA	NA	NA	0.582	NA	NA	NA	NA	NA	NA	NA
ASE001716	NC_022317.1	A3SS	XTS00021874	+	intron:3797391-3801137	intron:3797391-3801129	1	1	0.547	1	1	NA	1	1	1	NA	1	1	1	NA	NA	NA	1	1	1	NA
ASE001717	NC_022305.1	A3SS	XTS00012456	+	intron:52137844-52138006	intron:52137844-52137955	-0.963	-0.822	-1	-0.909	-0.824	-0.841	-0.929	-0.72	-0.796	-0.812	-0.929	-0.943	-0.729	-0.816	-0.929	-0.521	-0.799	-0.818	-0.847	-0.833
ASE001718	NC_022305.1	A3SS	XTS00012670	+	intron:62780001-62780226	intron:62780001-62780221	-0.333	-1	-0.935	-0.907	-0.928	-1	-0.845	-0.897	-0.823	-0.637	-0.865	-1	-0.964	-0.753	-0.907	-0.749	-0.812	-0.69	-0.892	-0.811
ASE001719	NC_022294.1	A3SS	XTS00002000	+	intron:129471298-129472633	intron:129471298-129471633	NA	NA	1	NA	1	0.515	0.62	0.625	NA	NA	1	NA	0.275	1	1	1	NA	NA	NA	NA
ASE001720	NC_022315.1	A3SS	XTS00021179	-	intron:33282980-33359585	intron:33283057-33359585	NA	NA	0	-1	-0.511	NA	1	NA	1	NA	1	NA	-0.126	NA	NA	NA	0.301	0.333	1	NA
ASE001721	NC_022315.1	A3SS	XTS00021179	-	intron:33282980-33359585	intron:33282997-33359585	NA	NA	0	-1	-0.848	NA	1	NA	NA	NA	NA	NA	-1	NA	NA	NA	-0.53	0	1	NA
ASE001722	NC_022315.1	A3SS	XTS00021179	-	intron:33282997-33359585	intron:33283057-33359585	NA	NA	-1	NA	1	NA	1	NA	1	NA	1	NA	1	NA	NA	NA	1	1	1	NA
ASE001723	NC_022304.1	A3SS	XTS00011657	+	intron:13073315-13077230	intron:13073315-13077227	0.911	0.841	0.807	0.825	0.787	0.685	0.771	0.862	0.832	0.686	0.773	0.897	0.773	0.799	0.767	0.697	0.8	0.805	0.825	0.783
ASE001724	NC_022321.1	A3SS	XTS00024262	+	intron:47188469-47194606	intron:47188469-47192981	NA	NA	NA	NA	-0.937	-0.733	-1	-1	-1	NA	NA	NA	0	-0.733	-1	NA	-1	NA	NA	NA
ASE001725	NC_022321.1	A3SS	XTS00024262	+	intron:47186405-47194606	intron:47186405-47188371	NA	NA	NA	NA	0.037	-0.206	-0.156	-0.259	1	NA	NA	NA	0.243	-0.391	0.229	0.002	1	NA	NA	NA
ASE001726	NC_022322.1	A3SS	XTS00024448	+	intron:16908730-16913835	intron:16908730-16913826	0.801	0.283	0.434	0.425	0.237	0.337	0.473	0.521	0.379	-0.095	0.148	-0.038	0.409	0.399	0.081	0.276	0.368	0.657	0.285	0.286
ASE001727	NC_022310.1	A3SS	XTS00016068	-	intron:1040761-1040986	intron:1040811-1040986	1	0.841	0.69	0.763	0.651	1	0.606	0.719	0.789	1	1	0.58	0.887	1	1	1	0.895	0.853	0.598	0.841
ASE001728	NC_022322.1	A3SS	XTS00024386	-	intron:11421966-11427239	intron:11421967-11427239	-1	-1	-1	0	-1	0	-1	0	-1	-1	0	-1	-1	-1	-1	-1	-1	NA	1	NA
ASE001729	NC_022294.1	A3SS	XTS00002000	+	intron:129471298-129474322	intron:129471298-129471633	NA	NA	1	NA	1	0.93	0.354	1	NA	NA	1	NA	1	1	1	1	NA	NA	NA	NA
ASE001730	NC_022302.1	A3SS	XTS00009567	-	intron:12512017-12515392	intron:12512031-12515392	NA	NA	NA	NA	1	0.864	1	0.796	NA	NA	NA	NA	NA	1	NA	NA	NA	1	1	NA
ASE001731	NC_022297.1	A3SS	XTS00005529	+	intron:94943534-94943750	intron:94943534-94943729	-0.665	-0.494	-0.597	-0.553	-0.195	-0.055	-0.013	0.083	-0.545	-0.546	-0.468	-0.557	-0.3	-0.153	-0.012	-0.069	-0.237	-0.239	-0.197	-0.1
ASE001732	NC_022297.1	A3SS	XTS00005529	+	intron:94946347-94946529	intron:94946347-94946490	0.391	0.54	0.407	0.512	0.499	0.327	0.29	0.367	0.426	0.645	0.416	0.461	0.438	0.209	0.234	0.23	0.455	0.351	0.353	0.388
ASE001733	NC_022293.1	A3SS	XTS00000963	+	intron:144014505-144015484	intron:144014505-144015391	0.895	1	0.615	0.74	0.858	0.737	0.631	0.749	0.569	1	0.862	0.707	0.949	1	1	0.901	0.937	0.892	0.834	0.697
ASE001734	NC_022309.1	A3SS	XTS00015559	+	intron:34573269-34576548	intron:34573269-34575300	0	-0.499	-0.853	-1	0	-0.666	-0.925	0.001	-0.199	-0.465	-0.475	0.668	-0.857	0	-1	-0.777	-0.499	-0.099	-1	0
ASE001735	NC_022321.1	A3SS	XTS00024287	+	intron:47938869-47938972	intron:47938869-47938954	NA	NA	NA	NA	0.597	0.517	0.489	0.535	NA	NA	NA	NA	1	NA	NA	NA	NA	NA	NA	NA
ASE001736	NC_022321.1	A3SS	XTS00024287	+	intron:47938869-47939305	intron:47938869-47938972	NA	NA	NA	NA	-0.377	-0.585	-0.307	-0.447	NA	NA	NA	NA	-1	NA	-1	NA	NA	NA	NA	NA
ASE001737	NC_022321.1	A3SS	XTS00024287	+	intron:47938869-47939428	intron:47938869-47938972	NA	NA	NA	NA	0.349	-0.135	-0.139	0.687	NA	NA	NA	NA	NA	-1	NA	NA	NA	NA	NA	NA
ASE001738	NC_022294.1	A3SS	XTS00002000	+	intron:129471298-129474322	intron:129471298-129472633	NA	NA	NA	NA	NA	0.333	-0.666	1	NA	NA	NA	NA	1	NA	NA	NA	NA	NA	NA	NA
ASE001739	NC_022321.1	A3SS	XTS00024287	+	intron:47938869-47939305	intron:47938869-47938954	NA	NA	NA	NA	0.101	-0.187	0.095	-0.053	NA	NA	NA	NA	-0.216	NA	-1	NA	NA	NA	NA	NA
ASE001740	NC_022321.1	A3SS	XTS00024287	+	intron:47938869-47939428	intron:47938869-47938954	NA	NA	NA	NA	0.583	0.151	0.343	0.861	NA	NA	NA	NA	1	-1	NA	NA	NA	NA	NA	NA
ASE001741	NC_022321.1	A3SS	XTS00024287	+	intron:47938869-47939428	intron:47938869-47939305	NA	NA	NA	NA	0.672	0.321	-0.078	0.888	NA	NA	NA	NA	1	-1	1	NA	NA	NA	NA	NA
ASE001742	NC_022305.1	A3SS	XTS00012887	+	intron:79146339-79149460	intron:79146339-79149395	0.247	0.415	0.229	0.545	0.637	1	0.769	1	0.237	0.559	0.367	0.456	0.837	1	1	1	0.35	1	0.713	1
ASE001743	NC_022296.1	A3SS	XTS00003739	-	intron:29752311-29759721	intron:29752314-29759721	0	NA	-1	NA	0.065	NA	-0.869	-0.003	-0.558	NA	0	NA	-0.373	-1	-1	-1	-0.191	-1	-0.16	0.149
ASE001744	NC_022303.1	A3SS	XTS00011533	-	intron:102662220-102666163	intron:102662282-102666163	NA	1	NA	NA	-0.211	NA	0.333	-0.672	NA	1	NA	NA	-0.683	-1	-1	NA	NA	-1	1	NA
ASE001745	NC_022303.1	A3SS	XTS00011130	+	intron:71184961-71185228	intron:71184961-71185225	-0.717	0.134	-0.003	0.327	-0.026	-0.06	0.226	-0.489	1	0	-1	0.165	0.33	-0.263	-0.208	0.333	-1	-1	-1	0.663
ASE001746	NC_022317.1	A3SS	XTS00021792	-	intron:2300968-2301496	intron:2301205-2301496	0.555	0.854	0.566	0.423	0.759	0.587	0.557	0.621	0.485	0.71	0.707	0.497	0.723	0.786	0.63	0.595	0.681	0.645	0.58	0.551
ASE001747	NC_022317.1	A3SS	XTS00021792	-	intron:2300436-2301496	intron:2300968-2301496	-0.219	-0.123	0.049	-0.129	-0.367	-0.269	0.225	0.233	-0.249	-0.462	-0.117	-0.229	-0.199	0.103	-0.393	0.049	-0.112	0.137	0.139	-0.027
ASE001748	NC_022317.1	A3SS	XTS00021792	-	intron:2300436-2301496	intron:2301205-2301496	-0.224	-0.046	0.046	-0.117	-0.361	-0.291	0.191	0.22	-0.248	-0.423	-0.07	-0.245	-0.204	0.108	-0.433	0.037	-0.126	0.127	0.103	-0.051
ASE001749	NC_022317.1	A3SS	XTS00021792	-	intron:2300187-2300321	intron:2300190-2300321	0.233	0.345	0.307	0.266	0.339	0.159	0.393	0.283	0.248	0.091	0.275	0.168	0.394	0.331	0.409	0.291	0.331	0.334	0.315	0.363
ASE001750	NC_022317.1	A3SS	XTS00021792	-	intron:2302694-2303254	intron:2302874-2303254	0.987	1	0.99	0.993	1	0.994	0.997	0.997	1	1	1	1	0.987	0.995	1	1	0.991	0.993	1	1
ASE001751	NC_022297.1	A3SS	XTS00004674	+	intron:28808194-28815474	intron:28808194-28815470	0.44	0.839	0.552	0.095	0.594	0.457	0.495	0.815	0.465	0.519	0.745	0.694	0.341	0.663	-0.063	0.382	0.531	0.685	0.618	0.659
ASE001752	NC_022295.1	A3SS	XTS00002791	-	intron:32494030-32494650	intron:32494043-32494650	0.75	0.827	0.818	0.893	0.547	0.716	0.684	0.597	0.777	0.831	0.781	0.791	0.575	0.798	0.681	0.776	0.669	0.683	0.61	0.676
ASE001753	NW_005101144.1	A3SS	XTS00025590	-	intron:66759-67276	intron:66762-67276	NA	NA	NA	NA	NA	NA	NA	-0.008	NA	NA	1	1	1	1	1	1	1	1	1	NA
ASE001754	NC_022297.1	A3SS	XTS00004787	+	intron:35712271-35713486	intron:35712271-35713409	NA	NA	1	1	NA	NA	NA	1	0.74	0.837	0.591	0.79	NA	NA	NA	NA	1	1	1	NA
ASE001756	NC_022297.1	A3SS	XTS00004787	+	intron:35685569-35696138	intron:35685569-35695444	-1	NA	NA	NA	-1	NA	-1	NA	-0.833	-1	-1	-1	NA	NA	NA	NA	-1	NA	-1	NA
ASE001757	NC_022297.1	A3SS	XTS00004787	+	intron:35783724-35789203	intron:35783724-35789068	1	1	1	1	NA	NA	NA	1	0.271	0.373	0.109	0.377	1	1	NA	NA	1	NA	NA	1
ASE001758	NC_022316.1	A3SS	XTS00021652	-	intron:60699281-60701777	intron:60701060-60701777	1	0.201	1	0.62	0.734	0.568	0.81	0.633	1	1	1	1	0.81	0.429	0.334	1	0.779	0.693	0.291	0.734
ASE001759	NC_022293.1	A3SS	XTS00000217	+	intron:43910815-43914353	intron:43910815-43914350	0.413	0.459	0.395	0.323	0.463	0.463	0.464	0.481	0.439	0.553	0.405	0.453	0.417	0.355	0.485	0.467	0.432	0.466	0.469	0.423
ASE001760	NC_022298.1	A3SS	XTS00006099	+	intron:57852419-57852844	intron:57852419-57852795	1	NA	1	1	1	0.789	0.875	0.727	NA	NA	NA	NA	1	NA	1	0	1	1	1	0
ASE001761	NC_022306.1	A3SS	XTS00013446	+	intron:81636157-81678138	intron:81636157-81678135	-0.253	0.567	0.816	0.552	0.663	0.679	-0.06	0.567	0.881	0.831	0.663	-0.008	0.826	1	0.579	0.775	0.676	0.602	0.46	0.201
ASE001762	NC_022311.1	A3SS	XTS00017389	-	intron:8225117-8225493	intron:8225150-8225493	0.937	1	1	1	0.982	1	1	1	0.931	1	1	1	0.954	1	1	1	1	1	0.841	0.945
ASE001763	NC_022311.1	A3SS	XTS00017389	-	intron:8213497-8225493	intron:8225117-8225493	1	NA	1	1	0.778	1	1	1	1	1	1	1	0.795	1	NA	1	1	1	1	1
ASE001764	NC_022293.1	A3SS	XTS00001029	-	intron:154922091-154922564	intron:154922094-154922564	0.23	0.439	0.588	0.098	0.644	0.679	0.517	0.078	0.231	0.335	0.303	0.351	0.291	1	0.535	0.685	0.619	0.667	0.305	0.697
ASE001765	NC_022315.1	A3SS	XTS00021080	-	intron:28894891-28895187	intron:28894995-28895187	NA	NA	NA	NA	NA	NA	NA	-1	NA	NA	NA	NA	NA	NA	-1	0	1	1	1	0.477
ASE001766	NC_022315.1	A3SS	XTS00021080	-	intron:28884141-28888247	intron:28887429-28888247	NA	1	-1	NA	NA	-1	1	0	NA	NA	NA	NA	NA	-1	-1	NA	0.631	-0.226	0.834	-0.647
ASE001767	NC_022315.1	A3SS	XTS00021080	-	intron:28887429-28888247	intron:28887447-28888247	NA	NA	NA	NA	NA	NA	-0.532	NA	NA	NA	1	1	NA	1	NA	1	-0.515	0.598	0.239	0.675
ASE001768	NC_022315.1	A3SS	XTS00021080	-	intron:28884141-28888247	intron:28887447-28888247	NA	1	-1	NA	NA	-1	NA	0	NA	NA	1	1	NA	0.334	-1	1	0.169	0.035	0.834	0.057
ASE001769	NC_022315.1	A3SS	XTS00021080	-	intron:28880077-28881794	intron:28881570-28881794	NA	0	-1	1	NA	1	1	1	NA	NA	NA	NA	-1	1	-1	NA	0.112	-0.283	-0.047	-0.252
ASE001770	NC_022314.1	A3SS	XTS00020131	+	intron:47929917-47930448	intron:47929917-47930397	0.46	0.566	0.631	0.566	0.444	0.439	0.587	0.218	0.635	0.369	0.332	0.321	0.489	0.304	0.511	0.393	0.609	0.578	0.435	0.428
ASE001771	NC_022299.1	A3SS	XTS00007462	-	intron:39451805-39455477	intron:39454614-39455477	0.556	0.556	1	0.667	0.446	1	0.734	0.455	1	1	1	1	0.354	0.667	0.556	0.334	0.734	0.758	0.62	0.705
ASE001772	NC_022317.1	A3SS	XTS00022385	+	intron:37000797-37001302	intron:37000797-37001266	-0.438	NA	NA	NA	-0.674	-1	NA	NA	NA	NA	NA	NA	1	NA	NA	NA	NA	NA	NA	NA
ASE001773	NC_022300.1	A3SS	XTS00008184	+	intron:28171711-28173373	intron:28171711-28173317	-0.829	-0.569	-0.374	-0.583	-0.66	-0.875	-0.767	-0.614	-1	-0.244	-1	-0.875	1	-0.885	-1	-0.769	-0.727	-0.457	-1	-0.73
ASE001774	NC_022301.1	A3SS	XTS00009092	+	intron:37312021-37315376	intron:37312021-37315373	0.747	0.82	0.855	0.33	0.383	1	0.85	0.933	1	1	0.731	0.703	0.948	1	0.899	0.865	0.848	0.632	0.871	0.873
ASE001775	NC_022310.1	A3SS	XTS00016447	-	intron:34888032-34888261	intron:34888116-34888261	0.697	0.706	0.871	1	0.688	0.712	0.701	0.471	0.782	0.2	1	0.697	0.653	0.519	0.512	0.537	0.333	1	0.583	0.583
ASE001776	NC_022299.1	A3SS	XTS00007090	+	intron:15149981-15151080	intron:15149981-15150944	-0.914	-0.929	-0.864	-0.799	-0.922	-0.909	-0.899	-0.883	-0.876	-0.95	-0.815	-0.876	-0.803	-0.871	-0.905	-0.879	-0.935	-0.945	-0.92	-0.915
ASE001777	NC_022300.1	A3SS	XTS00008646	+	intron:82526157-82526430	intron:82526157-82526427	1	-0.67	0	0	-0.392	-0.285	-0.279	-0.291	1	1	-0.139	-1	-0.387	-0.507	-0.169	-0.588	-0.348	-0.514	-0.259	-0.443
ASE001778	NC_022295.1	A3SS	XTS00002915	+	intron:51426438-51426812	intron:51426438-51426806	NA	-0.709	-0.185	-1	-1	-0.35	-0.342	NA	NA	-0.02	-0.673	1	-0.02	-1	-1	-1	-0.459	-0.519	-0.445	-0.685
ASE001779	NC_022307.1	A3SS	XTS00013672	.	intron:22615612-22616530	intron:22615615-22616530	0.169	-0.049	0.212	0.136	-0.041	0.059	-0.153	-0.135	-0.151	0.071	-0.201	-0.129	-0.058	-0.113	-0.203	1	0.117	-0.261	0.304	0.155
ASE001780	NC_022296.1	A3SS	XTS00004355	+	intron:109138558-109139822	intron:109138558-109139346	-0.199	-0.413	0.084	-0.202	-0.173	-0.322	-0.272	-0.391	-0.397	-0.341	-0.275	-0.428	0.061	-0.119	0.148	-0.066	-0.359	-0.087	0.053	-0.452
ASE001781	NC_022301.1	A3SS	XTS00009092	+	intron:37347748-37349507	intron:37347748-37349044	0.852	0.151	-0.204	-0.048	-0.29	0.446	0.667	0.145	-0.039	-0.198	0.295	0.081	0.246	0	0.067	-0.066	0.067	0.156	-0.017	0.053
ASE001782	NC_022294.1	A3SS	XTS00001218	-	intron:25001478-25013335	intron:25001571-25013335	NA	NA	NA	NA	0.415	0.447	0.446	0.339	NA	1	NA	NA	0.728	0.303	0.612	1	NA	NA	NA	NA
ASE001783	NC_022300.1	A3SS	XTS00008357	+	intron:58339742-58341071	intron:58339742-58341068	0.296	0.149	0.192	0.034	0.247	0.223	0.279	0.446	0.312	0.305	0.244	0	0.165	0.203	0.401	0.445	0.138	0.075	0.297	0.259
ASE001784	NC_022316.1	A3SS	XTS00021527	+	intron:43028924-43030138	intron:43028924-43029737	-1	-1	-1	-1	-1	-1	-1	-1	-1	-1	-0.833	-1	-1	-1	-0.777	-1	-1	-1	-1	-1
ASE001785	NC_022303.1	A3SS	XTS00010673	+	intron:11065118-11065722	intron:11065118-11065685	0.753	0.775	0.805	0.763	0.866	0.849	0.821	0.825	0.773	0.756	0.766	0.798	0.846	0.871	0.894	0.867	0.739	0.901	0.812	0.911
ASE001786	NC_022311.1	A3SS	XTS00017529	-	intron:17213442-17217257	intron:17213493-17217257	1	0.611	0.611	1	0.865	0.787	1	1	1	NA	1	1	0.681	1	1	1	1	0.851	0.918	0.943
ASE001787	NC_022311.1	A3SS	XTS00017529	-	intron:17187884-17188050	intron:17187891-17188050	NA	-1	1	1	1	1	1	1	NA	NA	NA	NA	1	NA	NA	0.656	1	1	1	1
ASE001788	NC_022296.1	A3SS	XTS00003993	+	intron:72092881-72096849	intron:72092881-72096556	-0.909	-0.915	-0.825	-0.83	-0.791	-0.955	-0.752	-0.827	-0.776	-0.946	-0.826	-0.885	-0.845	-0.913	-0.964	-0.958	-0.873	-0.913	-0.881	-0.739
ASE001789	NC_022300.1	A3SS	XTS00008823	+	intron:103416086-103423148	intron:103416086-103423146	1	NA	NA	NA	1	1	0.939	0.777	-0.001	1	1	NA	1	NA	NA	NA	NA	1	1	1
ASE001790	NC_022315.1	A3SS	XTS00020795	+	intron:26128807-26130329	intron:26128807-26130196	NA	1	NA	1	1	1	NA	1	NA	1	1	NA	1	1	1	1	0.453	0.785	0.689	0.741
ASE001791	NC_022315.1	A3SS	XTS00020795	+	intron:26128807-26130423	intron:26128807-26130196	NA	0	NA	1	1	1	NA	1	NA	1	1	NA	1	1	1	1	0.595	0.591	0.81	0.741
ASE001792	NC_022315.1	A3SS	XTS00020795	+	intron:26128807-26130423	intron:26128807-26130329	NA	-1	NA	NA	NA	NA	NA	NA	NA	NA	NA	NA	NA	NA	NA	NA	0.015	-0.573	0.364	-0.272
ASE001793	NC_022299.1	A3SS	XTS00006912	+	intron:10876377-10876921	intron:10876377-10876879	0.821	0.801	0.798	0.857	0.887	0.803	0.687	0.86	0.567	0.86	1	1	1	0.498	0.693	1	0.827	0.795	0.922	1
ASE001794	NC_022321.1	A3SS	XTS00023597	+	intron:5252731-5286421	intron:5252731-5286417	1	1	1	1	0.913	0.915	0.827	0.887	0.494	1	1	0.445	1	NA	1	1	NA	1	NA	1
ASE001795	NC_022321.1	A3SS	XTS00023597	+	intron:5328346-5330778	intron:5328346-5330731	NA	-1	1	0.422	0.953	0.94	0.928	0.919	1	0.729	0.753	0.844	1	1	1	1	0.83	1	1	1
ASE001796	NC_022310.1	A3SS	XTS00017175	+	intron:57329683-57329804	intron:57329683-57329759	NA	NA	1	NA	NA	-1	-1	-1	-1	-1	NA	-1	-0.964	-1	1	1	-1	-0.333	NA	-1
ASE001797	NC_022309.1	A3SS	XTS00015510	+	intron:18276912-18278466	intron:18276912-18278430	0.207	0.134	0.349	0.229	-0.011	0.083	0.067	0.076	0.293	-0.002	0.085	0.056	0.286	0.245	0.139	0.261	0.153	0.173	0.245	0.231
ASE001798	NC_022320.1	A3SS	XTS00023219	+	intron:2317463-2317642	intron:2317463-2317531	1	0.473	0.333	0.817	0	0.209	-0.057	0.381	0.564	0.726	1	0.333	0.485	0.333	0	0	-0.539	0.088	-0.504	-0.557
ASE001799	NC_022295.1	A3SS	XTS00002598	+	intron:19537360-19538648	intron:19537360-19538630	NA	-0.431	1	-0.623	NA	NA	NA	NA	-0.592	-0.599	-0.668	-0.63	-0.515	-0.645	-0.765	-0.702	0.048	NA	-1	NA
ASE001800	NC_022322.1	A3SS	XTS00024347	+	intron:8093469-8095248	intron:8093469-8095224	NA	-0.191	-1	-0.333	0.039	0.678	0.752	0.811	NA	NA	1	-1	0	1	0.283	0.297	NA	-1	1	1
ASE001801	NC_022322.1	A3SS	XTS00024347	+	intron:8093469-8095224	intron:8093469-8095221	NA	-1	NA	-1	0.109	-0.701	-1	-0.403	NA	NA	-1	NA	-1	-1	-0.669	-1	NA	NA	-1	-0.67
ASE001808	NC_022307.1	A3SS	XTS00014526	+	intron:75815657-75816391	intron:75815657-75815766	NA	NA	NA	NA	NA	NA	NA	1	NA	NA	NA	NA	NA	-1	NA	NA	NA	NA	NA	NA
ASE001809	NC_022297.1	A3SS	XTS00005440	+	intron:92050433-92058612	intron:92050433-92053707	NA	NA	-1	NA	1	NA	NA	NA	NA	NA	NA	NA	NA	NA	NA	NA	0.544	0.223	-0.154	0.556
ASE001810	NC_022306.1	A3SS	XTS00012964	-	intron:11405441-11406010	intron:11405741-11406010	0.143	1	0.556	0.667	0.659	0.557	0.956	0.764	1	1	0.467	0.637	0.779	0.029	0.667	0.379	0.36	0.667	0.667	0.734
ASE001811	NC_022315.1	A3SS	XTS00020949	-	intron:28010848-28018144	intron:28010851-28018144	0.662	0.589	1	0.745	0.824	0.831	0.451	0.647	0.56	0.438	0.794	0.693	0.831	0.803	1	0.908	0.781	0.747	0.431	0.629
ASE001812	NC_022315.1	A3SS	XTS00020949	-	intron:27989795-27992648	intron:27991040-27992648	-0.165	0.334	1	1	-0.323	0.223	1	-0.365	-1	NA	-0.799	1	-0.332	0.333	0.667	1	-0.139	0.143	-0.332	-0.749
ASE001813	NC_022315.1	A3SS	XTS00020949	-	intron:28026669-28033973	intron:28030193-28033973	1	1	1	1	1	1	1	1	1	1	1	1	1	1	1	0.501	1	1	1	1
ASE001814	NC_022315.1	A3SS	XTS00020949	-	intron:28058605-28062538	intron:28058640-28062538	-1	-1	-1	-0.718	-1	-1	-0.951	-1	-1	-1	NA	-1	-1	-1	-1	-1	-0.862	0	-1	-1
ASE001815	NC_022318.1	A3SS	XTS00022630	+	intron:19010578-19010790	intron:19010578-19010787	NA	1	1	-1	0.831	0.757	0.82	0.831	1	0	0	1	1	1	0.663	0.887	0.548	0.915	0.826	0.761
ASE001816	NC_022318.1	A3SS	XTS00022630	+	intron:19020446-19025757	intron:19020446-19022923	NA	NA	NA	NA	NA	1	NA	1	1	NA	NA	NA	NA	NA	0	NA	NA	NA	1	-1
ASE001817	NC_022318.1	A3SS	XTS00022630	+	intron:19020446-19022923	intron:19020446-19022871	NA	NA	1	NA	1	0.262	1	0.333	-1	NA	NA	NA	NA	1	0	1	1	1	0	1
ASE001818	NC_022318.1	A3SS	XTS00022630	+	intron:19020446-19025757	intron:19020446-19022871	NA	NA	1	NA	1	1	1	1	NA	NA	NA	NA	NA	1	-0.14	1	1	1	1	0.501
ASE001819	NC_022297.1	A3SS	XTS00005098	-	intron:57911226-57911687	intron:57911229-57911687	0.037	0.293	0.271	0.562	0.111	0.12	0.434	0.387	0.663	0.731	-0.659	0.276	0.326	-0.504	0.775	-0.333	0.251	0.401	0.285	0.403
ASE001820	NC_022315.1	A3SS	XTS00020677	-	intron:19643440-19643570	intron:19643443-19643570	-0.639	-0.538	-0.812	-0.769	-0.695	-0.487	-0.533	-0.672	-0.66	-0.612	-0.664	-0.767	-0.576	-0.763	-0.839	-0.595	-0.566	-0.665	-0.751	-0.625
ASE001821	NC_022303.1	A3SS	XTS00010895	-	intron:44075482-44076378	intron:44075561-44076378	NA	NA	NA	NA	0.797	0.726	0.755	0.358	NA	NA	NA	1	0.551	1	1	0.786	NA	NA	NA	NA
ASE001823	NC_022294.1	A3SS	XTS00001837	-	intron:121282348-121284180	intron:121282434-121284180	0.333	-0.67	0.086	1	0.062	-0.504	-0.628	0.333	NA	0.581	1	1	1	NA	1	NA	0.229	-1	NA	0.543
ASE001824	NC_022298.1	A3SS	XTS00005907	+	intron:20170083-20171895	intron:20170083-20171884	1	1	1	1	1	1	0.735	1	1	1	0	1	1	1	1	0	0.898	0.858	0.93	0.818
ASE001825	NC_022298.1	A3SS	XTS00005907	+	intron:20197808-20203794	intron:20197808-20203790	1	1	1	1	1	1	-0.012	-1	1	1	1	1	1	1	1	1	1	1	1	1
ASE001826	NC_022298.1	A3SS	XTS00005907	+	intron:20155699-20156596	intron:20155699-20156593	0.082	1	0.747	0.908	0.413	0.496	NA	0.326	1	1	NA	1	0.623	-0.169	0.664	1	0.862	0.792	0.929	0.693
ASE001827	NC_022313.1	A3SS	XTS00019288	-	intron:19691782-19692977	intron:19691786-19692977	0.077	-0.196	-0.429	-0.202	-0.007	0.272	-0.272	0.084	0.094	-0.265	-0.134	0.018	-0.625	-0.327	-0.233	-0.041	-0.475	-0.313	-0.423	-0.01
ASE001828	NC_022299.1	A3SS	XTS00007021	+	intron:13297697-13297947	intron:13297697-13297944	NA	0.326	1	1	-0.052	1	0.333	-0.253	1	NA	1	0	0.664	0.329	-0.144	0.831	0.281	0.352	-0.118	0.664
ASE001829	NC_022317.1	A3SS	XTS00022199	+	intron:27662757-27666501	intron:27662757-27664615	-0.469	-0.733	-0.895	-0.874	-0.364	-0.499	-0.105	0.075	-0.443	-0.332	0.251	0.087	0.167	0.779	-0.533	0.667	-0.205	-0.592	0.249	-0.491
ASE001830	NC_022297.1	A3SS	XTS00004992	-	intron:55911678-55912282	intron:55911714-55912282	0.881	0.883	1	1	0.91	1	0.821	1	0.752	1	0.821	0.54	0.951	0.897	1	0.944	0.891	0.979	0.868	0.901
ASE001831	NC_022297.1	A3SS	XTS00004431	-	intron:1075668-1078119	intron:1075671-1078119	0.623	0.369	0.464	0.334	0.639	0.589	0.221	0.467	0.395	0.612	0.48	0.525	0.606	0.502	0.246	0.397	0.467	0.553	0.335	0.49
ASE001832	NC_022299.1	A3SS	XTS00007514	-	intron:40328753-40328874	intron:40328756-40328874	-1	-0.008	-1	-1	-0.337	-0.56	-1	-0.422	-1	-1	NA	-0.008	-0.227	-0.891	-0.78	-0.119	-0.333	-0.835	-0.649	-0.229
ASE001833	NC_022299.1	A3SS	XTS00007514	-	intron:40335230-40335607	intron:40335233-40335607	1	0.064	NA	0.333	0.46	0.109	-0.289	0.714	0.496	0	0.496	-0.008	0.831	0.595	1	0.664	0.831	0.405	0.496	0.664
ASE001834	NC_022299.1	A3SS	XTS00007514	-	intron:40316835-40316942	intron:40316859-40316942	1	0.486	1	0.717	0.643	0.839	1	0.843	-0.028	1	1	1	0.811	1	1	1	1	0.333	1	1
ASE001835	NC_022315.1	A3SS	XTS00021154	+	intron:30497064-30498910	intron:30497064-30498907	NA	1	NA	NA	0.499	0.418	0.789	0.171	1	NA	NA	NA	0.685	0.552	0.55	0.481	1	-0.113	1	-0.008
ASE001836	NC_022294.1	A3SS	XTS00001093	+	intron:6613170-6617621	intron:6613170-6617616	0.962	0.866	0.935	0.877	0.887	0.889	0.886	1	0.826	0.731	0.949	0.866	0.959	0.814	0.777	0.703	0.956	0.818	0.924	0.936
ASE001837	NC_022298.1	A3SS	XTS00006531	-	intron:114254657-114255917	intron:114255653-114255917	0.001	0.067	0.251	-0.065	0.274	-0.332	0.223	NA	1	1	1	1	1	1	NA	NA	-1	1	1	1
ASE001838	NC_022299.1	A3SS	XTS00007021	+	intron:13297247-13298133	intron:13297247-13297947	NA	NA	1	1	NA	NA	1	1	NA	NA	1	1	1	1	1	1	0.556	1	1	1
ASE001839	NC_022293.1	A3SS	XTS00000090	-	intron:6357024-6358202	intron:6357027-6358202	-0.459	-0.346	-0.335	-0.301	-0.331	-0.188	-0.233	-0.493	-0.531	-0.585	-0.586	-0.417	-0.421	-0.623	-0.292	-0.343	-0.427	-0.339	-0.419	-0.406
ASE001840	NC_022300.1	A3SS	XTS00008801	+	intron:100649778-100650155	intron:100649778-100649898	NA	NA	NA	1	-1	-1	-0.905	-1	-1	0	0	0.501	-1	-1	-1	-1	-1	-1	-1	-1
ASE001841	NC_022318.1	A3SS	XTS00022716	-	intron:22907070-22908299	intron:22907072-22908299	NA	NA	-1	NA	-1	-0.779	-1	-1	-1	NA	NA	-1	-1	NA	-1	NA	-1	-1	-1	-1
ASE001842	NC_022318.1	A3SS	XTS00022716	-	intron:22914581-22915536	intron:22914614-22915536	NA	NA	NA	NA	0.761	1	1	1	1	NA	1	NA	0	1	NA	NA	0.951	1	1	1
ASE001843	NC_022311.1	A3SS	XTS00017816	-	intron:26554265-26554495	intron:26554289-26554495	0.746	0.795	0.761	0.658	0.781	0.774	0.757	0.771	0.865	0.815	0.792	0.722	0.867	0.825	0.903	0.938	0.816	0.635	0.921	0.865
ASE001844	NC_022314.1	A3SS	XTS00019889	+	intron:11569431-11569744	intron:11569431-11569657	NA	NA	NA	NA	1	NA	NA	NA	NA	-1	1	NA	1	1	1	0	NA	1	NA	NA
ASE001845	NC_022299.1	A3SS	XTS00007021	+	intron:13297247-13298133	intron:13297247-13297944	1	1	NA	NA	NA	1	1	1	1	NA	NA	NA	1	1	1	1	0.334	1	1	NA
ASE001846	NC_022314.1	A3SS	XTS00019889	+	intron:11569824-11570085	intron:11569824-11569976	-1	NA	-1	NA	NA	NA	-1	-0.764	NA	1	-1	NA	0.348	-0.821	-1	-1	-1	-1	-1	NA
ASE001847	NC_022293.1	A3SS	XTS00000301	+	intron:57255368-57256936	intron:57255368-57256927	0.485	0.632	1	0.524	0.689	0.576	0.51	0.81	1	1	1	0.333	0.074	1	0.238	0.484	0.949	0.781	0.755	0.302
ASE001848	NC_022311.1	A3SS	XTS00018024	-	intron:35324867-35324969	intron:35324888-35324969	-1	-0.882	-1	-0.367	-0.733	-0.537	-1	-1	-1	-1	-1	-1	-0.969	-1	-1	-1	-0.731	-0.853	-1	-1
ASE001849	NC_022307.1	A3SS	XTS00013611	+	intron:15420403-15438870	intron:15420403-15438832	0	-1	-1	-1	0.661	-0.42	-1	0.071	-1	-1	NA	-1	NA	NA	NA	NA	NA	NA	NA	NA
ASE001850	NC_022321.1	A3SS	XTS00024060	+	intron:40421270-40421409	intron:40421270-40421362	0.741	1	0.823	0.722	0.351	0.59	0.531	0.619	0.601	0.745	0.631	0.561	0.483	0.822	0.813	0.709	0.501	0.641	0.508	0.312
ASE001851	NC_022303.1	A3SS	XTS00010585	-	intron:4318995-4333378	intron:4319015-4333378	1	1	1	NA	1	1	NA	NA	0	NA	1	1	1	1	1	NA	1	1	0.333	1
ASE001852	NC_022303.1	A3SS	XTS00010585	-	intron:4338364-4339526	intron:4338390-4339526	-0.031	0.089	0.445	0.143	0.559	0.333	1	1	0.279	0.703	0.769	-0.546	0.727	0.333	1	1	0.504	0.166	0.339	1
ASE001853	NC_022303.1	A3SS	XTS00010585	-	intron:4338390-4339526	intron:4338434-4339526	0.411	-0.54	-0.059	0.645	-0.012	0.673	-0.283	-0.231	0.301	-0.736	0.192	0.514	-0.092	-0.333	0.832	0.426	-0.226	-0.455	0.296	0.543
ASE001854	NC_022299.1	A3SS	XTS00007021	+	intron:13297247-13297947	intron:13297247-13297944	1	1	-1	-1	NA	1	-0.052	-0.003	1	NA	-1	-1	0.217	-0.008	-0.008	-0.333	-0.339	0.096	0.523	-1
ASE001855	NC_022303.1	A3SS	XTS00010585	-	intron:4338364-4339526	intron:4338434-4339526	0.258	0.094	0.562	0.361	0.684	0.91	1	1	0.503	0.491	0.594	0.457	0.724	0.562	1	1	0.572	0.195	0.655	1
ASE001856	NC_022312.1	A3SS	XTS00019127	+	intron:70393693-70395017	intron:70393693-70394988	NA	-1	NA	1	NA	NA	NA	NA	NA	NA	1	-1	NA	NA	NA	NA	NA	NA	1	0
ASE001857	NC_022312.1	A3SS	XTS00019127	+	intron:70393693-70395017	intron:70393693-70394040	NA	-1	NA	NA	1	NA	NA	NA	NA	1	1	-1	NA	NA	NA	NA	NA	1	1	-0.332
ASE001858	NC_022312.1	A3SS	XTS00019127	+	intron:70393693-70394988	intron:70393693-70394040	NA	NA	NA	-1	1	NA	NA	NA	NA	1	-0.332	NA	NA	NA	NA	NA	NA	1	-0.332	0
ASE001859	NC_022309.1	A3SS	XTS00016004	-	intron:70579475-70580037	intron:70579537-70580037	-0.515	-0.091	-0.526	-0.313	-0.139	0.005	-0.055	0.45	0.168	-1	0.047	0.21	-0.359	0.601	-1	-0.333	-0.591	1	0	1
ASE001860	NC_022309.1	A3SS	XTS00016004	-	intron:70579475-70580037	intron:70579573-70580037	-0.573	-0.36	-0.525	-0.459	-0.213	-0.099	-0.071	0.331	0.211	-0.55	-0.121	0.199	-0.197	0.573	-1	-0.333	-0.487	1	0	1
ASE001861	NC_022309.1	A3SS	XTS00016004	-	intron:70579537-70580037	intron:70579573-70580037	-0.333	-0.891	-0.225	0	-0.363	-0.478	-0.207	-0.587	0.146	1	-0.708	0.187	-0.272	-1	NA	-0.124	0.096	NA	-0.124	-1
ASE001862	NC_022310.1	A3SS	XTS00016872	+	intron:50956508-50958161	intron:50956508-50957697	-1	-1	-0.925	-1	-1	-1	-1	-1	-1	-0.666	-1	-1	-1	-1	-1	-1	-1	-1	-1	-1
ASE001863	NC_022310.1	A3SS	XTS00016872	+	intron:50979041-50980726	intron:50979041-50980436	-1	-1	0.336	-0.398	-0.499	0.333	0.467	0.43	0.429	1	1	0	0.62	-1	0.333	0.176	0.031	-0.198	-0.221	0.335
ASE001864	NC_022299.1	A3SS	XTS00007525	-	intron:40639669-40640830	intron:40640649-40640830	-0.799	-1	1	1	0.067	-0.333	-0.637	-0.111	-1	-1	NA	NA	-1	-0.777	-1	-0.615	0.335	NA	-0.465	1
ASE001865	NC_022311.1	A3SS	XTS00018245	-	intron:41183409-41185313	intron:41183412-41185313	-0.229	-0.621	-1	0.165	NA	0.664	NA	1	-0.161	0	-0.504	0.747	NA	NA	NA	1	NA	1	1	NA
ASE001866	NC_022311.1	A3SS	XTS00018314	-	intron:42580971-42581579	intron:42580989-42581579	-1	-0.362	NA	1	0.046	1	0.305	0.759	0.205	0.119	0.5	0.415	0.316	0	1	1	0.093	0.853	1	-0.064
ASE001867	NC_022315.1	A3SS	XTS00020514	.	intron:9318449-9361706	intron:9318452-9361706	-0.401	-0.351	-0.303	-0.271	-0.136	-0.059	-0.197	-0.101	-0.334	0.012	-0.288	-0.289	0.066	-0.273	-0.1	-0.215	-0.107	-0.179	-0.08	-0.133
ASE001868	NC_022302.1	A3SS	XTS00010015	-	intron:39366635-39367701	intron:39367520-39367701	0.501	1	1	0.087	-0.109	0.401	0.5	0.386	0.067	-0.666	0.333	0.333	1	-0.14	-0.532	0.43	0.621	0.684	0.734	0.705
ASE001869	NC_022322.1	A3SS	XTS00024711	-	intron:53482459-53486183	intron:53485483-53486183	0.033	0.544	0.662	0.311	0.386	0.477	0.512	0.647	1	0.556	0.556	-0.799	0.233	0.734	0.467	0.333	0.498	0.735	0.867	0.537
ASE001870	NC_022301.1	A3SS	XTS00009431	+	intron:88864241-88867087	intron:88864241-88867054	-0.341	NA	-0.557	1	-0.541	-0.616	-0.73	-0.376	-0.515	-0.655	-0.735	-0.448	-1	-1	NA	NA	-0.801	-0.889	-0.226	-0.211
ASE001871	NC_022295.1	A3SS	XTS00003451	+	intron:106765739-106774400	intron:106765739-106768153	-0.037	0.503	-0.034	0.516	0.016	0.57	0.529	0.436	0.303	0.498	0.303	0.44	-0.077	0.263	0.379	0.385	0.107	0.287	0.329	0.347
ASE001872	NC_022321.1	A3SS	XTS00023870	+	intron:30621905-30622775	intron:30621905-30622772	NA	NA	NA	NA	-0.14	0.277	0.797	0.634	NA	NA	NA	NA	NA	NA	NA	NA	NA	NA	NA	1
ASE001873	NC_022299.1	A3SS	XTS00006567	-	intron:1873131-1875979	intron:1873148-1875979	1	1	0.647	1	0.933	1	1	0.907	1	0.333	1	1	1	1	1	1	1	1	1	1
ASE001874	NC_022314.1	A3SS	XTS00019968	+	intron:16305108-16306566	intron:16305108-16306545	1	NA	1	NA	1	1	NA	NA	1	NA	0.721	NA	1	NA	1	0	0.696	0.709	0.915	0.789
ASE001875	NC_022302.1	A3SS	XTS00009700	+	intron:21323676-21324533	intron:21323676-21324530	1	1	0.915	1	0.965	0.918	0.975	0.945	0.943	1	0.841	0.814	0.983	1	1	1	0.953	0.936	0.919	0.91
ASE001876	NC_022294.1	A3SS	XTS00001037	+	intron:1048981-1052428	intron:1048981-1049170	NA	NA	NA	-1	-1	NA	1	1	NA	NA	NA	NA	1	1	NA	1	NA	NA	NA	NA
ASE001877	NC_022303.1	A3SS	XTS00011433	+	intron:97678324-97678641	intron:97678324-97678430	-0.812	-0.882	-0.869	-1	-0.829	-0.961	-0.815	-0.567	-1	-0.917	-0.857	-0.662	-0.815	-1	-1	-0.857	-0.863	-0.916	-0.973	-0.666
ASE001878	NC_022322.1	A3SS	XTS00024711	-	intron:53485481-53486183	intron:53485483-53486183	NA	NA	-1	NA	0	-1	1	1	NA	NA	NA	NA	-0.004	NA	NA	NA	-1	NA	1	-0.004
ASE001879	NC_022315.1	A3SS	XTS00020476	+	intron:7314256-7315365	intron:7314256-7315359	1	NA	0.59	0.66	0.381	-0.257	0.829	0.446	1	0.66	0.273	0.863	0.277	0.333	1	1	0.495	0.593	0.593	0.049
ASE001880	NC_022315.1	A3SS	XTS00020476	+	intron:7309413-7310899	intron:7309413-7310672	0.072	-0.047	0.333	1	0.345	-0.481	0.087	-0.09	-1	0.667	1	1	0.334	1	1	0	0.104	0.279	0.295	-0.103
ASE001881	NC_022315.1	A3SS	XTS00020476	+	intron:7315572-7316638	intron:7315572-7316625	-0.615	-0.682	-0.333	-1	-0.261	-0.822	-1	-0.231	-0.767	-1	0.313	-0.523	-0.239	-0.354	0	-1	-0.45	-0.501	-0.391	-0.453
ASE001882	NC_022295.1	A3SS	XTS00002173	+	intron:7759487-7759627	intron:7759487-7759581	NA	1	1	1	1	0.588	0.73	0.448	NA	1	NA	1	0.111	0.697	0.569	0.7	NA	NA	NA	NA
ASE001883	NC_022300.1	A3SS	XTS00008535	-	intron:72581504-72582687	intron:72582348-72582687	0.057	-0.029	-1	0.143	0.744	-0.189	0.614	0.68	1	0.557	-0.109	0.333	0.368	0.776	1	0.366	0.639	0.78	0.205	0.557
ASE001884	NC_022309.1	A3SS	XTS00015684	+	intron:51889033-51891117	intron:51889033-51891073	0.247	-0.149	-0.44	-0.339	-0.727	-0.268	-0.172	-0.184	0.053	-0.949	0.061	-1	-0.295	-0.363	-0.432	0.009	-0.394	-0.225	-0.199	-0.167
ASE001885	NC_022320.1	A3SS	XTS00023270	+	intron:10804950-10821438	intron:10804950-10821435	0.896	0.691	0.798	1	0.765	0.729	0.721	0.895	0.775	0.471	1	0.731	0.778	0.85	1	0.865	0.875	0.771	0.857	0.795
ASE001886	NC_022322.1	A3SS	XTS00024711	-	intron:53482459-53486183	intron:53485652-53486183	0.033	0.544	0.662	0.311	0.386	0.515	0.523	0.647	1	0.556	0.556	-0.799	0.242	0.734	0.467	0.333	0.498	0.735	0.867	0.568
ASE001887	NC_022295.1	A3SS	XTS00002189	+	intron:7894056-7894282	intron:7894056-7894279	-1	-1	NA	-0.008	-0.182	-0.504	0.229	-0.516	0	-1	NA	1	0.496	NA	-1	NA	NA	-1	1	0
ASE001888	NC_022297.1	A3SS	XTS00005370	-	intron:89150292-89150620	intron:89150506-89150620	NA	NA	NA	NA	-1	-1	-0.111	-0.666	NA	NA	NA	NA	-0.398	-0.621	-0.673	-0.674	1	NA	NA	-1
ASE001889	NC_022302.1	A3SS	XTS00009932	+	intron:32422011-32422767	intron:32422011-32422758	-0.349	-0.477	-0.449	-0.373	-0.301	-0.219	-0.406	-0.1	-0.795	-0.556	-0.346	-0.402	-0.275	-0.147	-0.153	-0.069	-0.276	-0.356	-0.217	-0.429
ASE001890	NC_022296.1	A3SS	XTS00003766	+	intron:36563498-36568777	intron:36563498-36568762	0	0.23	0.818	0	0.692	0.232	0.314	0.795	NA	1	-1	-1	0.302	0.404	0.069	0.261	0.207	0.321	0.495	0.095
ASE001891	NC_022313.1	A3SS	XTS00019793	+	intron:66320175-66322670	intron:66320175-66322664	-0.675	0.59	-0.51	-1	-0.007	-0.561	-0.621	-0.632	-0.514	0.49	0.243	-1	0.142	-0.566	-1	0.077	-0.347	-0.39	-0.324	-0.415
ASE001892	NC_022322.1	A3SS	XTS00024711	-	intron:53485481-53486183	intron:53485652-53486183	1	1	0.333	1	0.779	0.335	1	1	1	1	1	1	0.86	1	1	1	0.81	1	1	0.501
ASE001893	NC_022317.1	A3SS	XTS00022158	+	intron:26864349-26866343	intron:26864349-26866197	-1	NA	-1	-1	-1	-1	-1	-0.777	1	-1	-1	-1	-1	-1	-1	-1	-1	-1	-1	-1
ASE001894	NC_022317.1	A3SS	XTS00022152	+	intron:26766118-26769088	intron:26766118-26769085	-1	-1	-0.505	0	NA	-1	-0.56	-0.835	1	-1	0.333	-1	-0.94	-0.666	-0.779	-0.617	-0.541	-0.619	-0.541	-0.617
ASE001895	NC_022311.1	A3SS	XTS00017446	-	intron:11047242-11049437	intron:11047245-11049437	NA	NA	NA	NA	NA	NA	NA	NA	-1	1	0	-1	-0.49	NA	NA	NA	NA	NA	NA	NA
ASE001896	NC_022297.1	A3SS	XTS00004785	-	intron:35433469-35433887	intron:35433501-35433887	1	0.629	0.677	0.804	0.937	0.919	1	0.905	0.645	0.629	1	1	0.926	0.885	0.937	1	0.885	0.807	0.927	0.903
ASE001897	NC_022302.1	A3SS	XTS00009620	-	intron:18731198-18731448	intron:18731201-18731448	-0.317	-0.425	-0.234	-0.155	-0.375	-0.561	-0.187	-0.359	-0.14	-0.408	-0.277	-0.365	-0.22	-0.509	-0.212	-0.239	-0.365	-0.566	-0.332	-0.487
ASE001898	NC_022297.1	A3SS	XTS00005107	+	intron:58643677-58644747	intron:58643677-58643990	NA	NA	0	1	-0.331	-0.777	0.049	-0.598	-1	1	-0.111	-0.228	-0.498	0.334	-1	-1	-0.532	-0.111	-0.777	-0.532
ASE001899	NC_022322.1	A3SS	XTS00024711	-	intron:53482459-53486183	intron:53485481-53486183	0.033	0.544	0.686	0.311	0.401	0.494	0.512	0.647	1	0.556	0.556	-0.799	0.238	0.734	0.467	0.333	0.511	0.735	0.867	0.557
ASE001900	NC_022297.1	A3SS	XTS00005107	+	intron:58832508-58846435	intron:58832508-58846348	1	NA	NA	NA	1	1	1	1	1	1	0.333	1	0.842	1	1	1	1	1	0.485	0.333
ASE001901	NC_022296.1	A3SS	XTS00004222	+	intron:101110531-101114846	intron:101110531-101113537	0.334	1	1	1	-1	-1	NA	0	0	0.334	-0.332	1	1	NA	NA	1	0.223	-0.498	1	0.201
ASE001902	NC_022296.1	A3SS	XTS00003613	-	intron:7600654-7602468	intron:7602377-7602468	-1	0.333	-1	-1	-0.923	1	-1	-1	-1	-1	-1	NA	-0.285	NA	-1	-1	0.556	1	-0.443	-1
ASE001903	NC_022296.1	A3SS	XTS00003613	-	intron:7600528-7600615	intron:7600541-7600615	-1	NA	NA	-1	-1	-1	-1	-1	-1	-1	-1	NA	-1	NA	-0.046	NA	-1	-1	-0.845	-1
ASE001904	NC_022311.1	A3SS	XTS00017932	-	intron:32388039-32388503	intron:32388073-32388503	0.771	0.777	0.564	0.627	1	1	0.631	0.724	1	0.749	0.741	0.84	0.939	0.865	1	1	0.879	0.901	0.891	0.88
ASE001905	NC_022298.1	A3SS	XTS00006180	-	intron:69913180-69918594	intron:69913742-69918594	1	0.834	1	1	1	0.76	1	1	0.795	0.325	1	0.734	1	0.591	0.852	1	0.894	0.924	1	0.949
ASE001906	NC_022297.1	A3SS	XTS00005426	+	intron:91646378-91649494	intron:91646378-91647337	NA	NA	NA	NA	NA	NA	1	NA	NA	NA	1	1	NA	1	NA	NA	-0.666	-0.204	-0.026	-0.308
ASE001907	NC_022297.1	A3SS	XTS00005426	+	intron:91641008-91646333	intron:91641008-91642186	NA	NA	NA	NA	NA	NA	-1	-1	NA	NA	NA	NA	NA	NA	NA	-1	0.251	-0.407	-0.585	-0.621
ASE001908	NC_022311.1	A3SS	XTS00017831	+	intron:26853572-26854039	intron:26853572-26854036	-0.491	-0.405	-1	0.664	-0.177	0.24	0.151	0.013	-0.338	-1	-0.116	-0.333	-0.506	-0.736	-1	-0.119	-0.081	0.079	0.333	-0.069
ASE001909	NC_022300.1	A3SS	XTS00008359	+	intron:58356427-58356555	intron:58356427-58356550	1	NA	1	NA	NA	0	1	1	1	NA	NA	1	1	NA	1	1	1	1	1	1
ASE001910	NC_022300.1	A3SS	XTS00008359	+	intron:58353530-58354952	intron:58353530-58354934	1	-1	-1	NA	0	NA	-1	-1	-1	-1	NA	NA	-0.532	1	NA	NA	1	NA	-1	-0.39
ASE001911	NC_022319.1	A3SS	XTS00022957	-	intron:7576691-7576887	intron:7576775-7576887	1	1	1	1	0.804	0.75	1	1	1	0.697	1	1	1	1	1	1	1	1	1	1
ASE001912	NC_022319.1	A3SS	XTS00022957	-	intron:7576691-7576887	intron:7576730-7576887	NA	1	1	1	0.737	0.434	1	1	1	0.623	1	1	1	1	1	1	1	1	1	1
ASE001913	NC_022319.1	A3SS	XTS00022957	-	intron:7576730-7576887	intron:7576775-7576887	1	1	NA	1	1	1	1	1	1	1	1	0.617	1	1	NA	1	1	1	1	1
ASE001914	NC_022294.1	A3SS	XTS00001668	+	intron:106550242-106550366	intron:106550242-106550363	-0.115	-0.303	-0.467	-0.326	-0.346	-0.427	-0.278	-0.591	-0.657	-0.78	-0.431	-0.595	-0.442	-0.399	-0.355	-0.357	-0.497	-0.549	-0.591	-0.557
ASE001915	NC_022318.1	A3SS	XTS00022591	+	intron:15839310-15839432	intron:15839310-15839396	-0.146	0.438	-0.299	0.625	1	0.494	1	1	-0.041	1	0.009	0.521	1	0.864	0.638	0.333	0.931	0.758	0.683	0.683
ASE001916	NC_022313.1	A3SS	XTS00019179	-	intron:6166219-6168322	intron:6166346-6168322	NA	NA	NA	NA	NA	1	NA	NA	1	0.663	NA	1	NA	1	NA	1	1	NA	NA	NA
ASE001917	NC_022318.1	A3SS	XTS00022591	+	intron:15839310-15839429	intron:15839310-15839396	-0.051	0.174	0	0.629	0.899	0.877	0.661	0.743	0.546	1	0.287	0.696	0.631	0.239	0.777	0.333	0.627	0.817	0.786	0.885
ASE001918	NC_022318.1	A3SS	XTS00022591	+	intron:15839310-15839432	intron:15839310-15839429	-0.003	0.197	-0.67	0	1	0	1	1	-0.627	NA	-0.505	0	1	0.664	-0.337	-0.34	0.664	0.197	-0.069	-0.67
ASE001919	NC_022299.1	A3SS	XTS00006569	-	intron:1954267-1956293	intron:1954309-1956293	1	0.795	0.833	1	0.86	1	0.733	1	0.6	0.6	1	1	1	1	1	NA	1	0.429	0.86	0.619
ASE001920	NC_022299.1	A3SS	XTS00006569	-	intron:1966182-1966480	intron:1966185-1966480	0.607	0.075	0.117	-0.311	-0.331	-0.007	-0.247	-0.449	-0.203	-0.78	-0.374	0.165	-0.227	-0.78	0.103	-0.227	-0.262	-0.436	-0.023	0.042
ASE001921	NC_022299.1	A3SS	XTS00006569	-	intron:1966604-1967045	intron:1966617-1967045	-1	-0.682	0.732	-0.682	0.097	-0.523	1	0	-0.354	0	-0.374	1	-1	-1	1	-1	0.072	0.304	0.333	-0.791
ASE001922	NC_022299.1	A3SS	XTS00006569	-	intron:1966604-1968209	intron:1967161-1968209	0.867	0.687	0.178	0.435	0.093	0.063	0.162	0.397	1	1	1	0.879	0.619	1	0.734	1	0.686	0.776	0.601	0.544
ASE001923	NC_022299.1	A3SS	XTS00006569	-	intron:1956346-1956796	intron:1956396-1956796	0.509	1	-0.443	1	0.091	0.612	0	0.418	0.518	0.224	NA	1	0.549	1	1	1	0.333	1	NA	1
ASE001924	NC_022299.1	A3SS	XTS00006569	-	intron:1956346-1956796	intron:1956393-1956796	-0.156	1	0.025	1	-0.634	0	-0.156	0.593	0.186	-1	NA	1	0.551	NA	NA	NA	0.333	1	NA	1
ASE001925	NC_022299.1	A3SS	XTS00006569	-	intron:1956393-1956796	intron:1956396-1956796	0.333	-0.15	-1	-0.669	0.865	0.664	0	-0.333	0.197	1	NA	0	-0.669	1	1	1	-1	-1	NA	-0.333
ASE001926	NC_022299.1	A3SS	XTS00006569	-	intron:1966598-1966998	intron:1966604-1966998	1	1	1	1	1	1	0.931	1	1	1	0.863	1	1	1	0.333	1	1	1	0.55	1
ASE001927	NC_022317.1	A3SS	XTS00022468	-	intron:41066847-41067067	intron:41066853-41067067	-0.277	-0.222	-0.195	-0.229	-0.161	0.137	-0.023	0.043	-0.157	-0.361	-0.142	-0.162	-0.273	0.257	0.167	0.003	-0.119	-0.129	0.011	0.029
ASE001928	NC_022296.1	A3SS	XTS00004368	-	intron:109526946-109527373	intron:109527249-109527373	0.556	0.779	0.779	0.807	1	1	0.307	0.076	NA	1	NA	NA	1	NA	NA	NA	0	1	1	1
ASE001929	NC_022321.1	A3SS	XTS00024245	+	intron:46187977-46188428	intron:46187977-46188084	-1	-0.866	-0.931	-0.939	-0.967	-0.944	-0.925	-0.954	-1	-1	-1	-0.817	-0.925	-0.914	-0.901	-0.851	-0.664	-0.585	-0.532	-0.758
ASE001930	NC_022321.1	A3SS	XTS00024245	+	intron:46186442-46187248	intron:46186442-46187197	-1	-1	1	1	-0.168	-1	0.263	-0.378	-1	NA	NA	-0.584	0.263	-0.319	-1	-0.737	NA	-1	NA	NA
ASE001931	NC_022295.1	A3SS	XTS00002139	+	intron:6049753-6054233	intron:6049753-6054230	-0.803	-0.704	-0.801	-0.682	-0.732	-0.736	-0.758	-0.705	-0.702	-1	-1	-1	-0.888	-1	-1	-1	-1	NA	NA	-1
ASE001933	NC_022307.1	A3SS	XTS00013707	+	intron:26306311-26306697	intron:26306311-26306688	0.825	0.246	0.889	0.245	0.849	0.899	0.936	0.922	1	0.899	1	0.626	0.476	0.883	NA	0.516	0.81	0.839	0.912	1
ASE001934	NC_022308.1	A3SS	XTS00015111	+	intron:48738551-48738845	intron:48738551-48738827	0.494	0.558	0.581	0.38	0.594	0.465	0.371	0.458	0.695	0.411	0.496	0.449	0.637	0.446	0.513	0.719	0.359	0.526	0.631	0.56
ASE001935	NC_022306.1	A3SS	XTS00013153	-	intron:33928540-33932347	intron:33929406-33932347	0.061	-0.003	0.779	0.124	0.29	0.601	0.648	-0.032	0.795	1	0.81	0	-0.413	1	0	-1	0.381	0.467	-0.332	0
ASE001936	NC_022322.1	A3SS	XTS00024744	+	intron:54685969-54689029	intron:54685969-54688969	-0.15	-0.387	0.005	-0.199	-0.289	-0.263	-0.268	-0.121	-0.353	-0.165	-0.099	-0.06	-0.19	-0.083	-0.139	-0.241	-0.053	-0.223	-0.337	-0.069
ASE001937	NC_022317.1	A3SS	XTS00022468	-	intron:41069995-41074637	intron:41070610-41074637	0.002	1	0.834	0.501	-0.107	0.192	-0.1	-0.069	-0.633	-0.67	-0.615	-0.641	0.207	0.439	-0.332	-0.362	-0.157	-0.479	-0.339	-0.263
ASE001938	NC_022322.1	A3SS	XTS00024744	+	intron:54686815-54689029	intron:54686815-54688969	1	1	-0.425	NA	NA	1	NA	NA	-1	-0.731	NA	-1	1	NA	NA	NA	NA	-1	1	-1
ASE001939	NC_022311.1	A3SS	XTS00018308	-	intron:42295795-42299019	intron:42296094-42299019	1	1	NA	1	1	NA	0	0.333	1	1	1	1	0.81	1	1	0.81	1	1	1	0.667
ASE001940	NC_022293.1	A3SS	XTS00000416	.	intron:70019986-70023687	intron:70019989-70023687	0.289	0.411	0.549	0.407	0.191	0.379	0.451	0.367	0.531	0.417	0.475	0.619	0.211	0.337	0.344	0.462	0.39	0.2	0.246	0.205
ASE001941	NC_022300.1	A3SS	XTS00008449	+	intron:63544368-63545562	intron:63544368-63545546	0.117	1	0.641	0.761	NA	NA	1	0	0.756	1	0.509	0.673	-0.058	1	1	1	0	-0.058	NA	NA
ASE001942	NW_005101845.1	A3SS	XTS00026233	+	intron:155252-155633	intron:155252-155496	1	0.779	1	0.795	1	1	1	1	1	0.751	0.667	0.62	1	0	1	1	0.779	0.235	0.734	0.637
ASE001943	NC_022315.1	A3SS	XTS00020477	+	intron:7323238-7323492	intron:7323238-7323417	0.556	-0.271	-0.444	0.385	0.294	-0.841	-0.581	-0.623	0	-1	-0.444	1	0.86	-0.388	-0.867	-0.365	-0.591	-0.446	-0.434	-0.397
ASE001944	NW_005101470.1	A3SS	XTS00025959	.	intron:34941-35381	intron:34983-35381	NA	NA	NA	1	0.778	0.835	0.749	0.873	1	NA	NA	1	0.758	1	1	0.46	1	NA	1	1
ASE001945	NW_005101470.1	A3SS	XTS00025959	.	intron:26788-30885	intron:29627-30885	NA	NA	1	NA	0.791	0.611	0.737	0.807	NA	NA	NA	1	0.483	1	0.333	0.819	NA	0.734	NA	1
ASE001946	NC_022303.1	A3SS	XTS00011416	-	intron:97273409-97273603	intron:97273433-97273603	0.049	0.619	0.555	0.493	0.325	0.288	0.361	0.391	0.454	0.266	0.591	0.323	0.436	0.833	0.594	0.175	0.446	0.441	0.283	0.461
ASE001947	NC_022303.1	A3SS	XTS00011416	-	intron:97273683-97275909	intron:97273698-97275909	0.733	0.733	0.554	0.757	0.775	0.791	0.707	0.829	0.57	0.681	0.535	0.621	0.751	0.811	0.582	0.757	0.683	0.777	0.685	0.746
ASE001948	NC_022295.1	A3SS	XTS00003213	+	intron:93953197-93955304	intron:93953197-93955222	-0.552	-0.632	-0.674	-0.693	-0.652	-0.793	-0.742	-0.807	-0.447	-0.591	-0.721	-0.094	-0.634	-0.416	-0.751	-0.677	-0.609	-0.691	-0.559	-0.826
ASE001949	NC_022317.1	A3SS	XTS00022447	+	intron:40281019-40281195	intron:40281019-40281101	NA	0	-1	-1	-1	-1	-1	0	-1	NA	-1	-1	-1	-1	NA	NA	-1	-1	-1	NA
ASE001950	NC_022314.1	A3SS	XTS00019866	+	intron:9529152-9530182	intron:9529152-9530125	1	1	0.605	0.565	0.256	NA	NA	NA	0.495	0.156	0.189	0.418	1	1	NA	NA	1	1	1	NA
ASE001951	NC_022302.1	A3SS	XTS00009734	+	intron:22316135-22316929	intron:22316135-22316362	0.41	1	0.623	0.834	0.289	0.68	0.682	0.673	0.212	0.651	0.619	0.533	0.266	0.668	0.619	0.867	0.409	0.324	0.707	0.465
ASE001952	NC_022296.1	A3SS	XTS00004186	-	intron:96637175-96638443	intron:96637439-96638443	-1	0.002	0.202	-0.598	-0.888	-1	-0.163	-0.356	0	NA	NA	NA	-0.905	NA	NA	1	1	1	-0.343	0.333
ASE001953	NC_022293.1	A3SS	XTS00000225	+	intron:44711101-44716041	intron:44711101-44715840	-0.821	-0.943	-0.94	-1	-0.847	-0.883	-0.947	-0.908	-0.952	-0.917	-0.969	-0.977	-0.733	-0.864	-0.934	-1	-0.887	-0.951	-0.939	-0.899
ASE001954	NC_022299.1	A3SS	XTS00007483	-	intron:39769669-39771116	intron:39769795-39771116	1	1	1	1	0.917	0.181	0.828	0.702	1	1	1	1	1	1	0.834	1	1	1	1	1
ASE001955	NC_022315.1	A3SS	XTS00020447	.	intron:6820834-6821479	intron:6820906-6821479	1	-1	-1	-1	-1	-1	-0.909	-0.611	NA	-1	-1	-1	-0.665	0.175	-0.173	-1	-0.901	-0.779	-0.871	-0.713
ASE001956	NC_022296.1	A3SS	XTS00003967	-	intron:67237826-67238350	intron:67237950-67238350	-1	NA	1	1	1	1	1	1	NA	NA	1	1	1	1	NA	NA	1	0.335	0.467	0.795
ASE001957	NC_022296.1	A3SS	XTS00003683	-	intron:20833658-20863223	intron:20833661-20863223	1	NA	1	NA	NA	NA	1	NA	NA	-1	NA	-1	-1	NA	NA	NA	NA	NA	NA	NA
ASE001958	NC_022295.1	A3SS	XTS00003478	-	intron:109415971-109416999	intron:109415974-109416999	1	NA	1	0	1	1	1	1	NA	1	NA	0	1	1	1	0.109	0	1	1	1
ASE001959	NC_022295.1	A3SS	XTS00003478	-	intron:109491989-109493141	intron:109492010-109493141	0.859	0.463	0.607	0.524	0.707	0.66	0.694	0.686	0.651	0.773	0.843	0.641	0.877	0.749	0.689	0.686	0.636	0.699	0.658	0.401
ASE001960	NC_022303.1	A3SS	XTS00010792	-	intron:26311845-26313584	intron:26312284-26313584	0.085	-0.251	0.472	-0.486	0.595	0.54	0.548	0.302	-0.403	-0.037	-0.046	-0.253	0.371	0.203	-0.105	0.288	0.621	0.275	0.847	0.635
ASE001961	NC_022303.1	A3SS	XTS00010792	-	intron:26297328-26299262	intron:26297331-26299262	0.407	0.645	0.578	0.572	0.621	0.585	0.386	0.515	0.595	0.806	0.817	0.338	0.665	0.647	0.345	0.539	0.419	0.633	0.688	0.495
ASE001962	NC_022297.1	A3SS	XTS00005541	-	intron:95147430-95148273	intron:95147490-95148273	-0.064	-0.425	-0.448	0	-0.425	1	0.253	0.46	NA	0.603	0.404	0.184	0.404	-0.333	-0.562	-1	0.21	-1	0.333	-0.333
ASE001963	NC_022297.1	A3SS	XTS00005541	-	intron:95147430-95148273	intron:95147553-95148273	0.225	0.051	-0.483	0.333	0.403	1	0.201	0.602	NA	0.201	0.333	-0.496	0.335	-0.163	-0.308	-1	0.169	-0.496	0.557	-0.11
ASE001964	NC_022297.1	A3SS	XTS00005541	-	intron:95147490-95148273	intron:95147553-95148273	0.314	0.667	-0.2	1	0.6	1	-1	0	NA	-1	0	0	-1	0.333	-0.067	NA	-0.353	1	0.727	0.571
ASE001965	NC_022297.1	A3SS	XTS00005541	-	intron:95148408-95148612	intron:95148433-95148612	0.479	-0.855	0.518	1	-0.705	NA	1	0.038	NA	1	0.315	1	0	0.019	0.183	-1	0.641	0.251	1	0.205
ASE001966	NC_022295.1	A3SS	XTS00002416	+	intron:15144489-15146374	intron:15144489-15146369	1	0.909	0.863	0.659	0.863	1	0.886	0.863	0.637	1	0.931	0.943	0.971	1	0.829	1	1	1	1	1
ASE001967	NC_022297.1	A3SS	XTS00005541	-	intron:95148408-95148612	intron:95148412-95148612	-1	-1	-1	NA	-0.804	NA	NA	-1	NA	NA	-1	NA	-1	-1	-1	-1	-1	-1	1	-0.672
ASE001968	NC_022317.1	A3SS	XTS00021776	-	intron:1853315-1854430	intron:1853346-1854430	-0.291	-0.331	-0.331	-0.57	-0.059	-0.141	-0.083	-0.211	-1	0	0.293	-1	0.39	0.303	0.02	-0.061	-0.47	0.245	-0.175	0.243
ASE001969	NC_022317.1	A3SS	XTS00021776	-	intron:1854644-1855264	intron:1854648-1855264	1	1	0.866	0.898	1	1	0.914	0.858	1	1	0.709	1	0.918	1	0.895	0.615	0.709	0.711	1	1
ASE001970	NC_022298.1	A3SS	XTS00006081	-	intron:56630164-56631699	intron:56630167-56631699	-0.113	-0.045	-0.056	0.217	-0.249	-0.055	-0.116	0.031	-0.061	-0.049	-0.029	-0.093	-0.16	-0.119	-0.147	-0.016	-0.068	0.077	-0.048	-0.027
ASE001971	NC_022319.1	A3SS	XTS00023169	-	intron:37519861-37520956	intron:37520833-37520956	0.333	0.333	0.223	0.779	-0.072	-0.866	-0.61	-0.277	1	0.201	1	1	-0.397	-0.137	-0.717	-0.16	0.18	0.121	-0.175	0.129
ASE001972	NC_022319.1	A3SS	XTS00023169	-	intron:37519861-37523363	intron:37521201-37523363	-0.237	0.667	0.705	0.429	0.177	-0.094	0.009	-0.021	-0.449	-0.465	0.067	0.667	-0.338	0.026	-0.157	0.078	0.279	0.328	0.093	0.382
ASE001973	NC_022319.1	A3SS	XTS00023169	-	intron:37519861-37523363	intron:37520805-37523363	-0.532	0.556	0.556	0.429	-0.116	-0.655	-0.753	-0.543	-0.669	-0.465	-1	0.501	-0.607	-0.159	-0.588	-0.14	0.157	0.035	-0.287	0.305
ASE001974	NC_022316.1	A3SS	XTS00021388	-	intron:21250945-21260062	intron:21252405-21260062	1	1	-0.799	-0.333	0.609	0.176	0.705	0.223	0	0.334	-0.036	-0.776	0.734	1	0.601	0.557	1	0.201	0.335	-0.198
ASE001976	NC_022318.1	A3SS	XTS00022498	-	intron:7678506-7679332	intron:7678552-7679332	1	1	1	NA	1	1	0.423	0	NA	NA	1	NA	NA	1	NA	1	0	1	NA	NA
ASE001977	NC_022305.1	A3SS	XTS00012457	+	intron:52149820-52152516	intron:52149820-52152513	0.819	0.639	0.757	0.749	NA	NA	NA	NA	0.6	0.682	0.595	0.561	NA	NA	NA	NA	0.662	NA	NA	1
ASE001978	NC_022316.1	A3SS	XTS00021635	-	intron:58278243-58279739	intron:58278515-58279739	0.666	0.621	0.685	0.669	0.277	0.368	0.359	0.115	0.623	0.452	0.452	0.362	0.342	0.2	0.011	-0.167	0.705	0.714	0.611	0.457
ASE001979	NC_022321.1	A3SS	XTS00023637	-	intron:11737033-11740268	intron:11737285-11740268	0.601	0	1	0.467	0.058	0	-0.149	0.667	0.667	1	-0.111	1	-0.195	1	-1	0.668	0.05	0.589	0.425	0.023
ASE001980	NC_022308.1	A3SS	XTS00015107	+	intron:48691721-48694184	intron:48691721-48692297	0.168	0.326	0.341	0.073	-0.477	-0.469	0.093	0.048	0.141	-0.013	0.351	0.008	-0.053	0.109	-0.346	0.147	0.045	0.215	0.149	-0.181
ASE001981	NC_022295.1	A3SS	XTS00003556	+	intron:115938466-115939095	intron:115938466-115939045	NA	NA	NA	NA	1	-1	0.789	1	NA	NA	NA	NA	-0.317	0.589	1	NA	NA	NA	NA	NA
ASE001982	NC_022317.1	A3SS	XTS00022100	-	intron:26037907-26038535	intron:26037930-26038535	0.762	1	1	0.812	0.74	1	0.781	0.781	0.753	1	0	0.873	0.584	1	1	1	0.787	0.849	0.832	0.573
ASE001983	NC_022301.1	A3SS	XTS00009187	-	intron:55832370-55833114	intron:55832373-55833114	0.215	0.158	0.251	0.295	0.166	0.19	0.152	0.221	0.258	0.073	0.198	0.306	0.281	0.359	0.159	0.179	0.19	0.093	0.183	0.229
ASE001984	NC_022310.1	A3SS	XTS00016694	-	intron:47067354-47067978	intron:47067385-47067978	-1	-1	-1	-1	-0.832	-1	-0.703	-1	-1	-1	-1	1	-1	-0.333	-0.405	-1	-0.945	-0.861	-0.873	-0.979
ASE001985	NC_022305.1	A3SS	XTS00012403	+	intron:49803915-49806404	intron:49803915-49806401	1	1	1	1	1	1	1	1	0.939	1	1	1	1	NA	1	NA	0.887	1	1	NA
ASE001986	NC_022300.1	A3SS	XTS00008846	-	intron:108909821-108910186	intron:108909869-108910186	NA	NA	NA	NA	NA	NA	-1	NA	NA	NA	NA	NA	-0.88	-0.745	-0.842	-0.741	NA	NA	NA	NA
ASE001987	NC_022322.1	A3SS	XTS00024492	-	intron:23481044-23482058	intron:23481558-23482058	-1	-0.666	-0.333	-1	-0.433	-0.022	-0.777	-0.562	-0.565	-0.57	-0.666	-0.459	0.112	-0.443	-0.598	-0.333	-0.343	-0.33	-0.643	-0.109
ASE001988	NC_022311.1	A3SS	XTS00017910	+	intron:30357778-30359856	intron:30357778-30359844	0.811	0.837	0.823	0.739	0	0	1	1	NA	-1	NA	1	1	NA	1	NA	0.156	1	1	0.765
ASE001989	NC_022303.1	A3SS	XTS00010538	+	intron:1849238-1850382	intron:1849238-1850379	0.495	0.496	1	0.747	0.807	0.948	0.634	0.887	0.333	1	1	1	0.551	1	1	1	0.686	0.865	0.328	1
ASE001990	NC_022322.1	A3SS	XTS00025048	+	intron:81654642-81655056	intron:81654642-81654741	0.612	0.3	0.467	0.386	0.884	0.727	0.934	0.772	0.415	0.259	0.123	0.272	0.741	0.691	0.701	0.652	0.491	0.585	0.787	0.725
ASE001991	NC_022293.1	A3SS	XTS00000052	+	intron:2204558-2206937	intron:2204558-2206928	0.287	-0.039	0.226	-0.059	1	0.909	1	0.972	0.193	-0.069	-0.068	-0.104	0.764	0.835	0.853	0.922	0.848	0.916	0.834	0.938
ASE001992	NC_022309.1	A3SS	XTS00015745	+	intron:54710724-54710941	intron:54710724-54710849	0.756	0.607	-0.285	1	0.901	0.339	0.851	0.485	1	1	1	0.184	0.328	0.716	-0.333	0	0.585	0.766	0.619	0.503
ASE001993	NC_022307.1	A3SS	XTS00014153	+	intron:48065446-48065532	intron:48065446-48065529	-0.669	-0.008	-1	-1	NA	NA	NA	NA	-1	NA	NA	NA	0.208	NA	NA	NA	-0.604	NA	-1	-1
ASE001994	NC_022322.1	A3SS	XTS00025344	+	intron:117967388-117969950	intron:117967388-117968383	0.704	0.795	0.957	0.898	0.852	0.779	1	1	0.827	0.601	1	0.922	0.813	0.556	0	1	-0.297	-0.069	-0.181	-0.221
ASE001995	NC_022303.1	A3SS	XTS00010565	-	intron:2747851-2749224	intron:2747866-2749224	0.722	0.601	0.834	0.758	0.959	1	1	0.985	0.871	0.662	0.689	0.693	0.811	0.735	1	1	1	1	0.963	1
ASE001996	NC_022296.1	A3SS	XTS00004245	+	intron:102355474-102356803	intron:102355474-102356664	1	NA	1	NA	1	0.979	1	1	NA	NA	NA	1	1	1	1	1	1	0.467	1	1
ASE001997	NC_022314.1	A3SS	XTS00020163	+	intron:48764138-48764675	intron:48764138-48764568	0.978	0.863	0.857	0.889	0.401	0.321	0.501	0.543	0.97	0.927	0.937	0.96	0.543	0.507	0.519	1	0.42	0.731	0.359	0.45
ASE001998	NC_022315.1	A3SS	XTS00020474	+	intron:7286739-7286857	intron:7286739-7286846	0.044	-0.052	0.095	0.207	0.203	0.048	-0.111	0.153	0.273	0.06	0.111	0.225	0.049	-0.234	-0.09	0.034	0.295	-0.145	0.063	0.162
ASE001999	NC_022321.1	A3SS	XTS00023885	+	intron:31980499-31983870	intron:31980499-31983829	1	1	1	1	0.791	1	0.813	0.941	1	1	1	1	1	NA	NA	1	1	NA	NA	1
ASE002000	NC_022305.1	A3SS	XTS00012589	-	intron:59302937-59303412	intron:59302957-59303412	1	1	1	1	NA	NA	1	1	1	1	1	1	0.552	1	1	1	1	1	1	1
ASE002001	NC_022295.1	A3SS	XTS00002628	.	intron:20799841-20800711	intron:20799850-20800711	-0.317	-0.239	-0.349	-0.377	1	NA	NA	NA	-0.341	-0.279	-0.365	-0.333	NA	NA	NA	NA	-0.276	-1	NA	0
ASE002002	NC_022295.1	A3SS	XTS00002628	.	intron:20799058-20800711	intron:20799114-20800711	0.746	0.705	0.646	0.646	1	0.675	1	0.783	0.686	0.704	0.766	0.697	1	1	NA	1	0.672	0.721	1	1
ASE002003	NC_022299.1	A3SS	XTS00007621	+	intron:47902733-47905774	intron:47902733-47903010	0.338	-0.397	0.252	0.355	-0.098	-0.058	-0.177	-0.425	0.151	0.081	-0.037	0.367	-0.144	-0.231	-0.171	-0.05	-0.097	-0.217	-0.263	-0.197
ASE002004	NC_022295.1	A3SS	XTS00002628	.	intron:20832194-20833308	intron:20832197-20833308	0.305	0.401	0.368	0.404	1	1	1	0	0.261	0.316	0.287	0.32	NA	NA	NA	1	0.692	1	NA	1
ASE002005	NC_022305.1	A3SS	XTS00012219	-	intron:30372670-30386530	intron:30379258-30386530	0	-1	-0.238	0	0.333	-0.499	NA	0	-0.888	1	-0.666	1	1	-1	NA	-1	-0.166	-0.666	1	0.142
ASE002006	NW_005102010.1	A3SS	XTS00026283	+	intron:78530-81291	intron:78530-81285	1	0.772	1	1	0.891	0.726	0.894	0.788	0.601	1	0.574	1	0.804	1	0.737	1	0.817	1	1	1
ASE002007	NC_022320.1	A3SS	XTS00023286	+	intron:12203678-12215983	intron:12203678-12215980	1	1	1	1	0.994	1	0.978	0.994	1	1	1	1	1	1	1	0.939	1	1	1	1
ASE002008	NC_022295.1	A3SS	XTS00002566	+	intron:19241791-19242346	intron:19241791-19242299	1	0.681	0.296	0.166	0.435	0.692	0.709	0.39	1	0.753	0.333	0.508	0.367	0.64	0.674	0.554	-0.177	0.154	0.451	0.569
ASE002009	NC_022295.1	A3SS	XTS00002566	+	intron:19212830-19214829	intron:19212830-19214695	0.604	0.463	0.803	0.251	0.717	0.584	0.704	0.779	0.253	0.617	0.265	0.349	0.427	0.397	0.734	0.231	0.867	0.889	0.618	0.773
ASE002010	NC_022295.1	A3SS	XTS00002156	-	intron:7413442-7416916	intron:7413445-7416916	NA	-1	-1	-1	NA	-1	-1	-1	NA	-1	1	NA	-1	-0.444	0.333	-0.439	1	1	NA	0.664
ASE002011	NC_022295.1	A3SS	XTS00002156	-	intron:7413445-7416916	intron:7415907-7416916	NA	1	1	1	1	1	1	1	NA	1	-1	1	1	0.588	0.354	0.439	0.889	0.954	1	0.667
ASE002012	NC_022295.1	A3SS	XTS00002156	-	intron:7412665-7416916	intron:7415907-7416916	NA	-0.792	-0.952	-1	-0.333	-0.949	-0.961	-1	-1	-0.77	-0.333	-1	-0.889	-0.934	-0.943	-0.96	0.102	0.867	1	0.721
ASE002013	NC_022295.1	A3SS	XTS00002156	-	intron:7413442-7416916	intron:7415907-7416916	NA	0.333	0.002	0	1	0.467	0.668	0.333	NA	0.334	1	1	0.053	0.249	0.537	0.016	1	1	1	0.834
ASE002014	NC_022295.1	A3SS	XTS00002370	+	intron:13904730-13905672	intron:13904730-13905644	0.141	-0.205	-0.037	0.261	0.278	0.311	0.465	0.258	0.015	-0.022	-0.219	0.183	0.126	0.136	0.107	0.245	0.121	0.169	0.268	0.109
ASE002015	NC_022295.1	A3SS	XTS00002370	+	intron:13902398-13902737	intron:13902398-13902636	0.136	0.27	0.311	0.835	0.55	0.576	0.453	0.494	0.283	0.357	0.317	0.38	0.275	0.583	0.461	0.549	0.037	0.397	0.479	0.603
ASE002016	NC_022295.1	A3SS	XTS00002975	-	intron:59086018-59088084	intron:59086047-59088084	0.26	0.426	0.236	0.527	0.169	0.358	0.591	0.501	0.367	0.081	0.519	0.431	0.67	0.4	0.422	0.273	0.288	0.417	0.634	0.46
ASE002017	NC_022300.1	A3SS	XTS00008082	+	intron:10491818-10493512	intron:10491818-10493509	NA	-1	0	NA	-0.718	-0.78	-1	-0.669	NA	NA	-0.008	NA	-0.606	NA	-1	-0.34	-0.299	-0.355	-0.471	-0.505
ASE002018	NC_022322.1	A3SS	XTS00024353	-	intron:8402938-8403813	intron:8402998-8403813	-0.096	-0.115	-0.017	-0.279	-0.213	0.348	0.02	0.01	-0.01	0.308	-0.171	-0.067	0.247	-0.553	0.065	-0.541	-0.145	0.082	-0.483	-0.187
ASE002019	NC_022295.1	A3SS	XTS00002606	+	intron:19635270-19635997	intron:19635270-19635970	0.333	NA	-1	1	0.635	0.768	-0.547	0.749	1	1	1	1	0.939	1	NA	1	0.928	1	1	1
ASE002020	NC_022295.1	A3SS	XTS00002606	+	intron:19636677-19636775	intron:19636677-19636760	1	1	NA	1	1	NA	1	1	-1	1	NA	NA	1	NA	1	NA	1	1	0.909	1
ASE002021	NC_022318.1	A3SS	XTS00022687	+	intron:21441073-21441530	intron:21441073-21441272	-0.116	-0.176	-0.332	-0.205	0.275	-0.111	0.705	0.642	1	0.201	1	0.001	0.279	0.201	-0.61	0	0.43	0.185	-0.301	0.172
ASE002022	NW_005101257.1	A3SS	XTS00025797	+	intron:211-627	intron:211-553	NA	NA	1	NA	NA	NA	1	1	NA	NA	NA	1	1	NA	1	NA	NA	1	-0.228	-1
ASE002023	NC_022304.1	A3SS	XTS00011953	-	intron:71116486-71117045	intron:71116555-71117045	1	-0.072	0.838	0.564	1	1	1	1	1	1	1	1	1	1	1	1	0.595	0.069	0.451	0.797
ASE002024	NC_022304.1	A3SS	XTS00011953	-	intron:71116486-71119141	intron:71116555-71119141	1	0.463	0.519	0.564	0.269	0.587	0.773	0.359	0.637	0.534	0.438	0.657	0.333	0.709	0.814	0.189	0.035	-0.216	0.279	-0.053
ASE002025	NC_022299.1	A3SS	XTS00006994	-	intron:12582832-12588414	intron:12582835-12588414	0.499	0.393	0.217	0.387	0.444	0.589	0.461	0.471	0.186	0.592	0.527	0.525	0.293	0.438	0.331	0.469	0.341	0.366	0.601	0.525
ASE002026	NC_022301.1	A3SS	XTS00009034	+	intron:27785058-27785728	intron:27785058-27785648	-0.697	-0.947	-0.669	-1	-0.511	-0.579	-0.713	-0.603	-0.509	-0.177	-0.782	-0.862	-0.923	-0.912	-0.492	0.16	-0.511	-0.617	-0.545	-0.652
ASE002027	NC_022301.1	A3SS	XTS00009034	+	intron:27784270-27784978	intron:27784270-27784973	0.32	0.716	-0.081	0.525	0.763	0.301	0.697	0.799	0.773	0.659	0.931	0.845	0.229	1	0.863	0.709	0.699	0.472	0.687	0.708
ASE002028	NC_022311.1	A3SS	XTS00017410	-	intron:8891216-8891335	intron:8891218-8891335	-1	1	0	-1	1	-0.668	-0.668	-0.867	0	NA	0	NA	-1	-0.779	-0.779	-1	1	-0.42	-0.333	0.333
ASE002029	NC_022305.1	A3SS	XTS00012883	+	intron:78713539-78721672	intron:78713539-78721660	NA	NA	NA	NA	0.746	0.578	0.653	1	NA	NA	NA	NA	1	0.704	0.779	1	NA	NA	NA	NA
ASE002030	NC_022315.1	A3SS	XTS00020644	-	intron:16756197-16763936	intron:16758209-16763936	1	0.545	1	0.834	0.945	1	0.667	1	1	0.852	1	0.879	1	1	1	1	0.879	1	1	0.867
ASE002031	NC_022311.1	A3SS	XTS00018330	-	intron:43059571-43071187	intron:43059574-43071187	0.659	0.29	0.313	0.615	0.692	0.295	0.517	0.547	0.499	0.453	0.502	0.62	0.501	0.421	0.034	0.356	0.334	0.479	0.518	0.517
ASE002032	NC_022315.1	A3SS	XTS00020644	-	intron:16756197-16763936	intron:16756688-16763936	1	0.553	1	0.834	0.945	1	0.667	1	1	0.852	1	0.879	1	1	1	1	0.879	1	1	0.867
ASE002033	NC_022315.1	A3SS	XTS00020644	-	intron:16756688-16763936	intron:16758209-16763936	1	0.914	1	1	0.779	1	1	1	0.917	1	1	1	1	1	1	1	1	1	1	1
[truncated: 20,972 more rows]
