# Supplementary material for: Landscape of alternative splicing in Capra_hircus
Source: Sci Rep. 2018 Oct 11;8:15128. doi: 10.1038/s41598-018-33078-7 (PMC6181917; doi:10.1038/s41598-018-33078-7)
Supplement: Supplementary file 4 — Dataset 1 [file 41598_2018_33078_MOESM4_ESM.xlsx]

## Sheet: Heart
Supplementary Data S2. The specifically AS events in heart
AS isoform	AS events ID	AS type	Isoform type	Gene ID	NCBI ID	NCBI gene ID	Name	FunctionDesc	Chromosome	Strand	Heart	Kidney	LegMuscle	Liver	Spleen	Tau	Specific
intron:38581802-38589837|intron:38589981-38593938|exon:38589838-38589980	ASE018917	SE	inc	XTS00012290	102170439	gene12280	RALGAPA2	Ral GTPase activating protein%2C alpha subunit 2 (catalytic)	NC_022305.1	-	10.25	0	0.5	0	0	0.987805	Heart
intron:27651442-27653398	ASE000782	A3SS	exc	XTS00004652	102189831	gene4633	LETMD1	LETM1 domain containing 1%2C	NC_022297.1	-	2.16675	0	0.83325	0	0	0.903859	Heart
intron:47569237-47585352	ASE020907	SE	exc	XTS00013244	102181057	gene13234	STAU2	staufen double-stranded RNA binding protein 2%2C	NC_022306.1	-	7.41675	0.25	3.16675	0.33325	0.33325	0.862364	Heart
exon:80119842-80120272	ASE010118	RI	inc	XTS00010368	102179953	gene10354	RGS6	regulator of G-protein signaling 6%2C	NC_022302.1	+	29.3332	10.6665	2.33325	1	9.16675	0.802558	Heart
intron:87994965-87995767|intron:87995888-87998612|exon:87995768-87995887	ASE020315	SE	inc	XTS00005358	102169565	gene5339	PLEKHA5	pleckstrin homology domain containing%2C family A member 5	NC_022297.1	-	28.0835	1.50025	3	0.83325	0.49975	0.948072	Heart
intron:31979158-31994866	ASE020183	SE	exc	XTS00011820	102168739	gene11810	SPATA13	spermatogenesis associated 13	NC_022304.1	+	1.75	0.5	0	0	0.16675	0.90475	Heart
intron:12758496-12759456	ASE020339	SE	exc	XTS00003653	102191397	gene3628	TAC1	tachykinin%2C precursor 1%2C	NC_022296.1	+	23.0832	2.25025	4.50025	1.6665	0	0.908841	Heart
intron:5919119-5943025|intron:5943233-5966770|exon:5943026-5943232	ASE019218	SE	inc	XTS00020438	102184854	gene20435	MLIP	muscular LMNA-interacting protein%2C	NC_022315.1	-	375.916	0.41675	184.75	8	0.25	0.87137	Heart
intron:17536525-17536977	ASE017124	SE	exc	XTS00002497	100860876	gene2472	RORC	RAR-related orphan receptor C	NC_022295.1	+	12.1665	1.0835	7.5	0.75	0	0.808213	Heart
intron:17536525-17536977	ASE017116	SE	exc	XTS00002497	100860876	gene2472	RORC	RAR-related orphan receptor C	NC_022295.1	+	12.1665	1.0835	7.5	0.75	0	0.808213	Heart
exon:1-3447	ASE013860	RI	inc	XTS00026438	102182221	gene26521	RAET1E	retinoic acid early transcript 1E	NW_005102709.1	-	16.4997	0.83325	11.9165	0	0.41675	0.800505	Heart
intron:102817004-102817766	ASE000017	A3SS	inc	XTS00003389	102169353	gene3364	MACF1	microtubule-actin crosslinking factor 1%2C	NC_022295.1	-	222.333	2.5835	30.6668	2.50025	3.83325	0.955491	Heart
intron:106935462-106935973|intron:106936076-106936147|exon:106935974-106936075	ASE019729	SE	inc	XTS00001695	102182736	gene1670	SLC4A3	solute carrier family 4 (anion exchanger)%2C member 3%2C	NC_022294.1	+	3.25025	0.1665	0	0	0.08325	0.98079	Heart
intron:14653649-14656392|intron:14656552-14663998|exon:14656393-14656551	ASE015859	SE	inc	XTS00022992	102181361	gene22989	SORBS2	sorbin and SH3 domain containing 2%2C	NC_022319.1	-	344.666	27.1668	11	28.75	23.0835	0.934719	Heart
intron:139413-140040|intron:140047-140256|exon:140041-140046	ASE023295	SE	inc	XTS00025758	102185261	gene25788	TNNT2	troponin T type 2 (cardiac)	NW_005101200.1	+	19023.2	7.41675	36.75	0.5	1.58325	0.999392	Heart
intron:42551745-42553602|intron:42553767-42556734|exon:42553603-42553766	ASE021975	SE	inc	XTS00019513	102168583	gene19510	SNX6	sorting nexin 6	NC_022313.1	.	1.75	0	1.1665	0	0.08325	0.821464	Heart
intron:105037495-105043186|intron:105043311-105044570|exon:105043187-105043310	ASE022819	SE	inc	XTS00005724	102190671	gene5705	TTLL1	tubulin tyrosine ligase-like family member 1	NC_022297.1	-	14.6668	1.66675	1.83325	0	0.75	0.927557	Heart
intron:51096782-51098244	ASE010149	RI	exc_inc	XTS00020271	102188810	gene20268	PFKFB4	6-phosphofructo-2-kinase/fructose-2%2C6-biphosphatase 4	NC_022314.1	+	10.9998	0.3335	1.75	0.08325	0.25	0.945073	Heart
intron:51096782-51098244	ASE000463	A3SS	exc_inc	XTS00020271	102188810	gene20268	PFKFB4	6-phosphofructo-2-kinase/fructose-2%2C6-biphosphatase 4	NC_022314.1	+	10.9998	0.3335	1.75	0.08325	0.25	0.945073	Heart
intron:98855923-98856671|intron:98856705-98859702|exon:98856672-98856704	ASE020120	SE	inc	XTS00003312	102180719	gene3287	PTPRF	protein tyrosine phosphatase%2C receptor type%2C F	NC_022295.1	-	8.16675	0.41675	0.33325	0.58325	1.74975	0.905623	Heart
intron:21053675-21058860	ASE002336	A3SS	exc	XTS00019316	102178113	gene19313	HOMER2	homer scaffolding protein 2	NC_022313.1	-	1.66675	0.33325	0.25	0.33325	0	0.862532	Heart
intron:21053675-21058860	ASE013891	RI	exc	XTS00019316	102178113	gene19313	HOMER2	homer scaffolding protein 2	NC_022313.1	-	1.66675	0.33325	0.25	0.33325	0	0.862532	Heart
intron:21053675-21058860	ASE005431	A5SS	exc	XTS00019316	102178113	gene19313	HOMER2	homer scaffolding protein 2	NC_022313.1	-	1.66675	0.33325	0.25	0.33325	0	0.862532	Heart
intron:53443980-53447711	ASE005950	A5SS	exc_inc	XTS00003876	102186180	gene3852	IFRD1	interferon-related developmental regulator 1	NC_022296.1	-	6.16675	0.1665	2.33325	0.08325	0.1665	0.888535	Heart
intron:53443980-53447711	ASE015171	RI	exc_inc	XTS00003876	102186180	gene3852	IFRD1	interferon-related developmental regulator 1	NC_022296.1	-	6.16675	0.1665	2.33325	0.08325	0.1665	0.888535	Heart
intron:53443980-53447711	ASE005947	A5SS	exc_inc	XTS00003876	102186180	gene3852	IFRD1	interferon-related developmental regulator 1	NC_022296.1	-	6.16675	0.1665	2.33325	0.08325	0.1665	0.888535	Heart
intron:39035855-39038292	ASE000007	A3SS	inc	XTS00021494	102172400	gene21491	EPB41L3	erythrocyte membrane protein band 4.1-like 3	NC_022316.1	.	159	1.16675	1.4165	0.58325	6.33325	0.985063	Heart
intron:43644662-43646692	ASE005107	A5SS	exc	XTS00020098	102170098	gene20095	DNAH12	dynein%2C axonemal%2C heavy chain 12	NC_022314.1	+	15.8335	1.16675	10.75	0	0	0.811843	Heart
intron:32614606-32616280	ASE011136	RI	exc	XTS00019474	102177755	gene19471	STXBP6	syntaxin binding protein 6 (amisyn)	NC_022313.1	-	1.08325	0.08325	0	0.08325	0	0.961574	Heart
exon:34308092-34308561	ASE015603	RI	inc	XTS00021456	106503534	gene21453	LOC106503534	transcription factor GATA-6-like	NC_022316.1	.	60.4165	0.5835	0.41675	6.83325	1.3335	0.962067	Heart
intron:52593042-52597807	ASE021616	SE	exc	XTS00015698	102190721	gene15689	CLIP1	CAP-GLY domain containing linker protein 1%2C	NC_022309.1	+	6.5	0	1.91675	0	0.25	0.916663	Heart
intron:151937302-151979411|intron:151979480-152018481|exon:151979412-151979479	ASE019603	SE	inc	XTS00001019	102183553	gene994	TBC1D5	TBC1 domain family%2C member 5	NC_022293.1	.	2.75025	0.16675	0	0.16675	0	0.969685	Heart
intron:42241761-42241857	ASE010501	RI	exc	XTS00018307	102185394	gene18304	RND2	Rho family GTPase 2%2C	NC_022311.1	+	3.5	0.9165	0.16675	0.9165	0.5835	0.815482	Heart
intron:40659464-40676211	ASE017808	SE	exc	XTS00002836	102176004	gene2811	CDC14A	cell division cycle 14A	NC_022295.1	.	2.08325	0	0.66675	0	0.08325	0.909996	Heart
intron:40659464-40676211	ASE017809	SE	exc	XTS00002836	102176004	gene2811	CDC14A	cell division cycle 14A	NC_022295.1	.	2.08325	0	0.66675	0	0.08325	0.909996	Heart
intron:40659464-40676211	ASE006420	A5SS	exc	XTS00002836	102176004	gene2811	CDC14A	cell division cycle 14A	NC_022295.1	.	2.08325	0	0.66675	0	0.08325	0.909996	Heart
intron:40659464-40676211	ASE017806	SE	exc	XTS00002836	102176004	gene2811	CDC14A	cell division cycle 14A	NC_022295.1	.	2.08325	0	0.66675	0	0.08325	0.909996	Heart
intron:20926909-20932475	ASE018210	SE	exc	XTS00012149	102188780	gene12139	NEBL	nebulette	NC_022305.1	-	9	0.33325	0.5835	1.41675	4.0835	0.82175	Heart
exon:54109250-54114832	ASE013339	RI	inc	XTS00017027	102182435	gene17024	TRPM4	transient receptor potential cation channel%2C subfamily M%2C member 4	NC_022310.1	+	12.6668	2.33325	3.5	1.08325	0.41675	0.855266	Heart
intron:4911221-4912733	ASE003332	A3SS	exc	XTS00018785	102180349	gene18782	NKX2-5	NK2 homeobox 5	NC_022312.1	-	86.2498	0	0	0	23.6668	0.931401	Heart
intron:7403638-7404370	ASE011134	RI	exc	XTS00020479	102170562	gene20476	BAK1	BCL2-antagonist/killer 1	NC_022315.1	.	8.25	0.08325	3.08325	0.1665	0.4165	0.886379	Heart
exon:20926888-20927895	ASE015210	RI	inc	XTS00022670	102186826	gene22667	KCNIP2	Kv channel interacting protein 2	NC_022318.1	-	66.1665	3.58325	16.75	3.25	5.83325	0.888854	Heart
intron:55318394-55322255|intron:55322400-55325323	ASE006754	MXE	exc	XTS00000271	102178395	gene246	PHLDB2	pleckstrin homology-like domain%2C family B%2C member 2%2C	NC_022293.1	+	98.9167	0	5.667	0.08325	0	0.985467	Heart
intron:42553971-42567820	ASE004093	A5SS	exc	XTS00008263	102184059	gene8244	KANK1	KN motif and ankyrin repeat domains 1%2C	NC_022300.1	-	4.99975	0	3.08325	0.16675	0.5	0.812491	Heart
intron:106941894-106942082	ASE004554	A5SS	inc	XTS00001695	102182736	gene1670	SLC4A3	solute carrier family 4 (anion exchanger)%2C member 3%2C	NC_022294.1	+	12.9168	2.91675	0.75	0.5	0.75025	0.904833	Heart
intron:25658656-25670363	ASE004107	A5SS	inc	XTS00023072	102182013	gene23069	PPP2CB	protein phosphatase 2%2C catalytic subunit%2C beta isozyme	NC_022319.1	-	11.3335	0.08325	0.5	0	0	0.987134	Heart
intron:34714049-34714655|intron:34714794-34714973|exon:34714656-34714793	ASE023405	SE	inc	XTS00015563	102182334	gene15554	LOC102182334	centrin-4	NC_022309.1	+	100.834	33.0832	3	11.4998	7.83325	0.862605	Heart
intron:103870105-103870958	ASE011227	RI	exc_inc	XTS00011587	-	gene11577	-	-	NC_022303.1	.	3.1665	0.33325	0.08325	0.08325	1.33325	0.855282	Heart
intron:103870105-103870958	ASE000896	A3SS	exc_inc	XTS00011587	-	gene11577	-	-	NC_022303.1	.	5.3335	0.8335	0.08325	0.08325	2.41675	0.839845	Heart
intron:34136584-34138778	ASE015922	SE	exc	XTS00017990	102184657	gene17987	MPRIP	myosin phosphatase Rho interacting protein%2C	NC_022311.1	-	14	0	2.50025	0	0.08325	0.953866	Heart
intron:75913656-75914502|intron:75914587-75918253|exon:75914503-75914586	ASE020204	SE	inc	XTS00005272	102183853	gene5253	DENND5B	DENN/MADD domain containing 5B	NC_022297.1	+	16	0	0	0	0	1	Heart
intron:54250051-54250795|intron:54251060-54256276|exon:54250796-54251059	ASE020903	SE	inc	XTS00009177	102187050	gene9158	LAMA2	laminin%2C alpha 2%2C	NC_022301.1	+	60.0832	0.08325	4.16675	0	0.33325	0.98093	Heart
intron:92114659-92121765|intron:92121832-92122552|exon:92121766-92121831	ASE015858	SE	inc	XTS00007948	100861304	gene7929	CAST	calpastatin	NC_022299.1	+	325.75	10.5832	25.75	8.083	10.5	0.957854	Heart
intron:21404242-21404754	ASE010981	RI	exc	XTS00022053	102184398	gene22050	ERN2	endoplasmic reticulum to nucleus signaling 2	NC_022317.1	-	3	0.33325	0	0.83325	0.08325	0.895854	Heart
intron:26209620-26210289|intron:26210357-26211356|exon:26210290-26210356	ASE022710	SE	inc	XTS00017779	102187803	gene17776	DLG4	discs%2C large homolog 4 (Drosophila)	NC_022311.1	.	12.4165	2.0835	0.5	0.74975	3.33325	0.865773	Heart
intron:14528112-14528333	ASE014918	RI	exc	XTS00016236	102181980	gene16233	MYLK3	myosin light chain kinase 3	NC_022310.1	.	2.0835	0	0.6665	0	0	0.920026	Heart
intron:41051527-41052840|intron:41053129-41070810|exon:41052841-41053128	ASE019419	SE	inc	XTS00013198	102170443	gene13188	TRIM55	tripartite motif containing 55%2C	NC_022306.1	+	232.333	0.4165	66.2498	1.75	1.58325	0.924678	Heart
intron:44680371-44680800|intron:44680853-44681147|exon:44680801-44680852	ASE019964	SE	inc	XTS00015048	102181702	gene15039	RNF207	ring finger protein 207	NC_022308.1	-	274.916	6.75025	9.58325	0.08325	0.25	0.984844	Heart
intron:73269708-73273422	ASE019071	SE	exc	XTS00010304	102189488	gene10290	LOC102189488	protein farnesyltransferase subunit beta	NC_022302.1	+	7.75	0	0.83325	0	0	0.973121	Heart
intron:80037496-80039379	ASE006635	A5SS	exc	XTS00010368	102179953	gene10354	RGS6	regulator of G-protein signaling 6%2C	NC_022302.1	+	3.75	1.41675	0.25	0.16675	0.24975	0.861117	Heart
intron:71229007-71229123|intron:71229592-71230193|exon:71229124-71229591	ASE017366	SE	inc	XTS00016022	102179506	gene16019	YPEL1	yippee-like 1	NC_022309.1	+	4	0.25	0.66675	0.16675	0.08325	0.927078	Heart
intron:121387-149054	ASE021980	SE	exc	XTS00026048	102185915	gene26111	KLHL4	kelch-like family member 4%2C	NW_005101623.1	+	1.6665	0.25	0.08325	0.16675	0.1665	0.900015	Heart
intron:54205400-54211204|intron:54211259-54211439|exon:54211205-54211258	ASE020905	SE	inc	XTS00009177	102187050	gene9158	LAMA2	laminin%2C alpha 2%2C	NC_022301.1	+	42.4165	0	2.4165	0	0.08325	0.985267	Heart
intron:209518-212281|intron:212375-216895|exon:212282-212374	ASE023438	SE	inc	XTS00025484	102187934	gene25482	GPR143	G protein-coupled receptor 143	NW_005101056.1	+	17.6665	11.25	1.66675	0.16675	0.91675	0.801881	Heart
intron:5428558-5429152	ASE010347	RI	exc	XTS00023239	102177216	gene23236	TARBP1	TAR (HIV-1) RNA binding protein 1	NC_022320.1	.	2.41675	0.1665	0.917	0.08325	0	0.879306	Heart
intron:8579243-8580481|intron:8580506-8594204|exon:8580482-8580505	ASE022792	SE	inc	XTS00023264	102180565	gene23261	RYR2	ryanodine receptor 2 (cardiac)	NC_022320.1	+	71.5	0	0	0.08325	0	0.999709	Heart
intron:29958655-30047652	ASE019605	SE	exc	XTS00014890	102171635	gene14881	EFCAB2	EF-hand calcium binding domain 2	NC_022308.1	-	3.83325	0.25	2.08325	0.08325	0	0.842399	Heart
exon:62322752-62323107	ASE010913	RI	inc	XTS00012660	102175493	gene12650	MYH7B	myosin%2C heavy chain 7B%2C cardiac muscle%2C beta	NC_022305.1	+	11.8335	0	2.66675	0	0	0.943661	Heart
intron:31119847-31139552	ASE000818	A3SS	exc	XTS00023875	102169739	gene23872	KCNJ5	potassium channel%2C inwardly rectifying subfamily J%2C member 5	NC_022321.1	+	68.1667	4.25025	5.4165	0.5835	0.33325	0.961185	Heart
intron:62322920-62323010	ASE010913	RI	exc	XTS00012660	102175493	gene12650	MYH7B	myosin%2C heavy chain 7B%2C cardiac muscle%2C beta	NC_022305.1	+	8.91675	0	2.83325	0.08325	0.08325	0.915896	Heart
intron:22889662-22918922|intron:22918993-22953016	ASE006978	MXE	exc	XTS00003693	102178420	gene3668	LRRC72	leucine rich repeat containing 72	NC_022296.1	+	41.4168	0.5	0.75	0	0.08325	0.991952	Heart
intron:37312021-37314896|intron:37315005-37315373|exon:37314897-37315004	ASE020991	SE	inc	XTS00009092	102186481	gene9073	USP45	ubiquitin specific peptidase 45%2C	NC_022301.1	+	2.25	0	0	0	0.08325	0.99075	Heart
intron:44267510-44271678	ASE017383	SE	exc	XTS00008277	102180312	gene8258	FAM189A2	family with sequence similarity 189%2C member A2	NC_022300.1	+	6.83325	0	0.25	0.33325	0	0.978661	Heart
intron:99824056-99830453|intron:99830558-99836952	ASE006837	MXE	inc	XTS00005600	100861292	gene5581	CACNA1C	calcium channel%2C voltage-dependent%2C L type%2C alpha 1C subunit	NC_022297.1	+	78.9167	0	0.08325	0.1665	0	0.999209	Heart
intron:77887511-77897679	ASE004351	A5SS	exc	XTS00006208	102181938	gene6189	TECRL	trans-2%2C3-enoyl-CoA reductase-like	NC_022298.1	-	10.5835	0	0.41675	0	0	0.990156	Heart
intron:77887511-77897679	ASE019300	SE	exc	XTS00006208	102181938	gene6189	TECRL	trans-2%2C3-enoyl-CoA reductase-like	NC_022298.1	-	10.5835	0	0.41675	0	0	0.990156	Heart
intron:58185678-58187138	ASE004139	A5SS	exc_inc	XTS00017209	102179589	gene17206	ISOC2	isochorismatase domain containing 2%2C	NC_022310.1	+	1	0	0	0	0	1	Heart
intron:58185678-58187138	ASE004140	A5SS	exc_inc	XTS00017209	102179589	gene17206	ISOC2	isochorismatase domain containing 2%2C	NC_022310.1	+	2.9165	0.66675	0.3335	0.917	0.08325	0.828519	Heart
intron:58185678-58187138	ASE004137	A5SS	exc_inc	XTS00017209	102179589	gene17206	ISOC2	isochorismatase domain containing 2%2C	NC_022310.1	+	1	0	0	0	0	1	Heart
intron:33862760-33865449	ASE011262	RI	exc	XTS00011845	-	gene11835	-	-	NC_022304.1	+	1.3335	0.08325	0	0	0	0.984393	Heart
exon:62323867-62324565	ASE010911	RI	inc	XTS00012660	102175493	gene12650	MYH7B	myosin%2C heavy chain 7B%2C cardiac muscle%2C beta	NC_022305.1	+	321.25	0.83325	60.5	0.4165	1.91675	0.950454	Heart
exon:106870693-106871661	ASE011203	RI	inc	XTS00001691	102182081	gene1666	OBSL1	obscurin-like 1	NC_022294.1	-	35.5835	5.5	8.75	1.1665	1.41675	0.881734	Heart
intron:42551745-42553602	ASE014276	RI	exc	XTS00019513	102168583	gene19510	SNX6	sorting nexin 6	NC_022313.1	.	1.41675	0	1.08325	0	0	0.808849	Heart
intron:45590358-45591850	ASE020608	SE	exc	XTS00016645	102175610	gene16642	LOC102175610	cytochrome c oxidase subunit 7A1%2C mitochondrial	NC_022310.1	-	2.25	0	0.5	0	0	0.944444	Heart
intron:70119858-70169128|intron:70169254-70228972	ASE006991	MXE	inc	XTS00005207	102191587	gene5188	LARGE	like-glycosyltransferase	NC_022297.1	.	1.8335	0.25	0.25	0	0.16675	0.909088	Heart
intron:7321440-7342017	ASE005897	A5SS	exc	XTS00019854	102178493	gene19851	GLB1	galactosidase%2C beta 1%2C	NC_022314.1	-	1.25	0.08325	0	0	0	0.98335	Heart
intron:50634982-50635828|intron:50635890-50636603|exon:50635829-50635889	ASE015805	SE	inc	XTS00016857	102186148	gene16854	ZNF576	zinc finger protein 576%2C	NC_022310.1	+	15.75	0	0.08325	0	0	0.998679	Heart
intron:48804347-48807152|intron:48807876-48808889|exon:48807153-48807875	ASE017412	SE	inc	XTS00011886	102182606	gene11876	LMO7	LIM domain 7%2C	NC_022304.1	+	153.583	0.08325	70.2498	0.1665	1.5835	0.882665	Heart
exon:14999545-15005796	ASE011300	RI	inc	XTS00008946	102186691	gene8927	TRDN	triadin%2C	NC_022301.1	+	628.083	0.33325	21.8332	0.41675	0.33325	0.990878	Heart
intron:111190312-111191950|intron:111191984-111194076|exon:111191951-111191983	ASE019667	SE	inc	XTS00006471	102176216	gene6452	LOC102176216	actin-binding LIM protein 2	NC_022298.1	-	121.417	1.58325	38.5835	0.25	3.08325	0.910432	Heart
intron:32237455-32241107|intron:32241231-32243053|exon:32241108-32241230	ASE021986	SE	inc	XTS00012231	102184916	gene12221	ARHGAP12	Rho GTPase activating protein 12%2C	NC_022305.1	+	16.6668	0	0.25	0	0	0.99625	Heart
intron:58288843-58297389	ASE020182	SE	exc	XTS00008353	102176796	gene8334	FAM166B	family with sequence similarity 166%2C member B	NC_022300.1	-	4.0835	0.5	0.75025	0	0.08325	0.91836	Heart
intron:58288843-58297389	ASE020178	SE	exc	XTS00008353	102176796	gene8334	FAM166B	family with sequence similarity 166%2C member B	NC_022300.1	-	4.0835	0.5	0.75025	0	0.08325	0.91836	Heart
intron:29149214-29159182|intron:29159336-29160339|exon:29159183-29159335	ASE021229	SE	inc	XTS00011790	106502693	gene11780	LOC106502693	microtubule-associated tumor suppressor candidate 2-like	NC_022304.1	-	11.417	0	0	0	0.16675	0.996349	Heart
intron:25190413-25192353	ASE010228	RI	exc	XTS00009892	102191052	gene9878	RYR3	ryanodine receptor 3	NC_022302.1	-	6.9165	0	0	0	0	1	Heart
intron:10810611-10843912|intron:10843948-10879625|exon:10843913-10843947	ASE021776	SE	inc	XTS00003642	102183933	gene3617	DYNC1I1	dynein%2C cytoplasmic 1%2C intermediate chain 1	NC_022296.1	+	1.25	0	0	0	0	1	Heart
exon:18709998-18710827	ASE010156	RI	inc	XTS00002547	102186074	gene2522	ADAMTSL4	ADAMTS-like 4	NC_022295.1	-	19.2497	0.6665	3.75	1.08325	8.4165	0.819267	Heart
intron:76753281-76755369|intron:76755444-76761096|exon:76755370-76755443	ASE018487	SE	inc	XTS00007878	102188673	gene7859	ANKRD34B	ankyrin repeat domain 34B%2C	NC_022299.1	-	2.0835	0.5	0.16675	0	0	0.919996	Heart
exon:81530555-81536542	ASE007235	RI	inc	XTS00000527	102186159	gene502	ABCC5	ATP-binding cassette%2C sub-family C (CFTR/MRP)%2C member 5%2C	NC_022293.1	+	10.4168	0.1665	4.33325	0.83325	0.6665	0.856013	Heart
intron:111942378-111943071	ASE014456	RI	exc	XTS00003500	102175087	gene3475	ASB18	ankyrin repeat and SOCS box containing 18	NC_022295.1	-	2.08325	0	1.25	0	0.08325	0.840004	Heart
intron:62313474-62313921|intron:62314028-62315135|exon:62313922-62314027	ASE019043	SE	inc	XTS00012660	102175493	gene12650	MYH7B	myosin%2C heavy chain 7B%2C cardiac muscle%2C beta	NC_022305.1	+	53.9165	0	0.16675	0	0	0.999227	Heart
intron:22032061-22034956	ASE002607	A3SS	inc	XTS00011738	102172638	gene11728	POSTN	periostin%2C osteoblast specific factor%2C	NC_022304.1	+	134.75	11.6665	5.58325	9.33325	1.25	0.948362	Heart
intron:73269708-73270351|intron:73270526-73273422|exon:73270352-73270525	ASE019071	SE	inc	XTS00010304	102189488	gene10290	LOC102189488	protein farnesyltransferase subunit beta	NC_022302.1	+	5.41675	0	0.33325	0	0	0.984619	Heart
exon:44683306-44683683	ASE011962	RI	inc	XTS00015048	102181702	gene15039	RNF207	ring finger protein 207	NC_022308.1	-	200.417	7.5	6.0835	0	0.5	0.982432	Heart
intron:33347080-33348749|intron:33348855-33360363|exon:33348750-33348854	ASE015868	SE	inc	XTS00022770	102183390	gene22767	ABLIM1	actin binding LIM protein 1%2C	NC_022318.1	-	269.166	15.5832	19.8335	2.24975	19.9168	0.946517	Heart
intron:69723010-69726935|intron:69726987-69745143|exon:69726936-69726986	ASE021992	SE	inc	XTS00013343	-	gene13334	-	-	NC_022306.1	+	2.08325	0	0.1665	0.1665	0.41675	0.910026	Heart
exon:42937816-42938553	ASE015227	RI	inc	XTS00013893	102186611	gene13884	LOC102186611	NADH-cytochrome b5 reductase 2%2C	NC_022307.1	+	43.8332	3.333	16.8335	3.5	3.75025	0.84363	Heart
intron:6007625-6057097	ASE019219	SE	exc	XTS00020438	102184854	gene20435	MLIP	muscular LMNA-interacting protein%2C	NC_022315.1	-	101.75	1.75025	32.3335	11.6665	0.91675	0.885339	Heart
intron:22906391-22942101	ASE022762	SE	exc	XTS00003693	102178420	gene3668	LRRC72	leucine rich repeat containing 72	NC_022296.1	+	6	0.25	0.16675	0	0.08325	0.979167	Heart
intron:66740281-66750548|intron:66750660-66753766|exon:66750549-66750659	ASE018630	SE	inc	XTS00011074	102187324	gene11064	AAK1	AP2 associated kinase 1	NC_022303.1	-	17.4168	0.41675	6.5	0.1665	0.91675	0.885168	Heart
intron:22889662-22906316|intron:22906391-22918922|exon:22906317-22906390	ASE022763	SE	inc	XTS00003693	102178420	gene3668	LRRC72	leucine rich repeat containing 72	NC_022296.1	+	24.5832	0.83325	0.5	0.16675	0.58325	0.978814	Heart
intron:22906391-22953016	ASE022761	SE	exc	XTS00003693	102178420	gene3668	LRRC72	leucine rich repeat containing 72	NC_022296.1	+	2.5835	0	0	0	0.08325	0.991944	Heart
intron:41051527-41070810	ASE019419	SE	exc	XTS00013198	102170443	gene13188	TRIM55	tripartite motif containing 55%2C	NC_022306.1	+	149.583	0.833	5.00025	6.75	2.0835	0.975487	Heart
intron:38746321-38755906	ASE022013	SE	exc	XTS00013841	102172084	gene13832	LOC102172084	protein-methionine sulfoxide oxidase MICAL2%2C	NC_022307.1	-	33.3335	0	9.5	0	0	0.92875	Heart
intron:32581843-32582605	ASE000977	A3SS	inc	XTS00002794	102187549	gene2769	HENMT1	HEN1 methyltransferase homolog 1 (Arabidopsis)	NC_022295.1	+	1.49975	0.08325	0.33325	0	0	0.930572	Heart
intron:99877462-99878407	ASE000875	A3SS	exc	XTS00005600	100861292	gene5581	CACNA1C	calcium channel%2C voltage-dependent%2C L type%2C alpha 1C subunit	NC_022297.1	+	19.5	1.0835	1.24975	2.08325	2.3335	0.913462	Heart
intron:9378052-9382663	ASE022929	SE	exc	XTS00017419	102189429	gene17416	PPM1E	protein phosphatase%2C Mg2+/Mn2+ dependent%2C 1E	NC_022311.1	+	16.25	0	0.08325	0.08325	0	0.997438	Heart
exon:30233786-30237049	ASE009108	RI	inc	XTS00017909	-	gene17906	-	-	NC_022311.1	-	2.74975	0.33325	0	0.58325	0	0.916674	Heart
exon:30233786-30237049	ASE009109	RI	inc	XTS00017909	-	gene17906	-	-	NC_022311.1	-	1	0.33325	0	0.41675	0	0.8125	Heart
intron:23787218-23788574|intron:23788641-23789296|exon:23788575-23788640	ASE019267	SE	inc	XTS00023698	102185718	gene23695	NAV2	neuron navigator 2	NC_022321.1	-	23.9165	0.58325	2.16675	0.75	1.5	0.947735	Heart
intron:17275724-17277165|intron:17277310-17288241|exon:17277166-17277309	ASE016767	SE	inc	XTS00017530	102179131	gene17527	RHOT1	ras homolog family member T1%2C	NC_022311.1	-	39.5	0.25	12.8335	0.25	1.16675	0.908226	Heart
intron:39821281-39858609	ASE018702	SE	exc	XTS00024030	102177598	gene24027	RTN3	reticulon 3%2C	NC_022321.1	.	1.6665	0.08325	0.33325	0	0	0.937519	Heart
intron:46549567-46551591	ASE019166	SE	exc	XTS00012379	102168921	gene12369	FERMT1	fermitin family member 1	NC_022305.1	.	2.08325	0	0	0.08325	0	0.99001	Heart
intron:76761180-76763322	ASE000597	A3SS	exc	XTS00007878	102188673	gene7859	ANKRD34B	ankyrin repeat domain 34B%2C	NC_022299.1	-	1.41675	0.25	0	0	0	0.955885	Heart
intron:24405600-24413096|intron:24413275-24465793|exon:24413097-24413274	ASE019609	SE	inc	XTS00011755	-	gene11745	-	-	NC_022304.1	+	6.16675	0.8335	2	0.33325	1.1665	0.82433	Heart
exon:103869446-103871414	ASE011227	RI	inc	XTS00011587	-	gene11577	-	-	NC_022303.1	.	68.6665	11.5	0.25	0.66675	8.9165	0.92233	Heart
exon:103869446-103871414	ASE011217	RI	inc	XTS00011587	-	gene11577	-	-	NC_022303.1	.	30.5	5.91675	0.08325	0.24975	4.99975	0.907791	Heart
intron:64137449-64137859|intron:64138024-64138820|exon:64137860-64138023	ASE018344	SE	inc	XTS00003938	102189733	gene3914	CHN2	chimerin 2	NC_022296.1	-	1.75	0	0	0.25	0.08325	0.952393	Heart
intron:55322400-55323009|intron:55323196-55325323|exon:55323010-55323195	ASE016075	SE	inc	XTS00000271	102178395	gene246	PHLDB2	pleckstrin homology-like domain%2C family B%2C member 2%2C	NC_022293.1	+	116.25	0.08325	14.75	0.41675	0.08325	0.967025	Heart
intron:38466427-38501892|intron:38502028-38505102|exon:38501893-38502027	ASE020037	SE	inc	XTS00010868	102176429	gene10854	CCDC85A	coiled-coil domain containing 85A	NC_022303.1	+	4.58325	0.66675	0.50025	0.16675	0.75	0.886339	Heart
intron:96738055-96740140	ASE015587	RI	exc	XTS00008753	102172443	gene8734	FRRS1L	ferric-chelate reductase 1-like%2C	NC_022300.1	-	4.41675	0.25	0.33325	0.58325	0.33325	0.91511	Heart
intron:41136527-41137028|intron:41137339-41138173|exon:41137029-41137338	ASE018804	SE	inc	XTS00018240	102181235	gene18237	P3H4	prolyl 3-hydroxylase family member 4 (non-enzymatic)	NC_022311.1	+	2.41675	0	0	0	0.08325	0.991388	Heart
intron:150509-184423	ASE022038	SE	exc	XTS00025572	102171502	gene25587	RUNDC3B	RUN domain containing 3B	NW_005101134.1	+	1.25	0.25	0.08325	0.33325	0.25	0.8167	Heart
intron:12509091-12511076	ASE006470	A5SS	inc	XTS00013027	102176901	gene13017	LOC102176901	brain-specific angiogenesis inhibitor 1-like	NC_022306.1	-	8.75	2.91675	0.66675	0.08325	0.41675	0.883329	Heart
intron:99906340-99919213	ASE019054	SE	exc	XTS00005600	100861292	gene5581	CACNA1C	calcium channel%2C voltage-dependent%2C L type%2C alpha 1C subunit	NC_022297.1	+	1.1665	0	0.08325	0.3335	0.08325	0.892842	Heart
intron:81725012-81726036|intron:81726330-81733508|exon:81726037-81726329	ASE018331	SE	inc	XTS00009380	102170875	gene9361	FNDC1	fibronectin type III domain containing 1	NC_022301.1	+	1.25	0.08325	0	0	0	0.98335	Heart
intron:22035038-22037652|intron:22037743-22038427|exon:22037653-22037742	ASE023398	SE	inc	XTS00011738	102172638	gene11728	POSTN	periostin%2C osteoblast specific factor%2C	NC_022304.1	+	382.084	42.0003	26.75	101.5	15.1665	0.878681	Heart
intron:22039498-22039881|intron:22039966-22044448|exon:22039882-22039965	ASE023376	SE	inc	XTS00011738	102172638	gene11728	POSTN	periostin%2C osteoblast specific factor%2C	NC_022304.1	+	1716.33	63.0835	29.25	35.3332	4.5	0.980749	Heart
intron:38849082-38861542|intron:38861726-38864829|exon:38861543-38861725	ASE021417	SE	inc	XTS00023502	102188195	gene23499	LDB3	LIM domain binding 3	NC_022320.1	+	259.666	0.25	158.25	0	1.66675	0.845795	Heart
intron:87966347-87994910|intron:87994965-87998612|exon:87994911-87994964	ASE015809	SE	inc	XTS00005358	102169565	gene5339	PLEKHA5	pleckstrin homology domain containing%2C family A member 5	NC_022297.1	-	5.583	0	1.0835	0.08325	0	0.947754	Heart
intron:22032061-22034956|intron:22035038-22037652|exon:22034957-22035037	ASE023414	SE	inc	XTS00011738	102172638	gene11728	POSTN	periostin%2C osteoblast specific factor%2C	NC_022304.1	+	254.5	27.9168	14.9998	23	3.25	0.932056	Heart
intron:69709547-69709659	ASE014303	RI	exc	XTS00013343	-	gene13334	-	-	NC_022306.1	+	1.4165	0.1665	0	0.08325	0.1665	0.926535	Heart
intron:63174537-63179786	ASE002949	A3SS	inc	XTS00003925	102186367	gene3901	CRHR2	corticotropin releasing hormone receptor 2	NC_022296.1	+	5.41675	0.83325	0.75	0.58325	0.583	0.873102	Heart
intron:66740281-66750548	ASE018629	SE	exc	XTS00011074	102187324	gene11064	AAK1	AP2 associated kinase 1	NC_022303.1	-	8.1665	0.1665	3.4165	0.08325	0.5	0.872459	Heart
intron:66740281-66750548	ASE000669	A3SS	exc	XTS00011074	102187324	gene11064	AAK1	AP2 associated kinase 1	NC_022303.1	-	8.1665	0.1665	3.4165	0.08325	0.5	0.872459	Heart
intron:32526319-32530566	ASE022531	SE	exc	XTS00022757	102180648	gene22754	NRAP	nebulin-related anchoring protein%2C	NC_022318.1	-	343.333	0.9165	39.7503	0.33325	1.66675	0.968932	Heart
intron:20359714-20361546	ASE020468	SE	exc	XTS00009647	102185469	gene9628	ADCY4	adenylate cyclase 4%2C	NC_022302.1	+	1.25	0	0.33325	0.33325	0.25	0.8167	Heart
intron:96645196-96669925|intron:96670067-96680765|exon:96669926-96670066	ASE020999	SE	inc	XTS00025191	102188126	gene25188	CFAP47	cilia and flagella associated protein 47	NC_022322.1	+	2.0835	0.41675	0.16675	0.91675	0	0.819984	Heart
intron:40589870-40638397|intron:40638459-40759333|exon:40638398-40638458	ASE021112	SE	inc	XTS00001309	102176650	gene1284	KCNJ3	potassium channel%2C inwardly rectifying subfamily J%2C member 3%2C	NC_022294.1	-	3.25025	1.58325	0.25	0	0	0.858992	Heart
intron:99906346-99916785	ASE004206	A5SS	inc	XTS00005600	100861292	gene5581	CACNA1C	calcium channel%2C voltage-dependent%2C L type%2C alpha 1C subunit	NC_022297.1	+	20.75	0.3335	0.25	0.74975	1.58325	0.964861	Heart
intron:32581843-32582627	ASE000977	A3SS	exc	XTS00002794	102187549	gene2769	HENMT1	HEN1 methyltransferase homolog 1 (Arabidopsis)	NC_022295.1	+	18.75	0.74975	3.66675	0	0	0.941113	Heart
intron:22032061-22037652|intron:22037743-22038427|exon:22037653-22037742	ASE023387	SE	inc	XTS00011738	102172638	gene11728	POSTN	periostin%2C osteoblast specific factor%2C	NC_022304.1	+	285.084	27.3332	18.5003	118.667	17.9165	0.840032	Heart
intron:40691443-40703117	ASE018109	SE	exc	XTS00008253	-	gene8234	-	-	NC_022300.1	+	3.5835	0.74975	0.58325	0.1665	0.9165	0.83145	Heart
intron:20889536-20890509	ASE006611	A5SS	inc	XTS00012149	102188780	gene12139	NEBL	nebulette	NC_022305.1	-	415.833	0.08325	0.33325	2.08325	1.08325	0.997846	Heart
intron:12759481-12761065|intron:12761120-12764792|exon:12761066-12761119	ASE020338	SE	inc	XTS00003653	102191397	gene3628	TAC1	tachykinin%2C precursor 1%2C	NC_022296.1	+	45.3332	3.33325	6.58325	1.58325	0	0.936582	Heart
intron:27104718-27107106|intron:27107137-27107244|exon:27107107-27107136	ASE020600	SE	inc	XTS00013103	102169029	gene13093	TBC1D31	TBC1 domain family%2C member 31	NC_022306.1	-	60.9168	0	0.16675	0	0	0.999316	Heart
intron:24947981-24948138|intron:24948327-24953453|exon:24948139-24948326	ASE022670	SE	inc	XTS00022077	102176382	gene22074	IL4R	interleukin 4 receptor%2C	NC_022317.1	+	5.83325	0	0.58325	0.08325	0.24975	0.960732	Heart
intron:15339098-15343089|intron:15343252-15349302|exon:15343090-15343251	ASE016553	SE	inc	XTS00022584	102187289	gene22581	SORBS1	sorbin and SH3 domain containing 1%2C	NC_022318.1	-	254.083	3.66675	75.75	3.83325	28.833	0.889718	Heart
intron:58288971-58297389	ASE020180	SE	exc	XTS00008353	102176796	gene8334	FAM166B	family with sequence similarity 166%2C member B	NC_022300.1	-	1.25	0	0.25	0	0	0.95	Heart
intron:10728604-10744746	ASE023189	SE	exc	XTS00008920	102177439	gene8901	SNAP91	synaptosomal-associated protein%2C 91kDa	NC_022301.1	-	9.1665	1.1665	2.08325	1.00025	0	0.884089	Heart
intron:120229789-120230131	ASE002583	A3SS	inc	XTS00001803	102183017	gene1778	FNDC5	fibronectin type III domain containing 5%2C	NC_022294.1	+	96.8333	7.33325	28.083	0	0.33325	0.907703	Heart
intron:120229789-120230131	ASE002584	A3SS	inc	XTS00001803	102183017	gene1778	FNDC5	fibronectin type III domain containing 5%2C	NC_022294.1	+	96.8333	7.33325	28.083	0	0.33325	0.907703	Heart
intron:99906340-99916785	ASE004206	A5SS	exc	XTS00005600	100861292	gene5581	CACNA1C	calcium channel%2C voltage-dependent%2C L type%2C alpha 1C subunit	NC_022297.1	+	12.25	0.1665	0.25	0.08325	0.75	0.974495	Heart
intron:14692180-14770073	ASE022280	SE	exc	XTS00022992	102181361	gene22989	SORBS2	sorbin and SH3 domain containing 2%2C	NC_022319.1	-	16.083	0.4165	0.1665	0.08325	0.6665	0.979283	Heart
intron:73273542-73276427	ASE000884	A3SS	exc	XTS00010304	102189488	gene10290	LOC102189488	protein farnesyltransferase subunit beta	NC_022302.1	+	11.3332	0	0.75	0	0	0.983456	Heart
intron:65588611-65592594|intron:65592698-65645987|exon:65592595-65592697	ASE021031	SE	inc	XTS00008468	102191426	gene8449	LZTS1	leucine zipper%2C putative tumor suppressor 1	NC_022300.1	.	5.6665	0.16675	1.1665	0.16675	0	0.933822	Heart
exon:28192682-28193309	ASE012516	RI	inc	XTS00019389	102186909	gene19386	ADAMTS7	ADAM metallopeptidase with thrombospondin type 1 motif%2C 7	NC_022313.1	+	55	4.16675	1	5.66675	9.66675	0.906817	Heart
intron:25149664-25151402	ASE000507	A3SS	inc	XTS00009892	102191052	gene9878	RYR3	ryanodine receptor 3	NC_022302.1	-	24.5	3.8335	2.5	0.5	4.3335	0.886051	Heart
intron:106935462-106936147	ASE019729	SE	exc	XTS00001695	102182736	gene1670	SLC4A3	solute carrier family 4 (anion exchanger)%2C member 3%2C	NC_022294.1	+	1.0835	0.08325	0	0	0.16675	0.942317	Heart
intron:28145861-28152022	ASE020241	SE	exc	XTS00019388	-	gene19385	-	-	NC_022313.1	-	4.1665	1.1665	0.33325	0.6665	0.58325	0.835023	Heart
intron:111327471-111331786|intron:111331919-111336458|exon:111331787-111331918	ASE018931	SE	inc	XTS00001716	102184293	gene1691	AP1S3	adaptor-related protein complex 1%2C sigma 3 subunit	NC_022294.1	.	8.5	0	0.99975	0	0	0.970596	Heart
intron:60230521-60237337	ASE019530	SE	exc	XTS00014289	102187970	gene14280	QSER1	glutamine and serine rich 1	NC_022307.1	+	1	0.08325	0.1665	0.08325	0	0.91675	Heart
intron:20820947-20821350	ASE010810	RI	exc	XTS00007216	102170690	gene7197	KIAA1024L	KIAA1024-like ortholog	NC_022299.1	-	2.41675	0.75025	0.1665	0.08325	0.5	0.844833	Heart
intron:16260667-16261232|intron:16261368-16262174|exon:16261233-16261367	ASE021395	SE	inc	XTS00020619	102172307	gene20616	CUL7	cullin 7	NC_022315.1	-	5.417	1.33325	0.25	0.24975	0.66675	0.884634	Heart
intron:58883740-58886550|intron:58886647-58886745|exon:58886551-58886646	ASE018739	SE	inc	XTS00001372	102169632	gene1347	THSD7B	thrombospondin%2C type I%2C domain containing 7B	NC_022294.1	-	2.75	0.75	0	0.66675	0.58325	0.818182	Heart
exon:23679519-23682293	ASE009476	RI	inc	XTS00016309	102186145	gene16306	GNAO1	guanine nucleotide binding protein (G protein)%2C alpha activating activity polypeptide O	NC_022310.1	-	46.2497	3.8335	0.9165	0.41675	3.5	0.953152	Heart
intron:49789711-49796598|intron:49796703-49809584|exon:49796599-49796702	ASE023278	SE	inc	XTS00007692	102188850	gene7673	FGF1	fibroblast growth factor 1 (acidic)%2C	NC_022299.1	-	284.667	35.25	14.4168	3.83325	12.4168	0.942111	Heart
intron:14408877-14409488|intron:14409570-14411499|exon:14409489-14409569	ASE020647	SE	inc	XTS00001131	102182922	gene1106	CERKL	ceramide kinase-like	NC_022294.1	+	1.33325	0	0.16675	0.8335	0	0.812441	Heart
intron:51506018-51512914	ASE021480	SE	exc	XTS00015670	102179797	gene15661	ATP6V0A2	ATPase%2C H+ transporting%2C lysosomal V0 subunit a2	NC_022309.1	-	1.75	0	0	0	0	1	Heart
exon:15271675-15274240	ASE014634	RI	inc	XTS00022584	102187289	gene22581	SORBS1	sorbin and SH3 domain containing 1%2C	NC_022318.1	-	89.5002	2.75	51.0832	4.41675	9.83325	0.809824	Heart
intron:20926909-20930681|intron:20930784-20932475|exon:20930682-20930783	ASE018210	SE	inc	XTS00012149	102188780	gene12139	NEBL	nebulette	NC_022305.1	-	530.667	0.3335	0.5	4.75	25.4165	0.985396	Heart
intron:63388786-63389947|intron:63389990-63395666|exon:63389948-63389989	ASE022525	SE	inc	XTS00002995	102175641	gene2970	NEXN	nexilin (F actin binding protein)%2C	NC_022295.1	-	369.5	9.58325	50.8332	10.4165	36.0003	0.927718	Heart
intron:28172750-28173948	ASE001420	A3SS	exc	XTS00019389	102186909	gene19386	ADAMTS7	ADAM metallopeptidase with thrombospondin type 1 motif%2C 7	NC_022313.1	+	32.5835	1.41675	0.8335	1.41675	3.41675	0.945649	Heart
exon:72023101-72023902	ASE014197	RI	inc	XTS00011164	102187600	gene11154	DRC1	dynein regulatory complex subunit 1%2C	NC_022303.1	-	12.7502	2.49975	2.5	1.83325	0.9165	0.848052	Heart
intron:87966347-87966870|intron:87966907-87972166|exon:87966871-87966906	ASE020313	SE	inc	XTS00005358	102169565	gene5339	PLEKHA5	pleckstrin homology domain containing%2C family A member 5	NC_022297.1	-	6.74975	0	1.833	0	0	0.932109	Heart
exon:102810128-102817003	ASE010759	RI	inc	XTS00003389	102169353	gene3364	MACF1	microtubule-actin crosslinking factor 1%2C	NC_022295.1	-	66.8335	3.3335	7.41675	3.58325	4.49975	0.929552	Heart
intron:29011554-29030424	ASE002124	A3SS	inc	XTS00011790	106502693	gene11780	LOC106502693	microtubule-associated tumor suppressor candidate 2-like	NC_022304.1	-	39.1668	0	0	0	0.16675	0.998936	Heart
intron:32303929-32304279	ASE005888	A5SS	exc	XTS00009927	102176330	gene9913	C10H15orf52	chromosome 10 open reading frame%2C human C15orf52	NC_022302.1	-	5.58325	0.83325	1.9165	0.6665	0.75025	0.813438	Heart
intron:32581843-32582627|intron:32582697-32585183|exon:32582628-32582696	ASE019214	SE	inc	XTS00002794	102187549	gene2769	HENMT1	HEN1 methyltransferase homolog 1 (Arabidopsis)	NC_022295.1	+	56.2503	1.58325	6.5	0.08325	0.33325	0.962224	Heart
intron:28234730-28236967	ASE000953	A3SS	exc	XTS00005950	102189198	gene5931	PDLIM5	PDZ and LIM domain 5%2C	NC_022298.1	-	45.8332	0.08325	0.3335	0.08325	0	0.997273	Heart
exon:32533465-32534430	ASE013367	RI	inc	XTS00013790	102182811	gene13781	SCN3B	sodium channel%2C voltage gated%2C type III beta subunit%2C	NC_022307.1	-	35.917	1.83325	5.8335	1	1.9165	0.926335	Heart
intron:62968973-62969424	ASE009272	RI	exc	XTS00000324	102169628	gene299	POPDC2	popeye domain containing 2%2C	NC_022293.1	-	5.8335	0	1.08325	0	0	0.953576	Heart
exon:44680253-44680852	ASE011963	RI	inc	XTS00015048	102181702	gene15039	RNF207	ring finger protein 207	NC_022308.1	-	164.75	3.83325	7	0	0.25	0.983182	Heart
intron:22889662-22918922	ASE022763	SE	exc	XTS00003693	102178420	gene3668	LRRC72	leucine rich repeat containing 72	NC_022296.1	+	33.3332	0.4165	0.5	0	0.08325	0.992502	Heart
intron:22889662-22918922	ASE022765	SE	exc	XTS00003693	102178420	gene3668	LRRC72	leucine rich repeat containing 72	NC_022296.1	+	33.3332	0.4165	0.5	0	0.08325	0.992502	Heart
intron:77889898-77897679	ASE011194	RI	exc	XTS00006208	102181938	gene6189	TECRL	trans-2%2C3-enoyl-CoA reductase-like	NC_022298.1	-	20.0835	0	0.5	0	0	0.993776	Heart
intron:22032061-22038427	ASE023407	SE	exc	XTS00011738	102172638	gene11728	POSTN	periostin%2C osteoblast specific factor%2C	NC_022304.1	+	133.5	2.83325	1.33325	50.6668	5.25	0.887485	Heart
intron:22032061-22038427	ASE023387	SE	exc	XTS00011738	102172638	gene11728	POSTN	periostin%2C osteoblast specific factor%2C	NC_022304.1	+	133.5	2.83325	1.33325	50.6668	5.25	0.887485	Heart
intron:22032061-22038427	ASE002607	A3SS	exc	XTS00011738	102172638	gene11728	POSTN	periostin%2C osteoblast specific factor%2C	NC_022304.1	+	133.5	2.83325	1.33325	50.6668	5.25	0.887485	Heart
intron:97673394-97673531|intron:97673637-97678754|exon:97673532-97673636	ASE019349	SE	inc	XTS00005570	102169463	gene5551	TSPAN11	tetraspanin 11	NC_022297.1	+	8.0835	2.33325	0.58325	0.5	0.8335	0.868559	Heart
intron:51096782-51098244|intron:51098319-51098569|exon:51098245-51098318	ASE018292	SE	inc	XTS00020271	102188810	gene20268	PFKFB4	6-phosphofructo-2-kinase/fructose-2%2C6-biphosphatase 4	NC_022314.1	+	14.4165	0.3335	1.83325	0.08325	0.5	0.952312	Heart
intron:1355628-1368453	ASE016608	SE	exc	XTS00008022	102189122	gene8003	NEK1	NIMA-related kinase 1	NC_022300.1	-	3.6665	0.08325	1.66675	0.08325	0	0.875	Heart
intron:113497160-113498530	ASE011968	RI	exc	XTS00003512	102170479	gene3487	LRRFIP1	leucine rich repeat (in FLII) interacting protein 1%2C	NC_022295.1	+	20.25	0	6.83325	0	0.08325	0.914611	Heart
intron:102810340-102816934	ASE010759	RI	exc	XTS00003389	102169353	gene3364	MACF1	microtubule-actin crosslinking factor 1%2C	NC_022295.1	-	132.167	0.16675	22.1668	0	0.25	0.957282	Heart
intron:25141217-25142432|intron:25142520-25143771|exon:25142433-25142519	ASE018347	SE	inc	XTS00009892	102191052	gene9878	RYR3	ryanodine receptor 3	NC_022302.1	-	47.5832	2.91675	4.5	0	1.75	0.951838	Heart
intron:56946380-56948181|intron:56948288-56950114	ASE006857	MXE	exc	XTS00015217	102183896	gene15208	SEC16B	SEC16 homolog B%2C endoplasmic reticulum export factor%2C	NC_022308.1	-	2.16675	0	0	0	0	1	Heart
intron:28163646-28172923	ASE019468	SE	exc	XTS00017888	102178765	gene17885	DHRS7C	dehydrogenase/reductase (SDR family) member 7C%2C	NC_022311.1	-	1.75	0	0.08325	0	0	0.988107	Heart
intron:99816488-99823858	ASE000876	A3SS	inc	XTS00005600	100861292	gene5581	CACNA1C	calcium channel%2C voltage-dependent%2C L type%2C alpha 1C subunit	NC_022297.1	+	54.8335	1.91675	1.75	1.5835	6.5835	0.946047	Heart
intron:73055399-73056128	ASE000435	A3SS	inc	XTS00011180	102191433	gene11170	EFR3B	EFR3 homolog B	NC_022303.1	-	43.25	28.8332	0.25	0.75	0.83325	0.822737	Heart
intron:73055399-73056128	ASE000434	A3SS	inc	XTS00011180	102191433	gene11170	EFR3B	EFR3 homolog B	NC_022303.1	-	39.5	26.2497	0.25	0.75	0.83325	0.822259	Heart
intron:42973705-42975384	ASE000127	A3SS	inc	XTS00020092	102187630	gene20089	FLNB	filamin B%2C beta%2C	NC_022314.1	.	125.084	3.4165	1.24975	1.66675	22.5	0.942372	Heart
intron:19957487-19964079|intron:19964119-19964699|exon:19964080-19964118	ASE021637	SE	inc	XTS00008124	102172063	gene8105	ELAVL2	ELAV like neuron-specific RNA binding protein 2%2C	NC_022300.1	+	2.41675	0.41675	0.08325	0.4165	0	0.905193	Heart
intron:40079397-40085458	ASE003286	A3SS	exc	XTS00021499	102172677	gene21496	ARHGAP28	Rho GTPase activating protein 28	NC_022316.1	+	7.41675	0.6665	0	0.25	0	0.969107	Heart
intron:12758496-12758947|intron:12758993-12759456|exon:12758948-12758992	ASE020339	SE	inc	XTS00003653	102191397	gene3628	TAC1	tachykinin%2C precursor 1%2C	NC_022296.1	+	68.25	2.75	4.9165	1.08325	0	0.96795	Heart
intron:29734320-29751676	ASE005268	A5SS	exc	XTS00022743	102186742	gene22740	RBM20	RNA binding motif protein 20	NC_022318.1	+	2.75	0	1.75	0	0	0.840909	Heart
intron:18352542-18352970	ASE005461	A5SS	inc	XTS00002534	102180552	gene2509	ANXA9	annexin A9%2C	NC_022295.1	-	2.9165	0.333	0	1.08325	0	0.8786	Heart
intron:15359799-15362338|intron:15362435-15365054|exon:15362339-15362434	ASE016018	SE	inc	XTS00022584	102187289	gene22581	SORBS1	sorbin and SH3 domain containing 1%2C	NC_022318.1	-	193.25	8.583	80.5833	8.6665	4.83325	0.867185	Heart
intron:77887511-77889800	ASE004351	A5SS	inc	XTS00006208	102181938	gene6189	TECRL	trans-2%2C3-enoyl-CoA reductase-like	NC_022298.1	-	14.6668	0	0.33325	0	0	0.99432	Heart
intron:82511569-82522194	ASE003042	A3SS	exc	XTS00000543	102190912	gene518	ATP11B	ATPase%2C class VI%2C type 11B	NC_022293.1	-	3.83325	0.75	0.75025	0.1665	0	0.891297	Heart
intron:47378023-47383687	ASE018887	SE	exc	XTS00009133	102174661	gene9114	ANKRD6	ankyrin repeat domain 6%2C	NC_022301.1	-	7.66675	1.33325	1.58325	0.08325	0.25	0.894031	Heart
intron:20927896-20941530	ASE002624	A3SS	exc	XTS00022670	102186826	gene22667	KCNIP2	Kv channel interacting protein 2	NC_022318.1	-	67.7502	0.33325	4.33325	0.66675	0	0.98032	Heart
intron:28145861-28148620|intron:28148771-28152022|exon:28148621-28148770	ASE020241	SE	inc	XTS00019388	-	gene19385	-	-	NC_022313.1	-	7.8335	0.66675	0.5835	1.50025	1.3335	0.869662	Heart
intron:47105869-47111406|intron:47111436-47113586|exon:47111407-47111435	ASE018149	SE	inc	XTS00018420	102173968	gene18417	STRADA	STE20-related kinase adaptor alpha%2C	NC_022311.1	-	48	1.08325	12.3335	1.5	0.33325	0.920573	Heart
exon:39210041-39212614	ASE013028	RI	inc	XTS00018147	102180963	gene18144	STARD3	StAR-related lipid transfer (START) domain containing 3	NC_022311.1	+	4471.33	65.0833	2784.92	33.75	68.5	0.834935	Heart
exon:39210041-39212614	ASE008685	RI	inc	XTS00018147	102180963	gene18144	STARD3	StAR-related lipid transfer (START) domain containing 3	NC_022311.1	+	4449.5	13.8335	2772.42	6.5	29.4168	0.841433	Heart
intron:59122911-59123899|intron:59123962-59124157|exon:59123900-59123961	ASE019769	SE	inc	XTS00012584	102179296	gene12574	LOC102179296	cytochrome c oxidase subunit 4 isoform 2%2C mitochondrial%2C	NC_022305.1	+	2.6665	0.5	0	0.41675	1.08325	0.812488	Heart
intron:49809788-49898022	ASE023279	SE	exc	XTS00007692	102188850	gene7673	FGF1	fibroblast growth factor 1 (acidic)%2C	NC_022299.1	-	127.417	10.3335	4.75	1.91675	3.49975	0.959778	Heart
intron:38980377-38982349	ASE003064	A3SS	exc	XTS00022812	102169156	gene22809	PPAPDC1A	phosphatidic acid phosphatase type 2 domain containing 1A	NC_022318.1	+	2.66675	1.0835	0	0.3335	0	0.86716	Heart
intron:38257799-38268979|intron:38269110-38269300|exon:38268980-38269109	ASE019179	SE	inc	XTS00003771	102185240	gene3746	GNAT3	guanine nucleotide binding protein%2C alpha transducing 3	NC_022296.1	.	5.66675	0.25	0.3335	0.66675	0	0.944843	Heart
intron:10708688-10720443	ASE023191	SE	exc	XTS00008920	102177439	gene8901	SNAP91	synaptosomal-associated protein%2C 91kDa	NC_022301.1	-	12.3335	0.58325	3.4165	0.16675	0	0.915545	Heart
intron:39035313-39035788	ASE014111	RI	exc	XTS00021494	102172400	gene21491	EPB41L3	erythrocyte membrane protein band 4.1-like 3	NC_022316.1	.	140.75	2.8335	0.6665	1.08325	7.25	0.978982	Heart
intron:38737943-38738963	ASE008295	RI	exc	XTS00013841	102172084	gene13832	LOC102172084	protein-methionine sulfoxide oxidase MICAL2%2C	NC_022307.1	-	58.5	0	16.1665	0	0	0.930912	Heart
intron:6221192-6223238|intron:6223338-6233178|exon:6223239-6223337	ASE019743	SE	inc	XTS00006714	102178163	gene6695	EPS15L1	epidermal growth factor receptor pathway substrate 15-like 1	NC_022299.1	+	8.417	0	0.1665	0	0	0.995055	Heart
intron:10891688-10930823	ASE021775	SE	exc	XTS00003642	102183933	gene3617	DYNC1I1	dynein%2C cytoplasmic 1%2C intermediate chain 1	NC_022296.1	+	36.1665	1.5	0.1665	0.08325	0	0.987905	Heart
intron:67547774-67551070|intron:67551167-67561094|exon:67551071-67551166	ASE016249	SE	inc	XTS00000372	102173333	gene347	KALRN	kalirin%2C RhoGEF kinase	NC_022293.1	+	43.5	1.58325	2.58325	7.5	0.33325	0.931036	Heart
intron:38244154-38244287	ASE000957	A3SS	exc	XTS00003771	102185240	gene3746	GNAT3	guanine nucleotide binding protein%2C alpha transducing 3	NC_022296.1	.	2.6665	0	0	0.41675	0	0.960927	Heart
exon:28142536-28148770	ASE012275	RI	inc	XTS00019388	-	gene19385	-	-	NC_022313.1	-	15.9168	0.1665	0.3335	1.33325	1.75	0.943719	Heart
intron:62323963-62324427	ASE010911	RI	exc	XTS00012660	102175493	gene12650	MYH7B	myosin%2C heavy chain 7B%2C cardiac muscle%2C beta	NC_022305.1	+	920.917	2.9165	168.25	1.66675	4.91675	0.951746	Heart
intron:36500559-36501369	ASE002813	A3SS	inc	XTS00018060	102190731	gene18057	PHOSPHO1	phosphatase%2C orphan 1	NC_022311.1	+	6.5835	0	2	0	0.16675	0.91772	Heart
intron:73470558-73471181	ASE012262	RI	exc	XTS00014388	102186137	gene14379	MYBPC3	myosin binding protein C%2C cardiac	NC_022307.1	-	266.833	0	0.08325	0.33325	0	0.99961	Heart
intron:52274718-52283319	ASE020343	SE	exc	XTS00019582	102181541	gene19579	PPIP5K1	diphosphoinositol pentakisphosphate kinase 1	NC_022313.1	-	6.91675	0.08325	0.41675	0	0.25	0.972892	Heart
intron:52274718-52283319	ASE020342	SE	exc	XTS00019582	102181541	gene19579	PPIP5K1	diphosphoinositol pentakisphosphate kinase 1	NC_022313.1	-	6.91675	0.08325	0.41675	0	0.25	0.972892	Heart
intron:85786537-85787341	ASE009380	RI	exc	XTS00005342	102188479	gene5323	KCNJ8	potassium channel%2C inwardly rectifying subfamily J%2C member 8	NC_022297.1	+	9.5	2.25	1.0835	1.4165	1.41675	0.837717	Heart
intron:33374150-33374308	ASE005836	A5SS	exc	XTS00013801	102185675	gene13792	ABCC8	ATP-binding cassette%2C sub-family C (CFTR/MRP)%2C member 8%2C	NC_022307.1	+	1.25	0	0.08325	0	0.08325	0.9667	Heart
intron:98111456-98114021	ASE016438	SE	exc	XTS00007974	102190688	gene7955	PPIP5K2	diphosphoinositol pentakisphosphate kinase 2%2C	NC_022299.1	+	15.6668	0	0.6665	0	0	0.989364	Heart
intron:5732740-5732855	ASE010633	RI	exc	XTS00022933	102170580	gene22930	AGPAT5	1-acylglycerol-3-phosphate O-acyltransferase 5	NC_022319.1	+	2.83325	1.8335	0	0	0	0.838216	Heart
intron:5643954-5645675	ASE013477	RI	exc	XTS00008035	102185464	gene8016	SAP30	Sin3A-associated protein%2C 30kDa%2C	NC_022300.1	+	1.08325	0.16675	0.1665	0	0.33325	0.84618	Heart
intron:18117412-18128979	ASE004076	A5SS	exc	XTS00015509	102186421	gene15500	MGARP	mitochondria-localized glutamic acid-rich protein	NC_022309.1	+	4.16675	0.4165	2.33325	0	0.41675	0.810014	Heart
intron:18117412-18128979	ASE004084	A5SS	exc	XTS00015509	102186421	gene15500	MGARP	mitochondria-localized glutamic acid-rich protein	NC_022309.1	+	4.16675	0.4165	2.33325	0	0.41675	0.810014	Heart
intron:18117412-18128979	ASE004090	A5SS	exc	XTS00015509	102186421	gene15500	MGARP	mitochondria-localized glutamic acid-rich protein	NC_022309.1	+	4.16675	0.4165	2.33325	0	0.41675	0.810014	Heart
intron:56028921-56029798	ASE023144	SE	exc	XTS00005000	102169839	gene4981	ITGA7	integrin%2C alpha 7%2C	NC_022297.1	+	94.4998	1.83325	50.0835	0.25	0.24975	0.861332	Heart
intron:56028921-56029798	ASE023142	SE	exc	XTS00005000	102169839	gene4981	ITGA7	integrin%2C alpha 7%2C	NC_022297.1	+	94.4998	1.83325	50.0835	0.25	0.24975	0.861332	Heart
intron:56028921-56029798	ASE003194	A3SS	exc	XTS00005000	102169839	gene4981	ITGA7	integrin%2C alpha 7%2C	NC_022297.1	+	94.4998	1.83325	50.0835	0.25	0.24975	0.861332	Heart
intron:26675081-26676551	ASE003634	A3SS	inc	XTS00003715	102191014	gene3690	MACC1	metastasis associated in colon cancer 1%2C	NC_022296.1	-	6.667	0.41675	0.41675	0.91675	0.08325	0.931247	Heart
exon:26676626-26678077	ASE013312	RI	inc	XTS00009899	102170606	gene9885	ACTC1	actin%2C alpha%2C cardiac muscle 1	NC_022302.1	.	63.0832	0	6.5	0	0.4165	0.97259	Heart
intron:19676873-19678269|intron:19678345-19678653|exon:19678270-19678344	ASE020745	SE	inc	XTS00019288	102171012	gene19285	MAN2A2	mannosidase%2C alpha%2C class 2A%2C member 2%2C	NC_022313.1	-	12.5002	0.6665	7.1665	0	0	0.843343	Heart
intron:32303929-32304236	ASE005888	A5SS	inc	XTS00009927	102176330	gene9913	C10H15orf52	chromosome 10 open reading frame%2C human C15orf52	NC_022302.1	-	44.0832	6.6665	18.5835	3.08325	3.24975	0.82089	Heart
intron:45999284-46005048	ASE023337	SE	exc	XTS00016656	102170903	gene16653	LOC102170903	zinc finger protein 568	NC_022310.1	-	4.00025	1	0.5	0.08325	0.33325	0.880226	Heart
intron:77966870-77969802	ASE023003	SE	exc	XTS00009350	102168351	gene9331	TIAM2	T-cell lymphoma invasion and metastasis 2	NC_022301.1	+	3.75	0	0	0	0	1	Heart
exon:52477138-52481087	ASE014386	RI	inc	XTS00019595	102186636	gene19592	FRMD5	FERM domain containing 5	NC_022313.1	-	370.25	2.25	1	0.83325	3	0.995217	Heart
intron:114254657-114255917	ASE001837	A3SS	exc	XTS00006531	-	gene6512	-	-	NC_022298.1	-	1.83325	0.50025	0	0	0.08325	0.920428	Heart
intron:114254657-114255917	ASE012943	RI	exc	XTS00006531	-	gene6512	-	-	NC_022298.1	-	1.83325	0.50025	0	0	0.08325	0.920428	Heart
intron:54277455-54284908|intron:54285005-54289153|exon:54284909-54285004	ASE019720	SE	inc	XTS00013282	-	gene13273	-	-	NC_022306.1	-	2.66675	0.08325	0	0.25	0.41675	0.92969	Heart
intron:20918587-20925739	ASE022151	SE	exc	XTS00007217	102170967	gene7198	ADAMTS19	ADAM metallopeptidase with thrombospondin type 1 motif%2C 19%2C	NC_022299.1	.	1.5	0.08325	0	0	0.16675	0.958333	Heart
exon:62968842-62970542	ASE009272	RI	inc	XTS00000324	102169628	gene299	POPDC2	popeye domain containing 2%2C	NC_022293.1	-	633.417	2.08325	54.6668	0.33325	1.667	0.976812	Heart
intron:11820987-11823960	ASE015890	SE	exc	XTS00012097	102171890	gene12087	ATP5C1	ATP synthase%2C H+ transporting%2C mitochondrial F1 complex%2C gamma polypeptide 1	NC_022305.1	+	2506	18	1164.33	10.8335	25	0.878475	Heart
intron:49789711-49809584	ASE023278	SE	exc	XTS00007692	102188850	gene7673	FGF1	fibroblast growth factor 1 (acidic)%2C	NC_022299.1	-	5.58325	0.99975	0.83325	0.08325	0.66675	0.884342	Heart
intron:25210747-25314474	ASE004900	A5SS	exc	XTS00023065	102175270	gene23062	RBPMS	RNA binding protein with multiple splicing	NC_022319.1	+	1.75	0.16675	0	0	0	0.976179	Heart
intron:13729336-13755982	ASE019792	SE	exc	XTS00023294	102189650	gene23291	ANK3	ankyrin 3%2C node of Ranvier (ankyrin G)%2C	NC_022320.1	-	81.5	0.4165	26.1665	0.08325	0.83325	0.915646	Heart
intron:27143062-27150339	ASE016616	SE	exc	XTS00013103	102169029	gene13093	TBC1D31	TBC1 domain family%2C member 31	NC_022306.1	-	7.83325	0	2.5835	0	0	0.917547	Heart
intron:128114032-128115696	ASE023092	SE	exc	XTS00000808	102185314	gene783	FAIM	Fas apoptotic inhibitory molecule%2C	NC_022293.1	-	2.75	0	0.08325	0	0	0.992432	Heart
intron:22035038-22038427	ASE015485	RI	exc	XTS00011738	102172638	gene11728	POSTN	periostin%2C osteoblast specific factor%2C	NC_022304.1	+	129.5	5.25	3.83325	4.1665	0.58325	0.973295	Heart
intron:22035038-22038427	ASE023398	SE	exc	XTS00011738	102172638	gene11728	POSTN	periostin%2C osteoblast specific factor%2C	NC_022304.1	+	129.5	5.25	3.83325	4.1665	0.58325	0.973295	Heart
intron:51098319-51098569	ASE010148	RI	exc	XTS00020271	102188810	gene20268	PFKFB4	6-phosphofructo-2-kinase/fructose-2%2C6-biphosphatase 4	NC_022314.1	+	3.41675	0	0.08325	0	0.25	0.975616	Heart
intron:73644114-73644629	ASE012218	RI	exc_inc	XTS00003038	102174896	gene3013	WLS	wntless Wnt ligand secretion mediator	NC_022295.1	+	2.16675	0.16675	0	0.08325	0.25	0.94231	Heart
intron:73644114-73644629	ASE001527	A3SS	exc_inc	XTS00003038	102174896	gene3013	WLS	wntless Wnt ligand secretion mediator	NC_022295.1	+	2.16675	0.16675	0	0.08325	0.25	0.94231	Heart
intron:73644114-73644629	ASE001528	A3SS	exc_inc	XTS00003038	102174896	gene3013	WLS	wntless Wnt ligand secretion mediator	NC_022295.1	+	2.16675	0.16675	0	0.08325	0.25	0.94231	Heart
exon:133591330-133599262	ASE013461	RI	inc	XTS00002054	102172776	gene2029	IGSF21	immunoglobin superfamily%2C member 21	NC_022294.1	-	2.8335	0	0.25	0	0	0.977942	Heart
intron:18948203-18948505	ASE013637	RI	exc	XTS00002561	102190368	gene2536	CA14	carbonic anhydrase XIV%2C	NC_022295.1	-	1.08325	0	0.1665	0	0	0.961574	Heart
intron:38982440-39041220|intron:39041392-39053890|exon:39041221-39041391	ASE022924	SE	inc	XTS00022812	102169156	gene22809	PPAPDC1A	phosphatidic acid phosphatase type 2 domain containing 1A	NC_022318.1	+	56.6668	18.6668	2.33325	4.41675	1.66675	0.880514	Heart
intron:38739022-38741630	ASE007356	RI	exc	XTS00013841	102172084	gene13832	LOC102172084	protein-methionine sulfoxide oxidase MICAL2%2C	NC_022307.1	-	80.5002	0	19.3332	0	0	0.939959	Heart
intron:2648071-2648964	ASE018218	SE	exc	XTS00014716	102170623	gene14707	CDK18	cyclin-dependent kinase 18	NC_022308.1	+	5.5	2.58325	0.16675	1.33325	0.16675	0.806818	Heart
intron:60583399-60588169	ASE020361	SE	exc	XTS00021650	102183197	gene21647	LOC102183197	zinc finger CCHC domain-containing protein 2	NC_022316.1	+	1.50025	0.16675	0.66675	0	0	0.861106	Heart
intron:26438323-26438895	ASE006453	A5SS	inc	XTS00013090	102190333	gene13080	FER1L6	fer-1-like family member 6	NC_022306.1	-	1.9165	0.08325	0.5	0.91675	0	0.804331	Heart
exon:22034957-22038517	ASE015485	RI	inc	XTS00011738	102172638	gene11728	POSTN	periostin%2C osteoblast specific factor%2C	NC_022304.1	+	193.917	2.16675	1.4165	11.6668	5	0.973893	Heart
intron:41136527-41137113|intron:41137339-41138173|exon:41137114-41137338	ASE018803	SE	inc	XTS00018240	102181235	gene18237	P3H4	prolyl 3-hydroxylase family member 4 (non-enzymatic)	NC_022311.1	+	2.25	0	0	0	0.08325	0.99075	Heart
intron:72010370-72010467|intron:72010516-72011077|exon:72010468-72010515	ASE021845	SE	inc	XTS00011164	102187600	gene11154	DRC1	dynein regulatory complex subunit 1%2C	NC_022303.1	-	6.33325	1.58325	0.6665	1.3335	0.16675	0.851972	Heart
intron:14655714-14663998	ASE000022	A3SS	exc	XTS00022992	102181361	gene22989	SORBS2	sorbin and SH3 domain containing 2%2C	NC_022319.1	-	33.167	0.25	1.41675	1.16675	0.1665	0.977387	Heart
intron:14655714-14663998	ASE015928	SE	exc	XTS00022992	102181361	gene22989	SORBS2	sorbin and SH3 domain containing 2%2C	NC_022319.1	-	33.167	0.25	1.41675	1.16675	0.1665	0.977387	Heart
intron:14655714-14663998	ASE017330	SE	exc	XTS00022992	102181361	gene22989	SORBS2	sorbin and SH3 domain containing 2%2C	NC_022319.1	-	33.167	0.25	1.41675	1.16675	0.1665	0.977387	Heart
exon:77889801-77897803	ASE011194	RI	inc	XTS00006208	102181938	gene6189	TECRL	trans-2%2C3-enoyl-CoA reductase-like	NC_022298.1	-	227.5	0	7.4165	0	0.08325	0.991759	Heart
intron:43144355-43147949	ASE016507	SE	exc	XTS00020094	102188809	gene20091	SLMAP	sarcolemma associated protein%2C	NC_022314.1	-	230.583	2.8335	20.0835	0.66675	13.5002	0.959793	Heart
intron:25192377-25192657	ASE000509	A3SS	inc	XTS00009892	102191052	gene9878	RYR3	ryanodine receptor 3	NC_022302.1	-	25.1668	0	0.08325	0	0.58325	0.993379	Heart
intron:33375743-33384806	ASE002880	A3SS	inc	XTS00013801	102185675	gene13792	ABCC8	ATP-binding cassette%2C sub-family C (CFTR/MRP)%2C member 8%2C	NC_022307.1	+	3.08325	0.6665	0.75	0.08325	0.24975	0.858145	Heart
intron:96769024-96770171	ASE006170	A5SS	exc	XTS00008754	102172718	gene8735	EPB41L4B	erythrocyte membrane protein band 4.1 like 4B	NC_022300.1	-	3.58325	0.91675	0.08325	0.1665	0	0.918614	Heart
intron:73116351-73124353|intron:73124559-73128308|exon:73124354-73124558	ASE019892	SE	inc	XTS00015355	-	gene15346	-	-	NC_022308.1	-	6.25	2.08325	1.91675	0.08325	0.75025	0.80666	Heart
intron:113494346-113497081|intron:113497160-113498530|exon:113497082-113497159	ASE019974	SE	inc	XTS00003512	102170479	gene3487	LRRFIP1	leucine rich repeat (in FLII) interacting protein 1%2C	NC_022295.1	+	50.6668	0.08325	16.5832	0	0.16675	0.916941	Heart
intron:14533509-14554322	ASE022588	SE	exc	XTS00016236	102181980	gene16233	MYLK3	myosin light chain kinase 3	NC_022310.1	.	3.91675	0	1.08325	0.16675	0.16675	0.909571	Heart
exon:54131337-54131751	ASE007879	RI	inc	XTS00017027	102182435	gene17024	TRPM4	transient receptor potential cation channel%2C subfamily M%2C member 4	NC_022310.1	+	14	3.00025	4.25	1.417	0.74975	0.831839	Heart
intron:16501323-16501940	ASE022434	SE	exc	XTS00007128	102176599	gene7109	NMRK2	nicotinamide riboside kinase 2	NC_022299.1	-	268.5	0.08325	59.25	0	0.33325	0.944445	Heart
intron:51317388-51323931|intron:51323980-51329064|exon:51323932-51323979	ASE018204	SE	inc	XTS00008320	102188590	gene8301	PRUNE2	prune homolog 2 (Drosophila)%2C	NC_022300.1	.	13.9168	0.08325	1.41675	0.16675	2	0.934131	Heart
intron:15260622-15261199	ASE002775	A3SS	inc	XTS00022584	102187289	gene22581	SORBS1	sorbin and SH3 domain containing 1%2C	NC_022318.1	-	151	2.91675	35.1668	2.16675	4	0.926738	Heart
intron:30236115-30236891	ASE003291	A3SS	exc_inc	XTS00017909	-	gene17906	-	-	NC_022311.1	-	3.08325	0.41675	0	0.5	0	0.925667	Heart
intron:65493528-65499151	ASE000003	A3SS	exc	XTS00011057	102182602	gene11047	PPP3R1	protein phosphatase 3%2C regulatory subunit B%2C alpha	NC_022303.1	-	17.4165	0.6665	1.25	0	0.16675	0.970097	Heart
intron:15295466-15304936|intron:15305021-15311159|exon:15304937-15305020	ASE022366	SE	inc	XTS00022584	102187289	gene22581	SORBS1	sorbin and SH3 domain containing 1%2C	NC_022318.1	-	175.333	0.83325	38.4165	1.5	6.1665	0.933104	Heart
intron:38745231-38746212|intron:38746321-38760585|exon:38746213-38746320	ASE022012	SE	inc	XTS00013841	102172084	gene13832	LOC102172084	protein-methionine sulfoxide oxidase MICAL2%2C	NC_022307.1	-	42.5832	0.25	11.583	1.33325	1.1665	0.915855	Heart
intron:17476436-17487963|intron:17490715-17491504|exon:17487964-17490714	ASE018577	SE	inc	XTS00001142	102173234	gene1117	TTN	titin	NC_022294.1	+	144.25	0	4.25	0	0	0.992634	Heart
intron:40007634-40007751|intron:40007982-40008120|exon:40007752-40007981	ASE022615	SE	inc	XTS00024035	102187746	gene24032	RCOR2	REST corepressor 2	NC_022321.1	-	65.25	12.1668	6.91675	2	4.99975	0.900064	Heart
intron:40009790-40010028	ASE014962	RI	exc	XTS00024035	102187746	gene24032	RCOR2	REST corepressor 2	NC_022321.1	-	19.9997	4.24975	2.41675	0.33325	1.91675	0.888542	Heart
intron:24942456-24947808|intron:24947981-24953453|exon:24947809-24947980	ASE022668	SE	inc	XTS00022077	102176382	gene22074	IL4R	interleukin 4 receptor%2C	NC_022317.1	+	23.3335	6.08325	3.41675	2.83325	3.74975	0.827683	Heart
intron:64431337-64433408	ASE013830	RI	exc	XTS00006130	102186571	gene6111	CORIN	corin%2C serine peptidase%2C	NC_022298.1	-	55.5835	0	0	0.16675	2.3335	0.988755	Heart
intron:58083482-58084933|intron:58084991-58085795|exon:58084934-58084990	ASE017975	SE	inc	XTS00008348	102176042	gene8329	UNC13B	unc-13 homolog B (C. elegans)%2C	NC_022300.1	+	3.6665	0	0.8335	0	0.08325	0.937491	Heart
intron:25190413-25192353|intron:25192377-25192657|exon:25192354-25192376	ASE018352	SE	inc	XTS00009892	102191052	gene9878	RYR3	ryanodine receptor 3	NC_022302.1	-	15	0	0	0	0	1	Heart
intron:22889662-22918922|intron:22918993-22942101|exon:22918923-22918992	ASE022759	SE	inc	XTS00003693	102178420	gene3668	LRRC72	leucine rich repeat containing 72	NC_022296.1	+	63.25	0.66675	2	0	0.08325	0.98913	Heart
intron:18734310-18740031|intron:18740083-18751013|exon:18740032-18740082	ASE018773	SE	inc	XTS00002550	102186921	gene2525	ECM1	extracellular matrix protein 1%2C	NC_022295.1	+	8.16675	0	0.08325	0	0.16675	0.992347	Heart
exon:38869913-38870315	ASE013698	RI	inc	XTS00023502	102188195	gene23499	LDB3	LIM domain binding 3	NC_022320.1	+	1.49975	0	0.4165	0	0.08325	0.916694	Heart
intron:40796771-40798753	ASE003721	A3SS	exc_inc	XTS00008253	-	gene8234	-	-	NC_022300.1	+	3.83325	0.24975	0	0.66675	0.75025	0.891297	Heart
intron:40796771-40798753	ASE018111	SE	exc_inc	XTS00008253	-	gene8234	-	-	NC_022300.1	+	3.83325	0.24975	0	0.66675	0.75025	0.891297	Heart
intron:29509363-29609892	ASE021465	SE	exc	XTS00009057	102190603	gene9038	SOBP	sine oculis binding protein homolog%2C	NC_022301.1	-	5.1665	1	1.75	0.1665	0.58325	0.830652	Heart
intron:80674885-80677638	ASE011913	RI	exc	XTS00013440	102188063	gene13431	PDP1	pyruvate dehyrogenase phosphatase catalytic subunit 1	NC_022306.1	-	14.6668	4.75	1.25	2.25	1.5835	0.832384	Heart
intron:32928011-32929114|intron:32931889-32935227|exon:32929115-32931888	ASE021740	SE	inc	XTS00022763	-	gene22760	-	-	NC_022318.1	-	3.4165	0.16675	0	0	0.4165	0.957321	Heart
intron:44575381-44575576|intron:44575677-44575836|exon:44575577-44575676	ASE020226	SE	inc	XTS00018386	102190729	gene18383	NSF	N-ethylmaleimide-sensitive factor	NC_022311.1	-	8.08325	0.5835	1.33325	0.16675	0.1665	0.930412	Heart
intron:32590855-32591389	ASE011405	RI	exc	XTS00002794	102187549	gene2769	HENMT1	HEN1 methyltransferase homolog 1 (Arabidopsis)	NC_022295.1	+	51.0832	1.74975	5.50025	0.08325	1.6665	0.955955	Heart
intron:73124559-73128308	ASE011879	RI	exc	XTS00015355	-	gene15346	-	-	NC_022308.1	-	1.08325	0.33325	0.08325	0	0.08325	0.884664	Heart
exon:66330375-66352477	ASE011132	RI	inc	XTS00000366	-	gene341	-	-	NC_022293.1	+	69.25	0.5	1	2.08325	5.8335	0.966005	Heart
intron:87966347-87972166	ASE020313	SE	exc	XTS00005358	102169565	gene5339	PLEKHA5	pleckstrin homology domain containing%2C family A member 5	NC_022297.1	-	2.917	0.08325	0.9165	0	0.08325	0.907182	Heart
intron:26669391-26673038|intron:26675081-26676551|exon:26673039-26675080	ASE017947	SE	inc	XTS00003715	102191014	gene3690	MACC1	metastasis associated in colon cancer 1%2C	NC_022296.1	-	9.75	0.83325	0.75	1	0.08325	0.931628	Heart
intron:33348855-33360363	ASE023131	SE	exc	XTS00022770	102183390	gene22767	ABLIM1	actin binding LIM protein 1%2C	NC_022318.1	-	158.167	9.9165	10.6668	1.58325	12.75	0.944811	Heart
intron:34965523-34970604|intron:34970685-34971057|exon:34970605-34970684	ASE021218	SE	inc	XTS00021185	102182744	gene21182	MBOAT1	membrane bound O-acyltransferase domain containing 1	NC_022315.1	+	4.41675	0	0.33325	0	0	0.981137	Heart
intron:19957487-19964079|intron:19964119-19964702|exon:19964080-19964118	ASE021636	SE	inc	XTS00008124	102172063	gene8105	ELAVL2	ELAV like neuron-specific RNA binding protein 2%2C	NC_022300.1	+	2.9165	0.58325	0.16675	0.58325	0	0.885715	Heart
intron:56029569-56029798|intron:56029919-56030751|exon:56029799-56029918	ASE023143	SE	inc	XTS00005000	102169839	gene4981	ITGA7	integrin%2C alpha 7%2C	NC_022297.1	+	101.083	13.6668	57.0835	4.08325	1.1665	0.812036	Heart
intron:23784620-23787172|intron:23787218-23789296|exon:23787173-23787217	ASE019265	SE	inc	XTS00023698	102185718	gene23695	NAV2	neuron navigator 2	NC_022321.1	-	32.3335	4.75	4.66675	3.16675	2.5835	0.88273	Heart
intron:23643406-23645779	ASE022026	SE	exc	XTS00017694	102179517	gene17691	P2RX5	purinergic receptor P2X%2C ligand gated ion channel%2C 5	NC_022311.1	-	7.83325	0	0.75	0.1665	2.66675	0.88564	Heart
intron:109527249-109527373	ASE001928	A3SS	inc	XTS00004368	102185061	gene4349	KCNH2	potassium channel%2C voltage gated eag related subfamily H%2C member 2	NC_022296.1	-	7.66675	4.83325	0.08325	0.25	0.8335	0.80435	Heart
intron:22889662-22918092|intron:22918239-22918922|exon:22918093-22918238	ASE022765	SE	inc	XTS00003693	102178420	gene3668	LRRC72	leucine rich repeat containing 72	NC_022296.1	+	28.9165	0.1665	0.58325	0	0.16675	0.992076	Heart
intron:5335569-5337232|intron:5337313-5337405|exon:5337233-5337312	ASE020272	SE	inc	XTS00018790	102180629	gene18787	BOD1	biorientation of chromosomes in cell division 1	NC_022312.1	-	2	0	0.50025	0.16675	0.08325	0.906219	Heart
intron:56028921-56029798|intron:56029919-56030751	ASE006993	MXE	exc	XTS00005000	102169839	gene4981	ITGA7	integrin%2C alpha 7%2C	NC_022297.1	+	193.417	14.0832	105.667	4	1.16675	0.838539	Heart
intron:37198471-37199338|intron:37199384-37205278|exon:37199339-37199383	ASE023015	SE	inc	XTS00021200	102183556	gene21197	RBM24	RNA binding motif protein 24	NC_022315.1	.	58.25	0	5.9165	0	0	0.974607	Heart
intron:24942456-24947808|intron:24947981-24953450|exon:24947809-24947980	ASE022669	SE	inc	XTS00022077	102176382	gene22074	IL4R	interleukin 4 receptor%2C	NC_022317.1	+	21.0832	5.58325	2.75	2.6665	4	0.822137	Heart
intron:5995982-6057097	ASE019220	SE	exc	XTS00020438	102184854	gene20435	MLIP	muscular LMNA-interacting protein%2C	NC_022315.1	-	32.0832	0.50025	9.99975	2.8335	0.41675	0.892855	Heart
intron:25670546-25671581|intron:25671636-25672971|exon:25671582-25671635	ASE022776	SE	inc	XTS00008176	102171066	gene8157	SH3GL2	SH3-domain GRB2-like 2	NC_022300.1	-	3.5	0.66675	0.08325	0.08325	0	0.940482	Heart
intron:12509091-12511091	ASE006470	A5SS	exc	XTS00013027	102176901	gene13017	LOC102176901	brain-specific angiogenesis inhibitor 1-like	NC_022306.1	-	62.7503	9.5835	6.33325	0.16675	3.25	0.922974	Heart
intron:6018266-6057097	ASE019212	SE	exc	XTS00020438	102184854	gene20435	MLIP	muscular LMNA-interacting protein%2C	NC_022315.1	-	25.9168	0.25	10.75	1.08325	0.08325	0.882639	Heart
intron:6018266-6057097	ASE019222	SE	exc	XTS00020438	102184854	gene20435	MLIP	muscular LMNA-interacting protein%2C	NC_022315.1	-	25.9168	0.25	10.75	1.08325	0.08325	0.882639	Heart
intron:58339242-58339634|intron:58339656-58340826|exon:58339635-58339655	ASE023350	SE	inc	XTS00007772	102188039	gene7753	DCTN4	dynactin 4 (p62)%2C	NC_022299.1	.	11.9168	3.25	0.1665	0.5835	0.41675	0.907342	Heart
intron:62300862-62302379	ASE019044	SE	exc	XTS00012660	102175493	gene12650	MYH7B	myosin%2C heavy chain 7B%2C cardiac muscle%2C beta	NC_022305.1	+	19.3335	0	9.75	0	0	0.873924	Heart
intron:52481088-52487176	ASE005648	A5SS	exc	XTS00019595	102186636	gene19592	FRMD5	FERM domain containing 5	NC_022313.1	-	15.7498	1.0835	0	0.4165	0.5	0.968253	Heart
intron:80813900-80814378|intron:80814529-80815432|exon:80814379-80814528	ASE021649	SE	inc	XTS00009366	102169184	gene9347	LOC102169184	synaptojanin-2	NC_022301.1	+	15.5832	0	0.5835	0.16675	0	0.987964	Heart
intron:132344762-132345538	ASE010396	RI	exc	XTS00000835	102169803	gene810	CEP63	centrosomal protein 63kDa%2C	NC_022293.1	-	14	0	2.66675	0.08325	0.16675	0.947915	Heart
intron:18352542-18353256	ASE021659	SE	exc	XTS00002534	102180552	gene2509	ANXA9	annexin A9%2C	NC_022295.1	-	4.58325	0.1665	0	0.25	0	0.977281	Heart
intron:18352542-18353256	ASE021660	SE	exc	XTS00002534	102180552	gene2509	ANXA9	annexin A9%2C	NC_022295.1	-	4.58325	0.1665	0	0.25	0	0.977281	Heart
intron:48840816-48840966|intron:48841009-48842694|exon:48840967-48841008	ASE017411	SE	inc	XTS00011886	102182606	gene11876	LMO7	LIM domain 7%2C	NC_022304.1	+	62.0832	0.33325	0.74975	0	0	0.995639	Heart
intron:22889662-22906316|intron:22906391-22942101|exon:22906317-22906390	ASE022764	SE	inc	XTS00003693	102178420	gene3668	LRRC72	leucine rich repeat containing 72	NC_022296.1	+	24.6668	0.83325	0.6665	0.08325	0.6665	0.977201	Heart
intron:16747116-16761939	ASE023314	SE	exc	XTS00008116	102170514	gene8097	PLAA	phospholipase A2-activating protein	NC_022300.1	+	4.99975	0.3335	1.1665	0.83325	1.3335	0.816653	Heart
intron:100891770-100896500	ASE022732	SE	exc	XTS00005629	102179080	gene5610	C5H22orf23	chromosome 5 open reading frame%2C human C22orf23	NC_022297.1	-	1.08325	0.1665	0	0.16675	0.24975	0.865451	Heart
intron:48839151-48840966|intron:48841009-48842694	ASE007006	MXE	exc	XTS00011886	102182606	gene11876	LMO7	LIM domain 7%2C	NC_022304.1	+	67.8333	0.16675	0.1665	0	0	0.998772	Heart
intron:27104718-27107106	ASE004957	A5SS	exc	XTS00013103	102169029	gene13093	TBC1D31	TBC1 domain family%2C member 31	NC_022306.1	-	47.9168	0	0.08325	0	0	0.999566	Heart
intron:102844720-102846379	ASE015895	SE	exc	XTS00003389	102169353	gene3364	MACF1	microtubule-actin crosslinking factor 1%2C	NC_022295.1	-	139.917	10.2498	8.91675	17.7503	7.91675	0.919893	Heart
intron:65914128-65917684|intron:65917772-65920818|exon:65917685-65917771	ASE015815	SE	inc	XTS00003945	102191203	gene3921	TAX1BP1	Tax1 (human T-cell leukemia virus type I) binding protein 1%2C	NC_022296.1	-	42.833	3.75025	7.8335	4.91675	4.5835	0.876941	Heart
intron:56849362-56867989|intron:56868188-56873078|exon:56867990-56868187	ASE019949	SE	inc	XTS00012533	102177903	gene12523	BMP7	bone morphogenetic protein 7	NC_022305.1	+	767.917	20.3332	4.58325	6.4165	0.58325	0.989609	Heart
intron:50800846-50801743	ASE015939	SE	exc	XTS00012427	102172823	gene12417	IDH3B	isocitrate dehydrogenase 3 (NAD+) beta	NC_022305.1	+	873.167	72.5002	421.167	25.8332	10.3335	0.848301	Heart
intron:18352542-18352980|intron:18353139-18353256|exon:18352981-18353138	ASE021660	SE	inc	XTS00002534	102180552	gene2509	ANXA9	annexin A9%2C	NC_022295.1	-	68.5833	8.25	0.8335	23	0.75	0.880315	Heart
intron:32928007-32931776|intron:32931889-32935227|exon:32931777-32931888	ASE021741	SE	inc	XTS00022763	-	gene22760	-	-	NC_022318.1	-	3.33325	0.16675	0	0	0.4165	0.956255	Heart
intron:19118930-19125003	ASE016774	SE	exc	XTS00010727	102183968	gene10713	STRN	striatin%2C calmodulin binding protein%2C	NC_022303.1	-	13.1668	0	3.58325	0	0	0.931964	Heart
intron:96188056-96188666	ASE003762	A5SS	exc	XTS00003245	102175734	gene3220	NSUN4	NOP2/Sun domain family%2C member 4	NC_022295.1	-	29.75	1.3335	18.5	0.91675	1.49975	0.813025	Heart
intron:15196496-15199493	ASE017611	SE	exc	XTS00012106	102173399	gene12096	USP6NL	USP6 N-terminal like	NC_022305.1	-	1.1665	0.08325	0	0	0	0.982158	Heart
intron:30346157-30356030	ASE020977	SE	exc	XTS00017910	102183004	gene17907	MYOCD	myocardin%2C	NC_022311.1	+	14.3332	0.08325	0.3335	0	0.74975	0.979654	Heart
intron:28867888-28871875	ASE019713	SE	exc	XTS00022736	102172408	gene22733	XPNPEP1	X-prolyl aminopeptidase (aminopeptidase P) 1%2C soluble	NC_022318.1	-	3.75	0	1.75025	0	0	0.883317	Heart
intron:70119858-70145081|intron:70145123-70228972|exon:70145082-70145122	ASE023063	SE	inc	XTS00005207	102191587	gene5188	LARGE	like-glycosyltransferase	NC_022297.1	.	1.8335	0.25	0.25	0	0.16675	0.909088	Heart
intron:51317388-51329064	ASE018204	SE	exc	XTS00008320	102188590	gene8301	PRUNE2	prune homolog 2 (Drosophila)%2C	NC_022300.1	.	24.5	0.33325	4.5835	0.33325	6.66675	0.878401	Heart
intron:32931889-32935227	ASE014075	RI	exc	XTS00022763	-	gene22760	-	-	NC_022318.1	-	3.25	0.16675	0	0	0.4165	0.955135	Heart
intron:58404261-58404538|intron:58404671-58405050|exon:58404539-58404670	ASE017492	SE	inc	XTS00017226	100860775	gene17223	TNNI3	troponin I type 3 (cardiac)	NC_022310.1	+	34708.3	54.0835	43.9168	1.33325	3.41675	0.99926	Heart
intron:8508486-8510879|intron:8511002-8530317|exon:8510880-8511001	ASE022791	SE	inc	XTS00023264	102180565	gene23261	RYR2	ryanodine receptor 2 (cardiac)	NC_022320.1	+	159.417	0.9165	0.25	2	2.25	0.991506	Heart
intron:33334348-33338941	ASE018783	SE	exc	XTS00012236	102187412	gene12226	SVIL	supervillin	NC_022305.1	.	17.4168	0	3.4165	0	0	0.95096	Heart
intron:51764385-51764701	ASE003431	A3SS	exc_inc	XTS00016913	102173496	gene16910	DMPK	dystrophia myotonica-protein kinase	NC_022310.1	-	49.25	4.41675	13.1668	1.75	4.75	0.877749	Heart
intron:51764385-51764701	ASE009384	RI	exc_inc	XTS00016913	102173496	gene16910	DMPK	dystrophia myotonica-protein kinase	NC_022310.1	-	49.25	4.41675	13.1668	1.75	4.75	0.877749	Heart
intron:30231560-30235168|intron:30235580-30236891|exon:30235169-30235579	ASE023415	SE	inc	XTS00017909	-	gene17906	-	-	NC_022311.1	-	1.167	0	0	0	0	1	Heart
intron:2907224-2908689|intron:2908753-2912090|exon:2908690-2908752	ASE018260	SE	inc	XTS00010568	102178457	gene10554	CNNM4	cyclin and CBS domain divalent metal cation transport mediator 4	NC_022303.1	+	6.66675	0	3.33325	0	0.16675	0.868752	Heart
exon:62931447-62951737	ASE009270	RI	inc	XTS00000324	102169628	gene299	POPDC2	popeye domain containing 2%2C	NC_022293.1	-	14.0832	0.9165	3.91675	0.08325	0	0.912724	Heart
intron:20918587-20919611	ASE002637	A3SS	exc	XTS00007217	102170967	gene7198	ADAMTS19	ADAM metallopeptidase with thrombospondin type 1 motif%2C 19%2C	NC_022299.1	.	12.5	0.08325	0.25	0.08325	0.08325	0.990005	Heart
intron:106941466-106942082	ASE004554	A5SS	exc	XTS00001695	102182736	gene1670	SLC4A3	solute carrier family 4 (anion exchanger)%2C member 3%2C	NC_022294.1	+	91.1665	9.66675	2.33325	1.33325	2.5	0.956582	Heart
intron:56417985-56443959|intron:56444040-56474611|exon:56443960-56444039	ASE020960	SE	inc	XTS00010155	102177243	gene10141	ATP8B4	ATPase%2C class I%2C type 8B%2C member 4	NC_022302.1	+	1.9165	0	0.33325	0	1.08325	0.815223	Heart
intron:62951738-62957304	ASE006265	A5SS	inc	XTS00000324	102169628	gene299	POPDC2	popeye domain containing 2%2C	NC_022293.1	-	213.583	0	26.4165	0	1.25025	0.967616	Heart
intron:106865693-106866168	ASE011205	RI	exc	XTS00001691	102182081	gene1666	OBSL1	obscurin-like 1	NC_022294.1	-	234.75	1.6665	81.8335	0.41675	0.58325	0.910011	Heart
intron:27574962-27575531|intron:27575676-27577896	ASE006992	MXE	exc	XTS00013732	102183436	gene13723	PHLDB1	pleckstrin homology-like domain%2C family B%2C member 1	NC_022307.1	+	50.25	1	0.66675	0	0.25	0.990464	Heart
exon:32556031-32556773	ASE013377	RI	inc	XTS00013790	102182811	gene13781	SCN3B	sodium channel%2C voltage gated%2C type III beta subunit%2C	NC_022307.1	-	23.6665	0.75	3.58325	0.41675	2.33325	0.925176	Heart
intron:61369640-61370035|intron:61370187-61371533|exon:61370036-61370186	ASE021879	SE	inc	XTS00015259	102168754	gene15250	RGS8	regulator of G-protein signaling 8%2C	NC_022308.1	-	1.5	0.25	0.08325	0	0.25	0.902792	Heart
intron:97455401-97461311	ASE003099	A3SS	exc	XTS00005569	102181847	gene5550	PRMT8	protein arginine methyltransferase 8%2C	NC_022297.1	-	8.33325	0	0	0	0	1	Heart
intron:23585533-23667166|intron:23667283-23827989|exon:23667167-23667282	ASE021848	SE	inc	XTS00020021	102190741	gene20018	CNTN4	contactin 4	NC_022314.1	-	1.75	0	0	0	0	1	Heart
intron:47564427-47569109|intron:47569237-47582792|exon:47569110-47569236	ASE017164	SE	inc	XTS00013244	102181057	gene13234	STAU2	staufen double-stranded RNA binding protein 2%2C	NC_022306.1	-	73.25	4.25	41.8332	3	2.16675	0.825085	Heart
intron:73116351-73123661|intron:73124559-73128308|exon:73123662-73124558	ASE019890	SE	inc	XTS00015355	-	gene15346	-	-	NC_022308.1	-	2.33325	0.5835	0.5	0	0.25	0.85712	Heart
intron:8579243-8594204	ASE022792	SE	exc	XTS00023264	102180565	gene23261	RYR2	ryanodine receptor 2 (cardiac)	NC_022320.1	+	59.25	0.83325	0.1665	0.75	0.83325	0.989101	Heart
intron:96769024-96770162	ASE006170	A5SS	inc	XTS00008754	102172718	gene8735	EPB41L4B	erythrocyte membrane protein band 4.1 like 4B	NC_022300.1	-	3.33325	0.41675	0	0.16675	0.08325	0.949992	Heart
intron:73808642-73822861	ASE016288	SE	exc	XTS00008562	102169476	gene8543	UBAP1	ubiquitin associated protein 1	NC_022300.1	+	8.58325	1.49975	0.41675	1.333	1	0.876227	Heart
intron:69171744-69177571	ASE020928	SE	exc	XTS00000392	102172197	gene367	TFRC	transferrin receptor%2C	NC_022293.1	-	1.16675	0.16675	0.16675	0	0	0.928541	Heart
intron:42193864-42225483	ASE006124	A5SS	exc	XTS00002850	102180096	gene2825	LOC102180096	lipid phosphate phosphatase-related protein type 5%2C	NC_022295.1	+	6.6665	2.1665	0.33325	0	0	0.906257	Heart
intron:38251619-38254114|intron:38254184-38256052|exon:38254115-38254183	ASE019180	SE	inc	XTS00003771	102185240	gene3746	GNAT3	guanine nucleotide binding protein%2C alpha transducing 3	NC_022296.1	.	1.58325	0	0	0.16675	0	0.97367	Heart
intron:12380093-12384441|intron:12384592-12385327|exon:12384442-12384591	ASE019010	SE	inc	XTS00017465	102176456	gene17462	MRM1	mitochondrial rRNA methyltransferase 1	NC_022311.1	+	7.08325	0.25	0.08325	0	0	0.988238	Heart
intron:54267195-54277345	ASE001246	A3SS	exc	XTS00013282	-	gene13273	-	-	NC_022306.1	-	1.25	0.1665	0.08325	0	0.33325	0.8834	Heart
intron:15343252-15343419	ASE014635	RI	exc	XTS00022584	102187289	gene22581	SORBS1	sorbin and SH3 domain containing 1%2C	NC_022318.1	-	6.83325	0	1.16675	0.33325	2.0835	0.868895	Heart
intron:24413362-24465793	ASE004477	A5SS	inc	XTS00011755	-	gene11745	-	-	NC_022304.1	+	7.16675	0.41675	1.99975	0.5	0.75	0.8721	Heart
intron:29509363-29557601|intron:29557698-29609892|exon:29557602-29557697	ASE021465	SE	inc	XTS00009057	102190603	gene9038	SOBP	sine oculis binding protein homolog%2C	NC_022301.1	-	75.3333	4.83325	21.8335	1.16675	4.5835	0.892421	Heart
intron:30357778-30359856	ASE001988	A3SS	exc	XTS00017910	102183004	gene17907	MYOCD	myocardin%2C	NC_022311.1	+	2.08325	0.1665	0.08325	0	0.33325	0.930037	Heart
intron:29512830-29566437|intron:29566536-29679671|exon:29566438-29566535	ASE019753	SE	inc	XTS00007260	102171144	gene7241	PRR16	proline rich 16%2C	NC_022299.1	-	19.0832	0.5	0.16675	4.66675	1.5835	0.909384	Heart
intron:35334161-35335151	ASE017924	SE	exc	XTS00018025	102187431	gene18022	EPN3	epsin 3	NC_022311.1	-	24.25	0.16675	0	0	0.58325	0.992268	Heart
intron:52481088-52483544	ASE005648	A5SS	inc	XTS00019595	102186636	gene19592	FRMD5	FERM domain containing 5	NC_022313.1	-	118.833	0	0	0.1665	0	0.99965	Heart
exon:40009737-40010109	ASE014962	RI	inc	XTS00024035	102187746	gene24032	RCOR2	REST corepressor 2	NC_022321.1	-	10.7502	3.417	2.49975	0.6665	1.91675	0.80233	Heart
intron:100129647-100133030	ASE020437	SE	exc	XTS00011487	102176334	gene11477	RAPGEF1	Rap guanine nucleotide exchange factor (GEF) 1	NC_022303.1	-	31.25	0.58325	7.66675	0	0.25	0.932	Heart
intron:89292298-89293420	ASE013501	RI	exc	XTS00008702	102176237	gene8683	TMEM246	transmembrane protein 246%2C	NC_022300.1	-	4.33325	0.58325	0.41675	0.8335	0.1665	0.884613	Heart
intron:6090158-6126559	ASE017379	SE	exc	XTS00015440	102171451	gene15431	FAM160A1	family with sequence similarity 160%2C member A1	NC_022309.1	-	7.91675	0.16675	5.33325	0.16675	0	0.821052	Heart
intron:10580630-10582054|intron:10582088-10589656|exon:10582055-10582087	ASE017967	SE	inc	XTS00005847	102175934	gene5828	CAMK2D	calcium/calmodulin-dependent protein kinase II delta%2C	NC_022298.1	+	94.3333	0	0.41675	0	0	0.998896	Heart
intron:98840372-98842823	ASE006019	A5SS	inc	XTS00005591	102172797	gene5572	WNK1	WNK lysine deficient protein kinase 1	NC_022297.1	+	7.5	0.08325	2.6665	0.16675	0	0.902783	Heart
exon:33759604-33767376	ASE009276	RI	inc	XTS00021180	-	gene21177	-	-	NC_022315.1	-	5.16675	0.3335	0.08325	0	0.4165	0.959682	Heart
intron:62300862-62302118|intron:62302226-62302379|exon:62302119-62302225	ASE019044	SE	inc	XTS00012660	102175493	gene12650	MYH7B	myosin%2C heavy chain 7B%2C cardiac muscle%2C beta	NC_022305.1	+	322.25	0	62.25	0	0.41675	0.951383	Heart
intron:27107137-27107244	ASE012731	RI	exc	XTS00013103	102169029	gene13093	TBC1D31	TBC1 domain family%2C member 31	NC_022306.1	-	13.1668	0	0.08325	0	0	0.998419	Heart
intron:18713562-18713772	ASE000469	A3SS	inc	XTS00002547	102186074	gene2522	ADAMTSL4	ADAMTS-like 4	NC_022295.1	-	31.75	0.75	7.41675	1.5835	9.75	0.846455	Heart
intron:44684747-44685855|intron:44685989-44686847|exon:44685856-44685988	ASE019963	SE	inc	XTS00015048	102181702	gene15039	RNF207	ring finger protein 207	NC_022308.1	-	136.917	4.74975	3.5	0	0	0.984937	Heart
intron:50190839-50190940|intron:50190983-50191118|exon:50190941-50190982	ASE015817	SE	inc	XTS00018525	100860883	gene18522	ACTG1	actin gamma 1	NC_022311.1	+	123	0.33325	84.5	0.08325	2.66675	0.821986	Heart
intron:22906391-22918922|intron:22918993-22953016|exon:22918923-22918992	ASE022761	SE	inc	XTS00003693	102178420	gene3668	LRRC72	leucine rich repeat containing 72	NC_022296.1	+	14.0002	0.33325	0.24975	0.08325	0	0.988103	Heart
exon:69377233-69377573	ASE007132	RI	inc	XTS00015963	102170811	gene15954	SMTN	smoothelin	NC_022309.1	+	127.417	5.5835	9.16675	1.75	3.5835	0.960594	Heart
intron:44683379-44683636	ASE011962	RI	exc	XTS00015048	102181702	gene15039	RNF207	ring finger protein 207	NC_022308.1	-	39.25	0.6665	1.00025	0	0	0.989384	Heart
intron:27104718-27106853|intron:27107137-27107244|exon:27106854-27107136	ASE016051	SE	inc	XTS00013103	102169029	gene13093	TBC1D31	TBC1 domain family%2C member 31	NC_022306.1	-	53.5832	3.4165	2.00025	2.41675	5.75	0.936624	Heart
exon:4114528-4115917	ASE009283	RI	inc	XTS00010584	102177805	gene10570	KIAA1211L	KIAA1211-like ortholog%2C	NC_022303.1	-	47.9165	14.25	0.83325	10.4168	5.5	0.83826	Heart
intron:22519345-22611046	ASE020528	SE	exc	XTS00010761	102181964	gene10747	SLC8A1	solute carrier family 8 (sodium/calcium exchanger)%2C member 1%2C	NC_022303.1	-	70.1667	0.4165	0.1665	0.1665	0.9165	0.994064	Heart
intron:14649228-14653591|intron:14656552-14663998|exon:14653592-14656551	ASE015985	SE	inc	XTS00022992	102181361	gene22989	SORBS2	sorbin and SH3 domain containing 2%2C	NC_022319.1	-	472.167	34.5835	12.3332	45.2503	28.25	0.936242	Heart
intron:14533509-14543652|intron:14543724-14554322|exon:14543653-14543723	ASE022588	SE	inc	XTS00016236	102181980	gene16233	MYLK3	myosin light chain kinase 3	NC_022310.1	.	485.916	1.58325	80.25	3.25	1.9165	0.955239	Heart
intron:25156444-25156863|intron:25156882-25157136|exon:25156864-25156881	ASE018345	SE	inc	XTS00009892	102191052	gene9878	RYR3	ryanodine receptor 3	NC_022302.1	-	18.8335	0	1.83325	0	0.5	0.969028	Heart
intron:62305004-62307247	ASE010912	RI	exc	XTS00012660	102175493	gene12650	MYH7B	myosin%2C heavy chain 7B%2C cardiac muscle%2C beta	NC_022305.1	+	5.1665	0	1.8335	0	0	0.911279	Heart
intron:19394622-19396472	ASE021661	SE	exc	XTS00010732	102172905	gene10718	LOC102172905	protein CEBPZOS-like%2C	NC_022303.1	+	5.1665	0.91675	0.91675	0.66675	0.25	0.866919	Heart
intron:19394622-19396472	ASE021662	SE	exc	XTS00010732	102172905	gene10718	LOC102172905	protein CEBPZOS-like%2C	NC_022303.1	+	5.1665	0.91675	0.91675	0.66675	0.25	0.866919	Heart
intron:2679083-2686392	ASE017529	SE	exc	XTS00003583	106502007	gene3558	LOC106502007	protein cordon-bleu-like	NC_022296.1	+	236.917	84.5	4.25	15.5835	2.6665	0.887091	Heart
intron:32701482-32705956	ASE022025	SE	exc	XTS00004774	102191403	gene4755	SLC38A1	solute carrier family 38%2C member 1%2C	NC_022297.1	+	48.9168	3.91675	3.3335	2.083	23.9165	0.83007	Heart
intron:43019440-43020956|intron:43021055-43022007|exon:43020957-43021054	ASE018535	SE	inc	XTS00020092	102187630	gene20089	FLNB	filamin B%2C beta%2C	NC_022314.1	.	65.4167	0.33325	2.99975	0.5	0.83325	0.982167	Heart
intron:38290823-38291190|intron:38291214-38292820|exon:38291191-38291213	ASE019085	SE	inc	XTS00018115	102173502	gene18112	ARHGAP23	Rho GTPase activating protein 23	NC_022311.1	+	6.3335	0	1.5	0	0.08325	0.937505	Heart
intron:81973298-81974561	ASE015234	RI	exc	XTS00025054	102174199	gene25051	SYN1	synapsin I	NC_022322.1	-	70.5835	0.25	0.33325	0	2.66675	0.988489	Heart
intron:57973384-57983674	ASE017727	SE	exc	XTS00021629	102173802	gene21626	ZNF532	zinc finger protein 532	NC_022316.1	+	7.24975	0.16675	2.83325	0.08325	0.08325	0.890807	Heart
intron:56955562-56958047|intron:56958148-56963030	ASE006856	MXE	inc	XTS00015217	102183896	gene15208	SEC16B	SEC16 homolog B%2C endoplasmic reticulum export factor%2C	NC_022308.1	-	10.9998	1.25	0.1665	2.25	0	0.916669	Heart
intron:96790505-96796687	ASE003263	A3SS	inc	XTS00008754	102172718	gene8735	EPB41L4B	erythrocyte membrane protein band 4.1 like 4B	NC_022300.1	-	23.9997	2	0.4165	0.5	0.5	0.964411	Heart
exon:20475380-20476876	ASE010089	RI	inc	XTS00021380	102183840	gene21377	FHOD3	formin homology 2 domain containing 3	NC_022316.1	.	3	0	0.6665	0	0	0.944458	Heart
intron:75913656-75914475|intron:75914587-75918253|exon:75914476-75914586	ASE020203	SE	inc	XTS00005272	102183853	gene5253	DENND5B	DENN/MADD domain containing 5B	NC_022297.1	+	22.3332	0	0	0	0	1	Heart
intron:106940364-106940753	ASE011711	RI	exc	XTS00001695	102182736	gene1670	SLC4A3	solute carrier family 4 (anion exchanger)%2C member 3%2C	NC_022294.1	+	49.6665	3.9165	1	0.83325	1.5	0.963508	Heart
intron:106940364-106940753	ASE001252	A3SS	exc	XTS00001695	102182736	gene1670	SLC4A3	solute carrier family 4 (anion exchanger)%2C member 3%2C	NC_022294.1	+	49.6665	3.9165	1	0.83325	1.5	0.963508	Heart
intron:106940364-106940753	ASE001251	A3SS	exc	XTS00001695	102182736	gene1670	SLC4A3	solute carrier family 4 (anion exchanger)%2C member 3%2C	NC_022294.1	+	49.6665	3.9165	1	0.83325	1.5	0.963508	Heart
exon:69375825-69377136	ASE007131	RI	inc	XTS00015963	102170811	gene15954	SMTN	smoothelin	NC_022309.1	+	77.0833	9.58325	9.75	3.41675	7.8335	0.90081	Heart
intron:20190831-20197586	ASE020742	SE	exc	XTS00005907	102174374	gene5888	SLC9B2	solute carrier family 9%2C subfamily B (NHA2%2C cation proton antiporter 2)%2C member 2%2C	NC_022298.1	+	1	0.08325	0.08325	0.33325	0.25	0.812562	Heart
intron:55318394-55323009	ASE018693	SE	exc	XTS00000271	102178395	gene246	PHLDB2	pleckstrin homology-like domain%2C family B%2C member 2%2C	NC_022293.1	+	30.5	0	0.33325	0	0	0.997268	Heart
intron:10891688-10907936|intron:10907997-10930823|exon:10907937-10907996	ASE021775	SE	inc	XTS00003642	102183933	gene3617	DYNC1I1	dynein%2C cytoplasmic 1%2C intermediate chain 1	NC_022296.1	+	4.91675	0.3335	0	0.25	0	0.970331	Heart
intron:86513895-86530932	ASE001438	A3SS	inc	XTS00000570	102169423	gene545	KCNMB2	potassium channel subfamily M regulatory beta subunit 2	NC_022293.1	.	3.8335	0	0.33325	0	0.16675	0.967393	Heart
intron:102810340-102816934|intron:102817004-102817766|exon:102816935-102817003	ASE015854	SE	inc	XTS00003389	102169353	gene3364	MACF1	microtubule-actin crosslinking factor 1%2C	NC_022295.1	-	239.75	1	37.6668	0.25	0.5	0.958898	Heart
intron:89290328-89292261	ASE013499	RI	exc	XTS00008702	102176237	gene8683	TMEM246	transmembrane protein 246%2C	NC_022300.1	-	2.417	0.5	0	0.41675	0.16675	0.887929	Heart
intron:22251215-22254293|intron:22254401-22517512	ASE006901	MXE	inc	XTS00010761	102181964	gene10747	SLC8A1	solute carrier family 8 (sodium/calcium exchanger)%2C member 1%2C	NC_022303.1	-	598.583	4.25	0.08325	0.33325	1.91675	0.99725	Heart
intron:23787218-23788574|intron:23788644-23789296|exon:23788575-23788643	ASE019268	SE	inc	XTS00023698	102185718	gene23695	NAV2	neuron navigator 2	NC_022321.1	-	13.3332	0.1665	1	0.4165	0.6665	0.957822	Heart
intron:10720753-10720998|intron:10721260-10722174|exon:10720999-10721259	ASE023194	SE	inc	XTS00008920	102177439	gene8901	SNAP91	synaptosomal-associated protein%2C 91kDa	NC_022301.1	-	2.16675	0.25	1.1665	0.08325	0	0.826959	Heart
intron:18617512-18623466	ASE003857	A5SS	inc	XTS00019256	102189162	gene19253	ABHD2	abhydrolase domain containing 2	NC_022313.1	+	52.5835	6.5	19.75	6.66675	7.08325	0.809826	Heart
intron:52208776-52210960	ASE020642	SE	exc	XTS00010116	102189961	gene10102	UNC13C	unc-13 homolog C (C. elegans)%2C	NC_022302.1	-	1.66675	0.5835	0.08325	0	0.08325	0.887506	Heart
intron:18352542-18352970|intron:18353139-18353256|exon:18352971-18353138	ASE021659	SE	inc	XTS00002534	102180552	gene2509	ANXA9	annexin A9%2C	NC_022295.1	-	40.0832	3.91675	0.5	13	0.4165	0.888774	Heart
exon:20891821-20893650	ASE010059	RI	inc	XTS00012149	102188780	gene12139	NEBL	nebulette	NC_022305.1	-	87.5833	2.16675	0.58325	5.33325	22.8332	0.911751	Heart
intron:57905302-57954720	ASE018758	SE	exc	XTS00014273	102182813	gene14264	MPPED2	metallophosphoesterase domain containing 2%2C	NC_022307.1	.	39.8335	20.1668	3.91675	1.91675	2.41675	0.821651	Heart
intron:68489787-68500495	ASE022752	SE	exc	XTS00003976	102174273	gene3952	OSBPL3	oxysterol binding protein-like 3%2C	NC_022296.1	+	17.0835	3.33325	0.08325	0.5	0.9165	0.929274	Heart
intron:111331931-111336458	ASE010799	RI	exc_inc	XTS00001716	102184293	gene1691	AP1S3	adaptor-related protein complex 1%2C sigma 3 subunit	NC_022294.1	.	1	0	0.08325	0	0	0.979187	Heart
intron:111331931-111336458	ASE000824	A3SS	exc_inc	XTS00001716	102184293	gene1691	AP1S3	adaptor-related protein complex 1%2C sigma 3 subunit	NC_022294.1	.	1.91675	0.1665	0.08325	0.08325	0.25	0.92396	Heart
intron:17436287-17437492|intron:17437631-17438220|exon:17437493-17437630	ASE018576	SE	inc	XTS00001142	102173234	gene1117	TTN	titin	NC_022294.1	+	562.75	0	15.1668	0	0.16675	0.993188	Heart
intron:68653716-68656466	ASE001505	A3SS	exc	XTS00003977	102174719	gene3953	DFNA5	deafness%2C autosomal dominant 5	NC_022296.1	+	105.333	39.75	3.5835	5.8335	5.08325	0.871241	Heart
intron:19134343-19147425|intron:19147468-19156029|exon:19147426-19147467	ASE022076	SE	inc	XTS00008964	102169290	gene8945	FAM184A	family with sequence similarity 184%2C member A%2C	NC_022301.1	+	3.41675	0	1.9165	0	0	0.859772	Heart
intron:49809788-49887570|intron:49887724-49898022|exon:49887571-49887723	ASE023279	SE	inc	XTS00007692	102188850	gene7673	FGF1	fibroblast growth factor 1 (acidic)%2C	NC_022299.1	-	51.0832	14.5	6.16675	0.5	2.9165	0.882137	Heart
intron:208627-209422	ASE003307	A3SS	inc	XTS00025484	102187934	gene25482	GPR143	G protein-coupled receptor 143	NW_005101056.1	+	13.5832	6.08325	0.83325	0.25	0.41675	0.86043	Heart
intron:20825359-20827002	ASE022702	SE	exc	XTS00013662	102176806	gene13653	PTS	6-pyruvoyltetrahydropterin synthase	NC_022307.1	+	3.75	0.1665	0.83325	0.33325	0.25	0.894467	Heart
intron:39035313-39035788|intron:39035855-39038292|exon:39035789-39035854	ASE015832	SE	inc	XTS00021494	102172400	gene21491	EPB41L3	erythrocyte membrane protein band 4.1-like 3	NC_022316.1	.	207.833	3	1.3335	1.08325	7.3335	0.984663	Heart
intron:54266692-54268048	ASE019060	SE	exc	XTS00017032	102191366	gene17029	TEAD2	TEA domain family member 2	NC_022310.1	-	9.08325	0.08325	2.333	0.16675	0.08325	0.926616	Heart
intron:28270267-28272225	ASE000047	A3SS	exc	XTS00005950	102189198	gene5931	PDLIM5	PDZ and LIM domain 5%2C	NC_022298.1	-	1293.08	11.1668	61.5835	19.0835	10.75	0.980167	Heart
intron:55318394-55323009|intron:55323196-55325323|exon:55323010-55323195	ASE018692	SE	inc	XTS00000271	102178395	gene246	PHLDB2	pleckstrin homology-like domain%2C family B%2C member 2%2C	NC_022293.1	+	98.9167	0	5.667	0.08325	0	0.985467	Heart
intron:41183409-41185313	ASE005054	A5SS	exc_inc	XTS00018245	102181626	gene18242	KLHL11	kelch-like family member 11	NC_022311.1	-	2	0.08325	0.74975	0	0	0.895875	Heart
intron:41183409-41185313	ASE005055	A5SS	exc_inc	XTS00018245	102181626	gene18242	KLHL11	kelch-like family member 11	NC_022311.1	-	2	0.08325	0.74975	0	0	0.895875	Heart
intron:41183409-41185313	ASE001865	A3SS	exc_inc	XTS00018245	102181626	gene18242	KLHL11	kelch-like family member 11	NC_022311.1	-	2	0.08325	0.74975	0	0	0.895875	Heart
intron:41183409-41185313	ASE012974	RI	exc_inc	XTS00018245	102181626	gene18242	KLHL11	kelch-like family member 11	NC_022311.1	-	2	0.08325	0.74975	0	0	0.895875	Heart
exon:80638379-80648546	ASE015716	RI	inc	XTS00025031	102185640	gene25028	EDA2R	ectodysplasin A2 receptor	NC_022322.1	+	48	0	31.25	0	0.25	0.835938	Heart
exon:80638379-80648546	ASE015715	RI	inc	XTS00025031	102185640	gene25028	EDA2R	ectodysplasin A2 receptor	NC_022322.1	+	65.9165	0	37.0003	0	0.16675	0.859038	Heart
intron:8267821-8268957	ASE010883	RI	exc	XTS00020495	100860994	gene20492	PACSIN1	protein kinase C and casein kinase substrate in neurons 1	NC_022315.1	+	94.9998	20.5	0.33325	0.58325	8.5	0.921272	Heart
intron:32879758-32925397	ASE021744	SE	exc	XTS00022763	-	gene22760	-	-	NC_022318.1	-	15.3335	0.5	0	0.3335	2.4165	0.947011	Heart
intron:73116351-73128308	ASE019890	SE	exc	XTS00015355	-	gene15346	-	-	NC_022308.1	-	1	0	0	0	0	1	Heart
intron:73116351-73128308	ASE019892	SE	exc	XTS00015355	-	gene15346	-	-	NC_022308.1	-	1	0	0	0	0	1	Heart
intron:28263164-28270174|intron:28270267-28272225	ASE006820	MXE	inc	XTS00005950	102189198	gene5931	PDLIM5	PDZ and LIM domain 5%2C	NC_022298.1	-	1300.75	11.1668	62.9168	19.0835	10.75	0.980027	Heart
intron:38982440-39053890	ASE022924	SE	exc	XTS00022812	102169156	gene22809	PPAPDC1A	phosphatidic acid phosphatase type 2 domain containing 1A	NC_022318.1	+	4.75	0.25	0	0.16675	0	0.978066	Heart
intron:40691443-40697317|intron:40697442-40703117|exon:40697318-40697441	ASE018109	SE	inc	XTS00008253	-	gene8234	-	-	NC_022300.1	+	11.3332	2.6665	2.08325	0.4165	1.3335	0.856622	Heart
intron:38620975-38637731	ASE020056	SE	exc	XTS00020071	102168950	gene20068	CADPS	Ca++-dependent secretion activator	NC_022314.1	+	10.3335	0.4165	0	0.1665	0	0.985895	Heart
intron:85409628-85410150	ASE014617	RI	exc	XTS00004079	102188190	gene4058	ASB15	ankyrin repeat and SOCS box containing 15	NC_022296.1	+	128.417	0.08325	49.3332	0	0.4165	0.902986	Heart
intron:77324492-77325808	ASE009651	RI	exc	XTS00007883	102171870	gene7864	CKMT2	creatine kinase%2C mitochondrial 2 (sarcomeric)	NC_022299.1	+	1922.5	5.33325	954.417	8.5835	5.08325	0.873418	Heart
intron:33341717-33347031	ASE015969	SE	exc	XTS00022770	102183390	gene22767	ABLIM1	actin binding LIM protein 1%2C	NC_022318.1	-	172.917	9.58325	10.5835	3	9.66675	0.95253	Heart
intron:33341717-33347031	ASE015901	SE	exc	XTS00022770	102183390	gene22767	ABLIM1	actin binding LIM protein 1%2C	NC_022318.1	-	172.917	9.58325	10.5835	3	9.66675	0.95253	Heart
intron:64705673-64711178	ASE022872	SE	exc	XTS00015886	102184461	gene15877	LOC102184461	small G protein signaling modulator 1	NC_022309.1	+	12.3332	3.25	1.66675	1.75	1.5835	0.832764	Heart
intron:64705673-64711178	ASE005966	A5SS	exc	XTS00015886	102184461	gene15877	LOC102184461	small G protein signaling modulator 1	NC_022309.1	+	12.3332	3.25	1.66675	1.75	1.5835	0.832764	Heart
intron:66766209-66771952	ASE004022	A5SS	inc	XTS00011074	102187324	gene11064	AAK1	AP2 associated kinase 1	NC_022303.1	-	3	0.4165	0.91675	0.08325	0.33325	0.854187	Heart
intron:25164317-25166137|intron:25166235-25169511|exon:25166138-25166234	ASE018349	SE	inc	XTS00009892	102191052	gene9878	RYR3	ryanodine receptor 3	NC_022302.1	-	15.4165	0.6665	1.66675	0	2.91675	0.914864	Heart
intron:32547229-32556030	ASE020817	SE	exc	XTS00013790	102182811	gene13781	SCN3B	sodium channel%2C voltage gated%2C type III beta subunit%2C	NC_022307.1	-	29.4165	0.08325	3.33325	0.3335	1.4165	0.956092	Heart
intron:87354234-87355663	ASE014872	RI	exc	XTS00011274	102189217	gene11264	KIDINS220	kinase D-interacting substrate%2C 220kDa%2C	NC_022303.1	+	2	0	0	0.16675	0.1665	0.958344	Heart
intron:28194588-28195338	ASE005985	A5SS	inc	XTS00023858	102188923	gene23855	CDON	cell adhesion associated%2C oncogene regulated%2C	NC_022321.1	-	53.3335	19.0835	8.6665	5.75	3.4165	0.826954	Heart
intron:5335569-5337232	ASE012350	RI	exc	XTS00018790	102180629	gene18787	BOD1	biorientation of chromosomes in cell division 1	NC_022312.1	-	1.1665	0	0.50025	0	0	0.892788	Heart
exon:33862229-33865923	ASE011262	RI	inc	XTS00011845	-	gene11835	-	-	NC_022304.1	+	4.3335	0.58325	0	0.08325	0.1665	0.951944	Heart
exon:33862229-33865923	ASE011263	RI	inc	XTS00011845	-	gene11835	-	-	NC_022304.1	+	5.41675	0.08325	0	0.08325	0.08325	0.988473	Heart
intron:16501323-16501409|intron:16501459-16501940|exon:16501410-16501458	ASE022434	SE	inc	XTS00007128	102176599	gene7109	NMRK2	nicotinamide riboside kinase 2	NC_022299.1	-	1192	0	378.166	0	4.16675	0.919813	Heart
intron:30363031-30377809	ASE017824	SE	exc	XTS00013121	-	gene13111	-	-	NC_022306.1	+	19.0835	3.25	4.58325	2.6665	3.5835	0.815505	Heart
intron:74629217-74635558	ASE006319	A5SS	exc	XTS00004018	102176762	gene3994	CAMK2B	calcium/calmodulin-dependent protein kinase II beta	NC_022296.1	.	16.25	0	4.50025	0.16675	0	0.9282	Heart
intron:74629217-74635558	ASE017576	SE	exc	XTS00004018	102176762	gene3994	CAMK2B	calcium/calmodulin-dependent protein kinase II beta	NC_022296.1	.	16.25	0	4.50025	0.16675	0	0.9282	Heart
intron:106942309-106942492	ASE011710	RI	exc	XTS00001695	102182736	gene1670	SLC4A3	solute carrier family 4 (anion exchanger)%2C member 3%2C	NC_022294.1	+	69.5	6.8335	1.33325	1.3335	1.1665	0.96163	Heart
intron:31708333-31709254	ASE012277	RI	exc	XTS00012227	102182803	gene12217	CACNB2	calcium channel%2C voltage-dependent%2C beta 2 subunit%2C	NC_022305.1	+	45.1665	5.58325	2.5835	1.08325	4.83325	0.922048	Heart
intron:15422857-15476764	ASE022363	SE	exc	XTS00022584	102187289	gene22581	SORBS1	sorbin and SH3 domain containing 1%2C	NC_022318.1	-	2.41675	0.33325	0.25	0.16675	1.08325	0.81036	Heart
intron:52487284-52488163	ASE014385	RI	exc	XTS00019595	102186636	gene19592	FRMD5	FERM domain containing 5	NC_022313.1	-	11.1668	0.58325	0	0.33325	0.5	0.968288	Heart
intron:64064316-64076244	ASE020332	SE	exc	XTS00019757	102171281	gene19754	CINP	cyclin-dependent kinase 2 interacting protein	NC_022313.1	-	7.75	2.8335	0.4165	0.6665	0.58325	0.854847	Heart
intron:10708688-10718609|intron:10718694-10719925|exon:10718610-10718693	ASE023193	SE	inc	XTS00008920	102177439	gene8901	SNAP91	synaptosomal-associated protein%2C 91kDa	NC_022301.1	-	1.25	0.08325	0.33325	0.33325	0	0.85005	Heart
exon:20475380-20480592	ASE010088	RI	inc	XTS00021380	102183840	gene21377	FHOD3	formin homology 2 domain containing 3	NC_022316.1	.	21.9168	0.25	3.0835	0	0	0.961975	Heart
intron:10860506-10862928	ASE022868	SE	exc	XTS00005848	102169655	gene5829	ANK2	ankyrin 2%2C neuronal	NC_022298.1	-	12.0832	0	0.16675	0	0	0.99655	Heart
intron:41006954-41007184|intron:41007212-41011972|exon:41007185-41007211	ASE016066	SE	inc	XTS00021502	102173248	gene21499	PTPRM	protein tyrosine phosphatase%2C receptor type%2C M%2C	NC_022316.1	+	20.8332	0.50025	9.0835	0.6665	0.5	0.870996	Heart
intron:43095472-43130748	ASE023370	SE	exc	XTS00020093	-	gene20090	-	-	NC_022314.1	+	3.1665	0	0.08325	0.16675	0.16675	0.967097	Heart
intron:38662741-38673949	ASE020055	SE	exc	XTS00020071	102168950	gene20068	CADPS	Ca++-dependent secretion activator	NC_022314.1	+	12.5832	0.5	0	0.25	0	0.985099	Heart
intron:80785935-80786277	ASE006692	A5SS	inc	XTS00009365	106502498	gene9346	LOC106502498	synaptojanin-2-like	NC_022301.1	+	14.1668	3.91675	2.3335	3.4165	0.58325	0.819119	Heart
intron:14655714-14656392	ASE007419	RI	exc	XTS00022992	102181361	gene22989	SORBS2	sorbin and SH3 domain containing 2%2C	NC_022319.1	-	144.75	1.74975	1.4165	4.66675	1.16675	0.984456	Heart
intron:71985037-72013652|intron:72013692-72019595|exon:72013653-72013691	ASE023066	SE	inc	XTS00024919	102188837	gene24916	ITGB1BP2	integrin beta 1 binding protein (melusin) 2%2C	NC_022322.1	-	5.41675	0.25	1.25	0.1665	0.4165	0.903863	Heart
intron:13671815-13672877|intron:13672905-13673349|exon:13672878-13672904	ASE016461	SE	inc	XTS00023294	102189650	gene23291	ANK3	ankyrin 3%2C node of Ranvier (ankyrin G)%2C	NC_022320.1	-	61.4168	0.49975	14.4168	0.33325	0.08325	0.937586	Heart
intron:73641495-73642042	ASE012215	RI	exc	XTS00003038	102174896	gene3013	WLS	wntless Wnt ligand secretion mediator	NC_022295.1	+	17.25	0.33325	0.8335	0.25	2.66675	0.940819	Heart
intron:42992160-42992889|intron:42992983-42993977|exon:42992890-42992982	ASE018534	SE	inc	XTS00020092	102187630	gene20089	FLNB	filamin B%2C beta%2C	NC_022314.1	.	12.25	0.1665	1.41675	0	0.16675	0.964286	Heart
intron:73478380-73479297	ASE012261	RI	exc	XTS00014388	102186137	gene14379	MYBPC3	myosin binding protein C%2C cardiac	NC_022307.1	-	2439.08	0.1665	0.16675	2.91675	0.1665	0.99965	Heart
intron:7791628-7792205	ASE013856	RI	exc	XTS00003619	102179729	gene3594	FAM133B	family with sequence similarity 133%2C member B	NC_022296.1	-	1.83325	0	0	0	0.08325	0.988647	Heart
intron:7791628-7792205	ASE002315	A3SS	exc	XTS00003619	102179729	gene3594	FAM133B	family with sequence similarity 133%2C member B	NC_022296.1	-	1.83325	0	0	0	0.08325	0.988647	Heart
intron:30231563-30235168|intron:30236115-30236891|exon:30235169-30236114	ASE023416	SE	inc	XTS00017909	-	gene17906	-	-	NC_022311.1	-	1.1665	0.25	0	0.66675	0	0.803526	Heart
intron:34718261-34724707	ASE016113	SE	exc	XTS00014921	102168657	gene14912	BLZF1	basic leucine zipper nuclear factor 1	NC_022308.1	+	18	0	14.25	0.08325	0	0.800927	Heart
intron:209518-212281	ASE003306	A3SS	exc	XTS00025484	102187934	gene25482	GPR143	G protein-coupled receptor 143	NW_005101056.1	+	10	6.5	0.75	0	0.3335	0.810412	Heart
intron:26676951-26678043	ASE013312	RI	exc	XTS00009899	102170606	gene9885	ACTC1	actin%2C alpha%2C cardiac muscle 1	NC_022302.1	.	1682.67	0.75	281.584	0.08325	3.83325	0.957471	Heart
intron:99816488-99823870	ASE000876	A3SS	exc	XTS00005600	100861292	gene5581	CACNA1C	calcium channel%2C voltage-dependent%2C L type%2C alpha 1C subunit	NC_022297.1	+	3.0835	0	0.16675	0.08325	0	0.979731	Heart
exon:79558404-79559675	ASE010657	RI	inc	XTS00005296	102190305	gene5277	PPFIBP1	PTPRF interacting protein%2C binding protein 1 (liprin beta 1)	NC_022297.1	-	74.5	0.58325	29.8335	0.66675	1.4165	0.89094	Heart
intron:62951738-62957446	ASE006265	A5SS	exc	XTS00000324	102169628	gene299	POPDC2	popeye domain containing 2%2C	NC_022293.1	-	192.083	0.08325	10.75	0	1.16675	0.984382	Heart
exon:97867701-97873346	ASE014839	RI	inc	XTS00004192	102169456	gene4171	CHRM2	cholinergic receptor%2C muscarinic 2	NC_022296.1	+	49.9165	16.8332	0.1665	3.5835	0.58325	0.89399	Heart
exon:73470469-73471237	ASE012262	RI	inc	XTS00014388	102186137	gene14379	MYBPC3	myosin binding protein C%2C cardiac	NC_022307.1	-	99.8333	0.08325	0	0.6665	0.08325	0.997914	Heart
intron:41608370-41610426	ASE020139	SE	exc	XTS00023545	102191770	gene23542	LOC102191770	WASH complex subunit FAM21-like	NC_022320.1	+	4.58325	0.33325	0.08325	0.24975	0	0.963658	Heart
intron:27574962-27577261	ASE015438	RI	exc	XTS00013732	102183436	gene13723	PHLDB1	pleckstrin homology-like domain%2C family B%2C member 1	NC_022307.1	+	23.1665	0.16675	0	0	0	0.998201	Heart
intron:19521126-19527053	ASE016040	SE	exc	XTS00022643	102181835	gene22640	BLOC1S2	biogenesis of lysosomal organelles complex-1%2C subunit 2	NC_022318.1	-	12.4168	1.75	3.50025	0.6665	1.24975	0.855709	Heart
intron:96780309-96788264	ASE023280	SE	exc	XTS00008754	102172718	gene8735	EPB41L4B	erythrocyte membrane protein band 4.1 like 4B	NC_022300.1	-	12.8335	1.41675	0.1665	0.41675	0.08325	0.959418	Heart
intron:32581843-32582605|intron:32582697-32585183|exon:32582606-32582696	ASE019229	SE	inc	XTS00002794	102187549	gene2769	HENMT1	HEN1 methyltransferase homolog 1 (Arabidopsis)	NC_022295.1	+	52.3332	1.3335	5.0835	0.08325	0.33325	0.967356	Heart
intron:17551545-17555214	ASE018573	SE	exc	XTS00001142	102173234	gene1117	TTN	titin	NC_022294.1	+	4.16675	0	1.33325	0	0	0.920007	Heart
exon:39035121-39035854	ASE014111	RI	inc	XTS00021494	102172400	gene21491	EPB41L3	erythrocyte membrane protein band 4.1-like 3	NC_022316.1	.	35.1665	1	1	0.6665	8.91675	0.917654	Heart
intron:87966347-87972166|intron:87972248-87994910|exon:87972167-87972247	ASE020316	SE	inc	XTS00005358	102169565	gene5339	PLEKHA5	pleckstrin homology domain containing%2C family A member 5	NC_022297.1	-	14.667	0.08325	4.6665	0	0.1665	0.916202	Heart
intron:40870491-40870618|intron:40870632-40875621|exon:40870619-40870631	ASE020083	SE	inc	XTS00000170	102170911	gene145	ARL6	ADP-ribosylation factor-like 6	NC_022293.1	+	1.417	0.1665	0.41675	0	0	0.897098	Heart
intron:17360292-17372786	ASE022383	SE	exc	XTS00001141	102172944	gene1116	CCDC141	coiled-coil domain containing 141	NC_022294.1	+	6.16675	0	0.25	0.16675	0.8335	0.949315	Heart
intron:16073602-16079230	ASE001207	A3SS	exc	XTS00024437	102183132	gene24434	CHRDL1	chordin-like 1%2C	NC_022322.1	-	3.91675	0.08325	2.25	0	0.33325	0.829801	Heart
intron:111327471-111331786|intron:111331931-111336458|exon:111331787-111331930	ASE018930	SE	inc	XTS00001716	102184293	gene1691	AP1S3	adaptor-related protein complex 1%2C sigma 3 subunit	NC_022294.1	.	8.6665	0	1.083	0	0	0.968759	Heart
intron:40589870-40638397|intron:40638459-40769498|exon:40638398-40638458	ASE021113	SE	inc	XTS00001309	102176650	gene1284	KCNJ3	potassium channel%2C inwardly rectifying subfamily J%2C member 3%2C	NC_022294.1	-	2.5	1.49975	0	0	0	0.850025	Heart
intron:32928011-32931776|intron:32931889-32935227|exon:32931777-32931888	ASE021743	SE	inc	XTS00022763	-	gene22760	-	-	NC_022318.1	-	3.5	0.16675	0	0	0.4165	0.958339	Heart
intron:5214098-5214824|intron:5215033-5216258|exon:5214825-5215032	ASE019657	SE	inc	XTS00017360	-	gene17357	-	-	NC_022311.1	+	4.66675	0	0.3335	0	1.16675	0.919631	Heart
intron:57791510-57794489|intron:57794594-57797746|exon:57794490-57794593	ASE016111	SE	inc	XTS00021628	102173520	gene21625	MALT1	MALT1 paracaspase%2C	NC_022316.1	+	27	0.25	6.25	0.16675	2.08325	0.918981	Heart
exon:25156363-25156881	ASE010226	RI	inc	XTS00009892	102191052	gene9878	RYR3	ryanodine receptor 3	NC_022302.1	-	3.75	0	0.66675	0.08325	0.4165	0.922233	Heart
intron:11862940-11866134|intron:11866227-11872989	ASE006994	MXE	exc	XTS00019894	102176565	gene19891	SCN5A	sodium channel%2C voltage gated%2C type V alpha subunit	NC_022314.1	-	55.6668	0	0.25	32.5	0.25	0.851797	Heart
exon:31708147-31714330	ASE007349	RI	inc	XTS00012227	102182803	gene12217	CACNB2	calcium channel%2C voltage-dependent%2C beta 2 subunit%2C	NC_022305.1	+	110.334	9.3335	5	5.5	9.00025	0.934667	Heart
intron:10720753-10722174|intron:10722283-10728444|exon:10722175-10722282	ASE023190	SE	inc	XTS00008920	102177439	gene8901	SNAP91	synaptosomal-associated protein%2C 91kDa	NC_022301.1	-	16.6665	0.91675	5.08325	0.3335	0	0.904997	Heart
intron:56849362-56873078	ASE019949	SE	exc	XTS00012533	102177903	gene12523	BMP7	bone morphogenetic protein 7	NC_022305.1	+	7.5	0.08325	0	0.08325	0	0.99445	Heart
intron:6796158-6799402	ASE020539	SE	exc	XTS00012066	102186133	gene12056	NDUFAF5	NADH dehydrogenase (ubiquinone) complex I%2C assembly factor 5%2C	NC_022305.1	+	3	0.4165	0.83325	0.08325	0.08325	0.881979	Heart
intron:73477906-73478016|intron:73478020-73478246|exon:73478017-73478019	ASE020223	SE	inc	XTS00014388	102186137	gene14379	MYBPC3	myosin binding protein C%2C cardiac	NC_022307.1	-	2992	0	0.16675	0.3335	0.08325	0.999951	Heart
intron:65114048-65114523|intron:65114585-65116197|exon:65114524-65114584	ASE015795	SE	inc	XTS00015891	102185296	gene15882	ADRBK2	adrenergic%2C beta%2C receptor kinase 2	NC_022309.1	+	5.99975	0.16675	0	0	0.16675	0.986104	Heart
intron:26669391-26673038|intron:26674882-26676551|exon:26673039-26674881	ASE017946	SE	inc	XTS00003715	102191014	gene3690	MACC1	metastasis associated in colon cancer 1%2C	NC_022296.1	-	5.75	0.58325	0.5	0.41675	0	0.934783	Heart
intron:55439464-55442129	ASE013930	RI	exc	XTS00002947	102188184	gene2922	DDAH1	dimethylarginine dimethylaminohydrolase 1	NC_022295.1	+	4.4165	0.16675	0.08325	0.33325	0	0.966985	Heart
intron:54267571-54268249|intron:54268373-54269325|exon:54268250-54268372	ASE020077	SE	inc	XTS00010126	102168636	gene10112	MYO5C	myosin VC	NC_022302.1	+	3.4165	0	1.9165	0	0	0.859761	Heart
intron:56029515-56029798	ASE006093	A5SS	exc	XTS00005000	102169839	gene4981	ITGA7	integrin%2C alpha 7%2C	NC_022297.1	+	6.25	0.58325	0.50025	0.25	0.1665	0.94	Heart
intron:56029515-56029798	ASE015541	RI	exc	XTS00005000	102169839	gene4981	ITGA7	integrin%2C alpha 7%2C	NC_022297.1	+	6.25	0.58325	0.50025	0.25	0.1665	0.94	Heart
intron:33709260-33711946	ASE000640	A3SS	inc	XTS00017974	102170458	gene17971	LRRC48	leucine rich repeat containing 48	NC_022311.1	-	5.0835	0.33325	1.25	1.25	0	0.860664	Heart
intron:3458970-3464179|intron:3464416-3466469|exon:3464180-3464415	ASE022357	SE	inc	XTS00005814	102189378	gene5795	QRFPR	pyroglutamylated RFamide peptide receptor	NC_022298.1	+	4.83325	1.9165	0.16675	0	0	0.892244	Heart
exon:106942083-106942711	ASE011710	RI	inc	XTS00001695	102182736	gene1670	SLC4A3	solute carrier family 4 (anion exchanger)%2C member 3%2C	NC_022294.1	+	5.58325	1.58325	0.08325	0.08325	0.08325	0.917924	Heart
intron:44680371-44680800	ASE011963	RI	exc	XTS00015048	102181702	gene15039	RNF207	ring finger protein 207	NC_022308.1	-	170.5	4.83325	4.5835	0	0.08325	0.98607	Heart
intron:72352038-72355620|intron:72355711-72361837|exon:72355621-72355710	ASE017708	SE	inc	XTS00001444	102185513	gene1419	CLASP1	cytoplasmic linker associated protein 1%2C	NC_022294.1	-	49.6668	0	4.1665	0	0.08325	0.978609	Heart
intron:40322845-40323423	ASE020755	SE	exc	XTS00007514	102169281	gene7495	ATP8B3	ATPase%2C aminophospholipid transporter%2C class I%2C type 8B%2C member 3%2C	NC_022299.1	-	1.50025	0.3335	0	0	0	0.944426	Heart
intron:87966347-87994910	ASE020316	SE	exc	XTS00005358	102169565	gene5339	PLEKHA5	pleckstrin homology domain containing%2C family A member 5	NC_022297.1	-	4.58325	0	0	0.08325	0	0.995459	Heart
intron:34307024-34307922	ASE003215	A3SS	inc	XTS00021456	106503534	gene21453	LOC106503534	transcription factor GATA-6-like	NC_022316.1	.	11.1668	0	0	1.8335	0	0.958952	Heart
intron:25658656-25670537	ASE004107	A5SS	exc	XTS00023072	102182013	gene23069	PPP2CB	protein phosphatase 2%2C catalytic subunit%2C beta isozyme	NC_022319.1	-	5.4165	1.08325	0.8335	0	0	0.911532	Heart
intron:14691839-14692152	ASE000169	A3SS	exc	XTS00022992	102181361	gene22989	SORBS2	sorbin and SH3 domain containing 2%2C	NC_022319.1	-	148.917	14.3332	2.41675	19.5	10.25	0.921936	Heart
intron:15313693-15324886	ASE022365	SE	exc	XTS00022584	102187289	gene22581	SORBS1	sorbin and SH3 domain containing 1%2C	NC_022318.1	-	183.167	0.16675	32.3332	0.08325	0.5	0.954846	Heart
intron:22032061-22034956|intron:22035038-22038427	ASE007035	MXE	exc	XTS00011738	102172638	gene11728	POSTN	periostin%2C osteoblast specific factor%2C	NC_022304.1	+	285.167	27.3332	18.5003	118.667	17.9165	0.840079	Heart
intron:34714049-34714973	ASE023405	SE	exc	XTS00015563	102182334	gene15554	LOC102182334	centrin-4	NC_022309.1	+	2.49975	1.75	0	0	0.1665	0.808331	Heart
intron:33348855-33357780|intron:33357898-33360363|exon:33357781-33357897	ASE023131	SE	inc	XTS00022770	102183390	gene22767	ABLIM1	actin binding LIM protein 1%2C	NC_022318.1	-	115.667	0	4.66675	0	0.08325	0.989733	Heart
intron:10679135-10685395	ASE023192	SE	exc	XTS00008920	102177439	gene8901	SNAP91	synaptosomal-associated protein%2C 91kDa	NC_022301.1	-	5.3335	1.6665	1.16675	1.1665	0.08325	0.808615	Heart
exon:73276307-73277034	ASE010943	RI	inc	XTS00010304	102189488	gene10290	LOC102189488	protein farnesyltransferase subunit beta	NC_022302.1	+	5.66675	0.08325	1.91675	0.08325	0.6665	0.878689	Heart
intron:33929039-33929600|intron:33929721-33931778|exon:33929601-33929720	ASE020260	SE	inc	XTS00013808	102189776	gene13799	PLEKHA7	pleckstrin homology domain containing%2C family A member 7	NC_022307.1	+	5	0.5	0.58325	0.3335	0	0.929163	Heart
intron:7403324-7403617|intron:7403638-7404370|exon:7403618-7403637	ASE016437	SE	inc	XTS00020479	102170562	gene20476	BAK1	BCL2-antagonist/killer 1	NC_022315.1	.	8.4165	0.08325	3.4165	0.1665	0.49975	0.876255	Heart
intron:37155463-37217392|intron:37217490-37217611|exon:37217393-37217489	ASE019275	SE	inc	XTS00001294	102172301	gene1269	PKP4	plakophilin 4%2C	NC_022294.1	-	41.0003	2.16675	3.66675	1.49975	3.3335	0.934959	Heart
intron:28234733-28236967	ASE000953	A3SS	inc	XTS00005950	102189198	gene5931	PDLIM5	PDZ and LIM domain 5%2C	NC_022298.1	-	6.74975	0	0	0	0	1	Heart
intron:20799114-20800711	ASE005185	A5SS	exc	XTS00002628	102171475	gene2603	LOC102171475	myomegalin%2C	NC_022295.1	.	164.167	1.75	33.3332	0.66675	1.91675	0.942639	Heart
intron:20799114-20800711	ASE021003	SE	exc	XTS00002628	102171475	gene2603	LOC102171475	myomegalin%2C	NC_022295.1	.	164.167	1.75	33.3332	0.66675	1.91675	0.942639	Heart
intron:20799114-20800711	ASE021002	SE	exc	XTS00002628	102171475	gene2603	LOC102171475	myomegalin%2C	NC_022295.1	.	164.167	1.75	33.3332	0.66675	1.91675	0.942639	Heart
intron:52554843-52555423|intron:52555454-52556171|exon:52555424-52555453	ASE015925	SE	inc	XTS00012480	102183080	gene12470	ARFGAP1	ADP-ribosylation factor GTPase activating protein 1%2C	NC_022305.1	-	14.3335	1.5	5.99975	0.1665	1.1665	0.845942	Heart
intron:63467257-63475961|intron:63476039-63489543|exon:63475962-63476038	ASE023459	SE	inc	XTS00003930	102170112	gene3906	ZNRF2	zinc and ring finger 2%2C E3 ubiquitin protein ligase	NC_022296.1	-	1.33325	0	0.91675	0	0	0.828099	Heart
intron:29512830-29679671	ASE019753	SE	exc	XTS00007260	102171144	gene7241	PRR16	proline rich 16%2C	NC_022299.1	-	30.5835	3.75	1.1665	9.75025	7.91675	0.815395	Heart
exon:73461155-73461622	ASE007615	RI	inc	XTS00014386	102185852	gene14377	MADD	MAP-kinase activating death domain	NC_022307.1	+	55	3.66675	1.33325	0.66675	7.25	0.941288	Heart
intron:22291487-22294316|intron:22294395-22294507|exon:22294317-22294394	ASE021984	SE	inc	XTS00012160	102168644	gene12150	SPAG6	sperm associated antigen 6	NC_022305.1	+	1.3335	0	0	0.25	0.08325	0.937523	Heart
intron:30389189-30393811	ASE020976	SE	exc	XTS00017910	102183004	gene17907	MYOCD	myocardin%2C	NC_022311.1	+	2.41675	0	0	0	0	1	Heart
intron:80093476-80119841	ASE018277	SE	exc	XTS00010368	102179953	gene10354	RGS6	regulator of G-protein signaling 6%2C	NC_022302.1	+	6.33325	0.25	0.25	0	0.08325	0.976977	Heart
intron:80093476-80119841	ASE018275	SE	exc	XTS00010368	102179953	gene10354	RGS6	regulator of G-protein signaling 6%2C	NC_022302.1	+	6.33325	0.25	0.25	0	0.08325	0.976977	Heart
intron:58404261-58405050	ASE017492	SE	exc	XTS00017226	100860775	gene17223	TNNI3	troponin I type 3 (cardiac)	NC_022310.1	+	44.1665	5.5	1.91675	0.16675	0.24975	0.955661	Heart
intron:48804347-48805303	ASE017413	SE	exc	XTS00011886	102182606	gene11876	LMO7	LIM domain 7%2C	NC_022304.1	+	56.8332	0.83325	22.3332	0.75	0.33325	0.893329	Heart
intron:48804347-48805303	ASE003341	A3SS	exc	XTS00011886	102182606	gene11876	LMO7	LIM domain 7%2C	NC_022304.1	+	56.8332	0.83325	22.3332	0.75	0.33325	0.893329	Heart
intron:48804347-48805303	ASE017407	SE	exc	XTS00011886	102182606	gene11876	LMO7	LIM domain 7%2C	NC_022304.1	+	56.8332	0.83325	22.3332	0.75	0.33325	0.893329	Heart
intron:5907002-5919064|intron:5919119-5966770|exon:5919065-5919118	ASE019213	SE	inc	XTS00020438	102184854	gene20435	MLIP	muscular LMNA-interacting protein%2C	NC_022315.1	-	303.833	0.83325	117.916	6.8335	0.5	0.896256	Heart
intron:99916819-99919213	ASE010927	RI	exc	XTS00005600	100861292	gene5581	CACNA1C	calcium channel%2C voltage-dependent%2C L type%2C alpha 1C subunit	NC_022297.1	+	13.6665	0.4165	0.1665	0.16675	1.41675	0.960368	Heart
intron:110977684-110977960	ASE013715	RI	exc	XTS00005791	102180926	gene5772	MAPK12	mitogen-activated protein kinase 12	NC_022297.1	.	4.75	0	2.0835	0.16675	0	0.881566	Heart
intron:111994515-111998035|intron:111998862-112020829|exon:111998036-111998861	ASE022216	SE	inc	XTS00003500	102175087	gene3475	ASB18	ankyrin repeat and SOCS box containing 18	NC_022295.1	-	3.91675	0	3.0835	0	0	0.803185	Heart
intron:26209620-26210289	ASE015048	RI	exc	XTS00017779	102187803	gene17776	DLG4	discs%2C large homolog 4 (Drosophila)	NC_022311.1	.	10.9998	1.75	0.25	0.58325	2.5	0.884469	Heart
intron:35895458-35897514|intron:35897604-35899507|exon:35897515-35897603	ASE016147	SE	inc	XTS00020056	102178670	gene20053	MAGI1	membrane associated guanylate kinase%2C WW and PDZ domain containing 1	NC_022314.1	+	18.0832	0.16675	4.83325	0.08325	0	0.929724	Heart
intron:44680371-44681147	ASE019964	SE	exc	XTS00015048	102181702	gene15039	RNF207	ring finger protein 207	NC_022308.1	-	8.083	0.08325	0	0	0	0.997425	Heart
intron:14655714-14656392|intron:14656552-14663998|exon:14656393-14656551	ASE017330	SE	inc	XTS00022992	102181361	gene22989	SORBS2	sorbin and SH3 domain containing 2%2C	NC_022319.1	-	466.75	23.0832	11.5832	30.0832	19.5	0.954874	Heart
intron:93801842-93832619	ASE018106	SE	exc	XTS00001560	102182643	gene1535	GPR1	G protein-coupled receptor 1%2C	NC_022294.1	.	1.16675	0	0.1665	0	0.25	0.910756	Heart
intron:142672043-142672206|intron:142672246-142675783|exon:142672207-142672245	ASE017699	SE	inc	XTS00000941	102190269	gene916	ADARB1	adenosine deaminase%2C RNA-specific%2C B1%2C	NC_022293.1	+	1.25	0	0.33325	0	0.08325	0.9167	Heart
intron:4912359-4912733	ASE003332	A3SS	inc	XTS00018785	102180349	gene18782	NKX2-5	NK2 homeobox 5	NC_022312.1	-	28.75	0	0	0	13.0832	0.886233	Heart
intron:58967109-58968090	ASE015220	RI	exc	XTS00008390	102185654	gene8371	RNF38	ring finger protein 38%2C	NC_022300.1	-	7.3335	0.08325	0.5	0	0.1665	0.974441	Heart
intron:31119847-31139535	ASE000818	A3SS	inc	XTS00023875	102169739	gene23872	KCNJ5	potassium channel%2C inwardly rectifying subfamily J%2C member 5	NC_022321.1	+	4	0	0	0	0	1	Heart
intron:20476877-20480399	ASE010088	RI	exc	XTS00021380	102183840	gene21377	FHOD3	formin homology 2 domain containing 3	NC_022316.1	.	34.1668	4.33325	2.5	0	0.25	0.948171	Heart
intron:38581802-38589839|intron:38589981-38593938|exon:38589840-38589980	ASE018925	SE	inc	XTS00012290	102170439	gene12280	RALGAPA2	Ral GTPase activating protein%2C alpha subunit 2 (catalytic)	NC_022305.1	-	15.1668	0	0.99975	0	0	0.983521	Heart
intron:51317388-51329064|intron:51329101-51332419|exon:51329065-51329100	ASE018205	SE	inc	XTS00008320	102188590	gene8301	PRUNE2	prune homolog 2 (Drosophila)%2C	NC_022300.1	.	41.1668	0.83325	6.1665	0.33325	12.5002	0.879555	Heart
exon:27574872-27577435	ASE015438	RI	inc	XTS00013732	102183436	gene13723	PHLDB1	pleckstrin homology-like domain%2C family B%2C member 1	NC_022307.1	+	27.3332	9.58325	4.41675	1.08325	4.25	0.823171	Heart
intron:11530628-11544709|intron:11544897-11560775|exon:11544710-11544896	ASE021798	SE	inc	XTS00023282	102185433	gene23279	RASGEF1A	RasGEF domain family%2C member 1A%2C	NC_022320.1	-	1	0	0.25	0.16675	0.16675	0.854125	Heart
intron:32576035-32582627|intron:32582697-32585183|exon:32582628-32582696	ASE019225	SE	inc	XTS00002794	102187549	gene2769	HENMT1	HEN1 methyltransferase homolog 1 (Arabidopsis)	NC_022295.1	+	36.5835	0.75	2.8335	0.08325	0.75025	0.969816	Heart
intron:70119858-70169128|intron:70169254-70228972|exon:70169129-70169253	ASE023064	SE	inc	XTS00005207	102191587	gene5188	LARGE	like-glycosyltransferase	NC_022297.1	.	3.0835	0.33325	0.16675	0	0	0.959462	Heart
intron:76761183-76763322	ASE000597	A3SS	inc	XTS00007878	102188673	gene7859	ANKRD34B	ankyrin repeat domain 34B%2C	NC_022299.1	-	1.9165	0.33325	0.08325	0	0	0.945669	Heart
intron:33356777-33357997	ASE018785	SE	exc	XTS00012236	102187412	gene12226	SVIL	supervillin	NC_022305.1	.	44.0835	0	0.41675	0.16675	1.33325	0.98913	Heart
intron:56946380-56950114	ASE019585	SE	exc	XTS00015217	102183896	gene15208	SEC16B	SEC16 homolog B%2C endoplasmic reticulum export factor%2C	NC_022308.1	-	2.25	0	0.08325	0	0	0.99075	Heart
intron:56946380-56950114	ASE019584	SE	exc	XTS00015217	102183896	gene15208	SEC16B	SEC16 homolog B%2C endoplasmic reticulum export factor%2C	NC_022308.1	-	2.25	0	0.08325	0	0	0.99075	Heart
intron:71226411-71227423	ASE009189	RI	exc	XTS00016022	102179506	gene16019	YPEL1	yippee-like 1	NC_022309.1	+	2	0.08325	1	0	0.1665	0.843781	Heart
intron:82126275-82126678	ASE003310	A3SS	inc	XTS00012025	102185581	gene12015	ATP4B	ATPase%2C H+/K+ exchanging%2C beta polypeptide	NC_022304.1	-	3.6665	0	0.08325	0	2.5	0.823861	Heart
intron:93463555-93464347	ASE002714	A3SS	exc_inc	XTS00008731	102181684	gene8712	FKTN	fukutin%2C	NC_022300.1	+	1.5	0.08325	0.16675	0	0.08325	0.944458	Heart
intron:93463555-93464347	ASE014547	RI	exc_inc	XTS00008731	102181684	gene8712	FKTN	fukutin%2C	NC_022300.1	+	1.5	0.08325	0.16675	0	0.08325	0.944458	Heart
intron:6057491-6200325	ASE019217	SE	exc	XTS00020438	102184854	gene20435	MLIP	muscular LMNA-interacting protein%2C	NC_022315.1	-	113.75	0	44	0	0.41675	0.902381	Heart
intron:22889662-22942101	ASE022759	SE	exc	XTS00003693	102178420	gene3668	LRRC72	leucine rich repeat containing 72	NC_022296.1	+	17.0832	0.16675	0	0	0	0.99756	Heart
intron:22889662-22942101	ASE022764	SE	exc	XTS00003693	102178420	gene3668	LRRC72	leucine rich repeat containing 72	NC_022296.1	+	17.0832	0.16675	0	0	0	0.99756	Heart
intron:89290328-89294265	ASE002139	A3SS	exc	XTS00008702	102176237	gene8683	TMEM246	transmembrane protein 246%2C	NC_022300.1	-	1.08325	0.08325	0.1665	0.08325	0	0.923148	Heart
intron:14407913-14407991|intron:14408052-14408646|exon:14407992-14408051	ASE020646	SE	inc	XTS00001131	102182922	gene1106	CERKL	ceramide kinase-like	NC_022294.1	+	16.3332	0.41675	0.58325	4.6665	0	0.913267	Heart
intron:20861478-20863113|intron:20863221-20889363|exon:20863114-20863220	ASE015785	SE	inc	XTS00012149	102188780	gene12139	NEBL	nebulette	NC_022305.1	-	516.833	16	10.25	55.8332	19.7503	0.950742	Heart
intron:99872120-99877505	ASE017655	SE	exc	XTS00025202	102168618	gene25199	DMD	dystrophin%2C	NC_022322.1	+	3.9165	0.58325	0	0	0.9165	0.904267	Heart
intron:26341078-26344806	ASE003601	A3SS	inc	XTS00013090	102190333	gene13080	FER1L6	fer-1-like family member 6	NC_022306.1	-	7.917	0.8335	1.41675	2.08325	0	0.863158	Heart
intron:32701482-32702538|intron:32702682-32705956|exon:32702539-32702681	ASE022025	SE	inc	XTS00004774	102191403	gene4755	SLC38A1	solute carrier family 38%2C member 1%2C	NC_022297.1	+	6.66675	0.83325	0.66675	0.16675	2.83325	0.831252	Heart
intron:9378052-9378287|intron:9378382-9382663|exon:9378288-9378381	ASE022929	SE	inc	XTS00017419	102189429	gene17416	PPM1E	protein phosphatase%2C Mg2+/Mn2+ dependent%2C 1E	NC_022311.1	+	146.917	3.6665	0.4165	1	1	0.989649	Heart
intron:81928427-81928558	ASE006114	A5SS	exc	XTS00012017	102175217	gene12007	CUL4A	cullin 4A	NC_022304.1	+	5.83325	0.25	1.08325	0.25	0.08325	0.928578	Heart
intron:81928427-81928558	ASE006113	A5SS	exc	XTS00012017	102175217	gene12007	CUL4A	cullin 4A	NC_022304.1	+	5.83325	0.25	1.08325	0.25	0.08325	0.928578	Heart
intron:80633635-80636735	ASE005837	A5SS	inc	XTS00025031	102185640	gene25028	EDA2R	ectodysplasin A2 receptor	NC_022322.1	+	25.6665	0	19.3335	0	0.25	0.80925	Heart
intron:46197224-46198210|intron:46198290-46291735|exon:46198211-46198289	ASE017387	SE	inc	XTS00012373	102173580	gene12363	C13H20orf196	chromosome 13 open reading frame%2C human C20orf196%2C	NC_022305.1	+	4.25	1.08325	1.25	0.16675	0.83325	0.803926	Heart
intron:71227864-71228150	ASE003324	A3SS	inc	XTS00016022	102179506	gene16019	YPEL1	yippee-like 1	NC_022309.1	+	1.0835	0	0	0.08325	0.16675	0.942317	Heart
intron:40796771-40798874	ASE003721	A3SS	exc	XTS00008253	-	gene8234	-	-	NC_022300.1	+	3.25	0.3335	1.33325	0.41675	0.25	0.8205	Heart
intron:40796771-40798874	ASE018110	SE	exc	XTS00008253	-	gene8234	-	-	NC_022300.1	+	3.25	0.3335	1.33325	0.41675	0.25	0.8205	Heart
intron:2176805-2177441	ASE014506	RI	exc	XTS00006579	102182963	gene6560	OBSCN	obscurin%2C cytoskeletal calmodulin and titin-interacting RhoGEF	NC_022299.1	-	3	0	0	0	0	1	Heart
intron:4482882-4483077	ASE011170	RI	exc	XTS00006650	-	gene6631	-	-	NC_022299.1	-	4.58325	0.8335	0.5	0.83325	1	0.827265	Heart
intron:71227528-71227732|intron:71227864-71228150|exon:71227733-71227863	ASE017364	SE	inc	XTS00016022	102179506	gene16019	YPEL1	yippee-like 1	NC_022309.1	+	1.91675	0.25	0.25	0.08325	0.16675	0.902178	Heart
intron:22250746-22251193|intron:22251215-22253660|exon:22251194-22251214	ASE020527	SE	inc	XTS00010761	102181964	gene10747	SLC8A1	solute carrier family 8 (sodium/calcium exchanger)%2C member 1%2C	NC_022303.1	-	20.5832	0.08325	0	0	0.08325	0.997978	Heart
intron:41368837-41371740|intron:41371852-41374326|exon:41371741-41371851	ASE021933	SE	inc	XTS00002847	102177297	gene2822	FRRS1	ferric-chelate reductase 1	NC_022295.1	+	4.5	0	0.4165	0	0	0.976861	Heart
intron:39319812-39320200	ASE003221	A3SS	inc	XTS00014966	102181325	gene14957	MFN2	mitofusin 2	NC_022308.1	-	142.833	0	98.4165	0	0.66675	0.826575	Heart
intron:112932304-112935589	ASE022030	SE	exc	XTS00025286	102172049	gene25283	PHKA2	phosphorylase kinase%2C alpha 2 (liver)%2C	NC_022322.1	+	2	0	0	0.16675	0	0.979156	Heart
exon:72563018-72571313	ASE010397	RI	inc	XTS00000438	102186435	gene413	ATP13A5	ATPase type 13A5%2C	NC_022293.1	.	11.3332	0.83325	1	0	0	0.95956	Heart
intron:38620975-38622799|intron:38622959-38637731|exon:38622800-38622958	ASE020056	SE	inc	XTS00020071	102168950	gene20068	CADPS	Ca++-dependent secretion activator	NC_022314.1	+	1.83325	0.66675	0	0	0	0.909075	Heart
exon:48108266-48108749	ASE013696	RI	inc	XTS00014156	102169686	gene14147	LOC102169686	ecto-ADP-ribosyltransferase 5-like	NC_022307.1	+	1	0	0.58325	0	0	0.854187	Heart
intron:32929632-32931776|intron:32931889-32935227|exon:32931777-32931888	ASE021742	SE	inc	XTS00022763	-	gene22760	-	-	NC_022318.1	-	3.5835	0.33325	0	0	0.58325	0.936061	Heart
intron:97455464-97461311	ASE003099	A3SS	inc	XTS00005569	102181847	gene5550	PRMT8	protein arginine methyltransferase 8%2C	NC_022297.1	-	70.4167	0	0	0.25	0.08325	0.998817	Heart
intron:37493692-37494236|intron:37494330-37511069|exon:37494237-37494329	ASE016201	SE	inc	XTS00009095	102187681	gene9076	FAXC	failed axon connections homolog	NC_022301.1	+	18.4168	0.25	7.33325	0.16675	1.08325	0.880092	Heart
intron:76753281-76761096	ASE018487	SE	exc	XTS00007878	102188673	gene7859	ANKRD34B	ankyrin repeat domain 34B%2C	NC_022299.1	-	3.083	0.1665	0.25	0.08325	0	0.959475	Heart
intron:20918587-20919611|intron:20919743-20925739|exon:20919612-20919742	ASE022151	SE	inc	XTS00007217	102170967	gene7198	ADAMTS19	ADAM metallopeptidase with thrombospondin type 1 motif%2C 19%2C	NC_022299.1	.	35.3335	0.58325	0.75025	0.33325	0.91675	0.981721	Heart
intron:8628200-8629006	ASE005927	A5SS	exc	XTS00023264	102180565	gene23261	RYR2	ryanodine receptor 2 (cardiac)	NC_022320.1	+	437.416	1.4165	0.83325	3.58325	4.58325	0.994047	Heart
intron:38662741-38670447|intron:38670595-38673949|exon:38670448-38670594	ASE020055	SE	inc	XTS00020071	102168950	gene20068	CADPS	Ca++-dependent secretion activator	NC_022314.1	+	7.91675	0.25	0	0	0	0.992105	Heart
intron:73055372-73056128	ASE000434	A3SS	exc	XTS00011180	102191433	gene11170	EFR3B	EFR3 homolog B	NC_022303.1	-	3.75	2.58325	0	0	0	0.827783	Heart
intron:32556114-32556516	ASE013377	RI	exc	XTS00013790	102182811	gene13781	SCN3B	sodium channel%2C voltage gated%2C type III beta subunit%2C	NC_022307.1	-	2.0835	0	1.0835	0	0.16675	0.849982	Heart
intron:14556956-14558698	ASE005854	A5SS	exc	XTS00016236	102181980	gene16233	MYLK3	myosin light chain kinase 3	NC_022310.1	.	3.41675	0	0.3335	0.08325	0	0.969507	Heart
intron:62313474-62314062|intron:62314148-62315135|exon:62314063-62314147	ASE019045	SE	inc	XTS00012660	102175493	gene12650	MYH7B	myosin%2C heavy chain 7B%2C cardiac muscle%2C beta	NC_022305.1	+	196.417	0	0.25	0	0	0.999682	Heart
intron:25164317-25169511	ASE018349	SE	exc	XTS00009892	102191052	gene9878	RYR3	ryanodine receptor 3	NC_022302.1	-	4.16675	0	0	0.08325	0.75	0.950006	Heart
intron:18352542-18352980	ASE005461	A5SS	exc	XTS00002534	102180552	gene2509	ANXA9	annexin A9%2C	NC_022295.1	-	31.4168	4.6665	0.33325	11.0832	0.33325	0.869367	Heart
intron:14556956-14558471	ASE005854	A5SS	inc	XTS00016236	102181980	gene16233	MYLK3	myosin light chain kinase 3	NC_022310.1	.	3.6665	0	0.41675	0	0	0.971584	Heart
intron:14656552-14663998	ASE000008	A3SS	exc_inc	XTS00022992	102181361	gene22989	SORBS2	sorbin and SH3 domain containing 2%2C	NC_022319.1	-	322	21.3332	10.1665	25.4168	18.3332	0.941576	Heart
intron:14656552-14663998	ASE000023	A3SS	exc_inc	XTS00022992	102181361	gene22989	SORBS2	sorbin and SH3 domain containing 2%2C	NC_022319.1	-	326.5	24.0003	10.5832	32.1665	21.6665	0.9323	Heart
exon:23759580-23762606	ASE011141	RI	inc	XTS00023698	102185718	gene23695	NAV2	neuron navigator 2	NC_022321.1	-	5.4165	0.58325	0.58325	0.66675	1.24975	0.857703	Heart
intron:89579-97289	ASE019923	SE	exc	XTS00026358	102181773	gene26434	PPP1R12B	protein phosphatase 1%2C regulatory subunit 12B	NW_005102179.1	+	33.0832	3.5835	11.5	1.08325	1.66675	0.865238	Heart
intron:73116351-73123661	ASE004623	A5SS	exc_inc	XTS00015355	-	gene15346	-	-	NC_022308.1	-	1.25	0.25	0.4165	0	0.16675	0.83335	Heart
intron:73116351-73123661	ASE011881	RI	exc_inc	XTS00015355	-	gene15346	-	-	NC_022308.1	-	1.25	0.25	0.4165	0	0.16675	0.83335	Heart
intron:14391842-14398241|intron:14398385-14406923|exon:14398242-14398384	ASE020645	SE	inc	XTS00001131	102182922	gene1106	CERKL	ceramide kinase-like	NC_022294.1	+	23.2497	0.5	0.3335	6.66675	0.33325	0.915768	Heart
intron:11715208-11721910	ASE001503	A3SS	exc	XTS00009545	102182040	gene9526	RASL12	RAS-like%2C family 12	NC_022302.1	-	46	3.99975	1.25025	1.5	7.9165	0.920291	Heart
intron:52480565-52480743	ASE014386	RI	exc	XTS00019595	102186636	gene19592	FRMD5	FERM domain containing 5	NC_022313.1	-	13.0835	0.16675	0	0.16675	0.25	0.98885	Heart
intron:39315481-39319726|intron:39319812-39320200|exon:39319727-39319811	ASE015883	SE	inc	XTS00014966	102181325	gene14957	MFN2	mitofusin 2	NC_022308.1	-	381.416	0	210.167	0.16675	1.83325	0.860935	Heart
intron:20924457-20924751	ASE015226	RI	exc	XTS00022670	102186826	gene22667	KCNIP2	Kv channel interacting protein 2	NC_022318.1	-	316.083	2.00025	49.333	3.58325	1.16675	0.955642	Heart
intron:111994515-112020829	ASE022216	SE	exc	XTS00003500	102175087	gene3475	ASB18	ankyrin repeat and SOCS box containing 18	NC_022295.1	-	1.5835	0	1.00025	0	0	0.842082	Heart
intron:73116351-73128237	ASE019893	SE	exc	XTS00015355	-	gene15346	-	-	NC_022308.1	-	3.49975	0.1665	0.25	0	0.16675	0.958336	Heart
intron:73116351-73128237	ASE019889	SE	exc	XTS00015355	-	gene15346	-	-	NC_022308.1	-	3.49975	0.1665	0.25	0	0.16675	0.958336	Heart
intron:103003011-103005009|intron:103005106-103006850|exon:103005010-103005105	ASE018890	SE	inc	XTS00003389	102169353	gene3364	MACF1	microtubule-actin crosslinking factor 1%2C	NC_022295.1	-	8.5835	0	2.16675	0.16675	1.50025	0.88834	Heart
intron:10720753-10722174	ASE023194	SE	exc	XTS00008920	102177439	gene8901	SNAP91	synaptosomal-associated protein%2C 91kDa	NC_022301.1	-	9.16675	0.5	2.1665	0.08325	0	0.925007	Heart
intron:28145861-28148620	ASE012275	RI	exc	XTS00019388	-	gene19385	-	-	NC_022313.1	-	3.66675	0.41675	0.3335	0.58325	0.33325	0.886361	Heart
intron:54277455-54284908|intron:54287704-54289153|exon:54284909-54287703	ASE019721	SE	inc	XTS00013282	-	gene13273	-	-	NC_022306.1	-	3.25	0.08325	0	0.16675	0.66675	0.929481	Heart
intron:8628239-8629006	ASE005927	A5SS	inc	XTS00023264	102180565	gene23261	RYR2	ryanodine receptor 2 (cardiac)	NC_022320.1	+	100.416	0.4165	0.16675	0.6665	0.4165	0.995852	Heart
intron:26772583-26793768	ASE022441	SE	exc	XTS00012193	-	gene12183	-	-	NC_022305.1	+	2.91675	0.25	0.08325	0.25	0	0.950009	Heart
intron:60620297-60621568|intron:60621694-60623187	ASE006746	MXE	inc	XTS00005116	102187745	gene5097	SLC25A3	solute carrier family 25 (mitochondrial carrier%3B phosphate carrier)%2C member 3%2C	NC_022297.1	+	6188	8.5835	3021.17	3.4165	27.8332	0.876333	Heart
intron:61685297-61687817	ASE019816	SE	exc	XTS00010200	102186772	gene10186	FERMT2	fermitin family member 2%2C	NC_022302.1	-	7.83325	0.75025	3.41675	0.24975	0.33325	0.848403	Heart
intron:33374171-33374308	ASE005836	A5SS	inc	XTS00013801	102185675	gene13792	ABCC8	ATP-binding cassette%2C sub-family C (CFTR/MRP)%2C member 8%2C	NC_022307.1	+	10.75	1.0835	2.4165	0.25	1.16675	0.885657	Heart
intron:81928461-81928558	ASE006116	A5SS	exc	XTS00012017	102175217	gene12007	CUL4A	cullin 4A	NC_022304.1	+	6	0.5	0.9165	0.33325	0.25	0.916677	Heart
intron:12542536-12560211	ASE022667	SE	exc	XTS00011652	-	gene11642	-	-	NC_022304.1	+	1.25	0.58325	0.08325	0	0.16675	0.83335	Heart
intron:106936076-106936147	ASE011707	RI	exc	XTS00001695	102182736	gene1670	SLC4A3	solute carrier family 4 (anion exchanger)%2C member 3%2C	NC_022294.1	+	3.16675	0.1665	0	0	0.08325	0.980283	Heart
intron:15272452-15274045	ASE014634	RI	exc	XTS00022584	102187289	gene22581	SORBS1	sorbin and SH3 domain containing 1%2C	NC_022318.1	-	625.25	0	77.75	0.08325	0.5	0.968679	Heart
intron:82126275-82126678|intron:82126789-82127931|exon:82126679-82126788	ASE023446	SE	inc	XTS00012025	102185581	gene12015	ATP4B	ATPase%2C H+/K+ exchanging%2C beta polypeptide	NC_022304.1	-	8.74975	0	0.08325	0	3.5	0.897619	Heart
intron:16170837-16171146	ASE005137	A5SS	exc	XTS00011683	102184163	gene11673	RCBTB2	regulator of chromosome condensation (RCC1) and BTB (POZ) domain containing protein 2%2C	NC_022304.1	-	3.41675	0.08325	2.08325	0.08325	0.24975	0.817114	Heart
intron:16170837-16171146	ASE005121	A5SS	exc	XTS00011683	102184163	gene11673	RCBTB2	regulator of chromosome condensation (RCC1) and BTB (POZ) domain containing protein 2%2C	NC_022304.1	-	3.41675	0.08325	2.08325	0.08325	0.24975	0.817114	Heart
intron:10720516-10720674	ASE015616	RI	exc	XTS00008920	102177439	gene8901	SNAP91	synaptosomal-associated protein%2C 91kDa	NC_022301.1	-	6.58325	0.5	1.83325	0.16675	0	0.905062	Heart
intron:5214098-5216258	ASE019657	SE	exc	XTS00017360	-	gene17357	-	-	NC_022311.1	+	1.66675	0.08325	0.08325	0	0.33325	0.925041	Heart
exon:41070811-41073393	ASE011331	RI	inc	XTS00013198	102170443	gene13188	TRIM55	tripartite motif containing 55%2C	NC_022306.1	+	562.25	5	69.9167	19.6665	6	0.955276	Heart
intron:15313693-15324886|intron:15324962-15326763|exon:15324887-15324961	ASE016220	SE	inc	XTS00022584	102187289	gene22581	SORBS1	sorbin and SH3 domain containing 1%2C	NC_022318.1	-	573.25	0.16675	138.583	0.16675	1	0.938981	Heart
intron:53898128-53901423	ASE004447	A5SS	exc	XTS00015730	102176814	gene15721	FAM216A	family with sequence similarity 216%2C member A%2C	NC_022309.1	+	6.33325	2.833	0.41675	0.49975	0.58325	0.828968	Heart
intron:32304437-32305094	ASE015026	RI	exc	XTS00009927	102176330	gene9913	C10H15orf52	chromosome 10 open reading frame%2C human C15orf52	NC_022302.1	-	71.5	10.1668	36.0832	4.66675	5.74975	0.801865	Heart
intron:56592025-56629860	ASE021702	SE	exc	XTS00002972	102168790	gene2947	PRKACB	protein kinase%2C cAMP-dependent%2C catalytic%2C beta%2C	NC_022295.1	-	1.5	0.08325	0	0.08325	0.49975	0.888958	Heart
intron:32879758-32922523|intron:32922652-32925397|exon:32922524-32922651	ASE021744	SE	inc	XTS00022763	-	gene22760	-	-	NC_022318.1	-	4.16675	0.9165	0.16675	0	1	0.875007	Heart
intron:56946380-56947629|intron:56947874-56950114|exon:56947630-56947873	ASE019584	SE	inc	XTS00015217	102183896	gene15208	SEC16B	SEC16 homolog B%2C endoplasmic reticulum export factor%2C	NC_022308.1	-	2.16675	0	0	0	0	1	Heart
intron:88192671-88193935	ASE004134	A5SS	inc	XTS00005360	-	gene5341	-	-	NC_022297.1	+	7.75	2.16675	0.08325	0.83325	0	0.90054	Heart
intron:51339139-51344684|intron:51344694-51347347|exon:51344685-51344693	ASE018203	SE	inc	XTS00008320	102188590	gene8301	PRUNE2	prune homolog 2 (Drosophila)%2C	NC_022300.1	.	50.25	1.083	5.16675	0.5	10.3332	0.91501	Heart
intron:93801842-93826822|intron:93826974-93832619|exon:93826823-93826973	ASE018106	SE	inc	XTS00001560	102182643	gene1535	GPR1	G protein-coupled receptor 1%2C	NC_022294.1	.	4.6665	0	1.9165	0	0	0.897327	Heart
intron:143628665-143630609	ASE018802	SE	exc	XTS00000953	102168775	gene928	MCM3AP	minichromosome maintenance complex component 3 associated protein%2C	NC_022293.1	.	2.0835	0.41675	0.41675	0.08325	0.33325	0.850012	Heart
intron:4117287-4118278	ASE006269	A5SS	exc	XTS00010584	102177805	gene10570	KIAA1211L	KIAA1211-like ortholog%2C	NC_022303.1	-	11.8332	3.08325	0.5	2.25	0.75	0.860916	Heart
intron:5907002-5966770	ASE019213	SE	exc	XTS00020438	102184854	gene20435	MLIP	muscular LMNA-interacting protein%2C	NC_022315.1	-	415.167	5.75	97.9167	39.0832	2.91675	0.912284	Heart
intron:28375044-28380578	ASE014025	RI	exc	XTS00009044	102188221	gene9025	ARMC2	armadillo repeat containing 2	NC_022301.1	-	3.4165	0.16675	0.16675	0	0.25	0.957303	Heart
intron:10810611-10879625	ASE021776	SE	exc	XTS00003642	102183933	gene3617	DYNC1I1	dynein%2C cytoplasmic 1%2C intermediate chain 1	NC_022296.1	+	3.4165	0	0	0	0.16675	0.987798	Heart
intron:48839151-48840966	ASE017415	SE	exc	XTS00011886	102182606	gene11876	LMO7	LIM domain 7%2C	NC_022304.1	+	26.0832	0	0	0	0	1	Heart
intron:14653649-14655629|intron:14655714-14656392|exon:14655630-14655713	ASE016783	SE	inc	XTS00022992	102181361	gene22989	SORBS2	sorbin and SH3 domain containing 2%2C	NC_022319.1	-	254.667	3.25	2.5	9.4165	2.58325	0.982575	Heart
intron:29149214-29160339	ASE021229	SE	exc	XTS00011790	106502693	gene11780	LOC106502693	microtubule-associated tumor suppressor candidate 2-like	NC_022304.1	-	12.9165	0	0	0	0.33325	0.99355	Heart
intron:20918664-20919611	ASE002637	A3SS	inc	XTS00007217	102170967	gene7198	ADAMTS19	ADAM metallopeptidase with thrombospondin type 1 motif%2C 19%2C	NC_022299.1	.	17.8332	0.75025	0.25	0.25	1.08325	0.967287	Heart
intron:14653649-14656392|intron:14656552-14663998	ASE006801	MXE	inc	XTS00022992	102181361	gene22989	SORBS2	sorbin and SH3 domain containing 2%2C	NC_022319.1	-	344.666	27.1668	11	28.75	23.0835	0.934719	Heart
intron:66766209-66771991	ASE004022	A5SS	exc	XTS00011074	102187324	gene11064	AAK1	AP2 associated kinase 1	NC_022303.1	-	15.9165	1.25	5.5	1.5835	1.66675	0.842926	Heart
intron:12759481-12764792	ASE020338	SE	exc	XTS00003653	102191397	gene3628	TAC1	tachykinin%2C precursor 1%2C	NC_022296.1	+	6.08325	0	0	0.08325	0	0.996579	Heart
intron:71229592-71230193	ASE009190	RI	exc	XTS00016022	102179506	gene16019	YPEL1	yippee-like 1	NC_022309.1	+	1.91675	0.08325	0.33325	0	0	0.945676	Heart
intron:27513494-27517009	ASE002822	A3SS	inc	XTS00017876	102172193	gene17873	MFSD6L	major facilitator superfamily domain containing 6-like	NC_022311.1	-	2	0.25	0	0.5	0.33325	0.864594	Heart
intron:10679135-10681094|intron:10681198-10685395|exon:10681095-10681197	ASE023192	SE	inc	XTS00008920	102177439	gene8901	SNAP91	synaptosomal-associated protein%2C 91kDa	NC_022301.1	-	19.8332	1.83325	3.16675	1.16675	0	0.922268	Heart
exon:54130858-54131469	ASE013342	RI	inc	XTS00017027	102182435	gene17024	TRPM4	transient receptor potential cation channel%2C subfamily M%2C member 4	NC_022310.1	+	22.6668	5.58325	6.16675	1.33325	1.5	0.839156	Heart
intron:54664069-54667928|intron:54667960-54670574|exon:54667929-54667959	ASE019042	SE	inc	XTS00012504	102174581	gene12494	SYCP2	synaptonemal complex protein 2	NC_022305.1	+	1.25	0	0.5835	0	0	0.8833	Heart
intron:18022518-18025196	ASE000300	A3SS	exc	XTS00007188	102186298	gene7169	SEPT8	septin 8%2C	NC_022299.1	+	6.6665	0.75	1.91675	0.58325	1.5835	0.818739	Heart
intron:81439556-81440022	ASE009744	RI	exc	XTS00010398	102183073	gene10384	CCDC176	coiled-coil domain containing 176	NC_022302.1	+	1.91675	0.5	0.91675	0	0.08325	0.804356	Heart
intron:81439556-81440022	ASE006467	A5SS	exc	XTS00010398	102183073	gene10384	CCDC176	coiled-coil domain containing 176	NC_022302.1	+	1.91675	0.5	0.91675	0	0.08325	0.804356	Heart
intron:96847511-96848049	ASE023281	SE	exc	XTS00008754	102172718	gene8735	EPB41L4B	erythrocyte membrane protein band 4.1 like 4B	NC_022300.1	-	2.6665	0	0.3335	0.25	0.08325	0.937488	Heart
intron:113494346-113497081	ASE001402	A3SS	inc	XTS00003512	102170479	gene3487	LRRFIP1	leucine rich repeat (in FLII) interacting protein 1%2C	NC_022295.1	+	30.4168	0.08325	9.75	0	0.08325	0.918495	Heart
intron:29809541-29811547	ASE002553	A3SS	inc	XTS00022223	102175180	gene22220	AUTS2	autism susceptibility candidate 2	NC_022317.1	.	7.1665	0.58325	0.91675	1.83325	0.1665	0.877913	Heart
intron:23681121-23682077	ASE009476	RI	exc	XTS00016309	102186145	gene16306	GNAO1	guanine nucleotide binding protein (G protein)%2C alpha activating activity polypeptide O	NC_022310.1	-	28.7497	1.91675	0.8335	0.33325	1.6665	0.958695	Heart
intron:20475548-20476852	ASE010089	RI	exc	XTS00021380	102183840	gene21377	FHOD3	formin homology 2 domain containing 3	NC_022316.1	.	10.4998	0	0	0	0	1	Heart
intron:14391842-14406923	ASE020645	SE	exc	XTS00001131	102182922	gene1106	CERKL	ceramide kinase-like	NC_022294.1	+	1.4165	0.08325	0	0.33325	0	0.926491	Heart
intron:24078187-24078928	ASE012706	RI	exc	XTS00002653	102179902	gene2628	TRIM45	tripartite motif containing 45	NC_022295.1	+	10.9168	0.25	3.3335	0.3335	0.25	0.904573	Heart
intron:10577050-10580591	ASE000037	A3SS	inc	XTS00005847	102175934	gene5828	CAMK2D	calcium/calmodulin-dependent protein kinase II delta%2C	NC_022298.1	+	63.5832	0.4165	9.24975	0.1665	0.50025	0.959372	Heart
exon:14525515-14529775	ASE014918	RI	inc	XTS00016236	102181980	gene16233	MYLK3	myosin light chain kinase 3	NC_022310.1	.	220.667	2.0835	21.7503	4.8335	3	0.964123	Heart
intron:27577436-27577896	ASE006049	A5SS	inc	XTS00013732	102183436	gene13723	PHLDB1	pleckstrin homology-like domain%2C family B%2C member 1	NC_022307.1	+	37.25	5.4165	2.0835	0.75	2.33325	0.928971	Heart
intron:25750877-25751158	ASE008954	RI	exc	XTS00017749	102175612	gene17746	SLC25A11	solute carrier family 25 (mitochondrial carrier%3B oxoglutarate carrier)%2C member 11	NC_022311.1	+	8.33325	0.66675	2.08325	0.41675	0.08325	0.902499	Heart
intron:22355477-22369845|intron:22369897-22383278|exon:22369846-22369896	ASE018919	SE	inc	XTS00019323	102168209	gene19320	SH3GL3	SH3-domain GRB2-like 3	NC_022313.1	-	7	1	0.41675	0.25	2	0.869045	Heart
intron:5919119-5966770	ASE019218	SE	exc	XTS00020438	102184854	gene20435	MLIP	muscular LMNA-interacting protein%2C	NC_022315.1	-	80.5833	0.33325	27.5	1.83325	0.16675	0.907446	Heart
exon:106940180-106940853	ASE011709	RI	inc	XTS00001695	102182736	gene1670	SLC4A3	solute carrier family 4 (anion exchanger)%2C member 3%2C	NC_022294.1	+	10.5002	2.41675	0.9165	0.75025	0.833	0.882943	Heart
exon:106940180-106940853	ASE011708	RI	inc	XTS00001695	102182736	gene1670	SLC4A3	solute carrier family 4 (anion exchanger)%2C member 3%2C	NC_022294.1	+	15.3335	2.9165	1.1665	0.75025	1.1665	0.902179	Heart
exon:106940180-106940853	ASE011711	RI	inc	XTS00001695	102182736	gene1670	SLC4A3	solute carrier family 4 (anion exchanger)%2C member 3%2C	NC_022294.1	+	17.6665	3.83325	1.33325	1.00025	1.5	0.891507	Heart
intron:41071015-41071461	ASE011331	RI	exc	XTS00013198	102170443	gene13188	TRIM55	tripartite motif containing 55%2C	NC_022306.1	+	2.75	0	0.9165	0	0	0.916682	Heart
intron:111327471-111331786	ASE004148	A5SS	inc	XTS00001716	102184293	gene1691	AP1S3	adaptor-related protein complex 1%2C sigma 3 subunit	NC_022294.1	.	7.6665	0	0.99975	0	0	0.967399	Heart
intron:105646697-105649376|intron:105649434-105650529|exon:105649377-105649433	ASE020671	SE	inc	XTS00008000	102183063	gene7981	SLC25A46	solute carrier family 25%2C member 46	NC_022299.1	+	3.5	0.08325	0.16675	0	0.41675	0.952375	Heart
intron:99143870-99145493|intron:99145560-99166090|exon:99145494-99145559	ASE015994	SE	inc	XTS00005594	102185543	gene5575	ERC1	ELKS/RAB6-interacting/CAST family member 1%2C	NC_022297.1	+	18.75	4.66675	0.41675	4.3335	0.08325	0.87333	Heart
intron:35634431-35636044|intron:35636092-35638763|exon:35636045-35636091	ASE021327	SE	inc	XTS00013812	102190052	gene13803	INSC	inscuteable homolog (Drosophila)	NC_022307.1	-	1.1665	0	0.25	0	0.08325	0.928579	Heart
intron:54314392-54332993	ASE005122	A5SS	exc	XTS00009177	102187050	gene9158	LAMA2	laminin%2C alpha 2%2C	NC_022301.1	+	12.3335	0.08325	1.24975	0	0.4165	0.964538	Heart
intron:37052839-37054681|intron:37054777-37055108|exon:37054682-37054776	ASE022852	SE	inc	XTS00012274	102189971	gene12264	DZANK1	double zinc ribbon and ankyrin repeat domains 1%2C	NC_022305.1	.	7.41675	0	0	0	0	1	Heart
intron:38466427-38505102	ASE020037	SE	exc	XTS00010868	102176429	gene10854	CCDC85A	coiled-coil domain containing 85A	NC_022303.1	+	1.25025	0.08325	0.41675	0.08325	0.33325	0.816737	Heart
intron:99906340-99916785|intron:99916819-99919213|exon:99916786-99916818	ASE019054	SE	inc	XTS00005600	100861292	gene5581	CACNA1C	calcium channel%2C voltage-dependent%2C L type%2C alpha 1C subunit	NC_022297.1	+	43.5	0.8335	0.6665	0.74975	3.08325	0.969351	Heart
exon:22804732-22813744	ASE012497	RI	inc	XTS00013674	-	gene13665	-	-	NC_022307.1	-	2.4165	0.08325	0.08325	0	0.08325	0.974162	Heart
intron:32215561-32218111|intron:32218201-32219528|exon:32218112-32218200	ASE016137	SE	inc	XTS00020043	102175337	gene20040	FRMD4B	FERM domain containing 4B	NC_022314.1	+	16.4168	0	1.5	0	0	0.977157	Heart
intron:96790496-96796687	ASE003263	A3SS	exc	XTS00008754	102172718	gene8735	EPB41L4B	erythrocyte membrane protein band 4.1 like 4B	NC_022300.1	-	31.667	5.16675	1.41675	1.3335	0.75	0.931577	Heart
intron:43937538-43939955	ASE002059	A3SS	exc	XTS00013220	102175314	gene13210	SULF1	sulfatase 1%2C	NC_022306.1	+	1.1665	0	0.33325	0	0.33325	0.857158	Heart
intron:25156444-25156863	ASE010226	RI	exc	XTS00009892	102191052	gene9878	RYR3	ryanodine receptor 3	NC_022302.1	-	14.3332	0	1.5	0	0.25	0.969477	Heart
intron:32533991-32534324	ASE013367	RI	exc	XTS00013790	102182811	gene13781	SCN3B	sodium channel%2C voltage gated%2C type III beta subunit%2C	NC_022307.1	-	7.5	0	0.66675	0.08325	0.08325	0.972225	Heart
intron:25156882-25157136	ASE000506	A3SS	inc	XTS00009892	102191052	gene9878	RYR3	ryanodine receptor 3	NC_022302.1	-	21.4168	0	2.33325	0.08325	0.833	0.962068	Heart
intron:90916731-90917716|intron:90917900-90921733|exon:90917717-90917899	ASE016472	SE	inc	XTS00001547	102177011	gene1522	ABI2	abl-interactor 2	NC_022294.1	+	12.9168	1.16675	0.66675	0.41675	1.66675	0.924188	Heart
intron:14653649-14655629|intron:14655714-14663998|exon:14655630-14655713	ASE022279	SE	inc	XTS00022992	102181361	gene22989	SORBS2	sorbin and SH3 domain containing 2%2C	NC_022319.1	-	143.083	1.75	2.5	5.917	1.5835	0.979469	Heart
intron:30389189-30390636|intron:30390766-30393811|exon:30390637-30390765	ASE020976	SE	inc	XTS00017910	102183004	gene17907	MYOCD	myocardin%2C	NC_022311.1	+	36.5832	3.75	3.83325	0.5	7.49975	0.89351	Heart
exon:62937475-62951737	ASE009273	RI	inc	XTS00000324	102169628	gene299	POPDC2	popeye domain containing 2%2C	NC_022293.1	-	365.334	1.16675	36.6668	0.16675	1.25	0.973141	Heart
intron:17551013-17555214	ASE018575	SE	exc	XTS00001142	102173234	gene1117	TTN	titin	NC_022294.1	+	34.7503	0	0.25	0	0	0.998201	Heart
intron:89293500-89294265	ASE013500	RI	exc_inc	XTS00008702	102176237	gene8683	TMEM246	transmembrane protein 246%2C	NC_022300.1	-	2.24975	0.41675	0.25	0.4165	0.1665	0.861123	Heart
intron:89293500-89294265	ASE002139	A3SS	exc_inc	XTS00008702	102176237	gene8683	TMEM246	transmembrane protein 246%2C	NC_022300.1	-	2.50025	0.75	0.4165	0.49975	0.1665	0.816743	Heart
intron:20926942-20927799	ASE015210	RI	exc	XTS00022670	102186826	gene22667	KCNIP2	Kv channel interacting protein 2	NC_022318.1	-	22.75	0.33325	1.5	0.25	0	0.977107	Heart
intron:67679879-67686096|intron:67686127-67687179|exon:67686097-67686126	ASE020158	SE	inc	XTS00010247	102170322	gene10233	DAAM1	dishevelled associated activator of morphogenesis 1%2C	NC_022302.1	+	8.33325	0.5835	0.1665	0.08325	0	0.975002	Heart
intron:38980377-38982314	ASE003064	A3SS	inc	XTS00022812	102169156	gene22809	PPAPDC1A	phosphatidic acid phosphatase type 2 domain containing 1A	NC_022318.1	+	11.3335	3.4165	0.66675	1.08325	0.41675	0.876842	Heart
intron:132342455-132344475|intron:132345745-132351377|exon:132344476-132345744	ASE016281	SE	inc	XTS00000835	102169803	gene810	CEP63	centrosomal protein 63kDa%2C	NC_022293.1	-	29.3332	0.83325	8.5	1.91675	1.83325	0.888495	Heart
intron:134589467-134590351|intron:134590461-134594970|exon:134590352-134590460	ASE015921	SE	inc	XTS00000857	102173974	gene832	DNAJC13	DnaJ (Hsp40) homolog%2C subfamily C%2C member 13	NC_022293.1	.	9.74975	0.16675	4.5835	0	0	0.878196	Heart
intron:46835999-46848999|intron:46849036-46849988|exon:46849000-46849035	ASE019803	SE	inc	XTS00003834	102176934	gene3809	NRCAM	neuronal cell adhesion molecule%2C	NC_022296.1	-	3.24975	0	0.16675	0.16675	0	0.974344	Heart
intron:40691443-40737320	ASE018107	SE	exc	XTS00008253	-	gene8234	-	-	NC_022300.1	+	5.49975	1.00025	1.08325	0.25	1.41675	0.829526	Heart
intron:119552731-119554735	ASE006384	A5SS	exc	XTS00000754	102175250	gene729	PLSCR5	phospholipid scramblase family%2C member 5	NC_022293.1	+	2.5	0	1.5	0	0.1665	0.83335	Heart
intron:14408877-14411499	ASE020647	SE	exc	XTS00001131	102182922	gene1106	CERKL	ceramide kinase-like	NC_022294.1	+	18.1665	0.25	0.25	6.41675	0	0.904814	Heart
intron:58759633-58807278	ASE021620	SE	exc	XTS00009225	102176327	gene9206	SLC2A12	solute carrier family 2 (facilitated glucose transporter)%2C member 12	NC_022301.1	-	16.75	1.6665	1.5	0.33325	0.25	0.944034	Heart
intron:25148924-25149581|intron:25149664-25151402|exon:25149582-25149663	ASE018348	SE	inc	XTS00009892	102191052	gene9878	RYR3	ryanodine receptor 3	NC_022302.1	-	31.25	4.8335	3.58325	0.5	4.91675	0.889332	Heart
intron:80037505-80039379	ASE006635	A5SS	inc	XTS00010368	102179953	gene10354	RGS6	regulator of G-protein signaling 6%2C	NC_022302.1	+	15.4168	3.66675	2.41675	0.58325	1.91675	0.860809	Heart
intron:41146589-41147466	ASE012271	RI	exc	XTS00012318	102185099	gene12308	ACSS1	acyl-CoA synthetase short-chain family member 1	NC_022305.1	-	770.083	387.083	66.4167	13.0832	106.917	0.813819	Heart
intron:72010370-72011077	ASE021845	SE	exc	XTS00011164	102187600	gene11154	DRC1	dynein regulatory complex subunit 1%2C	NC_022303.1	-	32.6668	4.16675	3.41675	4.41675	1.1665	0.899234	Heart
intron:73644720-73645185	ASE012221	RI	exc	XTS00003038	102174896	gene3013	WLS	wntless Wnt ligand secretion mediator	NC_022295.1	+	3.08325	0	0.08325	0.16675	0.91675	0.905396	Heart
intron:8511002-8530317|intron:8530379-8532006|exon:8530318-8530378	ASE022788	SE	inc	XTS00023264	102180565	gene23261	RYR2	ryanodine receptor 2 (cardiac)	NC_022320.1	+	128.417	0.25	1.25	1.08325	1.33325	0.992375	Heart
intron:8505129-8508420	ASE003003	A3SS	exc	XTS00023264	102180565	gene23261	RYR2	ryanodine receptor 2 (cardiac)	NC_022320.1	+	189.833	0.16675	0.41675	1.58325	0.50025	0.996488	Heart
intron:14532100-14533379	ASE002902	A3SS	inc	XTS00016236	102181980	gene16233	MYLK3	myosin light chain kinase 3	NC_022310.1	.	360.25	1.75	69	3.33325	2.16675	0.947085	Heart
intron:52491498-52492028	ASE005647	A5SS	inc	XTS00019595	102186636	gene19592	FRMD5	FERM domain containing 5	NC_022313.1	-	4.16675	0.66675	0.3335	0.16675	0.33325	0.909987	Heart
intron:52517400-52520408	ASE018737	SE	exc	XTS00020325	102175907	gene20322	ALS2CL	ALS2 C-terminal like	NC_022314.1	+	2.91675	0.25	1	0.5835	0.25	0.821419	Heart
intron:20449820-20450296|intron:20450340-20450878|exon:20450297-20450339	ASE015872	SE	inc	XTS00005912	100750234	gene5893	MANBA	mannosidase%2C beta A%2C lysosomal	NC_022298.1	+	3.91675	0	1.99975	0.08325	0.33325	0.845775	Heart
intron:52090062-52091053	ASE023117	SE	exc	XTS00020305	102174169	gene20302	KIF9	kinesin family member 9%2C	NC_022314.1	+	2.41675	0.49975	1.25025	0	0.08325	0.81036	Heart
intron:18717686-18717798	ASE000470	A3SS	inc	XTS00002547	102186074	gene2522	ADAMTSL4	ADAMTS-like 4	NC_022295.1	-	7.50025	0.1665	1.74975	0.1665	2.66675	0.841689	Heart
intron:56703034-56704837|intron:56704916-56708655|exon:56704838-56704915	ASE022438	SE	inc	XTS00024786	102175563	gene24783	LRCH2	leucine-rich repeats and calponin homology (CH) domain containing 2	NC_022322.1	-	2.16675	0	0.58325	0	0	0.932705	Heart
intron:47564427-47569109|intron:47569237-47585352|exon:47569110-47569236	ASE016376	SE	inc	XTS00013244	102181057	gene13234	STAU2	staufen double-stranded RNA binding protein 2%2C	NC_022306.1	-	65.0835	3.25	35.7503	2.91675	2.08325	0.830985	Heart
intron:10708688-10728444|intron:10728604-10744746|exon:10728445-10728603	ASE023195	SE	inc	XTS00008920	102177439	gene8901	SNAP91	synaptosomal-associated protein%2C 91kDa	NC_022301.1	-	9.33325	1.49975	2.1665	1.66675	0	0.857151	Heart
intron:96780309-96782546|intron:96782664-96788264|exon:96782547-96782663	ASE023280	SE	inc	XTS00008754	102172718	gene8735	EPB41L4B	erythrocyte membrane protein band 4.1 like 4B	NC_022300.1	-	39.75	1.41675	0.83325	0.33325	0.16675	0.982704	Heart
intron:15260490-15261199	ASE002775	A3SS	exc	XTS00022584	102187289	gene22581	SORBS1	sorbin and SH3 domain containing 1%2C	NC_022318.1	-	172.75	2.0835	36.7503	1.75	4.3335	0.934997	Heart
intron:34711762-34713919	ASE023402	SE	exc	XTS00015563	102182334	gene15554	LOC102182334	centrin-4	NC_022309.1	+	6.583	1.50025	0.08325	0.25	0.16675	0.924037	Heart
intron:74191541-74192552|intron:74192669-74194974|exon:74192553-74192668	ASE019629	SE	inc	XTS00008577	102173566	gene8558	IL11RA	interleukin 11 receptor%2C alpha	NC_022300.1	+	25.6668	0	19.0832	0.5	0.25	0.80682	Heart
intron:29011551-29030424	ASE002124	A3SS	exc	XTS00011790	106502693	gene11780	LOC106502693	microtubule-associated tumor suppressor candidate 2-like	NC_022304.1	-	2.58325	0	0	0	0	1	Heart
intron:5427479-5428465	ASE006707	A5SS	inc	XTS00023239	102177216	gene23236	TARBP1	TAR (HIV-1) RNA binding protein 1	NC_022320.1	.	2.4165	0.16675	0.91675	0.08325	0.08325	0.870681	Heart
intron:22032061-22034956|intron:22035038-22038427|exon:22034957-22035037	ASE023407	SE	inc	XTS00011738	102172638	gene11728	POSTN	periostin%2C osteoblast specific factor%2C	NC_022304.1	+	264.25	16.9165	9.4165	13.5002	1.8335	0.96058	Heart
intron:27726440-27729125|intron:27729312-27734753|exon:27729126-27729311	ASE016005	SE	inc	XTS00014879	102191822	gene14870	CDC42BPA	CDC42 binding protein kinase alpha (DMPK-like)%2C	NC_022308.1	-	32.6665	0.1665	10.7502	0	0.33325	0.913903	Heart
intron:48948873-48949845	ASE014348	RI	exc	XTS00014175	102180062	gene14166	ATG16L2	autophagy related 16-like 2	NC_022307.1	+	3.91675	0.08325	0.08325	0	1.5	0.89363	Heart
intron:49210681-49211619|intron:49211707-49212586|exon:49211620-49211706	ASE021203	SE	inc	XTS00020184	102175341	gene20181	DOCK3	dedicator of cytokinesis 3%2C	NC_022314.1	-	1.9165	0	0	0	0	1	Heart
intron:37031769-37035376	ASE019276	SE	exc	XTS00001294	102172301	gene1269	PKP4	plakophilin 4%2C	NC_022294.1	-	15	1.6665	0.8335	0.58325	0.50025	0.940275	Heart
intron:43160693-43167426	ASE015975	SE	exc	XTS00020094	102188809	gene20091	SLMAP	sarcolemma associated protein%2C	NC_022314.1	-	312.5	4.50025	127.5	5.5	4.25	0.8866	Heart
intron:27574962-27577261|intron:27577436-27577896|exon:27577262-27577435	ASE023070	SE	inc	XTS00013732	102183436	gene13723	PHLDB1	pleckstrin homology-like domain%2C family B%2C member 1	NC_022307.1	+	50.25	1	0.66675	0	0.25	0.990464	Heart
intron:27758225-27769741	ASE020268	SE	exc	XTS00014879	102191822	gene14870	CDC42BPA	CDC42 binding protein kinase alpha (DMPK-like)%2C	NC_022308.1	-	4.16675	0	3.08325	0	0	0.815009	Heart
intron:20891914-20893557	ASE010059	RI	exc	XTS00012149	102188780	gene12139	NEBL	nebulette	NC_022305.1	-	421.25	0.833	0	2.4165	15.9168	0.988625	Heart
intron:25315423-25322624|intron:25322791-25326421|exon:25322625-25322790	ASE018350	SE	inc	XTS00009892	102191052	gene9878	RYR3	ryanodine receptor 3	NC_022302.1	-	16.833	0	2	0.08325	2.58325	0.930694	Heart
exon:73478247-73479452	ASE012261	RI	inc	XTS00014388	102186137	gene14379	MYBPC3	myosin binding protein C%2C cardiac	NC_022307.1	-	400.833	0	0	0.91675	0	0.999428	Heart
intron:71229007-71229123	ASE003325	A3SS	inc	XTS00016022	102179506	gene16019	YPEL1	yippee-like 1	NC_022309.1	+	2.0835	0.1665	0.33325	0.16675	0.08325	0.910037	Heart
intron:28260596-28270174	ASE019173	SE	exc	XTS00005950	102189198	gene5931	PDLIM5	PDZ and LIM domain 5%2C	NC_022298.1	-	1602.92	0.8335	59.5	0.8335	1.99975	0.990148	Heart
intron:10580630-10587161	ASE017968	SE	exc	XTS00005847	102175934	gene5828	CAMK2D	calcium/calmodulin-dependent protein kinase II delta%2C	NC_022298.1	+	53.4997	0.75	10.1668	0.41675	1.66675	0.939251	Heart
intron:22889662-22918092	ASE022766	SE	exc	XTS00003693	102178420	gene3668	LRRC72	leucine rich repeat containing 72	NC_022296.1	+	12.8332	0.1665	0.33325	0	0.16675	0.987016	Heart
intron:25369223-25379652|intron:25379895-25382154|exon:25379653-25379894	ASE018351	SE	inc	XTS00009892	102191052	gene9878	RYR3	ryanodine receptor 3	NC_022302.1	-	14	0	2	0	3.08325	0.909228	Heart
intron:27362245-27366354|intron:27366364-27367481|exon:27366355-27366363	ASE020352	SE	inc	XTS00014875	102185388	gene14866	C16H1orf95	chromosome 16 open reading frame%2C human C1orf95	NC_022308.1	+	1.50025	0	0.08325	0	0.1665	0.958382	Heart
intron:19118930-19119405|intron:19119493-19121596|exon:19119406-19119492	ASE016821	SE	inc	XTS00010727	102183968	gene10713	STRN	striatin%2C calmodulin binding protein%2C	NC_022303.1	-	18.3335	2.8335	2	1.5	5.91675	0.832953	Heart
intron:6007274-6007558	ASE019221	SE	exc	XTS00020438	102184854	gene20435	MLIP	muscular LMNA-interacting protein%2C	NC_022315.1	-	53.8332	0.41675	13.3335	4.8335	0.4165	0.911763	Heart
intron:92490378-92492193	ASE018787	SE	exc	XTS00005451	102175008	gene5432	LOC102175008	ovostatin homolog 2-like	NC_022297.1	+	1.1665	0	0.1665	0.08325	0.16675	0.910737	Heart
intron:101124861-101125886|intron:101125908-101127957|exon:101125887-101125907	ASE016831	SE	inc	XTS00005637	102180293	gene5618	TMEM184B	transmembrane protein 184B%2C	NC_022297.1	-	8.083	1.08325	3.49975	0.66675	0.6665	0.817016	Heart
intron:40007634-40008120	ASE022615	SE	exc	XTS00024035	102187746	gene24032	RCOR2	REST corepressor 2	NC_022321.1	-	3.99975	0.75	0.58325	0.25	0.08325	0.895837	Heart
intron:48839151-48840966|intron:48841009-48842694|exon:48840967-48841008	ASE017409	SE	inc	XTS00011886	102182606	gene11876	LMO7	LIM domain 7%2C	NC_022304.1	+	97.9167	0.41675	0.91675	0	0	0.996595	Heart
intron:20833880-20858001	ASE002636	A3SS	inc	XTS00007217	102170967	gene7198	ADAMTS19	ADAM metallopeptidase with thrombospondin type 1 motif%2C 19%2C	NC_022299.1	.	63.25	2.6665	0.75	1.91675	2.83325	0.967721	Heart
exon:62304273-62307271	ASE010912	RI	inc	XTS00012660	102175493	gene12650	MYH7B	myosin%2C heavy chain 7B%2C cardiac muscle%2C beta	NC_022305.1	+	271.667	0.08325	87.1665	0	0.16675	0.919555	Heart
intron:42241948-42242168	ASE010500	RI	exc_inc	XTS00018307	102185394	gene18304	RND2	Rho family GTPase 2%2C	NC_022311.1	+	3.16675	0.5835	0.08325	1.41675	0.25	0.815781	Heart
intron:42241948-42242168	ASE000657	A3SS	exc_inc	XTS00018307	102185394	gene18304	RND2	Rho family GTPase 2%2C	NC_022311.1	+	3.16675	0.5835	0.08325	1.41675	0.25	0.815781	Heart
intron:63075699-63130095|intron:63130193-63199453|exon:63130096-63130192	ASE018828	SE	inc	XTS00008440	-	gene8421	-	-	NC_022300.1	.	2.58325	0.16675	0.58325	0.33325	0.16675	0.879028	Heart
intron:99877462-99878334	ASE000875	A3SS	inc	XTS00005600	100861292	gene5581	CACNA1C	calcium channel%2C voltage-dependent%2C L type%2C alpha 1C subunit	NC_022297.1	+	44.25	1.3335	1.58325	1.66675	4.16675	0.950564	Heart
intron:34308236-34308339	ASE015603	RI	exc	XTS00021456	106503534	gene21453	LOC106503534	transcription factor GATA-6-like	NC_022316.1	.	31.5832	0	0.08325	4.5	0.25	0.961742	Heart
intron:53443980-53447749	ASE015170	RI	exc	XTS00003876	102186180	gene3852	IFRD1	interferon-related developmental regulator 1	NC_022296.1	-	2.66675	0	0.5	0	0	0.953126	Heart
intron:53443980-53447749	ASE005949	A5SS	exc	XTS00003876	102186180	gene3852	IFRD1	interferon-related developmental regulator 1	NC_022296.1	-	2.66675	0	0.5	0	0	0.953126	Heart
intron:53443980-53447749	ASE005947	A5SS	exc	XTS00003876	102186180	gene3852	IFRD1	interferon-related developmental regulator 1	NC_022296.1	-	2.66675	0	0.5	0	0	0.953126	Heart
intron:32429331-32429391	ASE014609	RI	exc	XTS00011825	102169305	gene11815	SGCG	sarcoglycan%2C gamma (35kDa dystrophin-associated glycoprotein)	NC_022304.1	-	27.5	0.08325	14.1668	0.25	1.08325	0.858334	Heart
intron:106940364-106940728	ASE011709	RI	exc_inc	XTS00001695	102182736	gene1670	SLC4A3	solute carrier family 4 (anion exchanger)%2C member 3%2C	NC_022294.1	+	4.5	0.6665	0.25	0	0.25	0.935194	Heart
intron:106940364-106940728	ASE001253	A3SS	exc_inc	XTS00001695	102182736	gene1670	SLC4A3	solute carrier family 4 (anion exchanger)%2C member 3%2C	NC_022294.1	+	4.5	0.6665	0.25	0	0.25	0.935194	Heart
intron:106940364-106940728	ASE001251	A3SS	exc_inc	XTS00001695	102182736	gene1670	SLC4A3	solute carrier family 4 (anion exchanger)%2C member 3%2C	NC_022294.1	+	4.5	0.6665	0.25	0	0.25	0.935194	Heart
exon:22517513-22519344	ASE012652	RI	inc	XTS00010761	102181964	gene10747	SLC8A1	solute carrier family 8 (sodium/calcium exchanger)%2C member 1%2C	NC_022303.1	-	834.583	92.6667	6.33325	6.83325	65.3335	0.948727	Heart
intron:13773088-13779915	ASE019790	SE	exc	XTS00023294	102189650	gene23291	ANK3	ankyrin 3%2C node of Ranvier (ankyrin G)%2C	NC_022320.1	-	66.5002	1.25025	11.5832	0.25	1	0.947055	Heart
intron:18710189-18710697	ASE010156	RI	exc	XTS00002547	102186074	gene2522	ADAMTSL4	ADAMTS-like 4	NC_022295.1	-	72.25	1.33325	11.1665	2.0835	9	0.918397	Heart
intron:21629035-21641631	ASE020256	SE	exc	XTS00022691	102170018	gene22688	ARL3	ADP-ribosylation factor-like 3	NC_022318.1	-	4.5835	0.5	1.75025	0.08325	0.1665	0.863641	Heart
intron:28507633-28508635	ASE007133	RI	exc	XTS00019396	102182172	gene19393	DNAJA4	DnaJ (Hsp40) homolog%2C subfamily A%2C member 4	NC_022313.1	+	185.583	18.3332	56.9165	4.83325	11.3332	0.876853	Heart
intron:22889662-22893062|intron:22893158-22918092|exon:22893063-22893157	ASE022766	SE	inc	XTS00003693	102178420	gene3668	LRRC72	leucine rich repeat containing 72	NC_022296.1	+	5.417	0	0.1665	0	0	0.992316	Heart
intron:29166649-29172706	ASE013638	RI	exc	XTS00009907	-	gene9893	-	-	NC_022302.1	+	1.1665	0.5	0	0.08325	0.08325	0.857158	Heart
exon:99916786-99919342	ASE010927	RI	inc	XTS00005600	100861292	gene5581	CACNA1C	calcium channel%2C voltage-dependent%2C L type%2C alpha 1C subunit	NC_022297.1	+	27.5835	0.5	1	1.5	2.91675	0.946374	Heart
intron:17598488-17601340	ASE018578	SE	exc	XTS00001142	102173234	gene1117	TTN	titin	NC_022294.1	+	15.1668	0	0	0	0	1	Heart
intron:51458954-51460437|intron:51460536-51460828|exon:51460438-51460535	ASE021357	SE	inc	XTS00016894	102188344	gene16891	PPP1R13L	protein phosphatase 1%2C regulatory subunit 13 like	NC_022310.1	.	77.75	12.4168	2.66675	3.16675	3.83325	0.928992	Heart
intron:25216403-25216779|intron:25216830-25220192|exon:25216780-25216829	ASE018346	SE	inc	XTS00009892	102191052	gene9878	RYR3	ryanodine receptor 3	NC_022302.1	-	12.9168	0	1.25	0	0.75025	0.961286	Heart
exon:32524133-32533990	ASE013359	RI	inc	XTS00013790	102182811	gene13781	SCN3B	sodium channel%2C voltage gated%2C type III beta subunit%2C	NC_022307.1	-	31	0.5835	2.41675	0.66675	1.3335	0.959673	Heart
exon:5155592-5166401	ASE009065	RI	inc	XTS00017359	102176260	gene17356	MMD	monocyte to macrophage differentiation-associated%2C	NC_022311.1	-	3	0.08325	0.5	0.16675	1.083	0.84725	Heart
exon:5155592-5166401	ASE009067	RI	inc	XTS00017359	102176260	gene17356	MMD	monocyte to macrophage differentiation-associated%2C	NC_022311.1	-	7.08325	0.16675	1.49975	0.16675	1.75	0.873531	Heart
intron:26107360-26107780|intron:26107812-26110325|exon:26107781-26107811	ASE023031	SE	inc	XTS00001233	102173694	gene1208	BBS5	Bardet-Biedl syndrome 5	NC_022294.1	-	11.7498	0	0.58325	0	0	0.98759	Heart
intron:33366711-33376178|intron:33376263-33379747|exon:33376179-33376262	ASE015843	SE	inc	XTS00022770	102183390	gene22767	ABLIM1	actin binding LIM protein 1%2C	NC_022318.1	-	240.417	0	14.5832	0	0.25	0.984575	Heart
intron:22032061-22037652|intron:22037743-22038427	ASE007035	MXE	inc	XTS00011738	102172638	gene11728	POSTN	periostin%2C osteoblast specific factor%2C	NC_022304.1	+	264.25	16.9165	9.4165	13.5002	1.8335	0.96058	Heart
intron:50165032-50167870|intron:50167973-50179296|exon:50167871-50167972	ASE019203	SE	inc	XTS00011891	102190428	gene11881	MYCBP2	MYC binding protein 2%2C E3 ubiquitin protein ligase	NC_022304.1	.	5.4165	0.8335	1.0835	0	0.75	0.876904	Heart
intron:5335569-5337232|intron:5337313-5339066|exon:5337233-5337312	ASE020273	SE	inc	XTS00018790	102180629	gene18787	BOD1	biorientation of chromosomes in cell division 1	NC_022312.1	-	1.1665	0	0.5835	0	0	0.874946	Heart
intron:22016616-22022915|intron:22022946-22027207|exon:22022916-22022945	ASE022926	SE	inc	XTS00013664	102177818	gene13655	NCAM1	neural cell adhesion molecule 1%2C	NC_022307.1	+	33.9168	0.25	2.75	0.25	0.25	0.974202	Heart
intron:30357778-30359844	ASE001988	A3SS	inc	XTS00017910	102183004	gene17907	MYOCD	myocardin%2C	NC_022311.1	+	18.25	0.5	0.58325	0.1665	2.58325	0.947493	Heart
exon:20820424-20822859	ASE010810	RI	inc	XTS00007216	102170690	gene7197	KIAA1024L	KIAA1024-like ortholog	NC_022299.1	-	1.41675	0.08325	0.16675	0	0.08325	0.941195	Heart
intron:24214404-24400535|intron:24400612-24405505	ASE006858	MXE	inc	XTS00011755	-	gene11745	-	-	NC_022304.1	+	3.16675	0.25	0.41675	0	0.4165	0.914483	Heart
intron:59958629-59962481	ASE017543	SE	exc	XTS00017288	106501731	gene17285	LOC106501731	zinc finger protein 548-like	NC_022310.1	.	1.33325	0.08325	0	0	0	0.98439	Heart
intron:59958629-59962481	ASE017545	SE	exc	XTS00017288	106501731	gene17285	LOC106501731	zinc finger protein 548-like	NC_022310.1	.	1.33325	0.08325	0	0	0	0.98439	Heart
intron:13518255-13523390	ASE022213	SE	exc	XTS00022975	102175827	gene22972	STOX2	storkhead box 2%2C	NC_022319.1	+	16.5	4.33325	1.41675	0.5	0.41675	0.898989	Heart
exon:25190172-25192376	ASE010228	RI	inc	XTS00009892	102191052	gene9878	RYR3	ryanodine receptor 3	NC_022302.1	-	18.1668	0	0.08325	0	0.6665	0.989682	Heart
intron:64138024-64138820	ASE010224	RI	exc	XTS00003938	102189733	gene3914	CHN2	chimerin 2	NC_022296.1	-	1.41675	0	0	0.08325	0.08325	0.970619	Heart
intron:22889662-22906316|intron:22906391-22953016	ASE006978	MXE	inc	XTS00003693	102178420	gene3668	LRRC72	leucine rich repeat containing 72	NC_022296.1	+	21.2503	0.58325	0.5	0.08325	0.66675	0.978433	Heart
intron:6047702-6048085	ASE004304	A5SS	exc	XTS00008896	102169289	gene8877	HMGN3	high mobility group nucleosomal binding domain 3%2C	NC_022301.1	.	33.083	0.25	7.33325	0.16675	0	0.941435	Heart
intron:8049960-8050086	ASE015274	RI	exc	XTS00020492	106503475	gene20489	NUDT3	nudix (nucleoside diphosphate linked moiety X)-type motif 3	NC_022315.1	-	1.33325	0.25	0.25	0.08325	0	0.890634	Heart
intron:119552731-119554735|intron:119554898-119558628|exon:119554736-119554897	ASE017734	SE	inc	XTS00000754	102175250	gene729	PLSCR5	phospholipid scramblase family%2C member 5	NC_022293.1	+	5.00025	0	3.16675	0	0.4165	0.820846	Heart
intron:101816817-101819303	ASE002149	A3SS	exc	XTS00008816	106502442	gene8797	LOC106502442	uncharacterized LOC106502442	NC_022300.1	-	1.41675	0.08325	0.33325	0	0	0.926504	Heart
intron:101816817-101819303	ASE002150	A3SS	exc	XTS00008816	106502442	gene8797	LOC106502442	uncharacterized LOC106502442	NC_022300.1	-	1.41675	0.08325	0.33325	0	0	0.926504	Heart
intron:101816817-101819303	ASE013548	RI	exc	XTS00008816	106502442	gene8797	LOC106502442	uncharacterized LOC106502442	NC_022300.1	-	1.41675	0.08325	0.33325	0	0	0.926504	Heart
intron:101816817-101819303	ASE005290	A5SS	exc	XTS00008816	106502442	gene8797	LOC106502442	uncharacterized LOC106502442	NC_022300.1	-	1.41675	0.08325	0.33325	0	0	0.926504	Heart
intron:38746321-38751319|intron:38751383-38755906|exon:38751320-38751382	ASE022013	SE	inc	XTS00013841	102172084	gene13832	LOC102172084	protein-methionine sulfoxide oxidase MICAL2%2C	NC_022307.1	-	11.9998	0.16675	5.00025	0.66675	0.24975	0.873258	Heart
intron:14653649-14655629|intron:14655714-14663998	ASE006801	MXE	exc	XTS00022992	102181361	gene22989	SORBS2	sorbin and SH3 domain containing 2%2C	NC_022319.1	-	143.083	1.75	2.5	5.917	1.5835	0.979469	Heart
intron:8511002-8519163|intron:8519214-8530317|exon:8519164-8519213	ASE022790	SE	inc	XTS00023264	102180565	gene23261	RYR2	ryanodine receptor 2 (cardiac)	NC_022320.1	+	280.917	0.25	0.25	0.16675	0.08325	0.999333	Heart
intron:8505129-8508375	ASE003003	A3SS	inc	XTS00023264	102180565	gene23261	RYR2	ryanodine receptor 2 (cardiac)	NC_022320.1	+	8.58325	0	0	0	0.5	0.985437	Heart
intron:54784823-54785702	ASE005021	A5SS	exc	XTS00018638	102168859	gene18635	SMIM5	small integral membrane protein 5%2C	NC_022311.1	-	3.75	1.75	0	0	0.16675	0.872217	Heart
exon:106865176-106866729	ASE011205	RI	inc	XTS00001691	102182081	gene1666	OBSL1	obscurin-like 1	NC_022294.1	-	29.4165	3.4165	12.9168	0.24975	0.1665	0.857652	Heart
intron:77887511-77889800|intron:77889898-77897679|exon:77889801-77889897	ASE019300	SE	inc	XTS00006208	102181938	gene6189	TECRL	trans-2%2C3-enoyl-CoA reductase-like	NC_022298.1	-	34.75	0	0.83325	0	0	0.994005	Heart
intron:14692180-14699946	ASE022281	SE	exc	XTS00022992	102181361	gene22989	SORBS2	sorbin and SH3 domain containing 2%2C	NC_022319.1	-	10.25	1.16675	0.66675	0	1.25	0.924793	Heart
intron:62936985-62937474	ASE009270	RI	exc	XTS00000324	102169628	gene299	POPDC2	popeye domain containing 2%2C	NC_022293.1	-	1	0	0.33325	0	0	0.916687	Heart
intron:103856795-103857086	ASE007730	RI	exc	XTS00011586	102184255	gene11576	TRAF2	TNF receptor-associated factor 2	NC_022303.1	-	4.8335	1.0835	0.8335	0.25	0.91675	0.840501	Heart
intron:70762578-70764987|intron:70765003-70765555|exon:70764988-70765002	ASE016660	SE	inc	XTS00019135	102186160	gene19132	SLC12A7	solute carrier family 12 (potassium/chloride transporter)%2C member 7	NC_022312.1	.	243.583	37.25	4.41675	20.0835	31.25	0.90455	Heart
intron:10252455-10253418	ASE018687	SE	exc	XTS00019869	102180895	gene19866	LRRFIP2	leucine rich repeat (in FLII) interacting protein 2%2C	NC_022314.1	+	12.4998	0	1.08325	0	0	0.978335	Heart
intron:40229487-40290108	ASE020472	SE	exc	XTS00013852	102174494	gene13843	MRVI1	murine retrovirus integration site 1 homolog%2C	NC_022307.1	+	21.1665	2.16675	0.66675	1.25	2.33325	0.924211	Heart
intron:97614978-97616068|intron:97616132-97617184|exon:97616069-97616131	ASE016038	SE	inc	XTS00011430	102176892	gene11420	SPTAN1	spectrin%2C alpha%2C non-erythrocytic 1%2C	NC_022303.1	+	210.083	2.9165	14.6668	1.08325	3.91675	0.973126	Heart
intron:78199953-78230009|intron:78230055-78243498|exon:78230010-78230054	ASE023298	SE	inc	XTS00001464	102187901	gene1439	GYPC	glycophorin C (Gerbich blood group)%2C	NC_022294.1	+	52.2503	1.99975	10.9168	3.5	6.5	0.890352	Heart
intron:75890573-75892513|intron:75892601-75894493|exon:75892514-75892600	ASE020205	SE	inc	XTS00005272	102183853	gene5253	DENND5B	DENN/MADD domain containing 5B	NC_022297.1	+	18.5835	0	0	0	0	1	Heart
intron:40044978-40047045|intron:40047094-40048372|exon:40047046-40047093	ASE016624	SE	inc	XTS00021216	102185521	gene21213	MCUR1	mitochondrial calcium uniporter regulator 1	NC_022315.1	+	32.6668	0.16675	8.3335	0	0.08325	0.93431	Heart
intron:15313693-15324508|intron:15324572-15324886|exon:15324509-15324571	ASE022365	SE	inc	XTS00022584	102187289	gene22581	SORBS1	sorbin and SH3 domain containing 1%2C	NC_022318.1	-	153.417	0	77.75	0.1665	0.50025	0.872216	Heart
intron:19158047-19166547|intron:19166671-19167486|exon:19166548-19166670	ASE022600	SE	inc	XTS00000122	-	gene97	-	-	NC_022293.1	-	15.5002	3.1665	4.66675	2.58325	1.58325	0.806459	Heart
intron:70119858-70145081|intron:70145123-70228972	ASE006991	MXE	exc	XTS00005207	102191587	gene5188	LARGE	like-glycosyltransferase	NC_022297.1	.	3.0835	0.33325	0.16675	0	0	0.959462	Heart
intron:14649228-14653591|intron:14653649-14663998|exon:14653592-14653648	ASE016229	SE	inc	XTS00022992	102181361	gene22989	SORBS2	sorbin and SH3 domain containing 2%2C	NC_022319.1	-	156.167	16.25	2.58325	27.5003	11.3335	0.907683	Heart
intron:17360292-17369513|intron:17370362-17372786|exon:17369514-17370361	ASE022383	SE	inc	XTS00001141	102172944	gene1116	CCDC141	coiled-coil domain containing 141	NC_022294.1	+	108.417	0.5	3.91675	8.75025	11.25	0.943696	Heart
intron:21761444-21809327|intron:21809684-21810483|exon:21809328-21809683	ASE022001	SE	inc	XTS00018897	102185607	gene18894	ACTBL2	actin%2C beta-like 2	NC_022312.1	-	1.08325	0	0	0.08325	0	0.980787	Heart
intron:34307021-34307922	ASE003215	A3SS	exc	XTS00021456	106503534	gene21453	LOC106503534	transcription factor GATA-6-like	NC_022316.1	.	7.58325	0	0	1.33325	0	0.956046	Heart
intron:7321440-7341912	ASE005897	A5SS	inc	XTS00019854	102178493	gene19851	GLB1	galactosidase%2C beta 1%2C	NC_022314.1	-	2	0	0.41675	0	0	0.947906	Heart
intron:44684747-44686847	ASE019963	SE	exc	XTS00015048	102181702	gene15039	RNF207	ring finger protein 207	NC_022308.1	-	1.08325	0.16675	0.25	0	0	0.90382	Heart
intron:70119858-70228972	ASE023063	SE	exc	XTS00005207	102191587	gene5188	LARGE	like-glycosyltransferase	NC_022297.1	.	20.5	0.16675	1.83325	0	0	0.97561	Heart
intron:70119858-70228972	ASE023064	SE	exc	XTS00005207	102191587	gene5188	LARGE	like-glycosyltransferase	NC_022297.1	.	20.5	0.16675	1.83325	0	0	0.97561	Heart
intron:14532074-14533379	ASE002902	A3SS	exc	XTS00016236	102181980	gene16233	MYLK3	myosin light chain kinase 3	NC_022310.1	.	8.91675	0.16675	3.16675	0.4165	0.25	0.887852	Heart
intron:56482843-56486945|intron:56486992-56487794|exon:56486946-56486991	ASE020961	SE	inc	XTS00010155	102177243	gene10141	ATP8B4	ATPase%2C class I%2C type 8B%2C member 4	NC_022302.1	+	3.33325	0	0	0	0	1	Heart
intron:116025051-116029004|intron:116029100-116041289|exon:116029005-116029099	ASE015826	SE	inc	XTS00025323	102177702	gene25320	AP1S2	adaptor-related protein complex 1%2C sigma 2 subunit	NC_022322.1	+	52.0832	0.16675	19.5835	0.08325	0.25	0.903599	Heart
intron:47564427-47582792|intron:47582848-47585352	ASE006822	MXE	exc	XTS00013244	102181057	gene13234	STAU2	staufen double-stranded RNA binding protein 2%2C	NC_022306.1	-	65.0835	3.25	35.7503	2.91675	2.08325	0.830985	Heart
intron:23643406-23644724|intron:23644878-23645779|exon:23644725-23644877	ASE022026	SE	inc	XTS00017694	102179517	gene17691	P2RX5	purinergic receptor P2X%2C ligand gated ion channel%2C 5	NC_022311.1	-	185.333	1.08325	43	1.9165	15.2502	0.917379	Heart
intron:80637129-80638378	ASE005847	A5SS	exc	XTS00025031	102185640	gene25028	EDA2R	ectodysplasin A2 receptor	NC_022322.1	+	5.1665	0	2.4165	0	0.08325	0.87904	Heart
intron:73273542-73276306	ASE000884	A3SS	inc	XTS00010304	102189488	gene10290	LOC102189488	protein farnesyltransferase subunit beta	NC_022302.1	+	2.5	0	0.33325	0	0	0.966675	Heart
intron:80637142-80638378	ASE005847	A5SS	inc	XTS00025031	102185640	gene25028	EDA2R	ectodysplasin A2 receptor	NC_022322.1	+	19.0832	0	12.4168	0	0.08325	0.836244	Heart
intron:73645298-73645398	ASE001532	A3SS	inc	XTS00003038	102174896	gene3013	WLS	wntless Wnt ligand secretion mediator	NC_022295.1	+	4.5	0	0.08325	0.08325	0.83325	0.944458	Heart
intron:22906391-22918922|intron:22918993-22942101|exon:22918923-22918992	ASE022762	SE	inc	XTS00003693	102178420	gene3668	LRRC72	leucine rich repeat containing 72	NC_022296.1	+	35.8332	0.5	1.5	0.08325	0	0.985466	Heart
intron:25211055-25314474	ASE004900	A5SS	inc	XTS00023065	102175270	gene23062	RBPMS	RNA binding protein with multiple splicing	NC_022319.1	+	1.5	0.33325	0	0	0.16675	0.916667	Heart
intron:39315481-39319726	ASE023200	SE	exc	XTS00014966	102181325	gene14957	MFN2	mitofusin 2	NC_022308.1	-	238.583	0	111.75	0.16675	1.1665	0.881505	Heart
intron:24405600-24413096|intron:24413362-24465793|exon:24413097-24413361	ASE019608	SE	inc	XTS00011755	-	gene11745	-	-	NC_022304.1	+	6.83325	0.8335	1.83325	0.41675	1.08325	0.847556	Heart
intron:54277455-54289153	ASE019721	SE	exc	XTS00013282	-	gene13273	-	-	NC_022306.1	-	1	0	0	0	0	1	Heart
intron:54277455-54289153	ASE019720	SE	exc	XTS00013282	-	gene13273	-	-	NC_022306.1	-	1	0	0	0	0	1	Heart

## Sheet: Kidney
Supplementary Data S2. The specifically expressed AS events in kidney
AS isoform	AS events ID	AS type	Isoform type	Gene ID	NCBI ID	NCBI gene ID	Name	FunctionDesc	Chromosome	Strand	Heart	Kidney	LegMuscle	Liver	Spleen	Tau	Specific
exon:200121-204655	ASE008990	RI	inc	XTS00014665	102186981	gene14656	PPFIA4	protein tyrosine phosphatase%2C receptor type%2C f polypeptide (PTPRF)%2C interacting protein (liprin)%2C alpha 4%2C	NC_022308.1	+	4.25	90.6667	2.5	7.3335	5.16675	0.94692	Kidney
intron:15055723-15056838	ASE000790	A3SS	exc	XTS00007086	102182297	gene7067	HSD11B1L	hydroxysteroid (11-beta) dehydrogenase 1-like%2C	NC_022299.1	-	2.08325	11.1668	1.75025	1.25	2.0835	0.839546	Kidney
intron:15055723-15056838	ASE018888	SE	exc	XTS00007086	102182297	gene7067	HSD11B1L	hydroxysteroid (11-beta) dehydrogenase 1-like%2C	NC_022299.1	-	2.08325	11.1668	1.75025	1.25	2.0835	0.839546	Kidney
intron:123426215-123426299	ASE006004	A5SS	exc	XTS00001852	102174520	gene1827	PTPRU	protein tyrosine phosphatase%2C receptor type%2C U	NC_022294.1	-	0.4165	3.16675	0	0.58325	0.08325	0.914502	Kidney
intron:62104125-62151938	ASE018840	SE	exc	XTS00015266	102170807	gene15257	NMNAT2	nicotinamide nucleotide adenylyltransferase 2%2C	NC_022308.1	-	0.58325	3.25	0.08325	0.25	0.66675	0.878212	Kidney
intron:62104125-62151938	ASE018837	SE	exc	XTS00015266	102170807	gene15257	NMNAT2	nicotinamide nucleotide adenylyltransferase 2%2C	NC_022308.1	-	0.58325	3.25	0.08325	0.25	0.66675	0.878212	Kidney
intron:73100079-73101946	ASE003351	A3SS	inc	XTS00014378	102185291	gene14369	LRP4	low density lipoprotein receptor-related protein 4	NC_022307.1	-	9.5	69.1667	15.6665	11.8332	5.0835	0.847892	Kidney
intron:32166436-32168206|intron:32168366-32175443|exon:32168207-32168365	ASE019725	SE	inc	XTS00017924	102185393	gene17921	CDRT1	CMT1A duplicated region transcript 1	NC_022311.1	-	0.58325	8.25	1.16675	0.75	0.24975	0.916674	Kidney
intron:42196-42292|intron:42424-42812|exon:42293-42423	ASE021386	SE	inc	XTS00026085	102174016	gene26148	TMC4	transmembrane channel-like 4	NW_005101661.1	-	10.9165	104.5	10.75	28.6668	9.5835	0.856658	Kidney
intron:13729336-13737582|intron:13737637-13755756|exon:13737583-13737636	ASE019791	SE	inc	XTS00023294	102189650	gene23291	ANK3	ankyrin 3%2C node of Ranvier (ankyrin G)%2C	NC_022320.1	-	1.5	52.25	1.16675	4.50025	0.917	0.961321	Kidney
intron:39401569-39401666	ASE006450	A5SS	inc	XTS00024017	102189740	gene24014	SLC22A10	solute carrier family 22%2C member 10	NC_022321.1	+	0	28.8335	0	0	0	1	Kidney
intron:137889741-137898767	ASE003606	A3SS	exc	XTS00000878	102187539	gene853	DSCAM	Down syndrome cell adhesion molecule	NC_022293.1	-	0	2.41675	0	0.08325	0	0.991388	Kidney
intron:126466915-126468311	ASE004581	A5SS	inc	XTS00001945	102182271	gene1920	SEPN1	selenoprotein N%2C 1	NC_022294.1	-	0.08325	1.25	0.3335	0.16675	0.25	0.8333	Kidney
intron:19491707-19497400|intron:19497544-19510259|exon:19497401-19497543	ASE019046	SE	inc	XTS00020674	102184103	gene20671	PLA2G7	phospholipase A2%2C group VII (platelet-activating factor acetylhydrolase%2C plasma)%2C	NC_022315.1	-	0.9165	249.333	1.66675	12.6668	14.6665	0.970003	Kidney
intron:32192162-32197227	ASE021666	SE	exc	XTS00019464	102170738	gene19461	STRA6	stimulated by retinoic acid 6	NC_022313.1	+	0	1.75	0	0	0.33325	0.952393	Kidney
intron:88972-89130|intron:89203-89359|exon:89131-89202	ASE019447	SE	inc	XTS00025960	102174647	gene26001	LOC102174647	beta-galactosidase-1-like protein 2	NW_005101470.1	+	0	3.4165	0.25	0.4165	0	0.951229	Kidney
intron:39817795-39823689	ASE022102	SE	exc	XTS00010021	102185471	gene10007	ATL1	atlastin GTPase 1	NC_022302.1	+	0.3335	2.66675	0.41675	0.25	0.4165	0.867184	Kidney
intron:26899228-26899622|intron:26900147-26901212|exon:26899623-26900146	ASE019859	SE	inc	XTS00009026	102182791	gene9007	DDO	D-aspartate oxidase%2C	NC_022301.1	+	4.3335	39.4168	11.25	2.00025	0.08325	0.887947	Kidney
intron:6518793-6531807|intron:6531930-6538344|exon:6531808-6531929	ASE020049	SE	inc	XTS00022947	102188825	gene22944	WDR17	WD repeat domain 17%2C	NC_022319.1	+	0.58325	7.33325	0.5	0.08325	0.8335	0.931817	Kidney
intron:62078430-62079412|intron:62079557-62084896|exon:62079413-62079556	ASE019822	SE	inc	XTS00015820	102170810	gene15811	CCDC64	coiled-coil domain containing 64%2C	NC_022309.1	+	0.5	22.9165	0.08325	0.8335	10.667	0.868176	Kidney
intron:44366151-44366431	ASE004533	A5SS	exc	XTS00010904	-	gene10890	-	-	NC_022303.1	+	0	6.83325	0	4.91675	0	0.820117	Kidney
intron:18147471-18147879|intron:18148032-18148891|exon:18147880-18148031	ASE019976	SE	inc	XTS00021997	102181180	gene21994	LOC102181180	acyl-coenzyme A synthetase ACSM2B%2C mitochondrial%2C	NC_022317.1	+	0.08325	351.084	0.16675	169.167	0	0.879361	Kidney
intron:72760085-72760876|intron:72760942-72768695|exon:72760877-72760941	ASE020403	SE	inc	XTS00010298	102187229	gene10284	PPP1R36	protein phosphatase 1%2C regulatory subunit 36%2C	NC_022302.1	+	4.16675	13.0835	0.5	1.58325	0.41675	0.872611	Kidney
intron:69569474-69571310	ASE006682	A5SS	inc	XTS00003981	102173445	gene3957	FAM221A	family with sequence similarity 221%2C member A	NC_022296.1	-	1.58325	39.3335	0.33325	13.8332	5.75025	0.863348	Kidney
intron:71118292-71118655	ASE002402	A3SS	inc	XTS00001434	100861273	gene1409	EPB41L5	erythrocyte membrane protein band 4.1 like 5%2C	NC_022294.1	+	0.66675	3.3335	0.58325	0.58325	0.58325	0.818772	Kidney
exon:19229466-19237565	ASE013285	RI	inc	XTS00002566	102170374	gene2541	MTMR11	myotubularin related protein 11	NC_022295.1	+	0.8335	17.7503	1.75	6.6665	3	0.827467	Kidney
intron:36323347-36512903	ASE017867	SE	exc	XTS00020059	-	gene20056	-	-	NC_022314.1	.	0	1	0.16675	0	0.16675	0.916625	Kidney
intron:42636239-42640584|intron:42640641-42650321|exon:42640585-42640640	ASE021086	SE	inc	XTS00024170	102179641	gene24167	C29H11orf80	chromosome 29 open reading frame%2C human C11orf80%2C	NC_022321.1	+	0.08325	4.99975	0.33325	0.6665	0.83325	0.904183	Kidney
intron:12969637-12970738	ASE020660	SE	exc	XTS00007001	102171780	gene6982	CAMSAP3	calmodulin regulated spectrin-associated protein family%2C member 3	NC_022299.1	+	0	15.0835	0	4.4165	0.33325	0.921276	Kidney
intron:7708484-7708931|intron:7709071-7709981|exon:7708932-7709070	ASE019677	SE	inc	XTS00018808	102171549	gene18805	ARHGEF28	Rho guanine nucleotide exchange factor (GEF) 28	NC_022312.1	-	0	18.8332	0.83325	3.75	1.41675	0.920354	Kidney
intron:2429124-2468576	ASE021475	SE	exc	XTS00015417	102183088	gene15408	RBM46	RNA binding motif protein 46	NC_022309.1	-	0	2.3335	0	0.25	0	0.973216	Kidney
intron:10266479-10274033	ASE018690	SE	exc	XTS00019869	102180895	gene19866	LRRFIP2	leucine rich repeat (in FLII) interacting protein 2%2C	NC_022314.1	+	0.6665	81.9998	1.0835	11.8332	13.8335	0.916412	Kidney
intron:1357968-1362789	ASE017420	SE	exc_inc	XTS00014691	102179968	gene14682	PLEKHA6	pleckstrin homology domain containing%2C family A member 6	NC_022308.1	-	1	25.5	0.25	8.25	1.33325	0.893792	Kidney
intron:1357968-1362789	ASE003345	A3SS	exc_inc	XTS00014691	102179968	gene14682	PLEKHA6	pleckstrin homology domain containing%2C family A member 6	NC_022308.1	-	6.75	47.1665	0.58325	15.25	1.75	0.871025	Kidney
exon:4441335-4444800	ASE013558	RI	inc	XTS00017354	-	gene17351	-	-	NC_022311.1	-	0	1.25025	0	0.66675	0	0.866677	Kidney
intron:75200773-75216127|intron:75216212-75225551|exon:75216128-75216211	ASE023299	SE	inc	XTS00010312	102168546	gene10298	MPP5	membrane protein%2C palmitoylated 5 (MAGUK p55 subfamily member 5)%2C	NC_022302.1	+	0	1.91675	0	0	0	1	Kidney
intron:2227233-2229294	ASE006000	A5SS	inc	XTS00016097	102175885	gene16094	TMEM231	transmembrane protein 231	NC_022310.1	-	2.00025	16.75	0.75	2	2.99975	0.884328	Kidney
intron:2755970-2757704	ASE005083	A5SS	exc	XTS00008882	102191524	gene8863	MYO6	myosin VI	NC_022301.1	+	0	40.8332	0	0	0.1665	0.998981	Kidney
intron:65890694-65891772	ASE003643	A3SS	inc	XTS00010232	102191143	gene10218	C10H14orf105	chromosome 10 open reading frame%2C human C14orf105%2C	NC_022302.1	-	0	48.0003	0	6.1665	0	0.967883	Kidney
intron:97776197-97789796|intron:97789859-97793689|exon:97789797-97789858	ASE020337	SE	inc	XTS00011440	102180605	gene11430	CCBL1	cysteine conjugate-beta lyase%2C cytoplasmic%2C	NC_022303.1	.	8	33.25	1.00025	9.58325	3	0.837718	Kidney
intron:54696809-54706484	ASE006350	A5SS	inc	XTS00024745	102168898	gene24742	ATP2B3	ATPase%2C Ca++ transporting%2C plasma membrane 3	NC_022322.1	-	0	3.6665	0	0	0.08325	0.994324	Kidney
intron:15660463-15661028	ASE014765	RI	exc	XTS00002440	102181455	gene2415	SLC27A3	solute carrier family 27 (fatty acid transporter)%2C member 3	NC_022295.1	-	3.16675	28.75	3.3335	3.58325	6.33325	0.857246	Kidney
intron:71940-73772|intron:73856-84022|exon:73773-73855	ASE019052	SE	inc	XTS00025956	102173284	gene25997	NOXA1	NADPH oxidase activator 1	NW_005101464.1	+	0.75025	53.1668	0.1665	8.75	3.33325	0.938872	Kidney
intron:102628520-102629834	ASE000606	A3SS	exc	XTS00004250	102180651	gene4231	TRPV6	transient receptor potential cation channel%2C subfamily V%2C member 6	NC_022296.1	-	0.08325	7	0	0.91675	0.25	0.955357	Kidney
intron:35959575-35963489|intron:35963648-35963746|exon:35963490-35963647	ASE017949	SE	inc	XTS00022338	102183477	gene22335	STAG3	stromal antigen 3%2C	NC_022317.1	-	0	7.25	0.16675	1.99975	2.6665	0.833345	Kidney
exon:38903706-38904615	ASE012024	RI	inc	XTS00018140	102175160	gene18137	LOC102175160	transcription factor CP2-like protein 1	NC_022311.1	+	0.25	4.41675	0.08325	0.4165	1.4165	0.877384	Kidney
exon:47537257-47539416	ASE009964	RI	inc	XTS00015070	-	gene15061	-	-	NC_022308.1	+	37.1665	213.167	10.5	9.16675	8.08325	0.923866	Kidney
intron:50310446-50311053	ASE004468	A5SS	exc	XTS00012412	102183079	gene12402	LOC102183079	leucine zipper putative tumor suppressor 3	NC_022305.1	+	1.33325	6.3335	0.66675	0.4165	0.1665	0.898042	Kidney
intron:50310446-50311053	ASE004469	A5SS	exc	XTS00012412	102183079	gene12402	LOC102183079	leucine zipper putative tumor suppressor 3	NC_022305.1	+	1.33325	6.3335	0.66675	0.4165	0.1665	0.898042	Kidney
intron:50310446-50311053	ASE004467	A5SS	exc	XTS00012412	102183079	gene12402	LOC102183079	leucine zipper putative tumor suppressor 3	NC_022305.1	+	1.33325	6.3335	0.66675	0.4165	0.1665	0.898042	Kidney
intron:33721175-33724033	ASE003238	A3SS	inc	XTS00013807	-	gene13798	-	-	NC_022307.1	-	0.75	7.41675	0.16675	0.33325	0	0.957866	Kidney
intron:33062-33615	ASE013819	RI	exc	XTS00026239	102171702	gene26311	LOC102171702	uncharacterized LOC102171702	NW_005101890.1	-	0.08325	6.25025	0.08325	0.6665	0.5	0.946682	Kidney
intron:102628112-102628412	ASE010403	RI	exc	XTS00004250	102180651	gene4231	TRPV6	transient receptor potential cation channel%2C subfamily V%2C member 6	NC_022296.1	-	0.25	7.917	0.08325	1.0835	0.08325	0.952634	Kidney
intron:38154952-38155592	ASE002528	A3SS	inc	XTS00023966	102170856	gene23963	MYRF	myelin regulatory factor	NC_022321.1	+	0	11.5	0	3.6665	0	0.920293	Kidney
intron:62886234-62886976	ASE002242	A3SS	inc	XTS00003918	102184221	gene3894	GHRHR	growth hormone releasing hormone receptor%2C	NC_022296.1	-	0	24.25	0	4.58325	0	0.95275	Kidney
intron:88131984-88132410	ASE015532	RI	exc_inc	XTS00008691	102173001	gene8672	CDK20	cyclin-dependent kinase 20	NC_022300.1	+	0.08325	3.3335	0.33325	0.74975	0.5	0.875037	Kidney
intron:88131984-88132410	ASE006084	A5SS	exc_inc	XTS00008691	102173001	gene8672	CDK20	cyclin-dependent kinase 20	NC_022300.1	+	0.4165	4.91675	0.66675	0.99975	0.91675	0.847473	Kidney
intron:16598332-16598934	ASE005545	A5SS	inc	XTS00020634	102179146	gene20631	DLK2	delta-like 2 homolog (Drosophila)	NC_022315.1	-	1.41675	13.3332	0.08325	0.9165	0.41675	0.946876	Kidney
intron:47064438-47085459	ASE017526	SE	exc	XTS00010085	102178453	gene10071	FAM81A	family with sequence similarity 81%2C member A%2C	NC_022302.1	-	12.1665	129.833	0.6665	3.33325	0.83325	0.967267	Kidney
intron:25229157-25231285	ASE019984	SE	exc	XTS00023386	102184034	gene23383	UNC5B	unc-5 netrin receptor B	NC_022320.1	+	1.08325	5.24975	0.8335	0.49975	0.8335	0.845231	Kidney
exon:24891673-24902232	ASE014848	RI	inc	XTS00002660	102183561	gene2635	ATP1A1	ATPase%2C Na+/K+ transporting%2C alpha 1 polypeptide	NC_022295.1	.	9.8335	31.0832	0.66675	4.16675	3.58325	0.853215	Kidney
intron:58358854-58366238|intron:58366293-58367035|exon:58366239-58366292	ASE023081	SE	inc	XTS00003891	102178507	gene3867	ANLN	anillin actin binding protein	NC_022296.1	-	0.25	8.16675	0.08325	0.25	0.4165	0.969396	Kidney
intron:69339983-69341230|intron:69341343-69345397|exon:69341231-69341342	ASE023156	SE	inc	XTS00006174	-	gene6155	-	-	NC_022298.1	-	0.08325	5.0835	0	0.41675	0	0.975411	Kidney
intron:123622155-123643574|intron:123643611-123645385	ASE006961	MXE	exc	XTS00001856	102176373	gene1831	EPB41	erythrocyte membrane protein band 4.1	NC_022294.1	-	0.66675	99.25	0.58325	24.0832	1.58325	0.9322	Kidney
intron:197026-197696|intron:197760-200120|exon:197697-197759	ASE020253	SE	inc	XTS00014665	102186981	gene14656	PPFIA4	protein tyrosine phosphatase%2C receptor type%2C f polypeptide (PTPRF)%2C interacting protein (liprin)%2C alpha 4%2C	NC_022308.1	+	8	87.1667	3.75	5.5	5.33325	0.93523	Kidney
intron:47442948-47446109|intron:47446152-47446322|exon:47446110-47446151	ASE022411	SE	inc	XTS00004863	102187840	gene4844	TBC1D30	TBC1 domain family%2C member 30	NC_022297.1	-	0.08325	11.25	0.08325	2.25	0.49975	0.935194	Kidney
intron:78401261-78459709	ASE017920	SE	exc	XTS00004041	102189185	gene4017	SUGCT	succinyl-CoA:glutarate-CoA transferase%2C	NC_022296.1	-	0	1.58325	0	0.3335	0.16675	0.921009	Kidney
intron:41396748-41401258	ASE016190	SE	exc	XTS00015004	102174052	gene14995	CLSTN1	calsyntenin 1	NC_022308.1	+	1.66675	276.75	8.41675	27.4168	68.3335	0.904396	Kidney
exon:10013384-10014327	ASE010062	RI	inc	XTS00010648	102172270	gene10634	RTKN	rhotekin%2C	NC_022303.1	+	0.3335	6.66675	1.25	1.00025	1.75	0.837486	Kidney
intron:99629784-99634231	ASE006168	A5SS	exc	XTS00004202	102176301	gene4181	KIAA1549	KIAA1549 ortholog	NC_022296.1	-	3.4165	13	2.41675	0.75	0.5	0.863784	Kidney
intron:13670003-13673960|intron:13674909-13684909|exon:13673961-13674908	ASE018187	SE	inc	XTS00013595	102182707	gene13586	ENDOD1	endonuclease domain containing 1	NC_022307.1	-	0.08325	3.6665	0.75	0.16675	1.3335	0.84089	Kidney
intron:98690913-98702959|intron:98703524-98718059|exon:98702960-98703523	ASE020498	SE	inc	XTS00006388	102183677	gene6369	PTPN13	protein tyrosine phosphatase%2C non-receptor type 13 (APO-1/CD95 (Fas)-associated phosphatase)%2C	NC_022298.1	+	6.83325	119.417	6.5	6.99975	22.8332	0.909631	Kidney
exon:47095975-47099241	ASE013894	RI	inc	XTS00024260	102176024	gene24257	LOC102176024	uncharacterized LOC102176024%2C	NC_022321.1	+	0.1665	32.0832	7.08325	3.9165	1.8335	0.898703	Kidney
intron:46940953-46941300	ASE000934	A3SS	exc_inc	XTS00024251	106503763	gene24248	LOC106503763	uncharacterized LOC106503763%2C	NC_022321.1	.	0.25	23.833	0.16675	0	0.58325	0.98951	Kidney
intron:46940953-46941300	ASE000936	A3SS	exc_inc	XTS00024251	106503763	gene24248	LOC106503763	uncharacterized LOC106503763%2C	NC_022321.1	.	0.41675	72.0835	0.16675	0.58325	1.75	0.989884	Kidney
intron:10648432-10663061	ASE022779	SE	exc	XTS00008919	102177164	gene8900	PRSS35	protease%2C serine%2C 35%2C	NC_022301.1	+	10.75	25.4168	0.66675	4.83325	0.75025	0.832785	Kidney
intron:47938869-47938954|intron:47939480-47939985|exon:47938955-47939479	ASE020582	SE	inc	XTS00024287	102185250	gene24284	CDHR5	cadherin-related family member 5	NC_022321.1	+	0	186.667	0	2	0	0.997321	Kidney
intron:4170813-4178316	ASE023373	SE	exc	XTS00014749	102177264	gene14740	C16H1orf116	chromosome 16 open reading frame%2C human C1orf116	NC_022308.1	-	0	10.9168	0	5.91675	0	0.864503	Kidney
intron:40701382-40716837	ASE005552	A5SS	exc	XTS00003774	106502021	gene3749	MAGI2	membrane associated guanylate kinase%2C WW and PDZ domain containing 2	NC_022296.1	+	0	3.16675	0	0	0.33325	0.973691	Kidney
intron:77692164-77703874|intron:77703969-77712897|exon:77703875-77703968	ASE018957	SE	inc	XTS00003072	102181831	gene3047	UBE2U	ubiquitin-conjugating enzyme E2U (putative)	NC_022295.1	-	0.16675	4.0835	0	1.33325	0	0.908167	Kidney
intron:4172154-4177083	ASE020221	SE	exc	XTS00021889	102169448	gene21886	C25H16orf89	chromosome 25 open reading frame%2C human C16orf89	NC_022317.1	-	0.16675	2.4165	0.25	1.25	0	0.827566	Kidney
intron:51356421-51359758	ASE002396	A3SS	inc	XTS00016888	102187257	gene16885	EXOC3L2	exocyst complex component 3-like 2	NC_022310.1	-	0	8.4165	0.08325	2.33325	1	0.898518	Kidney
exon:17838182-17838920	ASE015211	RI	inc	XTS00002508	102178031	gene2483	CGN	cingulin%2C	NC_022295.1	-	3.66675	62.8332	5.25	26.1668	1.25	0.855437	Kidney
exon:78371776-78373444	ASE014100	RI	inc	XTS00014635	102177181	gene14626	STX3	syntaxin 3	NC_022307.1	+	3.91675	15.0835	3.0835	1.00025	3.5	0.809386	Kidney
intron:45232206-45235039|intron:45235181-45238603|exon:45235040-45235180	ASE018394	SE	inc	XTS00007566	102181774	gene7547	KLHL3	kelch-like family member 3%2C	NC_022299.1	-	2.4165	115.666	5.83325	10.0002	41.3335	0.871217	Kidney
exon:21664127-21665498	ASE009086	RI	inc	XTS00022692	102170293	gene22689	SFXN2	sideroflexin 2%2C	NC_022318.1	+	0.33325	26.6668	0.25	1.9165	7.50025	0.90625	Kidney
intron:97768275-97769858	ASE007276	RI	exc	XTS00011440	102180605	gene11430	CCBL1	cysteine conjugate-beta lyase%2C cytoplasmic%2C	NC_022303.1	.	51.75	223.417	19.4168	62	15.1668	0.834017	Kidney
intron:61636887-61643664	ASE000772	A3SS	exc	XTS00014307	102169781	gene14298	ELF5	E74-like factor 5 (ets domain transcription factor)%2C	NC_022307.1	-	0.16675	40.9168	0	0.9165	0	0.993381	Kidney
intron:2792465-2793546	ASE003642	A3SS	exc	XTS00014720	102182991	gene14711	SLC45A3	solute carrier family 45%2C member 3	NC_022308.1	.	0.08325	2.5	0	0.08325	0.08325	0.975025	Kidney
intron:30621130-30621825	ASE020783	SE	exc	XTS00023870	-	gene23867	-	-	NC_022321.1	+	0	5.4165	0	0	0.5	0.976922	Kidney
intron:73085772-73097588	ASE001327	A3SS	exc	XTS00013367	102173950	gene13358	GRHL2	grainyhead-like transcription factor 2%2C	NC_022306.1	-	0	8.00025	0	1.75	0.50025	0.929682	Kidney
intron:108147460-108166085	ASE005707	A5SS	inc	XTS00005770	106502160	gene5751	GRAMD4	GRAM domain containing 4	NC_022297.1	+	6	27.8332	0	1	2.66675	0.913173	Kidney
intron:11751613-11752381	ASE000831	A3SS	exc	XTS00012989	102183251	gene12979	MAPK15	mitogen-activated protein kinase 15	NC_022306.1	-	0	1.91675	0	1.5	0	0.804356	Kidney
intron:73130148-73168301	ASE019512	SE	exc	XTS00015357	-	gene15348	-	-	NC_022308.1	+	0.08325	1.33325	0.25	0.16675	0.33325	0.843756	Kidney
intron:13787780-13789650	ASE002716	A3SS	exc	XTS00021366	102171118	gene21363	LOC102171118	pyrin domain-containing protein 3-like	NC_022316.1	+	0.25	11.75	0	0.25	0.58325	0.976952	Kidney
intron:19417857-19429731	ASE017034	SE	exc	XTS00020671	102183469	gene20668	LOC102183469	24-hydroxycholesterol 7-alpha-hydroxylase%2C	NC_022315.1	-	0.25	2.58325	0.41675	0.75	0.5835	0.806421	Kidney
intron:19509801-19510055	ASE008470	RI	exc	XTS00017582	102169328	gene17579	TRAF4	TNF receptor-associated factor 4	NC_022311.1	+	5.58325	207	13.9165	39.8332	19.4168	0.904892	Kidney
intron:31590624-31592039	ASE002325	A3SS	inc	XTS00009915	100860971	gene9901	THBS1	thrombospondin 1%2C	NC_022302.1	+	1.00025	14.6668	2.75	1	5.41675	0.8267	Kidney
intron:38154952-38155595	ASE021911	SE	exc	XTS00023966	102170856	gene23963	MYRF	myelin regulatory factor	NC_022321.1	+	0.24975	22.8332	0	5.25	0.08325	0.938872	Kidney
intron:38154952-38155595	ASE002528	A3SS	exc	XTS00023966	102170856	gene23963	MYRF	myelin regulatory factor	NC_022321.1	+	0.24975	22.8332	0	5.25	0.08325	0.938872	Kidney
exon:37765934-37767529	ASE007408	RI	inc	XTS00018098	102172006	gene18095	SCRN2	secernin 2%2C	NC_022311.1	+	1	14.0832	1.3335	2.75	1.99975	0.874261	Kidney
intron:47938869-47939305	ASE001741	A3SS	exc_inc	XTS00024287	102185250	gene24284	CDHR5	cadherin-related family member 5	NC_022321.1	+	0	65.5833	0	0.75	0	0.997141	Kidney
intron:47938869-47939305	ASE001736	A3SS	exc_inc	XTS00024287	102185250	gene24284	CDHR5	cadherin-related family member 5	NC_022321.1	+	0	65.5833	0	0.75	0	0.997141	Kidney
intron:47938869-47939305	ASE001739	A3SS	exc_inc	XTS00024287	102185250	gene24284	CDHR5	cadherin-related family member 5	NC_022321.1	+	0	65.5833	0	0.75	0	0.997141	Kidney
intron:39267811-39267929	ASE004739	A5SS	exc_inc	XTS00023510	102188472	gene23507	LOC102188472	synaptotagmin-15%2C	NC_022320.1	-	0.41675	2.41675	0.33325	0.58325	0.33325	0.827609	Kidney
intron:39267811-39267929	ASE012169	RI	exc_inc	XTS00023510	102188472	gene23507	LOC102188472	synaptotagmin-15%2C	NC_022320.1	-	0.41675	2.41675	0.33325	0.58325	0.33325	0.827609	Kidney
intron:53134527-53136107|intron:53136268-53141125|exon:53136108-53136267	ASE020150	SE	inc	XTS00015715	102171538	gene15706	MORN3	MORN repeat containing 3%2C	NC_022309.1	+	0.91675	3.74975	0.1665	1.33325	0.333	0.816688	Kidney
intron:11220689-11220911	ASE012226	RI	exc	XTS00010677	102186696	gene10663	RAB11FIP5	RAB11 family interacting protein 5 (class I)	NC_022303.1	+	1.75	14.25	0.66675	0.75	0.75	0.931285	Kidney
intron:18637964-18639482	ASE010493	RI	exc	XTS00022006	102184112	gene22003	LOC102184112	putative RNA exonuclease NEF-sp%2C	NC_022317.1	+	0	1.0835	0.08325	0.08325	0.25	0.903899	Kidney
intron:98136053-98162766	ASE006485	A5SS	inc	XTS00006387	102182774	gene6368	MAPK10	mitogen-activated protein kinase 10%2C	NC_022298.1	-	0.25	1.58325	0	0	0	0.960524	Kidney
intron:48572535-48573403	ASE004633	A5SS	inc	XTS00016759	102187256	gene16756	HIPK4	homeodomain interacting protein kinase 4	NC_022310.1	-	0.24975	3.74975	0.16675	0.25	0.25	0.938896	Kidney
intron:39198965-39200865	ASE003293	A3SS	exc_inc	XTS00007449	102181946	gene7430	PPAP2C	phosphatidic acid phosphatase type 2C	NC_022299.1	-	0.16675	6.16675	0.25	3.08325	0.333	0.84461	Kidney
intron:50310468-50311053	ASE004471	A5SS	exc_inc	XTS00012412	102183079	gene12402	LOC102183079	leucine zipper putative tumor suppressor 3	NC_022305.1	+	4.83325	26	3.41675	3.0835	1.16675	0.879805	Kidney
intron:50310468-50311053	ASE004470	A5SS	exc_inc	XTS00012412	102183079	gene12402	LOC102183079	leucine zipper putative tumor suppressor 3	NC_022305.1	+	4.83325	26	3.41675	3.0835	1.16675	0.879805	Kidney
intron:50310468-50311053	ASE004467	A5SS	exc_inc	XTS00012412	102183079	gene12402	LOC102183079	leucine zipper putative tumor suppressor 3	NC_022305.1	+	9.99975	45.2503	7.75	5.5	1.8335	0.861419	Kidney
exon:40356187-40357495	ASE012477	RI	inc	XTS00024054	102190492	gene24051	TEX40	testis expressed 40	NC_022321.1	+	0	3.6665	0.08325	0.25	0	0.977277	Kidney
intron:2878322-2890065|intron:2890194-2905230|exon:2890066-2890193	ASE019015	SE	inc	XTS00000059	102169624	gene34	HUNK	hormonally up-regulated Neu-associated kinase	NC_022293.1	-	1.91675	44.5835	1	3.66675	15.9168	0.873831	Kidney
intron:85644435-85657455	ASE020026	SE	exc	XTS00003119	102169930	gene3094	DAB1	Dab%2C reelin signal transducer%2C homolog 1 (Drosophila)%2C	NC_022295.1	+	0	1.5	0	1.08325	0	0.819458	Kidney
intron:107249245-107257260|intron:107257285-107267768|exon:107257261-107257284	ASE019105	SE	inc	XTS00006439	102169571	gene6420	CPEB2	cytoplasmic polyadenylation element binding protein 2%2C	NC_022298.1	+	1.91675	9.75	0.41675	1.6665	0.66675	0.88034	Kidney
intron:85860889-85876965	ASE022400	SE	exc	XTS00006279	102178158	gene6260	RASSF6	Ras association (RalGDS/AF-6) domain family member 6%2C	NC_022298.1	-	0	1	0	0.08325	0	0.979187	Kidney
intron:38904967-38905360	ASE004676	A5SS	inc	XTS00018140	102175160	gene18137	LOC102175160	transcription factor CP2-like protein 1	NC_022311.1	+	0.24975	12.6668	0.41675	0.41675	3.0835	0.917762	Kidney
intron:53961538-53962358	ASE013985	RI	exc	XTS00014259	102178925	gene14250	SLC5A12	solute carrier family 5 (sodium/monocarboxylate cotransporter)%2C member 12	NC_022307.1	-	0	1.50025	0	0	0	1	Kidney
intron:47756174-47756777	ASE010563	RI	exc	XTS00007619	102174654	gene7600	SLC4A9	solute carrier family 4%2C sodium bicarbonate cotransporter%2C member 9	NC_022299.1	+	0	33.8332	0	0.08325	0	0.999385	Kidney
intron:83843352-83885713	ASE006359	A5SS	inc	XTS00006263	102175283	gene6244	SLC4A4	solute carrier family 4 (sodium bicarbonate cotransporter)%2C member 4%2C	NC_022298.1	+	3.4165	372.666	4.91675	22.6665	3	0.977192	Kidney
intron:10742643-10746842	ASE016223	SE	exc	XTS00005848	102169655	gene5829	ANK2	ankyrin 2%2C neuronal	NC_022298.1	-	2.91675	117.5	5.5835	8.5	27.3332	0.905673	Kidney
intron:9819755-9819961	ASE018012	SE	exc	XTS00006857	102170963	gene6838	HOOK2	hook microtubule-tethering protein 2%2C	NC_022299.1	+	1.4165	25.5	4.58325	3.58325	1.4165	0.892162	Kidney
intron:49380692-49382779	ASE004119	A5SS	exc	XTS00016797	102191641	gene16794	TMEM91	transmembrane protein 91%2C	NC_022310.1	+	0	9.58325	0	0	0.08325	0.997828	Kidney
intron:104632138-104638918	ASE018095	SE	exc	XTS00003421	-	gene3396	-	-	NC_022295.1	+	1.583	5.25	0.66675	0.5	1.24975	0.809548	Kidney
intron:104632138-104638918	ASE017317	SE	exc	XTS00003421	-	gene3396	-	-	NC_022295.1	+	1.583	5.25	0.66675	0.5	1.24975	0.809548	Kidney
intron:26118849-26119531	ASE014001	RI	exc	XTS00017773	102180151	gene17770	SLC16A13	solute carrier family 16%2C member 13	NC_022311.1	+	2.08325	42.3332	1.91675	3.0835	2.75	0.941928	Kidney
intron:44367802-44367888	ASE004532	A5SS	exc_inc	XTS00010904	-	gene10890	-	-	NC_022303.1	+	0	2.75	0	1.74975	0	0.840932	Kidney
intron:29695062-29695282	ASE002566	A3SS	exc	XTS00003735	102173634	gene3710	GPNMB	glycoprotein (transmembrane) nmb%2C	NC_022296.1	+	0	1.16675	0	0	0	1	Kidney
intron:62694043-62708223|intron:62708356-62765699|exon:62708224-62708355	ASE023098	SE	inc	XTS00005133	102171036	gene5114	ANO4	anoctamin 4%2C	NC_022297.1	+	0	5.1665	0.08325	0.16675	0.25	0.975806	Kidney
intron:94445171-94445405	ASE012476	RI	exc	XTS00003216	102171947	gene3191	SLC5A9	solute carrier family 5 (sodium/sugar cotransporter)%2C member 9%2C	NC_022295.1	-	0	2.5	0	0.08325	0	0.991675	Kidney
intron:19793655-19794728|intron:19794802-19798389|exon:19794729-19794801	ASE017706	SE	inc	XTS00020678	102186537	gene20675	ADGRF1	adhesion G protein-coupled receptor F1%2C	NC_022315.1	-	0	4.58325	0	0.25	0.33325	0.968186	Kidney
intron:101030633-101030855	ASE001104	A3SS	inc	XTS00005634	102181848	gene5615	BAIAP2L2	BAI1-associated protein 2-like 2	NC_022297.1	-	0	48.6668	0.25	23.8335	0.16675	0.875427	Kidney
intron:60760595-60763990	ASE002116	A3SS	inc	XTS00005119	102190026	gene5100	ANKS1B	ankyrin repeat and sterile alpha motif domain containing 1B%2C	NC_022297.1	-	0.41675	5.75	0.08325	0.33325	0	0.963772	Kidney
exon:13048966-13051368	ASE014112	RI	inc	XTS00002332	102172311	gene2307	INSRR	insulin receptor-related receptor	NC_022295.1	+	0	5.6665	0.08325	0	0.33325	0.981624	Kidney
intron:35334161-35334394|intron:35334476-35335151|exon:35334395-35334475	ASE017924	SE	inc	XTS00018025	102187431	gene18022	EPN3	epsin 3	NC_022311.1	-	6.25	67.0833	0.08325	3.25	0.33325	0.963044	Kidney
intron:51317388-51332419	ASE018205	SE	exc	XTS00008320	102188590	gene8301	PRUNE2	prune homolog 2 (Drosophila)%2C	NC_022300.1	.	0.8335	6.33325	0.8335	0.08325	2.9165	0.815784	Kidney
intron:17864922-17875056|intron:17875150-17875713|exon:17875057-17875149	ASE017828	SE	inc	XTS00001148	102174783	gene1123	OSBPL6	oxysterol binding protein-like 6%2C	NC_022294.1	.	0	1.83325	0	0.41675	0	0.943168	Kidney
exon:47982882-47985584	ASE015736	RI	inc	XTS00024291	102186095	gene24288	LMNTD2	lamin tail domain containing 2	NC_022321.1	+	0	3.33325	0	1.25025	0.08325	0.899985	Kidney
exon:47982882-47985584	ASE015742	RI	inc	XTS00024291	102186095	gene24288	LMNTD2	lamin tail domain containing 2	NC_022321.1	+	0	3.1665	0.08325	1.24975	0.08325	0.888185	Kidney
intron:38903817-38904872|intron:38904967-38905360|exon:38904873-38904966	ASE020015	SE	inc	XTS00018140	102175160	gene18137	LOC102175160	transcription factor CP2-like protein 1	NC_022311.1	+	0.08325	10.8332	0.16675	0.41675	0.66675	0.969227	Kidney
intron:103747253-103747495	ASE015633	RI	exc	XTS00008825	-	gene8806	-	-	NC_022300.1	+	0.3335	3.083	0.08325	0	0.25	0.945933	Kidney
intron:28492506-28493857|intron:28493911-28494077|exon:28493858-28493910	ASE017395	SE	inc	XTS00002706	102172780	gene2681	FAM19A3	family with sequence similarity 19 (chemokine (C-C motif)-like)%2C member A3	NC_022295.1	-	0	1.33325	0.1665	0.25	0.25	0.875023	Kidney
intron:97762602-97777590	ASE005717	A5SS	inc	XTS00003290	102178788	gene3265	C3H1orf228	chromosome 3 open reading frame%2C human C1orf228	NC_022295.1	-	0	26	0	3	0.08325	0.970353	Kidney
intron:97762602-97777590	ASE002740	A3SS	inc	XTS00003290	102178788	gene3265	C3H1orf228	chromosome 3 open reading frame%2C human C1orf228	NC_022295.1	-	0.1665	51.3332	0.25	6.25025	0.4165	0.965504	Kidney
intron:17864922-17870707|intron:17870783-17875713	ASE007015	MXE	exc	XTS00001148	102174783	gene1123	OSBPL6	oxysterol binding protein-like 6%2C	NC_022294.1	.	0	1.83325	0	0.41675	0	0.943168	Kidney
intron:50975519-50977988|intron:50978059-50979624|exon:50977989-50978058	ASE017860	SE	inc	XTS00002910	-	gene2885	-	-	NC_022295.1	-	0	2.4165	0	0.4165	0.24975	0.931073	Kidney
intron:45286660-45286787	ASE010609	RI	exc	XTS00016623	106503109	gene16620	LOC106503109	inactive serine/threonine-protein kinase TEX14-like	NC_022310.1	-	0.16675	33	0	14	0	0.892676	Kidney
intron:64630212-64634003	ASE023111	SE	exc	XTS00015884	102181805	gene15875	PIWIL3	piwi-like RNA-mediated gene silencing 3%2C	NC_022309.1	-	0.49975	1.5	0	0	0	0.916708	Kidney
intron:64630212-64634003	ASE023110	SE	exc	XTS00015884	102181805	gene15875	PIWIL3	piwi-like RNA-mediated gene silencing 3%2C	NC_022309.1	-	0.49975	1.5	0	0	0	0.916708	Kidney
intron:106055937-106056391|intron:106056498-106058497|exon:106056392-106056497	ASE023259	SE	inc	XTS00001653	102170744	gene1628	STK36	serine/threonine kinase 36%2C	NC_022294.1	+	4.00025	20.6665	2.58325	2.66675	1.91675	0.864914	Kidney
intron:31096064-31097433	ASE003757	A5SS	exc	XTS00022748	102176386	gene22745	GPAM	glycerol-3-phosphate acyltransferase%2C mitochondrial%2C	NC_022318.1	-	0.4165	8.24975	0.9165	2.74975	0.5	0.861125	Kidney
intron:2794469-2795335	ASE010037	RI	exc	XTS00014720	102182991	gene14711	SLC45A3	solute carrier family 45%2C member 3	NC_022308.1	.	2.41675	126.583	1.5	14.3335	9.41675	0.945358	Kidney
exon:59675863-59676731	ASE013648	RI	inc	XTS00015243	102184272	gene15234	KIAA1614	KIAA1614 ortholog	NC_022308.1	+	4	22.5003	2.58325	0.83325	3.58325	0.877782	Kidney
intron:90835407-90835885	ASE009434	RI	exc	XTS00004127	102179544	gene4106	AHCYL2	adenosylhomocysteinase-like 2%2C	NC_022296.1	+	65.1665	265	38.7503	4.50025	11.8332	0.886556	Kidney
exon:22144523-22164299	ASE012653	RI	inc	XTS00010761	102181964	gene10747	SLC8A1	solute carrier family 8 (sodium/calcium exchanger)%2C member 1%2C	NC_022303.1	-	9.3335	33.8332	2.8335	1.91675	12	0.807262	Kidney
exon:45285853-45286659	ASE010611	RI	inc	XTS00016623	106503109	gene16620	LOC106503109	inactive serine/threonine-protein kinase TEX14-like	NC_022310.1	-	0	11.0835	0	6.6665	0	0.84963	Kidney
intron:32872592-32898405|intron:32898526-32983835|exon:32898406-32898525	ASE019004	SE	inc	XTS00000146	102186519	gene121	CADM2	cell adhesion molecule 2%2C	NC_022293.1	+	0.16675	3.417	0.5	0.08325	0	0.945127	Kidney
intron:26899228-26899622|intron:26899823-26905995|exon:26899623-26899822	ASE019857	SE	inc	XTS00009026	102182791	gene9007	DDO	D-aspartate oxidase%2C	NC_022301.1	+	6.1665	38.4165	8.91675	1.91675	0.08325	0.888829	Kidney
exon:59555741-59562510	ASE011464	RI	inc	XTS00009232	102177720	gene9213	ALDH8A1	aldehyde dehydrogenase 8 family%2C member A1	NC_022301.1	-	0	9.66675	0.08325	6.33325	0	0.834057	Kidney
intron:3049314-3053686|intron:3054419-3054746|exon:3053687-3054418	ASE022122	SE	inc	XTS00021859	102183198	gene21856	DNASE1	deoxyribonuclease I%2C	NC_022317.1	+	0.33325	871	0.6665	0.1665	1	0.999378	Kidney
intron:10022376-10023107	ASE010063	RI	exc	XTS00010648	102172270	gene10634	RTKN	rhotekin%2C	NC_022303.1	+	1.4165	50.4168	2.8335	1.5	2.75	0.957851	Kidney
intron:10063299-10063797|intron:10064052-10120910|exon:10063798-10064051	ASE021232	SE	inc	XTS00005846	102175658	gene5827	ARSJ	arylsulfatase family%2C member J	NC_022298.1	+	0.16675	4.1665	0	0.16675	0.91675	0.924982	Kidney
intron:108971381-108972340	ASE001592	A3SS	inc	XTS00004345	102169832	gene4326	ZNF467	zinc finger protein 467	NC_022296.1	-	0	1.16675	0	0.41675	0.08325	0.892865	Kidney
intron:12294000-12301404	ASE004270	A5SS	inc	XTS00019903	102186348	gene19900	CSRNP1	cysteine-serine-rich nuclear protein 1	NC_022314.1	-	0.41675	8.4165	0.25	2.0835	0.25	0.910882	Kidney
intron:88198910-88201806	ASE007354	RI	exc	XTS00003143	102188187	gene3118	LOC102188187	protein FAM151A-like	NC_022295.1	+	2	397.584	2.25	0.08325	0.5	0.996961	Kidney
intron:80716244-80716338|intron:80716396-80716533|exon:80716339-80716395	ASE021932	SE	inc	XTS00009364	-	gene9345	-	-	NC_022301.1	.	0.58325	3.91675	0.1665	0.83325	0.91675	0.840445	Kidney
exon:49855423-49855715	ASE012587	RI	inc	XTS00020204	102173510	gene20201	SEMA3B	sema domain%2C immunoglobulin domain (Ig)%2C short basic domain%2C secreted%2C (semaphorin) 3B%2C	NC_022314.1	-	0.5	6.5	1	0.58325	1.08325	0.878212	Kidney
exon:49855423-49855715	ASE012585	RI	inc	XTS00020204	102173510	gene20201	SEMA3B	sema domain%2C immunoglobulin domain (Ig)%2C short basic domain%2C secreted%2C (semaphorin) 3B%2C	NC_022314.1	-	20.9165	353.333	29.917	25.1668	30.3335	0.924764	Kidney
exon:35842717-35844115	ASE010170	RI	inc	XTS00022332	102182467	gene22329	C25H7orf61	chromosome 25 open reading frame%2C human C7orf61	NC_022317.1	+	0.41675	3.75	0.25	0.33325	1.99975	0.800017	Kidney
exon:49836871-49850994	ASE012588	RI	inc	XTS00020204	102173510	gene20201	SEMA3B	sema domain%2C immunoglobulin domain (Ig)%2C short basic domain%2C secreted%2C (semaphorin) 3B%2C	NC_022314.1	-	0.66675	9.6665	1.08325	0.75	2.25	0.877153	Kidney
intron:35026154-35030983|intron:35031047-35031451|exon:35030984-35031046	ASE016056	SE	inc	XTS00018989	102191558	gene18986	DAB2	Dab%2C mitogen-responsive phosphoprotein%2C homolog 2 (Drosophila)%2C	NC_022312.1	-	44.4168	598.25	31.5	50.4168	99.8335	0.905488	Kidney
intron:5252731-5286417|intron:5286529-5288360|exon:5286418-5286528	ASE020684	SE	inc	XTS00023597	102181655	gene23594	NOX4	NADPH oxidase 4	NC_022321.1	+	1.16675	472.667	11.0835	2.24975	0.66675	0.991978	Kidney
intron:101315555-101316157|intron:101316257-101316327|exon:101316158-101316256	ASE019053	SE	inc	XTS00008806	102177163	gene8787	KIF12	kinesin family member 12	NC_022300.1	-	0.50025	568.833	0.41675	62.75	3.33325	0.970554	Kidney
intron:77520415-77525837	ASE023209	SE	exc	XTS00005282	102181933	gene5263	OVCH1	ovochymase 1	NC_022297.1	+	0	1.1665	0	0	0.41675	0.910684	Kidney
intron:34446964-34447080|intron:34447216-34448137|exon:34447081-34447215	ASE018206	SE	inc	XTS00011857	102172639	gene11847	ATP12A	ATPase%2C H+/K+ transporting%2C nongastric%2C alpha polypeptide	NC_022304.1	-	0.08325	10.8335	1.25	0	0	0.969233	Kidney
exon:39864022-39864561	ASE015353	RI	inc	XTS00007488	102175762	gene7469	CBARP	calcium channel%2C voltage-dependent%2C beta subunit associated regulatory protein	NC_022299.1	-	0.25	3.58325	0.08325	0.16675	0.5	0.930231	Kidney
intron:20057823-20100585	ASE006360	A5SS	inc	XTS00002617	102189449	gene2592	GJA5	gap junction protein%2C alpha 5%2C 40kDa%2C	NC_022295.1	+	0.99975	6.5835	1.25025	0.66675	1.25	0.841773	Kidney
intron:37089796-37089994	ASE010965	RI	exc	XTS00018082	-	gene18079	-	-	NC_022311.1	-	0.1665	10.0832	1	0.33325	0.91675	0.940086	Kidney
intron:28492506-28493857|intron:28493907-28494077|exon:28493858-28493906	ASE017394	SE	inc	XTS00002706	102172780	gene2681	FAM19A3	family with sequence similarity 19 (chemokine (C-C motif)-like)%2C member A3	NC_022295.1	-	0	1.3335	0.08325	0.16675	0.1665	0.921916	Kidney
exon:49859137-49859678	ASE012583	RI	inc	XTS00020204	102173510	gene20201	SEMA3B	sema domain%2C immunoglobulin domain (Ig)%2C short basic domain%2C secreted%2C (semaphorin) 3B%2C	NC_022314.1	-	7.66675	76.9998	12.417	7.41675	13.8335	0.865798	Kidney
intron:48839890-48867577|intron:48867857-48901251	ASE006971	MXE	inc	XTS00020173	102189911	gene20170	LOC102189911	IQ domain-containing protein F5-like	NC_022314.1	-	0.08325	2.75	0.33325	0.5	1	0.825773	Kidney
intron:1507899-1514398|intron:1514475-1515824|exon:1514399-1514474	ASE021036	SE	inc	XTS00008024	102189584	gene8005	CLCN3	chloride channel%2C voltage-sensitive 3	NC_022300.1	+	2.5	30.1665	2.58325	9.1665	8.4165	0.812157	Kidney
intron:62896103-62896855	ASE005365	A5SS	inc	XTS00003918	102184221	gene3894	GHRHR	growth hormone releasing hormone receptor%2C	NC_022296.1	-	0	13.0835	0	3	0	0.942676	Kidney
exon:76475816-76477957	ASE011816	RI	inc	XTS00013398	102180238	gene13389	RPL30	ribosomal protein L30	NC_022306.1	+	0	5.083	0.33325	2.33325	0.9165	0.823775	Kidney
intron:13199029-13199796|intron:13199864-13200152|exon:13199797-13199863	ASE018098	SE	inc	XTS00020565	102170007	gene20562	KIF6	kinesin family member 6	NC_022315.1	.	0	1.16675	0	0.41675	0	0.910703	Kidney
intron:61830436-61836041	ASE001555	A3SS	exc	XTS00014308	102170803	gene14299	EHF	ets homologous factor%2C	NC_022307.1	+	0	3.24975	0	0.91675	0	0.929475	Kidney
intron:29530872-29533325	ASE002392	A3SS	exc	XTS00021143	102182743	gene21140	LRRC16A	leucine rich repeat containing 16A	NC_022315.1	-	0.9165	5	0.49975	0.08325	0.75	0.887525	Kidney
intron:25107250-25117373|intron:25117531-25118354|exon:25117374-25117530	ASE019079	SE	inc	XTS00002661	-	gene2636	-	-	NC_022295.1	-	1.58325	5.58325	0	0.33325	0	0.914185	Kidney
intron:18353416-18356118	ASE005217	A5SS	exc	XTS00022001	102183119	gene21998	ERV3-1	endogenous retrovirus group 3%2C member 1%2C	NC_022317.1	+	0	30	0	2.66675	0	0.977777	Kidney
intron:11289596-11293940	ASE001298	A3SS	exc	XTS00019881	102184204	gene19878	VILL	villin-like	NC_022314.1	+	0	11.8332	0	0.58325	0.16675	0.984155	Kidney
intron:71195959-71198172	ASE005467	A5SS	inc	XTS00015346	102168375	gene15337	HSD11B1	hydroxysteroid (11-beta) dehydrogenase 1	NC_022308.1	+	0.08325	3.4165	0.5	0.1665	0.08325	0.939046	Kidney
exon:47987543-47988394	ASE015759	RI	inc	XTS00024291	102186095	gene24288	LMNTD2	lamin tail domain containing 2	NC_022321.1	+	0	6.9165	0	2.9165	0	0.894582	Kidney
intron:49491533-49501644	ASE021123	SE	exc	XTS00021585	102168225	gene21582	MYO5B	myosin VB	NC_022316.1	-	0.08325	57.75	0	15.4165	0.9165	0.928934	Kidney
intron:23579468-23583149	ASE019498	SE	exc	XTS00020707	102170370	gene20704	PKHD1	polycystic kidney and hepatic disease 1 (autosomal recessive)%2C	NC_022315.1	-	0	8.33325	0	1	0	0.97	Kidney
intron:34072843-34098233|intron:34098389-34122082|exon:34098234-34098388	ASE018656	SE	inc	XTS00022775	102189183	gene22772	ATRNL1	attractin-like 1	NC_022318.1	+	0.75	28.5832	4.25	1.583	5.1665	0.897234	Kidney
intron:126106382-126109020	ASE020446	SE	exc	XTS00001933	102171389	gene1908	CNKSR1	connector enhancer of kinase suppressor of Ras 1	NC_022294.1	-	0	1	0	0.5	0.25	0.8125	Kidney
intron:45329237-45329686	ASE011403	RI	exc	XTS00016625	102173409	gene16622	NPHS1	nephrosis 1%2C congenital%2C Finnish type (nephrin)	NC_022310.1	.	0	27.1668	0	0	2.583	0.97623	Kidney
intron:60490239-60495704	ASE018860	SE	exc	XTS00015248	102184834	gene15239	CACNA1E	calcium channel%2C voltage-dependent%2C R type%2C alpha 1E subunit	NC_022308.1	+	0	2.41675	0	0	0.08325	0.991388	Kidney
intron:16642656-16643037|intron:16643161-16643512|exon:16643038-16643160	ASE019478	SE	inc	XTS00020636	102179716	gene20633	LRRC73	leucine rich repeat containing 73	NC_022315.1	-	2.16675	35.417	0.4165	1.1665	0.9165	0.967062	Kidney
intron:89071808-89100801|intron:89101037-89101542|exon:89100802-89101036	ASE021365	SE	inc	XTS00007925	102179763	gene7906	LOC102179763	uncharacterized LOC102179763	NC_022299.1	-	0.25	1.9165	0	0.4165	0.33325	0.869586	Kidney
intron:38903817-38904560	ASE012025	RI	exc	XTS00018140	102175160	gene18137	LOC102175160	transcription factor CP2-like protein 1	NC_022311.1	+	0.16675	5.91675	0	0.08325	0.5	0.96831	Kidney
intron:38903817-38904560	ASE020014	SE	exc	XTS00018140	102175160	gene18137	LOC102175160	transcription factor CP2-like protein 1	NC_022311.1	+	0.16675	5.91675	0	0.08325	0.5	0.96831	Kidney
intron:38903817-38904560	ASE004675	A5SS	exc	XTS00018140	102175160	gene18137	LOC102175160	transcription factor CP2-like protein 1	NC_022311.1	+	0.16675	5.91675	0	0.08325	0.5	0.96831	Kidney
intron:8729236-8731074|intron:8731180-8731411|exon:8731075-8731179	ASE022704	SE	inc	XTS00017406	102187525	gene17403	BZRAP1	benzodiazepine receptor (peripheral) associated protein 1	NC_022311.1	-	0	3.83325	0.16675	0.25	1.5835	0.869546	Kidney
intron:16011823-16014784|intron:16014951-16021830|exon:16014785-16014950	ASE023265	SE	inc	XTS00019956	102175721	gene19953	TOPAZ1	testis and ovary specific PAZ domain containing 1	NC_022314.1	+	0.83325	8.41675	0.25	0.3335	2.3335	0.888608	Kidney
intron:27675249-27790210	ASE018121	SE	exc	XTS00005949	100861211	gene5930	BMPR1B	bone morphogenetic protein receptor%2C type IB%2C	NC_022298.1	-	0.1665	18.5003	12.0835	0.08325	1	0.819823	Kidney
intron:55863545-55864235|intron:55864260-55864636|exon:55864236-55864259	ASE017515	SE	inc	XTS00017122	102173328	gene17119	LOC102173328	uncharacterized LOC102173328%2C	NC_022310.1	+	0.5	3.16675	0.3335	0.25	0.33325	0.888154	Kidney
intron:27020030-27035805	ASE001239	A3SS	exc_inc	XTS00008179	102186591	gene8160	BNC2	basonuclin 2%2C	NC_022300.1	+	0.91675	11.0832	1.91675	0.16675	0.16675	0.928563	Kidney
intron:27020030-27035805	ASE019692	SE	exc_inc	XTS00008179	102186591	gene8160	BNC2	basonuclin 2%2C	NC_022300.1	+	0.91675	11.0832	1.91675	0.16675	0.16675	0.928563	Kidney
intron:49222423-49224073	ASE001490	A3SS	inc	XTS00022890	102181095	gene22887	LRRC27	leucine rich repeat containing 27	NC_022318.1	+	2.33325	9.9165	1.08325	0.6665	0.74975	0.878164	Kidney
intron:16165442-16180475|intron:16180554-16210334|exon:16180476-16180553	ASE019953	SE	inc	XTS00022596	102172596	gene22593	TLL2	tolloid-like 2%2C	NC_022318.1	.	0.8335	3.58325	0.8335	0	0.66675	0.837176	Kidney
intron:36557511-36558631|intron:36560307-36562900|exon:36558632-36560306	ASE017305	SE	inc	XTS00014943	102174233	gene14934	FMO4	flavin containing monooxygenase 4%2C	NC_022308.1	+	3.83325	270.667	3.5835	77.4165	12.7502	0.909867	Kidney
intron:514109-522040	ASE020665	SE	exc	XTS00021698	102187446	gene21695	C25H16orf13	chromosome 25 open reading frame%2C human C16orf13%2C	NC_022317.1	-	0	2.33325	0	0	0	1	Kidney
intron:11986127-11986430	ASE013248	RI	exc	XTS00013003	102186031	gene12993	RHPN1	rhophilin%2C Rho GTPase binding protein 1	NC_022306.1	-	2.1665	18.1668	1.8335	0.5	0.91675	0.925458	Kidney
intron:70762578-70765555	ASE016660	SE	exc	XTS00019135	102186160	gene19132	SLC12A7	solute carrier family 12 (potassium/chloride transporter)%2C member 7	NC_022312.1	.	9.4165	107.75	4.66675	24.5832	17.1668	0.870456	Kidney
intron:47060569-47096828|intron:47096933-47102959	ASE007044	MXE	inc	XTS00020118	102174706	gene20115	CACNA1D	calcium channel%2C voltage-dependent%2C L type%2C alpha 1D subunit%2C	NC_022314.1	-	0	2.1665	0	0	0.16675	0.980758	Kidney
intron:43911181-43911293	ASE005073	A5SS	inc	XTS00022862	102182472	gene22859	ADAM12	ADAM metallopeptidase domain 12%2C	NC_022318.1	-	1.41675	35.5832	2.4165	1.8335	19.4165	0.823771	Kidney
intron:9723887-9724689	ASE007110	RI	exc	XTS00006848	102178259	gene6829	GCDH	glutaryl-CoA dehydrogenase	NC_022299.1	-	242.083	1226	109.583	258.667	29.2503	0.869579	Kidney
intron:85859378-85860790	ASE002792	A3SS	exc_inc	XTS00006279	102178158	gene6260	RASSF6	Ras association (RalGDS/AF-6) domain family member 6%2C	NC_022298.1	-	0	1.58325	0	0.33325	0	0.947379	Kidney
intron:85859378-85860790	ASE002793	A3SS	exc_inc	XTS00006279	102178158	gene6260	RASSF6	Ras association (RalGDS/AF-6) domain family member 6%2C	NC_022298.1	-	0	1.8335	0	0.33325	0	0.954561	Kidney
intron:61691252-61717284	ASE002833	A3SS	inc	XTS00001390	102173893	gene1365	ACMSD	aminocarboxymuconate semialdehyde decarboxylase%2C	NC_022294.1	-	0	515.75	0.33325	28.75	0	0.985902	Kidney
intron:16718872-16721833|intron:16721926-16723161|exon:16721834-16721925	ASE021789	SE	inc	XTS00001138	102171197	gene1113	ZNF385B	zinc finger protein 385B	NC_022294.1	+	0	1.58325	0	0.41675	0	0.934194	Kidney
intron:48839890-48867577|intron:48867857-48901251|exon:48867578-48867856	ASE022665	SE	inc	XTS00020173	102189911	gene20170	LOC102189911	IQ domain-containing protein F5-like	NC_022314.1	-	0.08325	2.75	0.33325	0.5	1	0.825773	Kidney
intron:19492000-19492505	ASE003530	A3SS	exc	XTS00017580	102168760	gene17577	TLCD1	TLC domain containing 1	NC_022311.1	-	1.75	13	0.91675	1.16675	0.08325	0.924678	Kidney
intron:79707-80932	ASE001065	A3SS	exc_inc	XTS00026461	102188494	gene26545	CEACAM16	carcinoembryonic antigen-related cell adhesion molecule 16	NW_005102923.1	-	0	3.83325	0.5	0.25	0.25	0.934781	Kidney
intron:27307926-27308166	ASE004989	A5SS	inc	XTS00024542	102186939	gene24539	IGSF1	immunoglobulin superfamily%2C member 1%2C	NC_022322.1	+	0	4.16675	0	0.08325	0.6665	0.955016	Kidney
intron:60806198-60807097|intron:60807110-60823802|exon:60807098-60807109	ASE021216	SE	inc	XTS00005119	102190026	gene5100	ANKS1B	ankyrin repeat and sterile alpha motif domain containing 1B%2C	NC_022297.1	-	0	1.33325	0.08325	0.08325	0.16675	0.937512	Kidney
exon:4-622	ASE015624	RI	inc	XTS00026722	102187945	gene26823	LOC102187945	sodium-dependent phosphate transport protein 2C-like	NW_005113639.1	-	0	14.9168	0.41675	1	0.333	0.970675	Kidney
intron:26544182-26554484	ASE022590	SE	exc	XTS00022136	102168791	gene22133	C25H16orf54	chromosome 25 open reading frame%2C human C16orf54%2C	NC_022317.1	+	0	1.58325	0	0	0	1	Kidney
intron:26544182-26554484	ASE022591	SE	exc	XTS00022136	102168791	gene22133	C25H16orf54	chromosome 25 open reading frame%2C human C16orf54%2C	NC_022317.1	+	0	1.58325	0	0	0	1	Kidney
intron:57049821-57050622|intron:57050689-57053447|exon:57050623-57050688	ASE019582	SE	inc	XTS00015217	102183896	gene15208	SEC16B	SEC16 homolog B%2C endoplasmic reticulum export factor%2C	NC_022308.1	-	32.0832	193.083	7.25	84.5833	18.5	0.815602	Kidney
intron:43424749-43434650	ASE018403	SE	exc	XTS00024210	102186563	gene24207	CHKA	choline kinase alpha%2C	NC_022321.1	-	0.08325	1.00025	0.08325	0.16675	0.08325	0.895901	Kidney
intron:6257897-6277220|intron:6277349-6280277|exon:6277221-6277348	ASE022607	SE	inc	XTS00005835	102172610	gene5816	PRSS12	protease%2C serine%2C 12 (neurotrypsin%2C motopsin)	NC_022298.1	+	0.25	6.0835	0.3335	1.66675	1.1665	0.859589	Kidney
intron:40038272-40042025	ASE002455	A3SS	exc	XTS00013847	-	gene13838	-	-	NC_022307.1	+	0	4	0.08325	0	0	0.994797	Kidney
exon:64890472-64892238	ASE013089	RI	inc	XTS00000346	102184282	gene321	SLC15A2	solute carrier family 15 (oligopeptide transporter)%2C member 2%2C	NC_022293.1	+	0	49.4165	0.25	5.75025	14.4998	0.89629	Kidney
intron:86323238-86324449	ASE005046	A5SS	inc	XTS00007919	102173563	gene7900	ADGRV1	adhesion G protein-coupled receptor V1	NC_022299.1	+	0	1.16675	0.33325	0.25	0.08325	0.857189	Kidney
exon:47194607-47204427	ASE012681	RI	inc	XTS00024262	-	gene24259	-	-	NC_022321.1	+	0.3335	24.9168	0.08325	7.41675	0.08325	0.920568	Kidney
exon:47194607-47204427	ASE012680	RI	inc	XTS00024262	-	gene24259	-	-	NC_022321.1	+	0.16675	10.4168	0.08325	2.83325	0	0.926003	Kidney
intron:40086771-40089911|intron:40090006-40090089|exon:40089912-40090005	ASE015845	SE	inc	XTS00007504	102191695	gene7485	REEP6	receptor accessory protein 6%2C	NC_022299.1	+	8.33325	703.917	6.24975	163.667	7.08325	0.934178	Kidney
intron:7128307-7128862|intron:7128950-7131388|exon:7128863-7128949	ASE017766	SE	inc	XTS00010611	102189132	gene10597	SLC9A4	solute carrier family 9%2C subfamily A (NHE4%2C cation proton antiporter 4)%2C member 4	NC_022303.1	+	0	5.5835	0	0.16675	0	0.992534	Kidney
intron:18087847-18088704|intron:18088786-18088923|exon:18088705-18088785	ASE018305	SE	inc	XTS00021996	102180366	gene21993	ACSM5	acyl-CoA synthetase medium-chain family member 5%2C	NC_022317.1	+	1.75	1557	55.1665	384.75	2.25025	0.928722	Kidney
intron:47756934-47757287	ASE004038	A5SS	exc	XTS00007619	102174654	gene7600	SLC4A9	solute carrier family 4%2C sodium bicarbonate cotransporter%2C member 9	NC_022299.1	+	0.08325	94.2498	0	0	0.41675	0.998674	Kidney
intron:47756934-47757287	ASE010562	RI	exc	XTS00007619	102174654	gene7600	SLC4A9	solute carrier family 4%2C sodium bicarbonate cotransporter%2C member 9	NC_022299.1	+	0.08325	94.2498	0	0	0.41675	0.998674	Kidney
intron:5252731-5288360	ASE020684	SE	exc	XTS00023597	102181655	gene23594	NOX4	NADPH oxidase 4	NC_022321.1	+	0.33325	2.5835	0.25	0.16675	0	0.927424	Kidney
intron:5252731-5288360	ASE020686	SE	exc	XTS00023597	102181655	gene23594	NOX4	NADPH oxidase 4	NC_022321.1	+	0.33325	2.5835	0.25	0.16675	0	0.927424	Kidney
intron:32186578-32186908|intron:32187037-32187435|exon:32186909-32187036	ASE019235	SE	inc	XTS00002781	102171750	gene2756	C3H1orf194	chromosome 3 open reading frame%2C human C1orf194%2C	NC_022295.1	+	0	5.5	0.33325	3	0.25	0.837125	Kidney
intron:42650469-42654128|intron:42654811-42655209|exon:42654129-42654810	ASE021085	SE	inc	XTS00024170	102179641	gene24167	C29H11orf80	chromosome 29 open reading frame%2C human C11orf80%2C	NC_022321.1	+	0	2	0	0	0.25	0.96875	Kidney
intron:17454634-17454704|intron:17454804-17455266|exon:17454705-17454803	ASE022354	SE	inc	XTS00009613	102175961	gene9594	LRRC49	leucine rich repeat containing 49%2C	NC_022302.1	+	0.16675	1.83325	0.16675	0.3335	0.4165	0.852243	Kidney
intron:57903552-57911112	ASE004877	A5SS	exc	XTS00005098	102184600	gene5079	NTN4	netrin 4%2C	NC_022297.1	-	4.16675	29.1665	3.1665	2.91675	9.50025	0.830711	Kidney
intron:71866960-71872582|intron:71872698-71875058|exon:71872583-71872697	ASE019429	SE	inc	XTS00003989	102177954	gene3965	STEAP1	six transmembrane epithelial antigen of the prostate 1%2C	NC_022296.1	+	0.66675	102.166	2.5	0.99975	1.333	0.986543	Kidney
intron:101742928-101749318|intron:101749485-101749850|exon:101749319-101749484	ASE020035	SE	inc	XTS00003363	102184776	gene3338	RIMS3	regulating synaptic membrane exocytosis 3%2C	NC_022295.1	+	0.16675	2.58325	0.25	0.08325	0.33325	0.91936	Kidney
intron:42596413-42650321|intron:42650469-42655209|exon:42650322-42650468	ASE021088	SE	inc	XTS00024170	102179641	gene24167	C29H11orf80	chromosome 29 open reading frame%2C human C11orf80%2C	NC_022321.1	+	0.66675	5.83325	0.1665	1.8335	0.33325	0.871427	Kidney
intron:56114026-56117763	ASE001027	A3SS	inc	XTS00002961	102190193	gene2936	SSX2IP	synovial sarcoma%2C X breakpoint 2 interacting protein%2C	NC_022295.1	+	3.3335	30.8332	2.25	2.75	5.25	0.889863	Kidney
intron:14538229-14623438	ASE019283	SE	exc	XTS00023300	100861107	gene23297	RHOBTB1	Rho-related BTB domain containing 1%2C	NC_022320.1	-	0	4.49975	0	0.08325	0	0.995375	Kidney
intron:45459457-45460139	ASE010241	RI	exc	XTS00016636	102174150	gene16633	SYNE4	spectrin repeat containing%2C nuclear envelope family member 4%2C	NC_022310.1	-	0.1665	6.0835	0.08325	0.41675	0.08325	0.969189	Kidney
intron:9746379-9748645|intron:9748706-9765033|exon:9748646-9748705	ASE019508	SE	inc	XTS00017427	102189791	gene17424	YPEL2	yippee-like 2%2C	NC_022311.1	+	0	1.1665	0	0.24975	0.08325	0.928633	Kidney
intron:32319756-32379602|intron:32379681-32481941|exon:32379603-32379680	ASE022569	SE	inc	XTS00013789	102188154	gene13780	GRAMD1B	GRAM domain containing 1B	NC_022307.1	+	1.74975	96.5	0.74975	10.2502	1.08325	0.964163	Kidney
intron:70580846-70583194|intron:70583330-70595348|exon:70583195-70583329	ASE021912	SE	inc	XTS00009299	102185748	gene9280	ADGB	androglobin	NC_022301.1	+	0	25.6668	0	2.91675	0	0.97159	Kidney
intron:77738805-77743901	ASE000840	A3SS	inc	XTS00003072	102181831	gene3047	UBE2U	ubiquitin-conjugating enzyme E2U (putative)	NC_022295.1	-	0.33325	5.5	0	1.0835	0	0.935602	Kidney
intron:34120204-34120300	ASE004647	A5SS	inc	XTS00016404	102177364	gene16401	ELMO3	engulfment and cell motility 3	NC_022310.1	+	0	4.99975	0	1.25	0.25	0.924996	Kidney
intron:30943060-30944003|intron:30944131-30954330|exon:30944004-30944130	ASE022426	SE	inc	XTS00002747	102186076	gene2722	SLC16A4	solute carrier family 16%2C member 4%2C	NC_022295.1	+	0	45.9165	0.08325	0.08325	0.08325	0.99864	Kidney
intron:37612218-37613458|intron:37613580-37614183|exon:37613459-37613579	ASE021242	SE	inc	XTS00022397	102174532	gene22394	LOC102174532	radial spoke head 10 homolog B%2C	NC_022317.1	-	0.75	9.5835	0.16675	0.33325	0.83325	0.945655	Kidney
exon:195677-196351	ASE012320	RI	inc	XTS00014665	102186981	gene14656	PPFIA4	protein tyrosine phosphatase%2C receptor type%2C f polypeptide (PTPRF)%2C interacting protein (liprin)%2C alpha 4%2C	NC_022308.1	+	0.8335	30.3332	0.6665	5.9165	2.0835	0.921703	Kidney
intron:25270803-25281675	ASE018651	SE	exc	XTS00004569	102191112	gene4550	HOXC6	homeobox C6	NC_022297.1	-	0	22.8332	0.5835	0	0	0.993611	Kidney
intron:1054623-1055028	ASE010146	RI	exc	XTS00021731	102178966	gene21728	BAIAP3	BAI1-associated protein 3	NC_022317.1	+	0.33325	33.9165	0.4165	0.58325	4.00025	0.960688	Kidney
intron:71932728-71935152	ASE013703	RI	exc	XTS00003990	102178423	gene3966	STEAP2	STEAP family member 2%2C metalloreductase	NC_022296.1	+	6.75	69	2.75	0.33325	2.8335	0.954106	Kidney
intron:90291246-90312319|intron:90312359-90320802|exon:90312320-90312358	ASE021091	SE	inc	XTS00007930	102180850	gene7911	MCTP1	multiple C2 domains%2C transmembrane 1%2C	NC_022299.1	-	0.25	5.41675	0.16675	0.5	1.25	0.899998	Kidney
intron:70474843-70479314|intron:70479456-70481702|exon:70479315-70479455	ASE021914	SE	inc	XTS00009299	102185748	gene9280	ADGB	androglobin	NC_022301.1	+	0	22.0832	0	2.33325	0	0.973586	Kidney
intron:89052365-89070229|intron:89070278-89070417|exon:89070230-89070277	ASE021364	SE	inc	XTS00007925	102179763	gene7906	LOC102179763	uncharacterized LOC102179763	NC_022299.1	-	0	1.08325	0	0	0	1	Kidney
intron:71041657-71044778	ASE021703	SE	exc	XTS00001434	100861273	gene1409	EPB41L5	erythrocyte membrane protein band 4.1 like 5%2C	NC_022294.1	+	0.41675	138.083	0.4165	49.0832	6.25	0.89831	Kidney
intron:71041657-71044778	ASE021700	SE	exc	XTS00001434	100861273	gene1409	EPB41L5	erythrocyte membrane protein band 4.1 like 5%2C	NC_022294.1	+	0.41675	138.083	0.4165	49.0832	6.25	0.89831	Kidney
intron:71041657-71044778	ASE021697	SE	exc	XTS00001434	100861273	gene1409	EPB41L5	erythrocyte membrane protein band 4.1 like 5%2C	NC_022294.1	+	0.41675	138.083	0.4165	49.0832	6.25	0.89831	Kidney
intron:71041657-71044778	ASE021698	SE	exc	XTS00001434	100861273	gene1409	EPB41L5	erythrocyte membrane protein band 4.1 like 5%2C	NC_022294.1	+	0.41675	138.083	0.4165	49.0832	6.25	0.89831	Kidney
intron:71041657-71044778	ASE021701	SE	exc	XTS00001434	100861273	gene1409	EPB41L5	erythrocyte membrane protein band 4.1 like 5%2C	NC_022294.1	+	0.41675	138.083	0.4165	49.0832	6.25	0.89831	Kidney
intron:79947938-79963410	ASE018165	SE	exc	XTS00013431	102185935	gene13422	ESRP1	epithelial splicing regulatory protein 1%2C	NC_022306.1	-	0	3.83325	0	0.83325	0	0.945656	Kidney
intron:88441575-88442563	ASE002929	A3SS	exc_inc	XTS00006320	102189021	gene6301	CCDC158	coiled-coil domain containing 158	NC_022298.1	-	1.08325	12.9165	0.1665	0.6665	0	0.962911	Kidney
intron:79975402-79976885	ASE018167	SE	exc	XTS00013431	102185935	gene13422	ESRP1	epithelial splicing regulatory protein 1%2C	NC_022306.1	-	0	1.8335	0	0.08325	0	0.988649	Kidney
intron:40030427-40042025	ASE021763	SE	exc	XTS00013847	-	gene13838	-	-	NC_022307.1	+	0	2.5	0	0	0	1	Kidney
intron:26358573-26362383|intron:26362474-26362799|exon:26362384-26362473	ASE019230	SE	inc	XTS00020813	102182457	gene20810	DDR1	discoidin domain receptor tyrosine kinase 1	NC_022315.1	-	0.25	29.5	0.08325	1.58325	0	0.983758	Kidney
intron:16863693-16864405|intron:16864512-16864769|exon:16864406-16864511	ASE019145	SE	inc	XTS00007146	102178997	gene7127	LOC102178997	small integral membrane protein 24	NC_022299.1	+	0.08325	469.583	1.25	24.6665	1	0.985626	Kidney
exon:69017799-69019235	ASE012916	RI	inc	XTS00000390	102174979	gene365	MUC4	mucin 4%2C cell surface associated	NC_022293.1	-	0	55.4168	0	1.91675	0	0.991353	Kidney
intron:48830380-48836156	ASE005883	A5SS	inc	XTS00020173	102189911	gene20170	LOC102189911	IQ domain-containing protein F5-like	NC_022314.1	-	0	1.25	0	0	0.08325	0.98335	Kidney
intron:48830380-48836156	ASE005882	A5SS	inc	XTS00020173	102189911	gene20170	LOC102189911	IQ domain-containing protein F5-like	NC_022314.1	-	0	1.25	0	0	0.08325	0.98335	Kidney
exon:68726228-68729154	ASE014161	RI	inc	XTS00019113	102181239	gene19110	LOC102181239	iroquois-class homeodomain protein IRX-2	NC_022312.1	.	0.66675	4.58325	0	0.25	0	0.949995	Kidney
intron:60988218-60997746	ASE022657	SE	exc	XTS00009240	102171878	gene9221	MAP7	microtubule-associated protein 7%2C	NC_022301.1	-	0.08325	16.6665	0.16675	3.25	0.1665	0.945002	Kidney
intron:63713292-63716783	ASE005823	A5SS	inc	XTS00012687	102178087	gene12677	MYL9	myosin%2C light chain 9%2C regulatory	NC_022305.1	+	0.16675	27.6665	0	3.9165	0.8335	0.955571	Kidney
intron:33720143-33724033	ASE003238	A3SS	exc	XTS00013807	-	gene13798	-	-	NC_022307.1	-	0.08325	11.25	0.16675	0.08325	0	0.992594	Kidney
intron:19817328-19817864|intron:19817947-19840861|exon:19817865-19817946	ASE020602	SE	inc	XTS00002612	102187363	gene2587	PDZK1	PDZ domain containing 1%2C	NC_022295.1	+	0	602.667	0.08325	62.9168	0	0.973866	Kidney
intron:1122529-1123455|intron:1123610-1124698	ASE006742	MXE	inc	XTS00001040	100861373	gene1015	CYFIP1	cytoplasmic FMR1 interacting protein 1	NC_022294.1	-	1.99975	98.9165	2.08325	4	4.16675	0.96904	Kidney
intron:81416004-81557457|intron:81557543-81611091|exon:81557458-81557542	ASE020979	SE	inc	XTS00005315	-	gene5296	-	-	NC_022297.1	+	1.5835	21.1665	1.58325	3.75	0.49975	0.912403	Kidney
intron:47995819-48005355	ASE021373	SE	exc	XTS00015082	102185854	gene15073	MORN1	MORN repeat containing 1	NC_022308.1	+	0	4.25025	0.16675	0.5	0.1665	0.950988	Kidney
intron:54817488-54819048	ASE001221	A3SS	inc	XTS00004928	102181929	gene4909	MYO1A	myosin IA%2C	NC_022297.1	+	0	1.91675	0	0.08325	0	0.989142	Kidney
intron:81308343-81309491|intron:81309587-81311101|exon:81309492-81309586	ASE016233	SE	inc	XTS00010393	102185749	gene10379	PTGR2	prostaglandin reductase 2%2C	NC_022302.1	+	1.24975	54.0003	5.66675	18.75	3.41675	0.865356	Kidney
intron:28730804-28732472	ASE003830	A5SS	exc	XTS00019402	102183458	gene19399	HYKK	hydroxylysine kinase%2C	NC_022313.1	+	2.25	67.3333	3.08325	32.25	2.75	0.850248	Kidney
intron:28730804-28732472	ASE002104	A3SS	exc	XTS00019402	102183458	gene19399	HYKK	hydroxylysine kinase%2C	NC_022313.1	+	2.25	67.3333	3.08325	32.25	2.75	0.850248	Kidney
intron:28730804-28732472	ASE002103	A3SS	exc	XTS00019402	102183458	gene19399	HYKK	hydroxylysine kinase%2C	NC_022313.1	+	2.25	67.3333	3.08325	32.25	2.75	0.850248	Kidney
intron:20499100-20517566|intron:20517765-20535174|exon:20517567-20517764	ASE019891	SE	inc	XTS00013063	102184919	gene13053	ADCY8	adenylate cyclase 8 (brain)	NC_022306.1	+	0.25	3.0835	0.08325	0.08325	0.5	0.925693	Kidney
intron:5021264-5021919	ASE004750	A5SS	inc	XTS00013559	102171626	gene13550	MMP20	matrix metallopeptidase 20	NC_022307.1	+	0	5	0	0.33325	0	0.983337	Kidney
intron:50270479-50274315|intron:50274518-50278377|exon:50274316-50274517	ASE017794	SE	inc	XTS00021590	102184020	gene21587	MAPK4	mitogen-activated protein kinase 4	NC_022316.1	+	5.16675	86.2502	4.99975	5.75	3.41675	0.943962	Kidney
intron:47751926-47753115	ASE000683	A3SS	inc	XTS00007619	102174654	gene7600	SLC4A9	solute carrier family 4%2C sodium bicarbonate cotransporter%2C member 9	NC_022299.1	+	0	70.9165	0.1665	0	0.08325	0.99912	Kidney
intron:47751926-47753115	ASE000684	A3SS	inc	XTS00007619	102174654	gene7600	SLC4A9	solute carrier family 4%2C sodium bicarbonate cotransporter%2C member 9	NC_022299.1	+	0	70.9165	0.1665	0	0.08325	0.99912	Kidney
exon:7829345-7831112	ASE011655	RI	inc	XTS00009505	102172267	gene9486	S100Z	S100 calcium binding protein Z	NC_022302.1	+	0	2.08325	0	0	0.5835	0.929977	Kidney
exon:88105378-88106053	ASE011803	RI	inc	XTS00003139	102173906	gene3114	MROH7	maestro heat-like repeat family member 7%2C	NC_022295.1	-	0	30.5	0	0.16675	0.41675	0.995217	Kidney
intron:48127063-48127590	ASE011756	RI	exc	XTS00024297	102187463	gene24294	ANO9	anoctamin 9	NC_022321.1	+	0.5835	38.3332	0.66675	15.8335	1.83325	0.876628	Kidney
intron:9133288-9138402	ASE005538	A5SS	exc	XTS00012074	102169769	gene12064	LOC102169769	O-acetyl-ADP-ribose deacetylase MACROD2-like	NC_022305.1	+	0.5	1.25	0.1665	0.08325	0.08325	0.8334	Kidney
intron:85111-109060	ASE018459	SE	exc	XTS00025483	102189471	gene25481	SHROOM2	shroom family member 2	NW_005101056.1	-	0	1.25	0.16675	0.58325	0.08325	0.83335	Kidney
intron:42658964-42667605	ASE002050	A3SS	exc	XTS00024170	102179641	gene24167	C29H11orf80	chromosome 29 open reading frame%2C human C11orf80%2C	NC_022321.1	+	0.91675	7.66675	0.5835	1.5	1	0.869558	Kidney
intron:1821304-1822645|intron:1822712-1823741|exon:1822646-1822711	ASE020427	SE	inc	XTS00008028	102190411	gene8009	LOC102190411	kynurenine/alpha-aminoadipate aminotransferase%2C mitochondrial%2C	NC_022300.1	-	86.1665	296.667	35.2503	73.8333	8.91675	0.827949	Kidney
intron:54696809-54706551	ASE006350	A5SS	exc	XTS00024745	102168898	gene24742	ATP2B3	ATPase%2C Ca++ transporting%2C plasma membrane 3	NC_022322.1	-	0	3.66675	0	0	0.4165	0.971603	Kidney
exon:70281900-70288290	ASE013334	RI	inc	XTS00015336	102188788	gene15327	HHAT	hedgehog acyltransferase%2C	NC_022308.1	-	0.50025	5.33325	0.8335	0.75	1.333	0.839837	Kidney
intron:12492114-12649514|intron:12649551-12664330|exon:12649515-12649550	ASE017830	SE	inc	XTS00018850	102190263	gene18847	MAST4	microtubule associated serine/threonine kinase family member 4	NC_022312.1	-	0.41675	3.25	0.25	0.08325	0.24975	0.923096	Kidney
intron:73772496-73775806|intron:73775942-73777011|exon:73775807-73775941	ASE019539	SE	inc	XTS00014402	102174497	gene14393	AGBL2	ATP/GTP binding protein-like 2%2C	NC_022307.1	-	7.9165	28.1668	1.3335	3.58325	2.50025	0.863904	Kidney
intron:119976772-119979901|intron:119980117-119992544|exon:119979902-119980116	ASE023067	SE	inc	XTS00001797	102181733	gene1772	AZIN2	antizyme inhibitor 2%2C	NC_022294.1	-	0.16675	3.83325	0.41675	0.16675	1.0835	0.880405	Kidney
intron:6659517-6660428|intron:6660591-6663154|exon:6660429-6660590	ASE016401	SE	inc	XTS00023252	102170942	gene23249	LYST	lysosomal trafficking regulator%2C	NC_022320.1	-	0	15.6665	0	5.8335	0.3335	0.901589	Kidney
intron:18916579-18931318|intron:18931370-18955642|exon:18931319-18931369	ASE023177	SE	inc	XTS00014804	102177357	gene14795	SPATA17	spermatogenesis associated 17	NC_022308.1	+	0.33325	3.33325	0.25	0.75	0.33325	0.875009	Kidney
intron:92966882-92967326|intron:92967405-92969617|exon:92967327-92967404	ASE017813	SE	inc	XTS00005459	102176861	gene5440	RIMKLB	ribosomal modification protein rimK-like family member B%2C	NC_022297.1	-	3.0835	33.4165	4.5835	2.66675	4.83325	0.886531	Kidney
intron:46856234-46860910	ASE003071	A3SS	exc	XTS00016682	102177831	gene16679	SIPA1L3	signal-induced proliferation-associated 1 like 3	NC_022310.1	+	0.91675	9.24975	0.333	1	3.0835	0.855854	Kidney
intron:45328999-45329095|intron:45329860-45330010|exon:45329096-45329859	ASE019474	SE	inc	XTS00016625	102173409	gene16622	NPHS1	nephrosis 1%2C congenital%2C Finnish type (nephrin)	NC_022310.1	.	0.16675	79.0833	0.16675	0.1665	17.0835	0.944415	Kidney
intron:41358429-41360779|intron:41360852-41361167|exon:41360780-41360851	ASE020145	SE	inc	XTS00024100	102191501	gene24097	SLC25A45	solute carrier family 25%2C member 45	NC_022321.1	.	0	48.3332	0.08325	8.5835	0.16675	0.954309	Kidney
intron:26788-29541|intron:29627-30885|exon:29542-29626	ASE020914	SE	inc	XTS00025959	102174380	gene26000	LOC102174380	beta-galactosidase-1-like protein 3	NW_005101470.1	.	0.08325	26.6668	0.16675	4.83325	0.41675	0.948438	Kidney
intron:109956837-109959854	ASE003678	A3SS	exc	XTS00004388	102180458	gene4369	WDR86	WD repeat domain 86	NC_022296.1	-	0.91675	17.4168	0.6665	7.917	1.25	0.845691	Kidney
intron:109956837-109959854	ASE018047	SE	exc	XTS00004388	102180458	gene4369	WDR86	WD repeat domain 86	NC_022296.1	-	0.91675	17.4168	0.6665	7.917	1.25	0.845691	Kidney
intron:46240275-46257452|intron:46257512-46351040|exon:46257453-46257511	ASE021262	SE	inc	XTS00001340	102187721	gene1315	LYPD6B	LY6/PLAUR domain containing 6B%2C	NC_022294.1	.	0	74.4167	0	1.75	0.08325	0.993841	Kidney
exon:42488051-42488809	ASE010361	RI	inc	XTS00016531	102186042	gene16528	SLC7A9	solute carrier family 7 (amino acid transporter light chain%2C bo%2C+ system)%2C member 9	NC_022310.1	-	0	11	0	3.08325	0	0.929926	Kidney
exon:42488051-42488809	ASE010388	RI	inc	XTS00016531	102186042	gene16528	SLC7A9	solute carrier family 7 (amino acid transporter light chain%2C bo%2C+ system)%2C member 9	NC_022310.1	-	0	10.9165	0	3.08325	0	0.92939	Kidney
intron:53850618-53852333	ASE010246	RI	exc	XTS00017007	-	gene17004	-	-	NC_022310.1	+	0	104.666	0	38.5832	0	0.907842	Kidney
exon:48966530-48967487	ASE012073	RI	inc	XTS00022884	-	gene22881	-	-	NC_022318.1	+	0.9165	11.4168	2.33325	1.3335	3.4165	0.824824	Kidney
intron:81884450-81903731	ASE020775	SE	exc	XTS00005317	102172243	gene5298	LMNTD1	lamin tail domain containing 1%2C	NC_022297.1	+	0.08325	1.24975	0	0.41675	0	0.89998	Kidney
intron:12969855-12970738|intron:12970787-12971051|exon:12970739-12970786	ASE020659	SE	inc	XTS00007001	102171780	gene6982	CAMSAP3	calmodulin regulated spectrin-associated protein family%2C member 3	NC_022299.1	+	1.16675	25.6668	0	7.4165	0.24975	0.913965	Kidney
intron:70588398-70590387	ASE003366	A3SS	inc	XTS00016005	102182996	gene16002	LOC102182996	gamma-glutamyltranspeptidase 1	NC_022309.1	-	1.4165	27.0835	1.08325	6.16675	2.75	0.894618	Kidney
intron:41729173-41729624	ASE004774	A5SS	inc	XTS00012332	102187059	gene12322	TUBAL3	tubulin%2C alpha-like 3	NC_022305.1	+	0	2.3335	0	1.0835	0.24975	0.857162	Kidney
intron:18087847-18088923	ASE018305	SE	exc	XTS00021996	102180366	gene21993	ACSM5	acyl-CoA synthetase medium-chain family member 5%2C	NC_022317.1	+	0.25	152	8.3335	48.4168	0.1665	0.905976	Kidney
intron:38904616-38904872	ASE004677	A5SS	exc_inc	XTS00018140	102175160	gene18137	LOC102175160	transcription factor CP2-like protein 1	NC_022311.1	+	0.1665	8.9165	0.25	0.3335	2.91675	0.897192	Kidney
intron:38904616-38904872	ASE012028	RI	exc_inc	XTS00018140	102175160	gene18137	LOC102175160	transcription factor CP2-like protein 1	NC_022311.1	+	0	5.33325	0	0.16675	0.5835	0.964831	Kidney
intron:9749803-9778232	ASE022997	SE	exc	XTS00019189	-	gene19186	-	-	NC_022313.1	-	0	1.91675	0	0	0.66675	0.913036	Kidney
intron:9749803-9778232	ASE022989	SE	exc	XTS00019189	-	gene19186	-	-	NC_022313.1	-	0	1.91675	0	0	0.66675	0.913036	Kidney
intron:5638657-5640479|intron:5640648-5649172|exon:5640480-5640647	ASE023224	SE	inc	XTS00003595	102174997	gene3570	SUN3	Sad1 and UNC84 domain containing 3	NC_022296.1	+	0	99	0.16675	5.9165	0.66675	0.982955	Kidney
intron:24043307-24046533|intron:24046626-24054732|exon:24046534-24046625	ASE019364	SE	inc	XTS00022725	102191583	gene22722	SORCS3	sortilin-related VPS10 domain containing receptor 3	NC_022318.1	+	0.08325	4.99975	0.91675	0.75	1.91675	0.816653	Kidney
intron:51308598-51309261	ASE009729	RI	exc	XTS00015666	102179223	gene15657	LOC102179223	ubiquitin-like protein 5	NC_022309.1	+	0.3335	1.75	0	0	0.33325	0.90475	Kidney
intron:72760085-72768695|intron:72768783-72769656|exon:72768696-72768782	ASE020404	SE	inc	XTS00010298	102187229	gene10284	PPP1R36	protein phosphatase 1%2C regulatory subunit 36%2C	NC_022302.1	+	3.1665	17.5003	0.9165	1.83325	1.5835	0.892862	Kidney
intron:97273800-97298050	ASE017711	SE	exc	XTS00001593	102169342	gene1568	KANSL1L	KAT8 regulatory NSL complex subunit 1-like	NC_022294.1	-	2.5835	20	4.3335	4.08325	3.3335	0.820828	Kidney
intron:46233185-46237342|intron:46237442-46240121|exon:46237343-46237441	ASE021263	SE	inc	XTS00001340	102187721	gene1315	LYPD6B	LY6/PLAUR domain containing 6B%2C	NC_022294.1	.	0.41675	255.75	0.9165	7.08325	1.5	0.990306	Kidney
intron:46926688-46927636|intron:46927767-46928659|exon:46927637-46927766	ASE019981	SE	inc	XTS00020116	102174168	gene20113	CHDH	choline dehydrogenase	NC_022314.1	+	8.25	152.917	0.83325	78.25	0.66675	0.856131	Kidney
intron:26899228-26905995	ASE019860	SE	exc	XTS00009026	102182791	gene9007	DDO	D-aspartate oxidase%2C	NC_022301.1	+	11.75	28.1668	5.16675	0.6665	0.58325	0.838759	Kidney
intron:26899228-26905995	ASE019857	SE	exc	XTS00009026	102182791	gene9007	DDO	D-aspartate oxidase%2C	NC_022301.1	+	11.75	28.1668	5.16675	0.6665	0.58325	0.838759	Kidney
intron:13006047-13011352|intron:13011476-13015973|exon:13011353-13011475	ASE021328	SE	inc	XTS00024416	102178519	gene24413	PIH1D3	PIH1 domain containing 3	NC_022322.1	+	2.25025	17.5832	1.6665	1.91675	0.58325	0.908766	Kidney
exon:25299478-25302462	ASE014108	RI	inc	XTS00004572	-	gene4553	-	-	NC_022297.1	+	0	53.4165	13.25	0.41675	0.1665	0.935258	Kidney
exon:25299478-25302462	ASE014107	RI	inc	XTS00004572	-	gene4553	-	-	NC_022297.1	+	0	39.4997	5.41675	0.08325	0.1665	0.964136	Kidney
intron:55022097-55030109|intron:55030181-55034155|exon:55030110-55030180	ASE021288	SE	inc	XTS00007719	102172352	gene7700	JAKMIP2	janus kinase and microtubule interacting protein 2%2C	NC_022299.1	-	0	6	0	0.75	0	0.96875	Kidney
exon:58448337-58450429	ASE015769	RI	inc	XTS00017229	102187979	gene17226	EPS8L1	EPS8-like 1	NC_022310.1	-	0.16675	14.25	0.41675	6.75	0	0.871342	Kidney
exon:58448337-58450429	ASE015768	RI	inc	XTS00017229	102187979	gene17226	EPS8L1	EPS8-like 1	NC_022310.1	-	0.16675	20.1668	0.66675	6.66675	0.5	0.900824	Kidney
intron:75485151-75486196	ASE000386	A3SS	exc	XTS00010321	102171077	gene10307	PLEKHH1	pleckstrin homology domain containing%2C family H (with MyTH4 domain) member 1%2C	NC_022302.1	+	0.08325	2.8335	0	0.5835	0.08325	0.933827	Kidney
intron:40293743-40293914	ASE005463	A5SS	exc	XTS00024046	102189099	gene24043	VEGFB	vascular endothelial growth factor B	NC_022321.1	+	0.5	1.08325	0	0	0.33325	0.807697	Kidney
intron:81997092-81997172	ASE003380	A3SS	inc	XTS00012019	102175774	gene12009	GRTP1	growth hormone regulated TBC protein 1	NC_022304.1	-	3.16675	38.6668	5.167	17.4168	2.08325	0.820041	Kidney
intron:23762403-23765233|intron:23765358-23769000|exon:23765234-23765357	ASE019496	SE	inc	XTS00020707	102170370	gene20704	PKHD1	polycystic kidney and hepatic disease 1 (autosomal recessive)%2C	NC_022315.1	-	0	55.1665	0	2.75	0.08325	0.98716	Kidney
intron:47197294-47197410|intron:47197514-47198851|exon:47197411-47197513	ASE020552	SE	inc	XTS00024262	-	gene24259	-	-	NC_022321.1	+	0	7.41675	0	1.5	0	0.949439	Kidney
intron:446-841	ASE013868	RI	exc	XTS00027014	102188768	gene27118	LOC102188768	protein FAM151A-like	NW_005176464.1	-	1.83325	32.8332	2	0.1665	0.66675	0.964468	Kidney
intron:47537354-47538295	ASE009964	RI	exc	XTS00015070	-	gene15061	-	-	NC_022308.1	+	4.41675	142.083	2.66675	5.24975	1.74975	0.975221	Kidney
intron:95737099-95738249	ASE023306	SE	exc_inc	XTS00000609	102190357	gene584	LRRC34	leucine rich repeat containing 34	NC_022293.1	+	0.08325	1.25025	0	0.16675	0	0.95001	Kidney
intron:11800241-11800632	ASE004199	A5SS	exc	XTS00012993	102183805	gene12983	ZNF707	zinc finger protein 707	NC_022306.1	+	0	1.58325	0.3335	0.16675	0.4165	0.855242	Kidney
intron:29409259-29410758|intron:29410816-29412223|exon:29410759-29410815	ASE022018	SE	inc	XTS00002715	102175822	gene2690	KCND3	potassium channel%2C voltage gated Shal related subfamily D%2C member 3%2C	NC_022295.1	+	1.4165	44.917	0	8.6665	1.16675	0.937386	Kidney
intron:43423781-43424718|intron:43424749-43434650|exon:43424719-43424748	ASE018402	SE	inc	XTS00024210	102186563	gene24207	CHKA	choline kinase alpha%2C	NC_022321.1	-	0.49975	7.58325	0.6665	2.4165	2.33325	0.804965	Kidney
intron:69971616-69972718	ASE003438	A3SS	exc	XTS00006181	102182773	gene6162	PAICS	phosphoribosylaminoimidazole carboxylase%2C phosphoribosylaminoimidazole succinocarboxamide synthetase%2C	NC_022298.1	+	0.33325	1.1665	0.24975	0.08325	0.25	0.803633	Kidney
intron:75286041-75297289|intron:75297335-75298413|exon:75297290-75297334	ASE018035	SE	inc	XTS00000452	102189160	gene427	TMEM207	transmembrane protein 207	NC_022293.1	+	0	94.9167	0	0.16675	0	0.999561	Kidney
intron:5288446-5298736	ASE020687	SE	exc	XTS00023597	102181655	gene23594	NOX4	NADPH oxidase 4	NC_022321.1	+	0.08325	19	0.66675	0	0	0.990132	Kidney
exon:34487290-34488807	ASE013879	RI	inc	XTS00016424	102185594	gene16421	PARD6A	par-6 family cell polarity regulator alpha%2C	NC_022310.1	+	1.33325	5.08325	0.16675	0.25	1	0.864752	Kidney
exon:34487290-34488807	ASE013880	RI	inc	XTS00016424	102185594	gene16421	PARD6A	par-6 family cell polarity regulator alpha%2C	NC_022310.1	+	1.33325	5	0.4165	0.25	1.24975	0.837525	Kidney
intron:49380734-49382779	ASE004119	A5SS	inc	XTS00016797	102191641	gene16794	TMEM91	transmembrane protein 91%2C	NC_022310.1	+	0.08325	10.083	0.6665	0	0.33325	0.973148	Kidney
intron:113842179-113842827|intron:113843022-113844163|exon:113842828-113843021	ASE019491	SE	inc	XTS00003522	102178137	gene3497	ILKAP	integrin-linked kinase-associated serine/threonine phosphatase	NC_022295.1	-	0.08325	1.1665	0.25	0.08325	0.25	0.857158	Kidney
intron:55270513-55271798	ASE002701	A3SS	exc	XTS00020366	102170561	gene20363	SLC6A6	solute carrier family 6 (neurotransmitter transporter)%2C member 6	NC_022314.1	-	18.833	98	2.91675	7.5	24.3335	0.863308	Kidney
intron:55270513-55271798	ASE014520	RI	exc	XTS00020366	102170561	gene20363	SLC6A6	solute carrier family 6 (neurotransmitter transporter)%2C member 6	NC_022314.1	-	18.833	98	2.91675	7.5	24.3335	0.863308	Kidney
intron:69555311-69561464	ASE018401	SE	exc	XTS00003981	102173445	gene3957	FAM221A	family with sequence similarity 221%2C member A	NC_022296.1	-	2.3335	55.5	0.91675	16.1665	6.66675	0.882507	Kidney
intron:44369403-44377353	ASE019680	SE	exc	XTS00010904	-	gene10890	-	-	NC_022303.1	+	0	2.16675	0	1.16675	0	0.86538	Kidney
intron:44369403-44377353	ASE001232	A3SS	exc	XTS00010904	-	gene10890	-	-	NC_022303.1	+	0	2.16675	0	1.16675	0	0.86538	Kidney
intron:44369403-44377353	ASE001233	A3SS	exc	XTS00010904	-	gene10890	-	-	NC_022303.1	+	0	2.16675	0	1.16675	0	0.86538	Kidney
intron:44369403-44377353	ASE004534	A5SS	exc	XTS00010904	-	gene10890	-	-	NC_022303.1	+	0	2.16675	0	1.16675	0	0.86538	Kidney
intron:44369403-44377353	ASE019681	SE	exc	XTS00010904	-	gene10890	-	-	NC_022303.1	+	0	2.16675	0	1.16675	0	0.86538	Kidney
intron:44369403-44377353	ASE011663	RI	exc	XTS00010904	-	gene10890	-	-	NC_022303.1	+	0	2.16675	0	1.16675	0	0.86538	Kidney
intron:125171678-125184762	ASE002654	A3SS	inc	XTS00000786	102181901	gene761	ZBTB38	zinc finger and BTB domain containing 38%2C	NC_022293.1	.	2	19.1668	0.9165	2.41675	3	0.891306	Kidney
intron:5288446-5293694|intron:5293793-5298736|exon:5293695-5293792	ASE020687	SE	inc	XTS00023597	102181655	gene23594	NOX4	NADPH oxidase 4	NC_022321.1	+	1.16675	630.833	15.1668	4.0835	2.16675	0.99105	Kidney
intron:10838468-10844982|intron:10845082-10845623|exon:10844983-10845081	ASE022866	SE	inc	XTS00005848	102169655	gene5829	ANK2	ankyrin 2%2C neuronal	NC_022298.1	-	45.0832	129.583	35.6668	5.25	6.5	0.821544	Kidney
intron:37766869-37767313	ASE007408	RI	exc	XTS00018098	102172006	gene18095	SCRN2	secernin 2%2C	NC_022311.1	+	14.0835	186	10.0835	28.6665	5.3335	0.921819	Kidney
intron:70580846-70583194|intron:70583330-70596109	ASE006943	MXE	inc	XTS00009299	102185748	gene9280	ADGB	androglobin	NC_022301.1	+	0	12.75	0	1	0	0.980392	Kidney
intron:19793655-19794728|intron:19794802-19810690	ASE007013	MXE	inc	XTS00020678	102186537	gene20675	ADGRF1	adhesion G protein-coupled receptor F1%2C	NC_022315.1	-	0	1.083	0	0.08325	0	0.980783	Kidney
intron:27876470-27876945|intron:27877032-27877277|exon:27876946-27877031	ASE022314	SE	inc	XTS00013745	102173104	gene13736	SLC37A4	solute carrier family 37 (glucose-6-phosphate transporter)%2C member 4%2C	NC_022307.1	-	17.9165	694.75	50.3335	304.167	11.4168	0.861881	Kidney
intron:10140545-10148116|intron:10148214-10157531|exon:10148117-10148213	ASE022822	SE	inc	XTS00012083	102171167	gene12073	NINL	ninein-like	NC_022305.1	+	2.41675	140.083	2.4165	3.1665	6.4165	0.974272	Kidney
intron:144392358-144406212	ASE017511	SE	exc	XTS00000966	102177758	gene941	LOC102177758	chloride intracellular channel protein 6	NC_022293.1	+	0	2.5	0	0	0.08325	0.991675	Kidney
exon:5059-6197	ASE011722	RI	inc	XTS00026772	102175851	gene26874	LOC102175851	pre-mRNA-splicing factor SYF1	NW_005117694.1	+	4.1665	55	1.33325	15.9168	3.5835	0.886364	Kidney
intron:26788-29541	ASE013147	RI	exc	XTS00025959	102174380	gene26000	LOC102174380	beta-galactosidase-1-like protein 3	NW_005101470.1	.	0	6.08325	0	0.33325	0	0.986305	Kidney
exon:31245958-31246399	ASE014121	RI	inc	XTS00004758	102177594	gene4739	VDR	vitamin D (1%2C25- dihydroxyvitamin D3) receptor	NC_022297.1	+	0	3	0.1665	0	0.25	0.965292	Kidney
exon:21549506-21555744	ASE008578	RI	inc	XTS00009715	102179479	gene9696	SLC7A7	solute carrier family 7 (amino acid transporter light chain%2C y+L system)%2C member 7%2C	NC_022302.1	+	1.25	40.75	14.4168	2.91675	12.6665	0.808282	Kidney
intron:43566992-43573422	ASE020871	SE	exc	XTS00020098	102170098	gene20095	DNAH12	dynein%2C axonemal%2C heavy chain 12	NC_022314.1	+	0	1	0	0	0	1	Kidney
intron:31782134-31786878|intron:31787063-31792089|exon:31786879-31787062	ASE022312	SE	inc	XTS00009916	102174745	gene9902	FSIP1	fibrous sheath interacting protein 1	NC_022302.1	-	0.16675	5	0	0.66675	0.1665	0.95	Kidney
intron:38904351-38904560	ASE012024	RI	exc_inc	XTS00018140	102175160	gene18137	LOC102175160	transcription factor CP2-like protein 1	NC_022311.1	+	0	3.74975	0	0	0.33325	0.977782	Kidney
intron:38904351-38904560	ASE004675	A5SS	exc_inc	XTS00018140	102175160	gene18137	LOC102175160	transcription factor CP2-like protein 1	NC_022311.1	+	0.1665	8.25	0.25	0.16675	2.83325	0.89647	Kidney
intron:102233690-102235188	ASE018935	SE	exc	XTS00005665	102185724	gene5646	CACNA1I	calcium channel%2C voltage-dependent%2C T type%2C alpha 1I subunit	NC_022297.1	+	0	5.1665	0	0	0.16675	0.991931	Kidney
intron:130345075-130346853|intron:130346932-130347986|exon:130346854-130346931	ASE022232	SE	inc	XTS00002010	102189175	gene1985	RAP1GAP	RAP1 GTPase activating protein	NC_022294.1	+	0.91675	55.8332	0	1.83325	0.5	0.985448	Kidney
intron:25828626-25833951|intron:25834271-25835257|exon:25833952-25834270	ASE018451	SE	inc	XTS00011760	102186879	gene11750	KL	klotho	NC_022304.1	-	0.5835	406.5	1.08325	6.91675	3.4165	0.99262	Kidney
exon:14047021-14055744	ASE011979	RI	inc	XTS00016215	102179227	gene16212	DPEP1	dipeptidase 1 (renal)	NC_022310.1	+	1.3335	50.8332	0.5	1	3.58325	0.968442	Kidney
intron:41358429-41361167	ASE020145	SE	exc	XTS00024100	102191501	gene24097	SLC25A45	solute carrier family 25%2C member 45	NC_022321.1	.	0	1.08325	0	0.6665	0	0.84618	Kidney
intron:19794802-19798389|intron:19798449-19810690|exon:19798390-19798448	ASE017707	SE	inc	XTS00020678	102186537	gene20675	ADGRF1	adhesion G protein-coupled receptor F1%2C	NC_022315.1	-	0	2	0	0.16675	0	0.979156	Kidney
intron:42646164-42650321|intron:42650469-42655209	ASE006917	MXE	exc	XTS00024170	102179641	gene24167	C29H11orf80	chromosome 29 open reading frame%2C human C11orf80%2C	NC_022321.1	+	0	2.16675	0	0	0.25	0.971155	Kidney
intron:21753392-21760948|intron:21760984-21762793|exon:21760949-21760983	ASE021493	SE	inc	XTS00009002	102176125	gene8983	FRK	fyn-related Src family tyrosine kinase	NC_022301.1	+	0.41675	50.8332	0.66675	2.83325	0.08325	0.980328	Kidney
intron:72362343-72366177	ASE005424	A5SS	exc	XTS00010287	102184156	gene10273	SYNE2	spectrin repeat containing%2C nuclear envelope 2	NC_022302.1	+	6.16675	66.6665	9.0835	19.5	8.66675	0.837186	Kidney
intron:90312359-90315211|intron:90315260-90320802|exon:90315212-90315259	ASE021064	SE	inc	XTS00007930	102180850	gene7911	MCTP1	multiple C2 domains%2C transmembrane 1%2C	NC_022299.1	-	0	1.41675	0	0.08325	0	0.98531	Kidney
intron:94674218-94674763	ASE014203	RI	exc	XTS00005511	102191313	gene5492	LRRC23	leucine rich repeat containing 23	NC_022297.1	.	0	26.2497	0.08325	16.9168	0	0.838094	Kidney
exon:90378436-90379320	ASE009159	RI	inc	XTS00004121	102171030	gene4100	KCP	kielin/chordin-like protein	NC_022296.1	-	1.75	18.8335	1.33325	6.33325	1.66675	0.852879	Kidney
intron:42947870-42957054|intron:42957088-42957949|exon:42957055-42957087	ASE021991	SE	inc	XTS00010057	102171159	gene10043	CA12	carbonic anhydrase XII%2C	NC_022302.1	+	0.16675	384.416	0.66675	0	0.08325	0.999404	Kidney
intron:10706343-10713337|intron:10713400-10716075|exon:10713338-10713399	ASE016652	SE	inc	XTS00019875	102182919	gene19872	GOLGA4	golgin A4%2C	NC_022314.1	+	0.1665	79.0833	1.91675	14.0832	5.75	0.930717	Kidney
intron:14338823-14344116|intron:14344188-14346312|exon:14344117-14344187	ASE020414	SE	inc	XTS00019925	102179333	gene19922	TRAK1	trafficking protein%2C kinesin binding 1%2C	NC_022314.1	+	0	34.75	0.33325	2.5	1.66675	0.967626	Kidney
intron:33929039-33931778	ASE020260	SE	exc	XTS00013808	102189776	gene13799	PLEKHA7	pleckstrin homology domain containing%2C family A member 7	NC_022307.1	+	16.6668	88.5	1.50025	9.5835	2.24975	0.915254	Kidney
intron:29900621-29939659|intron:29939807-29944251|exon:29939660-29939806	ASE018820	SE	inc	XTS00023089	102177215	gene23086	UNC5D	unc-5 netrin receptor D	NC_022319.1	+	0.16675	1.08325	0.08325	0	0.08325	0.92309	Kidney
intron:28307251-28314952	ASE017600	SE	exc	XTS00003725	102169249	gene3700	LOC102169249	dynein heavy chain 11%2C axonemal%2C	NC_022296.1	+	0.8335	28.1668	2.33325	0.58325	0	0.966716	Kidney
intron:47378023-47379338|intron:47379444-47383687|exon:47379339-47379443	ASE018887	SE	inc	XTS00009133	102174661	gene9114	ANKRD6	ankyrin repeat domain 6%2C	NC_022301.1	-	7.83325	35.6668	5.08325	2.6665	3.75	0.864489	Kidney
intron:24561-24787	ASE009220	RI	exc	XTS00026245	102173084	gene26317	RENBP	renin binding protein	NW_005101907.1	-	3	427.083	1.16675	15.3335	31.9168	0.969902	Kidney
exon:54375610-54376079	ASE011836	RI	inc	XTS00024730	102190593	gene24727	AVPR2	arginine vasopressin receptor 2%2C	NC_022322.1	-	0.83325	14.6668	0.08325	0	0.08325	0.982959	Kidney
exon:54375610-54376079	ASE011835	RI	inc	XTS00024730	102190593	gene24727	AVPR2	arginine vasopressin receptor 2%2C	NC_022322.1	-	0.5835	6.66675	0.08325	0	0.25	0.965622	Kidney
exon:25052350-25054025	ASE007218	RI	inc	XTS00016335	102171366	gene16332	ADGRG1	adhesion G protein-coupled receptor G1%2C	NC_022310.1	+	0.4165	5.1665	1.25	0.08325	2.3335	0.802417	Kidney
intron:15968610-15970827	ASE003254	A3SS	inc	XTS00019956	102175721	gene19953	TOPAZ1	testis and ovary specific PAZ domain containing 1	NC_022314.1	+	0	1.08325	0	0.08325	0.16675	0.942303	Kidney
intron:64794019-64794481|intron:64794580-64796188|exon:64794482-64794579	ASE018050	SE	inc	XTS00019765	-	gene19762	-	-	NC_022313.1	-	0	1.6665	0.25	0.08325	0.33325	0.900015	Kidney
intron:47938869-47938972|intron:47939480-47939985|exon:47938973-47939479	ASE020581	SE	inc	XTS00024287	102185250	gene24284	CDHR5	cadherin-related family member 5	NC_022321.1	+	0	123.167	0	1.25	0	0.997463	Kidney
intron:16863693-16864769	ASE019145	SE	exc	XTS00007146	102178997	gene7127	LOC102178997	small integral membrane protein 24	NC_022299.1	+	0	29.0832	0.16675	2.66675	0.08325	0.974928	Kidney
intron:55864715-55864827	ASE003390	A3SS	inc	XTS00017122	102173328	gene17119	LOC102173328	uncharacterized LOC102173328%2C	NC_022310.1	+	0.4165	2.33325	0.5	0.33325	0.50025	0.812493	Kidney
exon:40626130-40626594	ASE015351	RI	inc	XTS00013858	102178091	gene13849	ADM	adrenomedullin%2C	NC_022307.1	-	14.9998	202.333	49.4168	37.417	30.3332	0.836697	Kidney
intron:45492924-45498081	ASE017528	SE	exc	XTS00021544	100860878	gene21541	SLC14A1	solute carrier family 14 (urea transporter)%2C member 1 (Kidd blood group)%2C	NC_022316.1	+	0	66.9165	0.3335	0.25	1.25	0.99315	Kidney
intron:45492924-45498081	ASE017538	SE	exc	XTS00021544	100860878	gene21541	SLC14A1	solute carrier family 14 (urea transporter)%2C member 1 (Kidd blood group)%2C	NC_022316.1	+	0	66.9165	0.3335	0.25	1.25	0.99315	Kidney
intron:35114413-35114595|intron:35114797-35115568|exon:35114596-35114796	ASE015918	SE	inc	XTS00015567	102183810	gene15558	KIAA1109	KIAA1109 ortholog%2C	NC_022309.1	-	0	28.5832	0.16675	4.3335	0	0.960639	Kidney
intron:54554802-54555723	ASE012342	RI	exc	XTS00018621	102171010	gene18618	FBF1	Fas (TNFRSF6) binding factor 1	NC_022311.1	+	5.9165	30.25	1.4165	3.16675	7	0.855374	Kidney
exon:25658-27388	ASE009219	RI	inc	XTS00026245	102173084	gene26317	RENBP	renin binding protein	NW_005101907.1	-	0.83325	45.6665	0.5	6.6665	14.25	0.878194	Kidney
intron:112343755-112345664	ASE017481	SE	exc	XTS00006487	102182684	gene6468	RGS12	regulator of G-protein signaling 12	NC_022298.1	-	0.33325	10.5835	0.5835	2.0835	1.25025	0.899596	Kidney
intron:34232427-34256351|intron:34256447-34262438|exon:34256352-34256446	ASE018658	SE	inc	XTS00022775	102189183	gene22772	ATRNL1	attractin-like 1	NC_022318.1	+	0.66675	16	3.50025	0.6665	3.5835	0.868484	Kidney
intron:66417270-66420110	ASE000822	A3SS	inc	XTS00003958	102170296	gene3934	HOXA6	homeobox A6	NC_022296.1	+	0	1.83325	0.91675	0	0	0.874983	Kidney
intron:35204626-35210992	ASE020740	SE	exc	XTS00008203	102174567	gene8184	PTPRD	protein tyrosine phosphatase%2C receptor type%2C D%2C	NC_022300.1	.	0.25	90.833	2.41675	2.6665	3.9165	0.974542	Kidney
intron:26979098-26984181|intron:26985384-26986569|exon:26984182-26985383	ASE019183	SE	inc	XTS00023408	102180459	gene23405	NUDT13	nudix (nucleoside diphosphate linked moiety X)-type motif 13%2C	NC_022320.1	+	8.3335	58.1665	6.83325	18.1668	2.58325	0.84563	Kidney
intron:18534423-18538622|intron:18538750-18542986|exon:18538623-18538749	ASE022078	SE	inc	XTS00007198	102188846	gene7179	SLC22A4	solute carrier family 22 (organic cation/zwitterion transporter)%2C member 4	NC_022299.1	-	4.25	54.5	1.3335	0.5	0.83325	0.968272	Kidney
intron:15964583-15965846|intron:15965952-15966869|exon:15965847-15965951	ASE021222	SE	inc	XTS00009601	102173192	gene9582	PAQR5	progestin and adipoQ receptor family member V	NC_022302.1	+	0	4.6665	0.16675	1.25	0.25	0.910707	Kidney
intron:74247443-74248786	ASE018075	SE	exc	XTS00012842	102170711	gene12832	SULF2	sulfatase 2	NC_022305.1	-	5.58325	52.3332	7.1665	1.91675	8.0835	0.891321	Kidney
intron:43486065-43487158|intron:43487251-43493938|exon:43487159-43487250	ASE020872	SE	inc	XTS00020098	102170098	gene20095	DNAH12	dynein%2C axonemal%2C heavy chain 12	NC_022314.1	+	0	1.16675	0	0.4165	0	0.910756	Kidney
intron:38903817-38904560|intron:38904616-38905360	ASE006882	MXE	exc	XTS00018140	102175160	gene18137	LOC102175160	transcription factor CP2-like protein 1	NC_022311.1	+	0.08325	9	0.16675	0.33325	0.58325	0.967597	Kidney
intron:4577112-4614214|intron:4614748-4688500|exon:4614215-4614747	ASE018057	SE	inc	XTS00008889	102168451	gene8870	MEI4	meiotic double-stranded break formation protein 4	NC_022301.1	+	0.33325	7.5	1.58325	0.75025	0.91675	0.88055	Kidney
intron:10810722-10820440	ASE022863	SE	exc	XTS00005848	102169655	gene5829	ANK2	ankyrin 2%2C neuronal	NC_022298.1	-	5.1665	94.3333	5.91675	5.6665	10.6668	0.927341	Kidney
intron:97747453-97749114	ASE005292	A5SS	inc	XTS00011437	102191435	gene11427	TBC1D13	TBC1 domain family%2C member 13	NC_022303.1	+	24.9997	156.083	22.1668	18.9997	33.4165	0.840497	Kidney
intron:133779247-133993133	ASE000742	A3SS	inc	XTS00000851	102175334	gene826	TMEM108	transmembrane protein 108%2C	NC_022293.1	-	0	1.41675	0.1665	0	0	0.970619	Kidney
intron:11476671-11489869	ASE006182	A5SS	exc	XTS00024387	102188201	gene24384	SLC25A53	solute carrier family 25%2C member 53%2C	NC_022322.1	+	0.4165	2.1665	0.08325	0.5	0.66675	0.807697	Kidney
intron:74092728-74092796	ASE013751	RI	exc_inc	XTS00004005	102175648	gene3981	NACAD	NAC alpha domain containing	NC_022296.1	+	0.99975	3.25	0.1665	0.5	0.08325	0.865423	Kidney
intron:74092728-74092796	ASE005381	A5SS	exc_inc	XTS00004005	102175648	gene3981	NACAD	NAC alpha domain containing	NC_022296.1	+	0.99975	3.4165	0.1665	0.5	0.08325	0.871982	Kidney
intron:1966604-1968209	ASE020869	SE	exc	XTS00006569	102176218	gene6550	ZNF454	zinc finger protein 454	NC_022299.1	-	1.74975	6.3335	0.08325	0.66675	1.83325	0.828965	Kidney
intron:1966604-1968209	ASE001922	A3SS	exc	XTS00006569	102176218	gene6550	ZNF454	zinc finger protein 454	NC_022299.1	-	1.74975	6.3335	0.08325	0.66675	1.83325	0.828965	Kidney
intron:1966604-1968209	ASE013095	RI	exc	XTS00006569	102176218	gene6550	ZNF454	zinc finger protein 454	NC_022299.1	-	1.74975	6.3335	0.08325	0.66675	1.83325	0.828965	Kidney
intron:1966604-1968209	ASE020867	SE	exc	XTS00006569	102176218	gene6550	ZNF454	zinc finger protein 454	NC_022299.1	-	1.74975	6.3335	0.08325	0.66675	1.83325	0.828965	Kidney
intron:7708484-7708931	ASE004530	A5SS	exc_inc	XTS00018808	102171549	gene18805	ARHGEF28	Rho guanine nucleotide exchange factor (GEF) 28	NC_022312.1	-	0	14.3332	0.75	2.33325	0.91675	0.930232	Kidney
intron:7708484-7708931	ASE011654	RI	exc_inc	XTS00018808	102171549	gene18805	ARHGEF28	Rho guanine nucleotide exchange factor (GEF) 28	NC_022312.1	-	0	14.3332	0.75	2.33325	0.91675	0.930232	Kidney
intron:88336355-88370394	ASE022496	SE	exc	XTS00025123	102179555	gene25120	EFHC2	EF-hand domain (C-terminal) containing 2	NC_022322.1	+	0	1.16675	0	0	0.08325	0.982162	Kidney
intron:34489897-34490915	ASE014062	RI	exc_inc	XTS00016425	102186041	gene16422	ENKD1	enkurin domain containing 1%2C	NC_022310.1	-	9.75	39.2503	3.6665	3.91675	5.3335	0.855627	Kidney
intron:34489897-34490915	ASE005492	A5SS	exc_inc	XTS00016425	102186041	gene16422	ENKD1	enkurin domain containing 1%2C	NC_022310.1	-	9.75	39.2503	3.6665	3.91675	5.3335	0.855627	Kidney
intron:70580846-70595348	ASE021912	SE	exc	XTS00009299	102185748	gene9280	ADGB	androglobin	NC_022301.1	+	0	6.08325	0	0.16675	0	0.993147	Kidney
exon:11985423-11986126	ASE013249	RI	inc	XTS00013003	102186031	gene12993	RHPN1	rhophilin%2C Rho GTPase binding protein 1	NC_022306.1	-	1.58325	9.24975	1.74975	0.5	1.66675	0.851354	Kidney
exon:105731852-105733943	ASE010301	RI	inc	XTS00005735	102168987	gene5716	SULT4A1	sulfotransferase family 4A%2C member 1	NC_022297.1	-	0	1.24975	0	0	0.16675	0.966643	Kidney
intron:12626451-12627069	ASE005762	A5SS	inc	XTS00024411	102178250	gene24408	RIPPLY1	ripply transcriptional repressor 1	NC_022322.1	-	0	1.41675	0	0.08325	0	0.98531	Kidney
intron:40079958-40080102	ASE004446	A5SS	inc	XTS00007503	102177716	gene7484	PCSK4	proprotein convertase subtilisin/kexin type 4	NC_022299.1	-	0.33325	4.08325	0.25	1.24975	0.5835	0.852048	Kidney
intron:2718146-2719685|intron:2719810-2725348|exon:2719686-2719809	ASE021350	SE	inc	XTS00012046	102181694	gene12036	ANKEF1	ankyrin repeat and EF-hand domain containing 1%2C	NC_022305.1	+	0.25	3.58325	0.49975	1.75	0.16675	0.813961	Kidney
intron:64990934-64991408|intron:64991468-64994455|exon:64991409-64991467	ASE022545	SE	inc	XTS00000348	102172485	gene323	ILDR1	immunoglobulin-like domain containing receptor 1	NC_022293.1	-	0	6.16675	0	1.0835	1	0.915535	Kidney
intron:75336862-75336965	ASE013784	RI	exc	XTS00000453	102189431	gene428	CLDN16	claudin 16	NC_022293.1	-	0	2.08325	0	0	0	1	Kidney
intron:98684023-98684833	ASE006559	A5SS	inc	XTS00011465	102173857	gene11455	FNBP1	formin binding protein 1%2C	NC_022303.1	-	0	5.75	0.08325	2.74975	0.49975	0.855098	Kidney
intron:31969-33615	ASE021523	SE	exc	XTS00026239	102171702	gene26311	LOC102171702	uncharacterized LOC102171702	NW_005101890.1	-	0	2.25	0	0.08325	0	0.99075	Kidney
intron:23457815-23467840	ASE019961	SE	exc	XTS00017686	102185114	gene17683	SPATA22	spermatogenesis associated 22%2C	NC_022311.1	-	0	1.33325	0	0	0	1	Kidney
intron:197760-200120	ASE001568	A3SS	exc	XTS00014665	102186981	gene14656	PPFIA4	protein tyrosine phosphatase%2C receptor type%2C f polypeptide (PTPRF)%2C interacting protein (liprin)%2C alpha 4%2C	NC_022308.1	+	3.58325	33	1.8335	2.0835	2.00025	0.928027	Kidney
intron:197760-200120	ASE012321	RI	exc	XTS00014665	102186981	gene14656	PPFIA4	protein tyrosine phosphatase%2C receptor type%2C f polypeptide (PTPRF)%2C interacting protein (liprin)%2C alpha 4%2C	NC_022308.1	+	3.58325	33	1.8335	2.0835	2.00025	0.928027	Kidney
intron:1683314-1698103|intron:1698355-1699521|exon:1698104-1698354	ASE021987	SE	inc	XTS00015413	102168660	gene15404	TLL1	tolloid-like 1	NC_022309.1	+	0.4165	6.75	2.5835	0.50025	1.25	0.824065	Kidney
intron:27816304-27816445|intron:27816519-27821640|exon:27816446-27816518	ASE023395	SE	inc	XTS00009037	102178729	gene9018	PPIL6	peptidylprolyl isomerase (cyclophilin)-like 6	NC_022301.1	+	0.9165	4.25025	0	0.5	0.5	0.887271	Kidney
intron:110923697-110950536	ASE017388	SE	exc	XTS00008864	-	gene8845	-	-	NC_022300.1	+	0	1.25025	0	0.08325	0	0.983353	Kidney
intron:38903817-38904252|intron:38904351-38904560|exon:38904253-38904350	ASE020014	SE	inc	XTS00018140	102175160	gene18137	LOC102175160	transcription factor CP2-like protein 1	NC_022311.1	+	0.33325	13.25	0	0	1.75	0.960693	Kidney
intron:68054528-68059570|intron:68059656-68060489|exon:68059571-68059655	ASE018505	SE	inc	XTS00015918	102189700	gene15909	EMID1	EMI domain containing 1	NC_022309.1	+	1	23.0835	1.41675	6.5	3.1665	0.869135	Kidney
exon:90609349-90610377	ASE009695	RI	inc	XTS00004125	102178977	gene4104	TSPAN33	tetraspanin 33	NC_022296.1	+	3.99975	873.083	15.5	44	65.0835	0.963181	Kidney
intron:106037671-106042453|intron:106042548-106042820|exon:106042454-106042547	ASE023260	SE	inc	XTS00001653	102170744	gene1628	STK36	serine/threonine kinase 36%2C	NC_022294.1	+	1.58325	18	1.5	2.74975	3.16675	0.875003	Kidney
intron:1216733-1217668	ASE003988	A5SS	exc	XTS00016074	102171180	gene16071	LOC102171180	C-type lectin domain family 18 member A-like	NC_022310.1	-	0.25	25	0	0	0.1665	0.995835	Kidney
intron:44369403-44376311|intron:44376509-44377353|exon:44376312-44376508	ASE019680	SE	inc	XTS00010904	-	gene10890	-	-	NC_022303.1	+	0	2.3335	0	0.8335	0	0.910703	Kidney
intron:18484848-18486021	ASE007901	RI	exc	XTS00007197	102181489	gene7178	SLC22A5	solute carrier family 22 (organic cation/carnitine transporter)%2C member 5	NC_022299.1	-	7.58325	180.5	9	7.66675	5.8335	0.958333	Kidney
intron:13750366-13755258	ASE019846	SE	exc	XTS00002363	102180000	gene2338	RAB25	RAB25%2C member RAS oncogene family	NC_022295.1	-	0	1.6665	0	0.25	0	0.962496	Kidney
exon:99709744-99714944	ASE013073	RI	inc	XTS00003340	102177119	gene3315	CLDN19	claudin 19	NC_022295.1	+	1.58325	68	1.08325	0.1665	0.24975	0.988666	Kidney
intron:32186578-32187435	ASE019235	SE	exc	XTS00002781	102171750	gene2756	C3H1orf194	chromosome 3 open reading frame%2C human C1orf194%2C	NC_022295.1	+	0	3.16675	0	0.5	0	0.960527	Kidney
intron:179148-179694	ASE001566	A3SS	exc	XTS00014665	102186981	gene14656	PPFIA4	protein tyrosine phosphatase%2C receptor type%2C f polypeptide (PTPRF)%2C interacting protein (liprin)%2C alpha 4%2C	NC_022308.1	+	0.1665	7.8335	0.1665	0.58325	0	0.970759	Kidney
intron:179148-179691	ASE001566	A3SS	inc	XTS00014665	102186981	gene14656	PPFIA4	protein tyrosine phosphatase%2C receptor type%2C f polypeptide (PTPRF)%2C interacting protein (liprin)%2C alpha 4%2C	NC_022308.1	+	3.4165	55.5003	1.66675	2.91675	1.74975	0.956082	Kidney
intron:49211837-49212586|intron:49215596-49215729|exon:49212587-49215595	ASE020102	SE	inc	XTS00022890	102181095	gene22887	LRRC27	leucine rich repeat containing 27	NC_022318.1	+	1.33325	2.75025	0	0.25	0.1665	0.840946	Kidney
intron:97219694-97226033	ASE005944	A5SS	inc	XTS00007965	102178272	gene7946	SLCO4C1	solute carrier organic anion transporter family%2C member 4C1	NC_022299.1	-	0.25	24.1668	0.1665	3.75025	5.49975	0.900002	Kidney
intron:19524852-19549434	ASE020224	SE	exc	XTS00017583	102190726	gene17580	FAM222B	family with sequence similarity 222%2C member B	NC_022311.1	-	0.5	5.66675	0.66675	0.16675	0.91675	0.900726	Kidney
intron:34351959-34352040	ASE010110	RI	exc	XTS00007282	102176225	gene7263	CDHR2	cadherin-related family member 2	NC_022299.1	+	0	115.167	0.16675	22.5832	0	0.950615	Kidney
intron:9802845-9803132	ASE011419	RI	exc	XTS00017427	102189791	gene17424	YPEL2	yippee-like 2%2C	NC_022311.1	+	1.83325	18	1.08325	4.5	0.58325	0.888892	Kidney
exon:35071719-35074562	ASE013911	RI	inc	XTS00022295	-	gene22292	-	-	NC_022317.1	+	0	3.6665	0	0	0.58325	0.960231	Kidney
intron:34072843-34122082	ASE018656	SE	exc	XTS00022775	102189183	gene22772	ATRNL1	attractin-like 1	NC_022318.1	+	0.08325	1.33325	0.25	0	0.25	0.890634	Kidney
exon:74092603-74092871	ASE013752	RI	inc	XTS00004005	102175648	gene3981	NACAD	NAC alpha domain containing	NC_022296.1	+	0.75	3.08325	0	0.41675	0.08325	0.898646	Kidney
intron:11284792-11286721	ASE011776	RI	exc	XTS00019881	102184204	gene19878	VILL	villin-like	NC_022314.1	+	0	21.1668	0	0.58325	0.75	0.984253	Kidney
exon:46228204-46229061	ASE013511	RI	inc	XTS00001340	102187721	gene1315	LYPD6B	LY6/PLAUR domain containing 6B%2C	NC_022294.1	.	0	46.5	0.1665	1.33325	0.08325	0.991489	Kidney
intron:61418708-61418852|intron:61419009-61420297|exon:61418853-61419008	ASE019295	SE	inc	XTS00010192	102179569	gene10178	DUOX1	dual oxidase 1	NC_022302.1	-	0.16675	2.75	1.66675	0	0.08325	0.82575	Kidney
intron:40888281-40888372	ASE014097	RI	exc	XTS00022461	102171397	gene22458	ZFAND2A	zinc finger%2C AN1-type domain 2A	NC_022317.1	+	0.66675	5.58325	0.25	2.08325	0.66675	0.835815	Kidney
intron:8401689-8401950|intron:8402063-8402833|exon:8401951-8402062	ASE021025	SE	inc	XTS00024353	102174368	gene24350	ARMCX1	armadillo repeat containing%2C X-linked 1%2C	NC_022322.1	-	5.83325	50.8332	5.66675	6.0835	14.25	0.843442	Kidney
intron:13146454-13151670|intron:13151732-13159970|exon:13151671-13151731	ASE020320	SE	inc	XTS00008939	102181955	gene8920	TPD52L1	tumor protein D52-like 1	NC_022301.1	-	0.25	22.3335	0	1.0835	0.5	0.979476	Kidney
exon:32324-33067	ASE013146	RI	inc	XTS00025959	102174380	gene26000	LOC102174380	beta-galactosidase-1-like protein 3	NW_005101470.1	.	0.16675	22.8332	0.16675	2.08325	0.58325	0.967153	Kidney
intron:33622935-33623636	ASE013903	RI	exc	XTS00009972	102175487	gene9958	SPTBN5	spectrin%2C beta%2C non-erythrocytic 5	NC_022302.1	-	0.9165	12.6668	3.1665	0.75	1.1665	0.88159	Kidney
exon:25245705-25249645	ASE013001	RI	inc	XTS00004567	102190103	gene4548	HOXC4	homeobox C4%2C	NC_022297.1	-	0.50025	51.9165	5	0	1.3335	0.967093	Kidney
intron:39542928-39544245	ASE003817	A5SS	exc	XTS00014973	102168930	gene14964	AGTRAP	angiotensin II receptor-associated protein	NC_022308.1	-	13.6665	92.4998	3.83325	9.41675	8.41675	0.904504	Kidney
intron:37087222-37087761	ASE004221	A5SS	exc	XTS00018082	-	gene18079	-	-	NC_022311.1	-	1.16675	31.75	5.41675	2.8335	4.9165	0.887138	Kidney
intron:2665-2732	ASE001078	A3SS	inc	XTS00026274	102185174	gene26349	SLC34A3	solute carrier family 34 (type II sodium/phosphate cotransporter)%2C member 3	NW_005101983.1	+	0.25	326.583	0.25	2.49975	1.5	0.996555	Kidney
intron:41506480-41534419|intron:41534533-41549369|exon:41534420-41534532	ASE020975	SE	inc	XTS00021506	-	gene21503	-	-	NC_022316.1	+	0.5	17.4168	0.5835	6.99975	4.5	0.81938	Kidney
exon:90398522-90399406	ASE009157	RI	inc	XTS00004121	102171030	gene4100	KCP	kielin/chordin-like protein	NC_022296.1	-	0.74975	3.16675	0.75	0.3335	0.49975	0.815821	Kidney
intron:101677536-101688691	ASE020694	SE	exc	XTS00025207	102170215	gene25204	GK	glycerol kinase%2C	NC_022322.1	-	17.5	175.583	4.25	36.0832	11.6668	0.901044	Kidney
intron:47898165-47902451	ASE013328	RI	exc	XTS00008302	-	gene8283	-	-	NC_022300.1	-	0	1.33325	0	0	0.6665	0.875023	Kidney
intron:47898165-47902451	ASE021046	SE	exc	XTS00008302	-	gene8283	-	-	NC_022300.1	-	0	1.33325	0	0	0.6665	0.875023	Kidney
intron:47898165-47902451	ASE005202	A5SS	exc	XTS00008302	-	gene8283	-	-	NC_022300.1	-	0	1.33325	0	0	0.6665	0.875023	Kidney
intron:48740144-48740650	ASE018747	SE	exc	XTS00020160	102173979	gene20157	ACY1	aminoacylase 1	NC_022314.1	-	0.66675	4.75	1.16675	0.41675	0	0.881566	Kidney
exon:97092868-97099841	ASE015613	RI	inc	XTS00001591	102168868	gene1566	UNC80	unc-80 homolog (C. elegans)%2C	NC_022294.1	+	0	4.91675	0.1665	0	0	0.991534	Kidney
intron:10064052-10120910	ASE005272	A5SS	inc	XTS00005846	102175658	gene5827	ARSJ	arylsulfatase family%2C member J	NC_022298.1	+	0.3335	7.08325	0.1665	0.41675	1.24975	0.923534	Kidney
intron:64630544-64634003	ASE015498	RI	exc	XTS00015884	102181805	gene15875	PIWIL3	piwi-like RNA-mediated gene silencing 3%2C	NC_022309.1	-	0.08325	13.1668	0	0.08325	0	0.996839	Kidney
exon:4930747-4932247	ASE010073	RI	inc	XTS00001072	102178491	gene1047	MYO7B	myosin VIIB	NC_022294.1	-	0.83325	7.16675	1.16675	0	1.4165	0.880821	Kidney
intron:100721686-100722658|intron:100722797-100729320|exon:100722659-100722796	ASE020234	SE	inc	XTS00011489	102186316	gene11479	NTNG2	netrin G2	NC_022303.1	+	0.08325	1.25025	0	0	0.08325	0.966707	Kidney
intron:9734212-9743911|intron:9743976-9749732|exon:9743912-9743975	ASE022995	SE	inc	XTS00019189	-	gene19186	-	-	NC_022313.1	-	0	4.91675	0.25	0.25	0.83325	0.932209	Kidney
intron:146524101-146525500	ASE005130	A5SS	exc	XTS00000980	102179422	gene955	SIM2	single-minded family bHLH transcription factor 2	NC_022293.1	+	0	5.49975	2	0	0	0.909087	Kidney
intron:159419-173993	ASE004811	A5SS	exc	XTS00014665	102186981	gene14656	PPFIA4	protein tyrosine phosphatase%2C receptor type%2C f polypeptide (PTPRF)%2C interacting protein (liprin)%2C alpha 4%2C	NC_022308.1	+	0	4.3335	0.08325	0.25	0	0.980775	Kidney
intron:58373985-58374913	ASE006055	A5SS	exc	XTS00003891	102178507	gene3867	ANLN	anillin actin binding protein	NC_022296.1	-	0.24975	14.2502	0.25	0.08325	3.75	0.923984	Kidney
intron:90859672-90862554|intron:90862680-90881235|exon:90862555-90862679	ASE022083	SE	inc	XTS00003192	102190011	gene3167	RAB3B	RAB3B%2C member RAS oncogene family	NC_022295.1	+	0.75	16.0835	1.41675	2.25	5.25	0.849741	Kidney
intron:72227500-72228143	ASE000767	A3SS	inc	XTS00001443	102178671	gene1418	TFCP2L1	transcription factor CP2-like 1	NC_022294.1	-	0	59.5003	0	4.1665	1.08325	0.977942	Kidney
intron:44688492-44727011	ASE019210	SE	exc	XTS00021251	100860793	gene21248	BMP6	bone morphogenetic protein 6	NC_022315.1	-	0	2.08325	0.33325	0	0	0.960008	Kidney
intron:47902300-47902451	ASE013330	RI	exc	XTS00008302	-	gene8283	-	-	NC_022300.1	-	0.1665	5.66675	0.25	0.75	1.58325	0.878689	Kidney
intron:25670546-25672971	ASE022776	SE	exc	XTS00008176	102171066	gene8157	SH3GL2	SH3-domain GRB2-like 2	NC_022300.1	-	1.25025	26.5	2.25	0.66675	0	0.960689	Kidney
intron:17885033-17889016	ASE017821	SE	exc	XTS00001148	102174783	gene1123	OSBPL6	oxysterol binding protein-like 6%2C	NC_022294.1	.	0.3335	1.08325	0	0.50025	0	0.807581	Kidney
intron:52196473-52198055	ASE000658	A3SS	exc	XTS00016935	102169991	gene16932	PTGIR	prostaglandin I2 (prostacyclin) receptor (IP)	NC_022310.1	-	0	1.41675	0.08325	0.41675	0	0.91177	Kidney
exon:128677666-128684490	ASE012533	RI	inc	XTS00000817	102188258	gene792	DZIP1L	DAZ interacting zinc finger protein 1-like%2C	NC_022293.1	+	2.16675	30.25	2.9165	5.16675	6.08325	0.865014	Kidney
exon:103747015-103751153	ASE015633	RI	inc	XTS00008825	-	gene8806	-	-	NC_022300.1	+	0	2.5	0.08325	0	0	0.991675	Kidney
intron:37607748-37610093|intron:37610216-37610829|exon:37610094-37610215	ASE021243	SE	inc	XTS00022397	102174532	gene22394	LOC102174532	radial spoke head 10 homolog B%2C	NC_022317.1	-	0.41675	10.6665	1.25	1.75	1.083	0.894535	Kidney
intron:8557431-8591020	ASE020901	SE	exc	XTS00019184	-	gene19181	-	-	NC_022313.1	-	0	1.74975	0.1665	0.08325	0.4165	0.904808	Kidney
intron:1258-3288|intron:3464-4838|exon:3289-3463	ASE020364	SE	inc	XTS00025376	102178439	gene25373	LRP2BP	LRP2 binding protein	NW_005101027.1	-	0.16675	1.75	0	0.08325	0	0.964286	Kidney
intron:80716244-80716533	ASE021931	SE	exc	XTS00009364	-	gene9345	-	-	NC_022301.1	.	0.3335	1.58325	0.08325	0.58325	0	0.842097	Kidney
intron:80716244-80716533	ASE021932	SE	exc	XTS00009364	-	gene9345	-	-	NC_022301.1	.	0.3335	1.58325	0.08325	0.58325	0	0.842097	Kidney
intron:2320-35316	ASE023047	SE	exc	XTS00025645	-	gene25675	-	-	NW_005101177.1	-	0.08325	1.08325	0.16675	0	0.5835	0.807639	Kidney
intron:2320-35316	ASE023044	SE	exc	XTS00025645	-	gene25675	-	-	NW_005101177.1	-	0.08325	1.08325	0.16675	0	0.5835	0.807639	Kidney
intron:14227921-14232493|intron:14232944-14237217|exon:14232494-14232943	ASE018197	SE	inc	XTS00004492	102191767	gene4473	LRRIQ1	leucine-rich repeats and IQ motif containing 1	NC_022297.1	+	0	1.75	0	1.08325	0	0.84525	Kidney
intron:2227233-2229301	ASE006000	A5SS	exc	XTS00016097	102175885	gene16094	TMEM231	transmembrane protein 231	NC_022310.1	-	0.08325	1	0	0.08325	0.41675	0.854187	Kidney
intron:47938869-47938954	ASE001735	A3SS	inc	XTS00024287	102185250	gene24284	CDHR5	cadherin-related family member 5	NC_022321.1	+	0	89.0835	0	0.75	0	0.997895	Kidney
intron:47938869-47938954	ASE001740	A3SS	inc	XTS00024287	102185250	gene24284	CDHR5	cadherin-related family member 5	NC_022321.1	+	0	89.0835	0	0.75	0	0.997895	Kidney
intron:47938869-47938954	ASE001739	A3SS	inc	XTS00024287	102185250	gene24284	CDHR5	cadherin-related family member 5	NC_022321.1	+	0	89.0835	0	0.75	0	0.997895	Kidney
intron:71220964-71269609|intron:71269668-71279348|exon:71269610-71269667	ASE022256	SE	inc	XTS00009302	102187136	gene9283	SASH1	SAM and SH3 domain containing 1	NC_022301.1	+	0	1.08325	0.16675	0	0.08325	0.942303	Kidney
intron:103816656-103820068	ASE007626	RI	exc	XTS00005693	102188203	gene5674	PMM1	phosphomannomutase 1	NC_022297.1	-	13.25	115.416	6.99975	32.4165	10.9165	0.862275	Kidney
exon:37765934-37766868	ASE007930	RI	inc	XTS00018098	102172006	gene18095	SCRN2	secernin 2%2C	NC_022311.1	+	6.583	52.5003	4.00025	10	5.58325	0.875398	Kidney
exon:139668454-139670576	ASE015468	RI	inc	XTS00000888	102189439	gene863	PRDM15	PR domain containing 15	NC_022293.1	.	0	6.83325	0	3.08325	1.75	0.823172	Kidney
intron:43885497-43890599	ASE006638	A5SS	inc	XTS00009120	102168261	gene9101	EPHA7	EPH receptor A7%2C	NC_022301.1	+	1.16675	10.0835	1.16675	1.4165	0.5	0.89463	Kidney
intron:95599429-95604307	ASE001310	A3SS	inc	XTS00004170	102187646	gene4149	LOC102187646	aldo-keto reductase family 1 member B10	NC_022296.1	+	0	169.417	0.33325	0.1665	0	0.999263	Kidney
intron:77348974-77352186	ASE020435	SE	exc	XTS00011210	-	gene11200	-	-	NC_022303.1	-	0	2	0	0.08325	0.25	0.958344	Kidney
intron:26832100-26832176	ASE015545	RI	exc	XTS00017829	102171187	gene17826	KCNAB3	potassium channel%2C voltage gated subfamily A regulatory beta subunit 3	NC_022311.1	-	0	2	0.25	0.41675	0.4165	0.864594	Kidney
intron:15055329-15055630	ASE000793	A3SS	exc	XTS00007086	102182297	gene7067	HSD11B1L	hydroxysteroid (11-beta) dehydrogenase 1-like%2C	NC_022299.1	-	5.83325	21.9165	1.91675	4.49975	3.75	0.817492	Kidney
intron:128660094-128661440|intron:128661582-128663999|exon:128661441-128661581	ASE020440	SE	inc	XTS00000817	102188258	gene792	DZIP1L	DAZ interacting zinc finger protein 1-like%2C	NC_022293.1	+	1.58325	20.3332	2.25	4.33325	4.1665	0.848364	Kidney
intron:75225633-75231773	ASE002700	A3SS	exc	XTS00010312	102168546	gene10298	MPP5	membrane protein%2C palmitoylated 5 (MAGUK p55 subfamily member 5)%2C	NC_022302.1	+	2.6665	46.3332	7.33325	6.9165	5.1665	0.880848	Kidney
intron:56110422-56113278	ASE019313	SE	exc	XTS00002961	102190193	gene2936	SSX2IP	synovial sarcoma%2C X breakpoint 2 interacting protein%2C	NC_022295.1	+	2.83325	31.5	2.33325	3.6665	7.25	0.872357	Kidney
intron:45754849-45755810|intron:45756017-45761573|exon:45755811-45756016	ASE023383	SE	inc	XTS00007576	102186477	gene7557	LOC102186477	bromodomain-containing protein 8-like	NC_022299.1	-	0	15.1665	0	0.91675	0.1665	0.982144	Kidney
intron:34491825-34491909|intron:34492010-34492190|exon:34491910-34492009	ASE021734	SE	inc	XTS00016425	102186041	gene16422	ENKD1	enkurin domain containing 1%2C	NC_022310.1	-	7.3335	42.5	3.6665	4.1665	5.4165	0.878924	Kidney
intron:64376160-64388854	ASE021015	SE	exc	XTS00012707	102182890	gene12697	LOC102182890	proto-oncogene tyrosine-protein kinase Src	NC_022305.1	+	0.83325	8	0.3335	1	2.3335	0.859367	Kidney
intron:53961538-53965392	ASE013986	RI	exc	XTS00014259	102178925	gene14250	SLC5A12	solute carrier family 5 (sodium/monocarboxylate cotransporter)%2C member 12	NC_022307.1	-	0	1.5	0	0	0	1	Kidney
exon:207624-211334	ASE012322	RI	inc	XTS00014665	102186981	gene14656	PPFIA4	protein tyrosine phosphatase%2C receptor type%2C f polypeptide (PTPRF)%2C interacting protein (liprin)%2C alpha 4%2C	NC_022308.1	+	2.58325	74.8333	3.08325	8.75	7.0835	0.928174	Kidney
intron:66456435-66457839	ASE013968	RI	exc	XTS00003961	102172323	gene3937	HOXA3	homeobox A3	NC_022296.1	+	0	15.9165	6.6665	5.08325	0.66675	0.804974	Kidney
exon:101315454-101316256	ASE010924	RI	inc	XTS00008806	102177163	gene8787	KIF12	kinesin family member 12	NC_022300.1	-	0	157.583	0	16.0832	2.4165	0.970651	Kidney
exon:28932307-28934509	ASE015183	RI	inc	XTS00023446	-	gene23443	-	-	NC_022320.1	+	0.33325	3.16675	0	0.3335	0.4165	0.914483	Kidney
intron:40090229-40090364	ASE000270	A3SS	inc	XTS00007504	102191695	gene7485	REEP6	receptor accessory protein 6%2C	NC_022299.1	+	3.16675	244.75	2.9165	91	4.5	0.896238	Kidney
exon:132201-133161	ASE011791	RI	inc	XTS00026053	102188668	gene26116	SBF1	SET binding factor 1	NW_005101629.1	.	0	13.2502	0	1	5.91675	0.869498	Kidney
intron:1216733-1217397	ASE003988	A5SS	inc	XTS00016074	102171180	gene16071	LOC102171180	C-type lectin domain family 18 member A-like	NC_022310.1	-	0	69.5835	0.08325	0	0.08325	0.999402	Kidney
exon:55270278-55271933	ASE014519	RI	inc	XTS00020366	102170561	gene20363	SLC6A6	solute carrier family 6 (neurotransmitter transporter)%2C member 6	NC_022314.1	-	2.41675	11.25	0.583	1.50025	4.25	0.805556	Kidney
exon:55270278-55271933	ASE014520	RI	inc	XTS00020366	102170561	gene20363	SLC6A6	solute carrier family 6 (neurotransmitter transporter)%2C member 6	NC_022314.1	-	3.5	21.667	1.25	1.33325	9.0835	0.825002	Kidney
intron:81725255-81832125	ASE020774	SE	exc	XTS00005317	102172243	gene5298	LMNTD1	lamin tail domain containing 1%2C	NC_022297.1	+	0	5.25	0	0.41675	0	0.980155	Kidney
intron:66739972-66741036|intron:66741074-66746303	ASE006878	MXE	inc	XTS00005182	102190493	gene5163	C5H12orf75	chromosome 5 open reading frame%2C human C12orf75	NC_022297.1	+	2.3335	75.75	0.66675	2.08325	6.91675	0.960395	Kidney
exon:14467066-14468190	ASE014380	RI	inc	XTS00007058	102189115	gene7039	CRB3	crumbs family member 3	NC_022299.1	-	0.1665	157.833	0.25	26.5	0.5	0.956574	Kidney
exon:64763423-64767190	ASE013609	RI	inc	XTS00019764	-	gene19761	-	-	NC_022313.1	-	0.08325	1.1665	0.16675	0.08325	0.08325	0.910737	Kidney
intron:108006281-108036459|intron:108036676-108060694|exon:108036460-108036675	ASE020040	SE	inc	XTS00000675	102178488	gene650	VEPH1	ventricular zone expressed PH domain-containing 1%2C	NC_022293.1	+	1.16675	101.584	0.33325	9.41675	0.08325	0.972929	Kidney
intron:45284171-45284703|intron:45284860-45285615|exon:45284704-45284859	ASE018714	SE	inc	XTS00016623	106503109	gene16620	LOC106503109	inactive serine/threonine-protein kinase TEX14-like	NC_022310.1	-	0	5.9165	0	3.75	0	0.841545	Kidney
intron:42339169-42361311|intron:42361510-42380953|exon:42361312-42361509	ASE021214	SE	inc	XTS00013880	102183618	gene13871	STK33	serine/threonine kinase 33	NC_022307.1	+	0.16675	6	0.33325	3.41675	0.5835	0.81249	Kidney
intron:47995819-47996413|intron:47996502-48005355|exon:47996414-47996501	ASE021373	SE	inc	XTS00015082	102185854	gene15073	MORN1	MORN repeat containing 1	NC_022308.1	+	1.50025	22.25	0.1665	2.4165	1.0835	0.941947	Kidney
intron:9770850-9776877|intron:9777001-9778232|exon:9776878-9777000	ASE022990	SE	inc	XTS00019189	-	gene19186	-	-	NC_022313.1	-	0	2.91675	0	0	0.5	0.957144	Kidney
intron:42596413-42655209	ASE021088	SE	exc	XTS00024170	102179641	gene24167	C29H11orf80	chromosome 29 open reading frame%2C human C11orf80%2C	NC_022321.1	+	0	1.58325	0	0.16675	0.25	0.934194	Kidney
intron:42596413-42655209	ASE021082	SE	exc	XTS00024170	102179641	gene24167	C29H11orf80	chromosome 29 open reading frame%2C human C11orf80%2C	NC_022321.1	+	0	1.58325	0	0.16675	0.25	0.934194	Kidney
intron:19499250-19499703	ASE011988	RI	exc	XTS00017581	102169047	gene17578	NEK8	NIMA-related kinase 8	NC_022311.1	+	1.58325	18.25	1.16675	2.41675	3	0.888127	Kidney
exon:2324378-2324664	ASE010772	RI	inc	XTS00010550	102175409	gene10536	GPAT2	glycerol-3-phosphate acyltransferase 2%2C mitochondrial	NC_022303.1	-	0.5	4.5	0.25	1	0.16675	0.893514	Kidney
intron:43371376-43383995|intron:43384137-43385835|exon:43383996-43384136	ASE021685	SE	inc	XTS00006025	102184044	gene6006	SEL1L3	sel-1 suppressor of lin-12-like 3 (C. elegans)	NC_022298.1	-	0.1665	65.6667	7.58325	3.24975	0.5	0.95622	Kidney
intron:41261089-41262805	ASE011041	RI	exc	XTS00022472	102174268	gene22469	PDGFA	platelet-derived growth factor alpha polypeptide	NC_022317.1	+	0	26.6668	0.9165	8.3335	0.4165	0.909377	Kidney
intron:47777612-47779912	ASE023466	SE	exc	XTS00009140	102187770	gene9121	PM20D2	peptidase M20 domain containing 2	NC_022301.1	-	1.5	45	7.5	5.333	1	0.914817	Kidney
intron:9429545-9435215|intron:9435419-9435864|exon:9435216-9435418	ASE021652	SE	inc	XTS00002236	-	gene2211	-	-	NC_022295.1	+	0	3.1665	0	1.91675	0	0.84867	Kidney
intron:88173701-88180480	ASE003997	A5SS	inc	XTS00004093	102170113	gene4072	GRM8	glutamate receptor%2C metabotropic 8%2C	NC_022296.1	-	0	11.3335	0	0	0.08325	0.998164	Kidney
intron:44235711-44236276	ASE014936	RI	exc	XTS00002856	102181553	gene2831	DPYD	dihydropyrimidine dehydrogenase	NC_022295.1	+	0	3.5	0	0.4165	0	0.97025	Kidney
intron:73085775-73097588	ASE001327	A3SS	inc	XTS00013367	102173950	gene13358	GRHL2	grainyhead-like transcription factor 2%2C	NC_022306.1	-	0	3.66675	0	1.16675	1.41675	0.823856	Kidney
intron:94053474-94124389|intron:94124446-94188240|exon:94124390-94124445	ASE021134	SE	inc	XTS00008737	-	gene8718	-	-	NC_022300.1	+	0	1.5	0	0	0	1	Kidney
intron:82164066-82166996|intron:82167060-82195397|exon:82166997-82167059	ASE022584	SE	inc	XTS00012027	102177172	gene12017	TMEM255B	transmembrane protein 255B	NC_022304.1	+	0	23.6668	0.16675	0.75	0.25	0.987675	Kidney
intron:68685110-68690091	ASE006080	A5SS	inc	XTS00000385	102170361	gene360	IQCG	IQ motif containing G%2C	NC_022293.1	+	3.4165	15.2502	0.99975	4.33325	1.50025	0.831974	Kidney
intron:7708484-7709981	ASE011653	RI	exc	XTS00018808	102171549	gene18805	ARHGEF28	Rho guanine nucleotide exchange factor (GEF) 28	NC_022312.1	-	8.91675	56.0835	5.75	6.00025	4.9165	0.885958	Kidney
intron:7708484-7709981	ASE019677	SE	exc	XTS00018808	102171549	gene18805	ARHGEF28	Rho guanine nucleotide exchange factor (GEF) 28	NC_022312.1	-	8.91675	56.0835	5.75	6.00025	4.9165	0.885958	Kidney
intron:7708484-7709981	ASE004530	A5SS	exc	XTS00018808	102171549	gene18805	ARHGEF28	Rho guanine nucleotide exchange factor (GEF) 28	NC_022312.1	-	8.91675	56.0835	5.75	6.00025	4.9165	0.885958	Kidney
intron:514109-515819|intron:516068-522040|exon:515820-516067	ASE020665	SE	inc	XTS00021698	102187446	gene21695	C25H16orf13	chromosome 25 open reading frame%2C human C16orf13%2C	NC_022317.1	-	0.41675	4.5	0.25	0.08325	0	0.958333	Kidney
intron:35256966-35270229	ASE020738	SE	exc	XTS00008203	102174567	gene8184	PTPRD	protein tyrosine phosphatase%2C receptor type%2C D%2C	NC_022300.1	.	1.41675	97	4.33325	6.83325	5.66675	0.952964	Kidney
intron:24348782-24349903	ASE000596	A3SS	exc	XTS00016314	102188619	gene16311	LOC102188619	solute carrier family 12 member 3	NC_022310.1	+	0	36.25	0.16675	0	0	0.99885	Kidney
intron:24348782-24349903	ASE000594	A3SS	exc	XTS00016314	102188619	gene16311	LOC102188619	solute carrier family 12 member 3	NC_022310.1	+	0	36.25	0.16675	0	0	0.99885	Kidney
intron:32506700-32521026|intron:32521131-32571294|exon:32521027-32521130	ASE020682	SE	inc	XTS00023119	102180564	gene23116	TACC1	transforming%2C acidic coiled-coil containing protein 1	NC_022319.1	+	2.91675	96.8333	4.75	4.66675	3.5	0.959122	Kidney
intron:88021746-88022369	ASE014136	RI	exc	XTS00003136	102187367	gene3111	TTC22	tetratricopeptide repeat domain 22	NC_022295.1	+	0.08325	12.9168	0.08325	2.0835	2.9165	0.900004	Kidney
intron:123426215-123426290	ASE006004	A5SS	inc	XTS00001852	102174520	gene1827	PTPRU	protein tyrosine phosphatase%2C receptor type%2C U	NC_022294.1	-	2.75	68.1665	2.167	12.4168	2.6665	0.926649	Kidney
intron:38903817-38904872|intron:38904967-38905360	ASE006882	MXE	inc	XTS00018140	102175160	gene18137	LOC102175160	transcription factor CP2-like protein 1	NC_022311.1	+	0.16675	7.83325	0	0.08325	0.75	0.968085	Kidney
intron:11206570-11214872|intron:11216574-11220067|exon:11214873-11216573	ASE020195	SE	inc	XTS00010677	102186696	gene10663	RAB11FIP5	RAB11 family interacting protein 5 (class I)	NC_022303.1	+	11.1668	101.5	6.41675	4.41675	5.4165	0.932471	Kidney
intron:98573386-98574976	ASE005212	A5SS	exc_inc	XTS00005588	102172522	gene5569	B4GALNT3	beta-1%2C4-N-acetyl-galactosaminyl transferase 3	NC_022297.1	+	0.33325	1.16675	0.08325	0	0.08325	0.892918	Kidney
intron:98573386-98574976	ASE005213	A5SS	exc_inc	XTS00005588	102172522	gene5569	B4GALNT3	beta-1%2C4-N-acetyl-galactosaminyl transferase 3	NC_022297.1	+	0.33325	1.16675	0.08325	0	0.08325	0.892918	Kidney
intron:80791777-80792575|intron:80792723-80795558|exon:80792576-80792722	ASE020441	SE	inc	XTS00010380	102183334	gene10366	NUMB	numb homolog (Drosophila)%2C	NC_022302.1	-	0.1665	98.0833	0.16675	31.5835	6.9165	0.90102	Kidney
intron:42002804-42003695|intron:42003809-42006677|exon:42003696-42003808	ASE021138	SE	inc	XTS00024646	102174914	gene24643	MCF2	MCF.2 cell line derived transforming sequence	NC_022322.1	-	0	14.4165	0	0.83325	4.5835	0.906067	Kidney
intron:42596413-42650321|intron:42650469-42655209	ASE006916	MXE	inc	XTS00024170	102179641	gene24167	C29H11orf80	chromosome 29 open reading frame%2C human C11orf80%2C	NC_022321.1	+	0.24975	6.08325	0.4165	0.6665	0.41675	0.928102	Kidney
exon:31060676-31071441	ASE012407	RI	inc	XTS00023874	102169260	gene23871	KCNJ1	potassium channel%2C inwardly rectifying subfamily J%2C member 1%2C	NC_022321.1	-	0	514.083	0	1.91675	2.25	0.997974	Kidney
intron:104165654-104167838	ASE014832	RI	exc	XTS00005707	102170400	gene5688	SEPT3	septin 3%2C	NC_022297.1	+	0	1.75	0.24975	0	0.66675	0.869071	Kidney
intron:94405565-94405848	ASE004646	A5SS	inc	XTS00005495	102187844	gene5476	CLSTN3	calsyntenin 3%2C	NC_022297.1	-	0.49975	23.6665	0	7.91675	3.25025	0.876759	Kidney
intron:114612113-114615504	ASE011656	RI	exc	XTS00001728	102190083	gene1703	COL4A4	collagen%2C type IV%2C alpha 4	NC_022294.1	-	0	1.74975	0	0.25	0	0.964281	Kidney
intron:46227841-46228957	ASE013747	RI	exc	XTS00002865	102184577	gene2840	SLC44A3	solute carrier family 44%2C member 3	NC_022295.1	-	7.6665	38.4165	1.3335	4.83325	0.333	0.907811	Kidney
intron:27562059-27562379	ASE012796	RI	exc	XTS00022194	106503577	gene22191	LOC106503577	sodium/glucose cotransporter 2-like	NC_022317.1	+	0	159.083	0.08325	0	0	0.999869	Kidney
intron:48950938-48951910	ASE011327	RI	exc	XTS00010099	102182596	gene10085	CGNL1	cingulin-like 1	NC_022302.1	-	0	7	0	1.58325	0	0.943455	Kidney
intron:95587917-95598490	ASE019826	SE	exc	XTS00004170	102187646	gene4149	LOC102187646	aldo-keto reductase family 1 member B10	NC_022296.1	+	0	69.25	0.08325	0	0	0.999699	Kidney
intron:9624098-9639506|intron:9639534-9640188|exon:9639507-9639533	ASE023087	SE	inc	XTS00004473	102172692	gene4454	LOC102172692	phosphatidylinositol phosphatase PTPRQ	NC_022297.1	+	0	9.75	0	0	0	1	Kidney
intron:75200773-75225551	ASE023299	SE	exc	XTS00010312	102168546	gene10298	MPP5	membrane protein%2C palmitoylated 5 (MAGUK p55 subfamily member 5)%2C	NC_022302.1	+	0	7.5835	0.41675	1	0.33325	0.942309	Kidney
intron:69006697-69007436	ASE000642	A3SS	inc	XTS00015951	102169694	gene15942	GAL3ST1	galactose-3-O-sulfotransferase 1	NC_022309.1	-	0	10.75	0.41675	1.91675	0	0.945733	Kidney
intron:40356567-40357415	ASE012477	RI	exc	XTS00024054	102190492	gene24051	TEX40	testis expressed 40	NC_022321.1	+	0.08325	6.41675	0.16675	0.16675	0.08325	0.98052	Kidney
intron:40602009-40608821	ASE020358	SE	exc	XTS00004810	102189737	gene4791	KIF21A	kinesin family member 21A	NC_022297.1	+	0.08325	3.5835	0.08325	1.6665	0.25	0.854681	Kidney
intron:144392358-144406212|intron:144406339-144406950|exon:144406213-144406338	ASE017512	SE	inc	XTS00000966	102177758	gene941	LOC102177758	chloride intracellular channel protein 6	NC_022293.1	+	0	13.5832	0	0.25	0.50025	0.986192	Kidney
intron:47938869-47939428|intron:47939480-47939985|exon:47939429-47939479	ASE020583	SE	inc	XTS00024287	102185250	gene24284	CDHR5	cadherin-related family member 5	NC_022321.1	+	0	104.583	0	1.33325	0	0.996813	Kidney
intron:79938416-79947827|intron:79947938-79963410|exon:79947828-79947937	ASE018166	SE	inc	XTS00013431	102185935	gene13422	ESRP1	epithelial splicing regulatory protein 1%2C	NC_022306.1	-	0	34.1665	0	5.99975	0	0.956099	Kidney
intron:98136053-98162793	ASE006485	A5SS	exc	XTS00006387	102182774	gene6368	MAPK10	mitogen-activated protein kinase 10%2C	NC_022298.1	-	0	1	0	0.25	0.16675	0.895813	Kidney
exon:2791188-2792935	ASE013046	RI	inc	XTS00012047	-	gene12037	-	-	NC_022305.1	-	0	1	0.08325	0.5	0.1665	0.812562	Kidney
intron:18882672-18914540|intron:18914631-18916496|exon:18914541-18914630	ASE023180	SE	inc	XTS00014804	102177357	gene14795	SPATA17	spermatogenesis associated 17	NC_022308.1	+	1.5	5.83325	0.08325	1.00025	1	0.846419	Kidney
exon:73777580-73778204	ASE011457	RI	inc	XTS00014402	102174497	gene14393	AGBL2	ATP/GTP binding protein-like 2%2C	NC_022307.1	-	3	11.75	0.5	0.83325	2.0835	0.863473	Kidney
intron:29881233-29888197	ASE019883	SE	exc	XTS00004714	102182201	gene4695	CACNB3	calcium channel%2C voltage-dependent%2C beta 3 subunit	NC_022297.1	-	0	1.5	0.08325	0.25	0	0.944458	Kidney
intron:19793655-19798389|intron:19798449-19810690	ASE007013	MXE	exc	XTS00020678	102186537	gene20675	ADGRF1	adhesion G protein-coupled receptor F1%2C	NC_022315.1	-	0	4.83325	0	0.08325	0.33325	0.978457	Kidney
intron:68230070-68234106	ASE023129	SE	exc	XTS00003974	102173714	gene3950	C4H7orf31	chromosome 4 open reading frame%2C human C7orf31	NC_022296.1	+	0	3.08325	0	0.16675	0	0.986479	Kidney
intron:13787484-13787716	ASE014549	RI	exc	XTS00021366	102171118	gene21363	LOC102171118	pyrin domain-containing protein 3-like	NC_022316.1	+	0	3.9165	0	0	0	1	Kidney
intron:72832165-72835353|intron:72835408-72839026|exon:72835354-72835407	ASE021903	SE	inc	XTS00011175	102190610	gene11165	DTNB	dystrobrevin%2C beta	NC_022303.1	+	1.5835	64.8333	0.83325	4.75	6.4165	0.947622	Kidney
intron:18069059-18071426|intron:18071643-18076054|exon:18071427-18071642	ASE018304	SE	inc	XTS00021996	102180366	gene21993	ACSM5	acyl-CoA synthetase medium-chain family member 5%2C	NC_022317.1	+	1.0835	944.417	39.5832	140.833	1	0.95169	Kidney
intron:94425367-94427737|intron:94428159-94429034|exon:94427738-94428158	ASE019958	SE	inc	XTS00005495	102187844	gene5476	CLSTN3	calsyntenin 3%2C	NC_022297.1	-	0.5	17.4168	0	0.9165	1.9165	0.952158	Kidney
intron:97740686-97741559	ASE003740	A5SS	exc	XTS00011437	102191435	gene11427	TBC1D13	TBC1 domain family%2C member 13	NC_022303.1	+	27.3332	180.25	18.1668	16.8332	30.5	0.871244	Kidney
intron:70416563-70416634	ASE014159	RI	exc	XTS00015996	102181622	gene15993	SLC2A11	solute carrier family 2 (facilitated glucose transporter)%2C member 11	NC_022309.1	+	0	3.8335	0	0	0.16675	0.989125	Kidney
intron:100593308-100598982|intron:100599105-100599452|exon:100598983-100599104	ASE018082	SE	inc	XTS00006413	102189937	gene6394	EVC	Ellis van Creveld protein	NC_022298.1	-	0.99975	37.8335	1.75	0.6665	1.16675	0.969716	Kidney
intron:49176999-49177580	ASE002107	A3SS	exc	XTS00020184	102175341	gene20181	DOCK3	dedicator of cytokinesis 3%2C	NC_022314.1	-	1.25	7.33325	0.08325	0	0.91675	0.923295	Kidney
intron:64755968-64757477	ASE018469	SE	exc	XTS00019099	102171193	gene19096	MTRR	5-methyltetrahydrofolate-homocysteine methyltransferase reductase%2C	NC_022312.1	-	0.16675	3.25	0.08325	0.24975	0.16675	0.948731	Kidney
intron:17673882-17708427	ASE021298	SE	exc	XTS00005892	102172699	gene5873	NPNT	nephronectin%2C	NC_022298.1	-	12.8332	117.666	4.1665	40	13.5832	0.850036	Kidney
intron:24523001-24524073|intron:24527597-24528747|exon:24524074-24527596	ASE020396	SE	inc	XTS00017716	-	gene17713	-	-	NC_022311.1	-	0.1665	2.25	0	1.41675	0	0.824083	Kidney
intron:1882937-1885136	ASE000786	A3SS	exc	XTS00008877	102188405	gene8858	COL12A1	collagen%2C type XII%2C alpha 1	NC_022301.1	-	0.5835	28.4168	8.25	0.5	1.3335	0.906156	Kidney
exon:30970233-30975485	ASE014981	RI	inc	XTS00002749	102186923	gene2724	RBM15	RNA binding motif protein 15	NC_022295.1	-	4.33325	53.8332	4.33325	6.16675	18.2503	0.846361	Kidney
intron:20515857-20516853|intron:20516953-20517089|exon:20516854-20516952	ASE018169	SE	inc	XTS00019305	102174780	gene19302	SLC28A1	solute carrier family 28 (concentrative nucleoside transporter)%2C member 1%2C	NC_022313.1	+	1.24975	69.9165	1	4.83325	0.66675	0.972289	Kidney
intron:64527732-64560065|intron:64560185-64577095|exon:64560066-64560184	ASE021825	SE	inc	XTS00003939	102170939	gene3915	CPVL	carboxypeptidase%2C vitellogenic-like	NC_022296.1	+	0.5	3.16675	0.58325	0	0	0.914483	Kidney
intron:98823496-98824247|intron:98824527-98825200|exon:98824248-98824526	ASE023326	SE	inc	XTS00005591	102172797	gene5572	WNK1	WNK lysine deficient protein kinase 1	NC_022297.1	+	62.333	247.167	36.3335	14.6668	19.5	0.865644	Kidney
intron:25246080-25246787	ASE013001	RI	exc	XTS00004567	102190103	gene4548	HOXC4	homeobox C4%2C	NC_022297.1	-	0	3.83325	0.5	0	0	0.967391	Kidney
intron:25246080-25246787	ASE001593	A3SS	exc	XTS00004567	102190103	gene4548	HOXC4	homeobox C4%2C	NC_022297.1	-	0	3.83325	0.5	0	0	0.967391	Kidney
exon:43194912-43199025	ASE011439	RI	inc	XTS00018337	102187078	gene18334	SLC4A1	solute carrier family 4 (anion exchanger)%2C member 1 (Diego blood group)	NC_022311.1	-	0.3335	86.75	0.5	16.3332	7.75	0.928194	Kidney
intron:25107250-25117373|intron:25117526-25118354|exon:25117374-25117525	ASE019077	SE	inc	XTS00002661	-	gene2636	-	-	NC_022295.1	-	2.9165	7.49975	0.08325	0.24975	0.16675	0.886121	Kidney
intron:27791428-27796326|intron:27796793-27797041|exon:27796327-27796792	ASE023220	SE	inc	XTS00020939	102174713	gene20936	LOC102174713	zinc finger and SCAN domain-containing protein 23	NC_022315.1	+	0	1.3335	0	0.08325	0.75	0.843785	Kidney
exon:113881466-113882321	ASE011796	RI	inc	XTS00006517	-	gene6498	-	-	NC_022298.1	-	1.167	37.1668	1.41675	14.75	2.5	0.866589	Kidney
intron:28959564-28962450	ASE020966	SE	exc	XTS00013766	102186501	gene13757	TRIM29	tripartite motif containing 29	NC_022307.1	-	0	1.25	0	0	0	1	Kidney
intron:47938869-47938972	ASE001735	A3SS	exc_inc	XTS00024287	102185250	gene24284	CDHR5	cadherin-related family member 5	NC_022321.1	+	0	25.5832	0	0	0	1	Kidney
intron:47938869-47938972	ASE001737	A3SS	exc_inc	XTS00024287	102185250	gene24284	CDHR5	cadherin-related family member 5	NC_022321.1	+	0	25.5832	0	0	0	1	Kidney
intron:47938869-47938972	ASE001736	A3SS	exc_inc	XTS00024287	102185250	gene24284	CDHR5	cadherin-related family member 5	NC_022321.1	+	0	25.5832	0	0	0	1	Kidney
intron:28906756-28913432|intron:28913592-28914249|exon:28913433-28913591	ASE022840	SE	inc	XTS00023446	-	gene23443	-	-	NC_022320.1	+	0	13	0	0.33325	0.08325	0.99199	Kidney
intron:15619848-15623733	ASE022981	SE	exc	XTS00005881	100860901	gene5862	LEF1	lymphoid enhancer-binding factor 1%2C	NC_022298.1	+	1.41675	12.1668	0.25	1.4165	3.83325	0.857881	Kidney
intron:48241765-48242957	ASE009264	RI	exc	XTS00020145	106503424	gene20142	LOC106503424	semaphorin-3G-like	NC_022314.1	+	0.08325	1.3335	0.08325	0.08325	0.33325	0.890701	Kidney
intron:78713539-78721672	ASE002029	A3SS	exc	XTS00012883	-	gene12873	-	-	NC_022305.1	+	0	2.75	0	0.91675	0	0.916659	Kidney
intron:82557760-82559892	ASE003026	A3SS	exc	XTS00009394	102184151	gene9375	SLC22A2	solute carrier family 22 (organic cation transporter)%2C member 2	NC_022301.1	-	0	58.5835	0	0.25	0.08325	0.998578	Kidney
intron:81993299-81993599	ASE009430	RI	exc	XTS00012019	102175774	gene12009	GRTP1	growth hormone regulated TBC protein 1	NC_022304.1	-	0	1.08325	0.66675	0	0	0.846123	Kidney
intron:130373-134238	ASE005070	A5SS	inc	XTS00026310	102171421	gene26386	CLPTM1	cleft lip and palate associated transmembrane protein 1	NW_005102100.1	.	0	1.6665	0	0	0.08325	0.987511	Kidney
intron:59750554-59771055|intron:59771107-59772149|exon:59771056-59771106	ASE022334	SE	inc	XTS00014285	102180242	gene14276	WT1	Wilms tumor 1	NC_022307.1	-	2.33325	20.9168	0	0	12.6668	0.820718	Kidney
intron:77548860-77549854	ASE002662	A3SS	inc	XTS00005282	102181933	gene5263	OVCH1	ovochymase 1	NC_022297.1	+	0.08325	1.16675	0.08325	0	0.33325	0.892918	Kidney
intron:49209787-49210033|intron:49210135-49210604|exon:49210034-49210134	ASE021201	SE	inc	XTS00020184	102175341	gene20181	DOCK3	dedicator of cytokinesis 3%2C	NC_022314.1	-	1.91675	6.6665	0.58325	0.6665	0.91675	0.846874	Kidney
intron:27341487-27354100	ASE021401	SE	exc	XTS00023080	102182565	gene23077	LOC102182565	pro-neuregulin-1%2C membrane-bound isoform%2C	NC_022319.1	+	0.33325	5.75	0.16675	0.4165	0.5	0.938413	Kidney
intron:47751926-47753232	ASE000684	A3SS	exc	XTS00007619	102174654	gene7600	SLC4A9	solute carrier family 4%2C sodium bicarbonate cotransporter%2C member 9	NC_022299.1	+	0	5.3335	0	0	0	1	Kidney
intron:47751926-47753235	ASE000683	A3SS	exc	XTS00007619	102174654	gene7600	SLC4A9	solute carrier family 4%2C sodium bicarbonate cotransporter%2C member 9	NC_022299.1	+	0	7	0	0	0	1	Kidney
intron:137183-139112|intron:139298-140251|exon:139113-139297	ASE023086	SE	inc	XTS00025562	102168439	gene25577	LOC102168439	zinc finger protein 2 homolog	NW_005101112.1	-	0.08325	1.33325	0.08325	0.16675	0.5835	0.828099	Kidney
intron:100846449-100865468|intron:100865559-100880690|exon:100865469-100865558	ASE020335	SE	inc	XTS00006415	102190397	gene6396	STK32B	serine/threonine kinase 32B	NC_022298.1	-	0	31	0.91675	0.16675	0	0.991262	Kidney
intron:24420810-24429277	ASE005521	A5SS	exc	XTS00023053	102174186	gene23050	DUSP4	dual specificity phosphatase 4	NC_022319.1	-	0	2.08325	0.08325	0	0.08325	0.980019	Kidney
intron:35763513-35765407	ASE008539	RI	exc	XTS00016470	102183448	gene16467	TERF2	telomeric repeat binding factor 2%2C	NC_022310.1	-	0.83325	14.5832	1.33325	4.0835	3.66675	0.829998	Kidney
intron:35763513-35765407	ASE000353	A3SS	exc	XTS00016470	102183448	gene16467	TERF2	telomeric repeat binding factor 2%2C	NC_022310.1	-	0.83325	14.5832	1.33325	4.0835	3.66675	0.829998	Kidney
intron:100524082-100530115	ASE018083	SE	exc	XTS00006413	102189937	gene6394	EVC	Ellis van Creveld protein	NC_022298.1	-	0.74975	8.75025	0.74975	0.33325	0.16675	0.942873	Kidney
exon:21659288-21661759	ASE009085	RI	inc	XTS00022692	102170293	gene22689	SFXN2	sideroflexin 2%2C	NC_022318.1	+	0.33325	7.5	0.08325	0.99975	3.66675	0.830567	Kidney
intron:72007256-72012266	ASE003187	A3SS	exc	XTS00011961	102190529	gene11951	CLYBL	citrate lyase beta like	NC_022304.1	+	0	1.75025	0.08325	0	0	0.988109	Kidney
intron:72007256-72012266	ASE015526	RI	exc	XTS00011961	102190529	gene11951	CLYBL	citrate lyase beta like	NC_022304.1	+	0	1.75025	0.08325	0	0	0.988109	Kidney
intron:2762844-2765636|intron:2765664-2768242|exon:2765637-2765663	ASE020829	SE	inc	XTS00008882	102191524	gene8863	MYO6	myosin VI	NC_022301.1	+	0.58325	28.9165	4.5	1.50025	0.66675	0.937317	Kidney
exon:77352187-77353594	ASE012937	RI	inc	XTS00011210	-	gene11200	-	-	NC_022303.1	-	0.83325	21.667	0.66675	1.8335	0.58325	0.954807	Kidney
exon:77352187-77353594	ASE012931	RI	inc	XTS00011210	-	gene11200	-	-	NC_022303.1	-	1.4165	22.6665	0.58325	1.75	0.75	0.95037	Kidney
intron:108968491-108972340	ASE020288	SE	exc	XTS00004345	102169832	gene4326	ZNF467	zinc finger protein 467	NC_022296.1	-	0.08325	3.33325	0.33325	0.83325	0.91675	0.837508	Kidney
intron:108968491-108972340	ASE020289	SE	exc	XTS00004345	102169832	gene4326	ZNF467	zinc finger protein 467	NC_022296.1	-	0.08325	3.33325	0.33325	0.83325	0.91675	0.837508	Kidney
intron:16857011-16861472	ASE011022	RI	exc_inc	XTS00007146	102178997	gene7127	LOC102178997	small integral membrane protein 24	NC_022299.1	+	0	1.0835	0	0.16675	0.08325	0.942317	Kidney
intron:16857011-16861472	ASE000924	A3SS	exc_inc	XTS00007146	102178997	gene7127	LOC102178997	small integral membrane protein 24	NC_022299.1	+	0	1.0835	0	0.16675	0.08325	0.942317	Kidney
intron:72227466-72228143	ASE000767	A3SS	exc	XTS00001443	102178671	gene1418	TFCP2L1	transcription factor CP2-like 1	NC_022294.1	-	0	1.58325	0	0.08325	0.1665	0.960564	Kidney
intron:98573381-98574976	ASE005213	A5SS	exc	XTS00005588	102172522	gene5569	B4GALNT3	beta-1%2C4-N-acetyl-galactosaminyl transferase 3	NC_022297.1	+	6.91675	54.4168	1.25	0.08325	0.25	0.96095	Kidney
intron:98573381-98574976	ASE005211	A5SS	exc	XTS00005588	102172522	gene5569	B4GALNT3	beta-1%2C4-N-acetyl-galactosaminyl transferase 3	NC_022297.1	+	6.91675	54.4168	1.25	0.08325	0.25	0.96095	Kidney
intron:65890691-65891772	ASE003643	A3SS	exc	XTS00010232	102191143	gene10218	C10H14orf105	chromosome 10 open reading frame%2C human C14orf105%2C	NC_022302.1	-	0	26.8332	0	3.83325	0	0.964286	Kidney
intron:27353516-27365808	ASE021400	SE	exc	XTS00023080	102182565	gene23077	LOC102182565	pro-neuregulin-1%2C membrane-bound isoform%2C	NC_022319.1	+	0	1.25	0	0	0.1665	0.9667	Kidney
intron:44106592-44109016	ASE015612	RI	exc	XTS00010896	102172359	gene10882	CCDC138	coiled-coil domain containing 138	NC_022303.1	-	0.5	2.5	0.08325	0.5	0.66675	0.825	Kidney
intron:44106592-44109016	ASE002717	A3SS	exc	XTS00010896	102172359	gene10882	CCDC138	coiled-coil domain containing 138	NC_022303.1	-	0.5	2.5	0.08325	0.5	0.66675	0.825	Kidney
intron:10063299-10120910|intron:10120964-10138133	ASE006927	MXE	exc	XTS00005846	102175658	gene5827	ARSJ	arylsulfatase family%2C member J	NC_022298.1	+	0.25	5.9165	0.33325	0.16675	0.75	0.936618	Kidney
intron:114096352-114097574	ASE006023	A5SS	exc	XTS00025304	102181284	gene25301	NHS	Nance-Horan syndrome (congenital cataracts and dental anomalies)	NC_022322.1	-	0.08325	2.25	0	0.25	0.08325	0.953722	Kidney
intron:811-1262	ASE003222	A3SS	exc	XTS00026722	102187945	gene26823	LOC102187945	sodium-dependent phosphate transport protein 2C-like	NW_005113639.1	-	0.08325	13.9165	0	0.33325	0.08325	0.991022	Kidney
intron:811-1262	ASE015622	RI	exc	XTS00026722	102187945	gene26823	LOC102187945	sodium-dependent phosphate transport protein 2C-like	NW_005113639.1	-	0.08325	13.9165	0	0.33325	0.08325	0.991022	Kidney
intron:72781762-72781850|intron:72782043-72782576|exon:72781851-72782042	ASE020401	SE	inc	XTS00010298	102187229	gene10284	PPP1R36	protein phosphatase 1%2C regulatory subunit 36%2C	NC_022302.1	+	2.1665	28.2497	1.08325	3.08325	2.16675	0.92478	Kidney
intron:9245269-9246247	ASE004486	A5SS	inc	XTS00021912	102189815	gene21909	ATF7IP2	activating transcription factor 7 interacting protein 2%2C	NC_022317.1	+	1.00025	29.25	0	4	0	0.957263	Kidney
intron:64762713-64763771|intron:64763880-65013290|exon:64763772-64763879	ASE022082	SE	inc	XTS00003003	102190655	gene2978	ST6GALNAC3	ST6 (alpha-N-acetyl-neuraminyl-2%2C3-beta-galactosyl-1%2C3)-N-acetylgalactosaminide alpha-2%2C6-sialyltransferase 3	NC_022295.1	.	2.49975	61	0.5	4.16675	1.33325	0.965165	Kidney
intron:18532035-18554094	ASE006472	A5SS	inc	XTS00003679	102187022	gene3654	SCIN	scinderin	NC_022296.1	+	0.4165	3.83325	0.33325	0.08325	0.33325	0.923939	Kidney
intron:50309670-50310288	ASE004465	A5SS	exc	XTS00012412	102183079	gene12402	LOC102183079	leucine zipper putative tumor suppressor 3	NC_022305.1	+	0.8335	4.33325	0.83325	0.41675	0.25	0.865372	Kidney
exon:35335152-35337038	ASE009976	RI	inc	XTS00018025	102187431	gene18022	EPN3	epsin 3	NC_022311.1	-	1.8335	5.41675	0.25	0.25	0.3335	0.87691	Kidney
intron:72760085-72769656	ASE020402	SE	exc	XTS00010298	102187229	gene10284	PPP1R36	protein phosphatase 1%2C regulatory subunit 36%2C	NC_022302.1	+	1.5	7.99975	0.41675	0.58325	0.5	0.906247	Kidney
intron:72760085-72769656	ASE020404	SE	exc	XTS00010298	102187229	gene10284	PPP1R36	protein phosphatase 1%2C regulatory subunit 36%2C	NC_022302.1	+	1.25025	7.25	0.3335	0.49975	0.5	0.910914	Kidney
exon:68978741-68982157	ASE013982	RI	inc	XTS00000389	102174698	gene364	MUC20	mucin 20%2C cell surface associated%2C	NC_022293.1	+	0.08325	16.3332	0	1.6665	0.1665	0.970669	Kidney
intron:36557511-36558631|intron:36558832-36559953|exon:36558632-36558831	ASE022837	SE	inc	XTS00014943	102174233	gene14934	FMO4	flavin containing monooxygenase 4%2C	NC_022308.1	+	3	249.25	2.5	64.0002	9.33325	0.920929	Kidney
intron:27675249-27708308|intron:27708443-27790210|exon:27708309-27708442	ASE018121	SE	inc	XTS00005949	100861211	gene5930	BMPR1B	bone morphogenetic protein receptor%2C type IB%2C	NC_022298.1	-	0	6.08325	3.08325	0.08325	0.58325	0.845899	Kidney
intron:98865863-98870304	ASE020119	SE	exc	XTS00003312	102180719	gene3287	PTPRF	protein tyrosine phosphatase%2C receptor type%2C F	NC_022295.1	-	2.41675	55.1668	0.66675	12.4168	5.33325	0.905589	Kidney
intron:31969-32972|intron:33062-33615|exon:32973-33061	ASE021523	SE	inc	XTS00026239	102171702	gene26311	LOC102171702	uncharacterized LOC102171702	NW_005101890.1	-	0.08325	9.91675	0.08325	0.83325	0.83325	0.95379	Kidney
intron:26979098-26984181	ASE019185	SE	exc	XTS00023408	102180459	gene23405	NUDT13	nudix (nucleoside diphosphate linked moiety X)-type motif 13%2C	NC_022320.1	+	2.16675	21.6668	2.58325	5.58325	1.3335	0.865384	Kidney
intron:135333807-135334178|intron:135334290-135334455|exon:135334179-135334289	ASE022643	SE	inc	XTS00002085	102185964	gene2060	LOC102185964	chloride channel protein ClC-Ka	NC_022294.1	.	2.6665	421.25	0.83325	0.16675	1.4165	0.996983	Kidney
intron:70580218-70580787	ASE012966	RI	exc	XTS00016004	102182719	gene16001	GGT5	gamma-glutamyltransferase 5	NC_022309.1	-	1.5	5.5	0.6665	0.6665	0.91675	0.829557	Kidney
intron:26984317-26985276|intron:26985384-26986569|exon:26985277-26985383	ASE019182	SE	inc	XTS00023408	102180459	gene23405	NUDT13	nudix (nucleoside diphosphate linked moiety X)-type motif 13%2C	NC_022320.1	+	12.9168	80.25	8.75	27.6665	2.5835	0.838266	Kidney
intron:77348380-77348888	ASE012944	RI	exc	XTS00011210	-	gene11200	-	-	NC_022303.1	-	0.75	14.3332	0.08325	2	0.4165	0.943318	Kidney
intron:38905452-38906116	ASE012029	RI	exc	XTS00018140	102175160	gene18137	LOC102175160	transcription factor CP2-like protein 1	NC_022311.1	+	0.08325	14.5832	0.3335	0.25	1.1665	0.968573	Kidney
intron:77242165-77242704	ASE003073	A3SS	inc	XTS00015394	102176448	gene15385	TMEM9	transmembrane protein 9	NC_022308.1	-	0.33325	3.33325	0.58325	0.4165	0.41675	0.868765	Kidney
intron:64636449-64636662	ASE015499	RI	exc	XTS00015884	102181805	gene15875	PIWIL3	piwi-like RNA-mediated gene silencing 3%2C	NC_022309.1	-	0.25	9.91675	0	0	0.16675	0.989494	Kidney
intron:64990934-64994455	ASE022545	SE	exc	XTS00000348	102172485	gene323	ILDR1	immunoglobulin-like domain containing receptor 1	NC_022293.1	-	0	16.4168	0	2.5	0.66675	0.951776	Kidney
intron:68059656-68063717	ASE006729	A5SS	exc	XTS00015918	102189700	gene15909	EMID1	EMI domain containing 1	NC_022309.1	+	0.99975	30.75	2.9165	13.0835	3.83325	0.830626	Kidney
intron:68059656-68063717	ASE018504	SE	exc	XTS00015918	102189700	gene15909	EMID1	EMI domain containing 1	NC_022309.1	+	0.99975	30.75	2.9165	13.0835	3.83325	0.830626	Kidney
intron:42570853-42573624|intron:42573745-42577555|exon:42573625-42573744	ASE022784	SE	inc	XTS00021236	102177390	gene21233	MAK	male germ cell-associated kinase%2C	NC_022315.1	+	0	1	0.25	0.5	0	0.8125	Kidney
intron:12969637-12970738|intron:12970787-12971051	ASE006905	MXE	inc	XTS00007001	102171780	gene6982	CAMSAP3	calmodulin regulated spectrin-associated protein family%2C member 3	NC_022299.1	+	0.9165	4.3335	0	1.1665	0	0.879832	Kidney
exon:48014149-48019708	ASE013668	RI	inc	XTS00015082	102185854	gene15073	MORN1	MORN repeat containing 1	NC_022308.1	+	0.66675	6.33325	0.5	0.75	0.66675	0.898018	Kidney
intron:88486039-88488661	ASE016440	SE	exc	XTS00009427	106502495	gene9408	MLLT4	myeloid/lymphoid or mixed-lineage leukemia%3B translocated to%2C 4	NC_022301.1	+	0.25	19.5835	0	2.74975	1.417	0.943616	Kidney
intron:16718872-16723161	ASE021789	SE	exc	XTS00001138	102171197	gene1113	ZNF385B	zinc finger protein 385B	NC_022294.1	+	0	2.58325	1.25025	0.41675	0.08325	0.830616	Kidney
intron:45460218-45461170	ASE010245	RI	exc	XTS00016636	102174150	gene16633	SYNE4	spectrin repeat containing%2C nuclear envelope family member 4%2C	NC_022310.1	-	0	4.58325	0.08325	0.25	0.08325	0.977281	Kidney
intron:42048023-42051905	ASE015008	RI	exc	XTS00024140	-	gene24137	-	-	NC_022321.1	-	0	82.5	0	0.16675	0	0.999495	Kidney
intron:42048023-42051905	ASE005884	A5SS	exc	XTS00024140	-	gene24137	-	-	NC_022321.1	-	0	82.5	0	0.16675	0	0.999495	Kidney
intron:34160772-34180546	ASE018660	SE	exc	XTS00022775	102189183	gene22772	ATRNL1	attractin-like 1	NC_022318.1	+	0.5835	16.4168	2.8335	1.3335	2.83325	0.884512	Kidney
intron:24942456-24953453	ASE022668	SE	exc	XTS00022077	102176382	gene22074	IL4R	interleukin 4 receptor%2C	NC_022317.1	+	3	26.0832	0.5835	6.83325	2.25	0.878593	Kidney
intron:24942456-24953453	ASE002944	A3SS	exc	XTS00022077	102176382	gene22074	IL4R	interleukin 4 receptor%2C	NC_022317.1	+	3	26.0832	0.5835	6.83325	2.25	0.878593	Kidney
intron:46991055-46998580|intron:46998665-46999102|exon:46998581-46998664	ASE018767	SE	inc	XTS00020118	102174706	gene20115	CACNA1D	calcium channel%2C voltage-dependent%2C L type%2C alpha 1D subunit%2C	NC_022314.1	-	0	1.58325	0	0	0.3335	0.947339	Kidney
intron:38903817-38904252|intron:38904967-38905360|exon:38904253-38904966	ASE020011	SE	inc	XTS00018140	102175160	gene18137	LOC102175160	transcription factor CP2-like protein 1	NC_022311.1	+	0.41675	19.0832	0.16675	0.25	2.0835	0.961786	Kidney
intron:26184420-26185158	ASE014277	RI	exc	XTS00020803	102187820	gene20800	MCCD1	mitochondrial coiled-coil domain 1	NC_022315.1	-	0	62.5832	0.1665	0.08325	0	0.999002	Kidney
exon:67921796-67932076	ASE014311	RI	inc	XTS00012738	102189599	gene12728	ZHX3	zinc fingers and homeoboxes 3	NC_022305.1	-	19.0832	202.833	47.0835	31.6668	14.0832	0.862058	Kidney
exon:67921796-67932076	ASE014312	RI	inc	XTS00012738	102189599	gene12728	ZHX3	zinc fingers and homeoboxes 3	NC_022305.1	-	26.1668	266.166	41.6668	36.3332	17.25	0.885958	Kidney
intron:6049753-6054230|intron:6054358-6054863|exon:6054231-6054357	ASE020885	SE	inc	XTS00002139	102178583	gene2114	C3H1orf110	chromosome 3 open reading frame%2C human C1orf110%2C	NC_022295.1	+	22.5	102.75	8.41675	7.33325	0.83325	0.904907	Kidney
intron:63713054-63716783	ASE005823	A5SS	exc	XTS00012687	102178087	gene12677	MYL9	myosin%2C light chain 9%2C regulatory	NC_022305.1	+	0	1.83325	0	0.83325	0	0.88637	Kidney
intron:2845259-2856728	ASE020368	SE	exc	XTS00003584	102173360	gene3559	LOC102173360	protein cordon-bleu	NC_022296.1	+	1.41675	50.9168	0.5835	7.66675	1.6665	0.944353	Kidney
intron:50158767-50158924	ASE013732	RI	exc	XTS00020215	102177572	gene20212	CAMKV	CaM kinase-like vesicle-associated%2C	NC_022314.1	+	0	2.1665	0	0.75	0.4165	0.865393	Kidney
intron:24376400-24406157	ASE018096	SE	exc	XTS00001211	102189631	gene1186	METTL8	methyltransferase like 8%2C	NC_022294.1	+	0	8.83325	0	0	0	1	Kidney
intron:35719127-35719388	ASE005573	A5SS	inc	XTS00022326	102189542	gene22323	FBXO24	F-box protein 24	NC_022317.1	-	0.08325	1.99975	0.25	0.08325	1.16675	0.802069	Kidney
intron:73144757-73191196	ASE006204	A5SS	inc	XTS00011969	102168838	gene11959	NALCN	sodium leak channel%2C non selective	NC_022304.1	-	0	1.5	0.58325	0	0.4165	0.833375	Kidney
exon:11265698-11269507	ASE012710	RI	inc	XTS00019878	102174343	gene19875	CTDSPL	CTD (carboxy-terminal domain%2C RNA polymerase II%2C polypeptide A) small phosphatase-like	NC_022314.1	+	47.1668	292.75	24.8332	52.6668	44.1665	0.855821	Kidney
intron:52129287-52129758	ASE003586	A3SS	exc	XTS00012455	102189598	gene12445	SAMD10	sterile alpha motif domain containing 10	NC_022305.1	+	0.08325	1.08325	0	0.08325	0.33325	0.884664	Kidney
intron:39542928-39544224	ASE003817	A5SS	inc	XTS00014973	102168930	gene14964	AGTRAP	angiotensin II receptor-associated protein	NC_022308.1	-	23.167	246.167	9.1665	31	32.0832	0.903097	Kidney
intron:57905302-57917762|intron:57917861-57954720|exon:57917763-57917860	ASE018758	SE	inc	XTS00014273	102182813	gene14264	MPPED2	metallophosphoesterase domain containing 2%2C	NC_022307.1	.	3.58325	7.3335	0.25	0.58325	0.16675	0.843756	Kidney
intron:110782323-110783088|intron:110783438-110785145|exon:110783089-110783437	ASE020391	SE	inc	XTS00008861	102186310	gene8842	SH3YL1	SH3 and SYLF domain containing 1	NC_022300.1	+	3.4165	36.3332	1.99975	6.1665	9.16675	0.857228	Kidney
intron:128600624-128601809|intron:128601896-128602062|exon:128601810-128601895	ASE023348	SE	inc	XTS00001982	102182646	gene1957	ASAP3	ArfGAP with SH3 domain%2C ankyrin repeat and PH domain 3	NC_022294.1	+	4.50025	82.5	10.0832	17.3332	3.66675	0.892171	Kidney
intron:2185489-2187926	ASE004442	A5SS	inc	XTS00016094	106503087	gene16091	TMEM170A	transmembrane protein 170A%2C	NC_022310.1	-	7.75025	79.4167	4.1665	21.8332	26.1665	0.811386	Kidney
intron:43584245-43594293	ASE020874	SE	exc	XTS00020098	102170098	gene20095	DNAH12	dynein%2C axonemal%2C heavy chain 12	NC_022314.1	+	0	8.91675	0	0.58325	0.08325	0.981313	Kidney
intron:51184999-51189206	ASE006557	A5SS	exc	XTS00020277	102181171	gene20274	PLXNB1	plexin B1	NC_022314.1	+	0	1.58325	0	0	0	1	Kidney
intron:25052619-25053916	ASE007218	RI	exc	XTS00016335	102171366	gene16332	ADGRG1	adhesion G protein-coupled receptor G1%2C	NC_022310.1	+	19.4168	189.5	17.6668	6.583	28.75	0.904464	Kidney
intron:37087222-37087749	ASE004221	A5SS	inc	XTS00018082	-	gene18079	-	-	NC_022311.1	-	1.16675	16.9168	2.08325	0.91675	2.5835	0.900243	Kidney
intron:101030628-101030855	ASE001104	A3SS	exc	XTS00005634	102181848	gene5615	BAIAP2L2	BAI1-associated protein 2-like 2	NC_022297.1	-	0	9.33325	0	2.9165	0	0.921879	Kidney
intron:6049753-6054233|intron:6054358-6054863|exon:6054234-6054357	ASE020884	SE	inc	XTS00002139	102178583	gene2114	C3H1orf110	chromosome 3 open reading frame%2C human C1orf110%2C	NC_022295.1	+	35.0835	159.167	12.25	13	1.4165	0.903011	Kidney
intron:67617050-67617295|intron:67617371-67618106|exon:67617296-67617370	ASE019249	SE	inc	XTS00008481	102169870	gene8462	DMTN	dematin actin binding protein%2C	NC_022300.1	+	3.83325	121.917	2.9165	14.75	3.08325	0.949591	Kidney
intron:97973950-97997479	ASE003633	A3SS	exc	XTS00006387	102182774	gene6368	MAPK10	mitogen-activated protein kinase 10%2C	NC_022298.1	-	0.41675	3	0	0.16675	0.16675	0.937479	Kidney
intron:193084-193300	ASE001565	A3SS	inc	XTS00014665	102186981	gene14656	PPFIA4	protein tyrosine phosphatase%2C receptor type%2C f polypeptide (PTPRF)%2C interacting protein (liprin)%2C alpha 4%2C	NC_022308.1	+	2	29.4165	1.1665	1.33325	1.08325	0.952552	Kidney
exon:4199-6015	ASE011684	RI	inc	XTS00026121	-	gene26187	-	-	NW_005101709.1	+	0	1.91675	0	0	0.66675	0.913036	Kidney
intron:47537097-47537253	ASE003565	A3SS	inc	XTS00015070	-	gene15061	-	-	NC_022308.1	+	0.16675	8.5	0	0.41675	0	0.982838	Kidney
intron:47537097-47537256	ASE003565	A3SS	exc	XTS00015070	-	gene15061	-	-	NC_022308.1	+	0.08325	8.5835	0	0.25	0	0.990294	Kidney
intron:81725255-81828351|intron:81828460-81832125|exon:81828352-81828459	ASE020774	SE	inc	XTS00005317	102172243	gene5298	LMNTD1	lamin tail domain containing 1%2C	NC_022297.1	+	0	6.99975	0	0.5	0.25	0.973213	Kidney
intron:39198254-39200865	ASE003294	A3SS	inc	XTS00007449	102181946	gene7430	PPAP2C	phosphatidic acid phosphatase type 2C	NC_022299.1	-	0.16675	6	0.25	3	0.333	0.84376	Kidney
intron:77692164-77703879|intron:77703969-77712897|exon:77703880-77703968	ASE018958	SE	inc	XTS00003072	102181831	gene3047	UBE2U	ubiquitin-conjugating enzyme E2U (putative)	NC_022295.1	-	0.25	4.16675	0	1.33325	0	0.905007	Kidney
intron:20367293-20375746	ASE017910	SE	exc	XTS00021377	102172021	gene21374	KIAA1328	KIAA1328 ortholog	NC_022316.1	-	1	6.25	0.66675	0.6665	2.5	0.80667	Kidney
intron:20367293-20375746	ASE017911	SE	exc	XTS00021377	102172021	gene21374	KIAA1328	KIAA1328 ortholog	NC_022316.1	-	1	6.25	0.66675	0.6665	2.5	0.80667	Kidney
intron:37144636-37144729	ASE011539	RI	exc	XTS00010850	102186127	gene10836	EML6	echinoderm microtubule associated protein like 6%2C	NC_022303.1	+	0.25	14.4165	3.99975	2.58325	2.1665	0.843938	Kidney
intron:78450038-78451590	ASE000912	A3SS	inc	XTS00010364	102180599	gene10350	MAP3K9	mitogen-activated protein kinase kinase kinase 9	NC_022302.1	-	0	2.5	0.4165	0.41675	0.1665	0.900025	Kidney
intron:125186120-125240551	ASE002653	A3SS	exc	XTS00000786	102181901	gene761	ZBTB38	zinc finger and BTB domain containing 38%2C	NC_022293.1	.	0	13.0835	0	1.5	0.99975	0.952235	Kidney
intron:74337200-74351165|intron:74351269-74353193	ASE006750	MXE	inc	XTS00004013	102183291	gene3989	OGDH	oxoglutarate (alpha-ketoglutarate) dehydrogenase (lipoamide)	NC_022296.1	-	0.83325	65.0835	0.8335	8.66675	17.3332	0.893726	Kidney
intron:140378531-140383473	ASE006379	A5SS	inc	XTS00000898	102182915	gene873	RSPH1	radial spoke head 1 homolog (Chlamydomonas)%2C	NC_022293.1	-	0	5.25025	0.08325	1.3335	1.1665	0.876994	Kidney
intron:35015920-35017237	ASE010834	RI	exc	XTS00018989	102191558	gene18986	DAB2	Dab%2C mitogen-responsive phosphoprotein%2C homolog 2 (Drosophila)%2C	NC_022312.1	-	0.25	33.0835	0	0.41675	1.25	0.985516	Kidney
intron:35015920-35017237	ASE004170	A5SS	exc	XTS00018989	102191558	gene18986	DAB2	Dab%2C mitogen-responsive phosphoprotein%2C homolog 2 (Drosophila)%2C	NC_022312.1	-	0.25	33.0835	0	0.41675	1.25	0.985516	Kidney
intron:54433344-54433836	ASE010461	RI	exc	XTS00004914	102175836	gene4895	GLI1	GLI family zinc finger 1	NC_022297.1	-	0.583	4.66675	1.33325	0.99975	0.5	0.817003	Kidney
intron:49852366-49852833	ASE012589	RI	exc	XTS00020204	102173510	gene20201	SEMA3B	sema domain%2C immunoglobulin domain (Ig)%2C short basic domain%2C secreted%2C (semaphorin) 3B%2C	NC_022314.1	-	0.16675	2.4165	0.08325	0.08325	0.25	0.93966	Kidney
intron:10063299-10120910|intron:10120964-10138133|exon:10120911-10120963	ASE021231	SE	inc	XTS00005846	102175658	gene5827	ARSJ	arylsulfatase family%2C member J	NC_022298.1	+	0.25	6.6665	0.33325	0.16675	0.9165	0.937505	Kidney
intron:18068067-18071426|intron:18071643-18076054|exon:18071427-18071642	ASE018303	SE	inc	XTS00021996	102180366	gene21993	ACSM5	acyl-CoA synthetase medium-chain family member 5%2C	NC_022317.1	+	1	738.083	30.0832	156.417	1.16675	0.936096	Kidney
intron:135359246-135361343	ASE000973	A3SS	inc	XTS00002086	102181737	gene2061	C2H1orf64	chromosome 2 open reading frame%2C human C1orf64%2C	NC_022294.1	.	0	3.4165	0.25	0	0	0.981706	Kidney
intron:5598074-5623036	ASE023226	SE	exc	XTS00003595	102174997	gene3570	SUN3	Sad1 and UNC84 domain containing 3	NC_022296.1	+	0	5.91675	0	0.25	0	0.989437	Kidney
intron:71441916-71445835	ASE002845	A3SS	exc	XTS00011147	102184448	gene11137	KHK	ketohexokinase (fructokinase)%2C	NC_022303.1	-	0.08325	500.5	0.83325	200.5	0	0.899392	Kidney
exon:2794178-2795732	ASE010037	RI	inc	XTS00014720	102182991	gene14711	SLC45A3	solute carrier family 45%2C member 3	NC_022308.1	.	1.25	27.8335	0.8335	4.08325	9.5	0.859282	Kidney
intron:63988654-63988806|intron:63988903-63992588|exon:63988807-63988902	ASE020353	SE	inc	XTS00012694	102180235	gene12684	TLDC2	TBC/LysM-associated domain containing 2%2C	NC_022305.1	+	0	26.6665	0.16675	0	0.83325	0.990625	Kidney
intron:78723933-78726081	ASE021570	SE	exc	XTS00024973	102187202	gene24970	CLCN5	chloride channel%2C voltage-sensitive 5	NC_022322.1	-	0.5835	159.917	6.5	3.33325	5.91675	0.974466	Kidney
intron:75575660-75578505|intron:75578545-75600939|exon:75578506-75578544	ASE019748	SE	inc	XTS00006204	102181667	gene6185	ADGRL3	adhesion G protein-coupled receptor L3%2C	NC_022298.1	+	1.0835	37.6668	1.24975	0.3335	5.9165	0.943032	Kidney
intron:40903209-40904092	ASE005452	A5SS	exc_inc	XTS00003776	-	gene3751	-	-	NC_022296.1	-	0	2	0	0	0	1	Kidney
intron:40903209-40904092	ASE013955	RI	exc_inc	XTS00003776	-	gene3751	-	-	NC_022296.1	-	0	2	0	0	0	1	Kidney
intron:15611646-15613525	ASE014382	RI	exc	XTS00008949	102191799	gene8930	SMPDL3A	sphingomyelin phosphodiesterase%2C acid-like 3A	NC_022301.1	-	5.41675	28.6665	1.4165	1.75	7.25025	0.861916	Kidney
intron:31389090-31390139|intron:31390297-31392661|exon:31390140-31390296	ASE020763	SE	inc	XTS00019441	102191182	gene19438	SCAMP5	secretory carrier membrane protein 5	NC_022313.1	-	1.4165	91	2.50025	10.25	12.0835	0.927884	Kidney
intron:40079958-40080151	ASE004446	A5SS	exc	XTS00007503	102177716	gene7484	PCSK4	proprotein convertase subtilisin/kexin type 4	NC_022299.1	-	0.25	2	0	0.3335	0.3335	0.885375	Kidney
exon:38906954-38909410	ASE012026	RI	inc	XTS00018140	102175160	gene18137	LOC102175160	transcription factor CP2-like protein 1	NC_022311.1	+	0.08325	9.66675	0.08325	0.25	1.91675	0.939658	Kidney
exon:71191362-71192543	ASE013071	RI	inc	XTS00019142	102187989	gene19139	LOC102187989	sodium-dependent neutral amino acid transporter B(0)AT3	NC_022312.1	-	0	394.5	0.33325	0.58325	1.0835	0.998733	Kidney
intron:8653565-8708956|intron:8709077-8732968|exon:8708957-8709076	ASE016968	SE	inc	XTS00008066	102176235	gene8047	MSRA	methionine sulfoxide reductase A	NC_022300.1	-	28.4168	366.834	10	122.25	16.0835	0.879543	Kidney
intron:1218689-1219062	ASE000725	A3SS	exc	XTS00016074	102171180	gene16071	LOC102171180	C-type lectin domain family 18 member A-like	NC_022310.1	-	0.3335	367.834	0.41675	0.25	0.5	0.99898	Kidney
intron:46233185-46240121	ASE021263	SE	exc	XTS00001340	102187721	gene1315	LYPD6B	LY6/PLAUR domain containing 6B%2C	NC_022294.1	.	0	21.75	0	0.1665	0.08325	0.997129	Kidney
intron:26822442-26824175	ASE007857	RI	exc	XTS00012195	102174314	gene12185	BEND7	BEN domain containing 7%2C	NC_022305.1	-	13.75	68.5833	6.5	13.1665	4.5	0.861787	Kidney
exon:10252574-10254263	ASE011044	RI	inc	XTS00012084	102171438	gene12074	LOC102171438	ankyrin repeat domain-containing protein 26-like	NC_022305.1	+	0.16675	19.0003	0.41675	0.8335	2.4165	0.94956	Kidney
intron:113882856-113883019	ASE009574	RI	exc	XTS00006518	102190499	gene6499	SLC26A1	solute carrier family 26 (anion exchanger)%2C member 1	NC_022298.1	+	0	12.5832	0	2.16675	0	0.956952	Kidney
intron:29261555-29261745	ASE004781	A5SS	exc	XTS00021134	102188270	gene21131	SLC17A3	solute carrier family 17 (organic anion transporter)%2C member 3%2C	NC_022315.1	+	0	14	0	0.08325	0	0.998513	Kidney
intron:49859339-49859586|intron:49859679-49860797|exon:49859587-49859678	ASE020470	SE	inc	XTS00020204	102173510	gene20201	SEMA3B	sema domain%2C immunoglobulin domain (Ig)%2C short basic domain%2C secreted%2C (semaphorin) 3B%2C	NC_022314.1	-	2.8335	26.7497	4.9165	4.3335	3.99975	0.849688	Kidney
intron:9244482-9245086|intron:9245269-9246247|exon:9245087-9245268	ASE019620	SE	inc	XTS00021912	102189815	gene21909	ATF7IP2	activating transcription factor 7 interacting protein 2%2C	NC_022317.1	+	0.4165	17.6668	0	3.16675	0	0.949294	Kidney
intron:68230070-68230364|intron:68230457-68234106|exon:68230365-68230456	ASE023129	SE	inc	XTS00003974	102173714	gene3950	C4H7orf31	chromosome 4 open reading frame%2C human C7orf31	NC_022296.1	+	0	3.91675	0.6665	0.08325	0	0.952145	Kidney
intron:77353214-77353431	ASE012937	RI	exc_inc	XTS00011210	-	gene11200	-	-	NC_022303.1	-	0	1.25	0	0.1665	0	0.9667	Kidney
intron:77353214-77353431	ASE001576	A3SS	exc_inc	XTS00011210	-	gene11200	-	-	NC_022303.1	-	1.08325	10.9165	0.25	0.91675	0.41675	0.938928	Kidney
intron:26720144-26870871	ASE019690	SE	exc	XTS00008179	102186591	gene8160	BNC2	basonuclin 2%2C	NC_022300.1	+	0.25	5.74975	1.66675	0.08325	0.1665	0.9058	Kidney
intron:21644891-21673085	ASE022857	SE	exc	XTS00017631	102173778	gene17628	RPH3AL	rabphilin 3A-like (without C2 domains)	NC_022311.1	+	1.41675	8.16675	1.16675	0.66675	0.58325	0.882649	Kidney
intron:5252731-5286421	ASE001794	A3SS	exc	XTS00023597	102181655	gene23594	NOX4	NADPH oxidase 4	NC_022321.1	+	0	12.9168	0.4165	0	0	0.991939	Kidney
intron:90604055-90604718	ASE009696	RI	exc	XTS00004125	102178977	gene4104	TSPAN33	tetraspanin 33	NC_022296.1	+	0.75	301.417	4.83325	11.5832	13.8335	0.974288	Kidney
intron:89228025-89228597	ASE009644	RI	exc	XTS00003159	102189001	gene3134	LOC102189001	zinc finger protein GLIS1	NC_022295.1	+	0	9.583	0.08325	0.25	0.1665	0.986963	Kidney
intron:13151732-13159970	ASE020321	SE	exc	XTS00008939	102181955	gene8920	TPD52L1	tumor protein D52-like 1	NC_022301.1	-	0.08325	3.16675	0	0.25	0.1665	0.960547	Kidney
intron:10064052-10120910|intron:10120964-10138133|exon:10120911-10120963	ASE021230	SE	inc	XTS00005846	102175658	gene5827	ARSJ	arylsulfatase family%2C member J	NC_022298.1	+	0.41675	8.41675	0.25	0.33325	1.41675	0.928216	Kidney
intron:9244482-9246247	ASE004486	A5SS	exc	XTS00021912	102189815	gene21909	ATF7IP2	activating transcription factor 7 interacting protein 2%2C	NC_022317.1	+	0	1.16675	0	0.16675	0	0.96427	Kidney
intron:9244482-9246247	ASE019620	SE	exc	XTS00021912	102189815	gene21909	ATF7IP2	activating transcription factor 7 interacting protein 2%2C	NC_022317.1	+	0	1.16675	0	0.16675	0	0.96427	Kidney
intron:53264051-53265363	ASE005524	A5SS	exc_inc	XTS00020345	102186441	gene20342	SLC6A20	solute carrier family 6 (proline IMINO transporter)%2C member 20	NC_022314.1	+	0	3.1665	0.08325	0	0.08325	0.986855	Kidney
intron:53264051-53265363	ASE002481	A3SS	exc_inc	XTS00020345	102186441	gene20342	SLC6A20	solute carrier family 6 (proline IMINO transporter)%2C member 20	NC_022314.1	+	0	3.1665	0.08325	0	0.08325	0.986855	Kidney
intron:53264051-53265363	ASE014140	RI	exc_inc	XTS00020345	102186441	gene20342	SLC6A20	solute carrier family 6 (proline IMINO transporter)%2C member 20	NC_022314.1	+	0	3.1665	0.08325	0	0.08325	0.986855	Kidney
intron:102668646-102673808	ASE004944	A5SS	inc	XTS00011533	102168916	gene11523	ABO	ABO blood group (transferase A%2C alpha 1-3-N-acetylgalactosaminyltransferase%3B transferase B%2C alpha 1-3-galactosyltransferase)%2C	NC_022303.1	-	0	1.25	0	0.91675	0.08325	0.8	Kidney
intron:41728931-41729624	ASE004774	A5SS	exc	XTS00012332	102187059	gene12322	TUBAL3	tubulin%2C alpha-like 3	NC_022305.1	+	0.08325	9.75	0	3.25	0.16675	0.910256	Kidney
intron:52675321-52679060	ASE022523	SE	exc	XTS00014245	102176712	gene14236	LRRC32	leucine rich repeat containing 32	NC_022307.1	-	0.25	1.41675	0.66675	0.16675	0	0.808805	Kidney
intron:90371953-90374478|intron:90374601-90375082|exon:90374479-90374600	ASE023457	SE	inc	XTS00004121	102171030	gene4100	KCP	kielin/chordin-like protein	NC_022296.1	-	0.3335	2.83325	0.25	0.5	0.08325	0.897048	Kidney
intron:116496619-116498043|intron:116498233-116502947|exon:116498044-116498232	ASE021300	SE	inc	XTS00025334	102187387	gene25331	ASB9	ankyrin repeat and SOCS box containing 9%2C	NC_022322.1	+	1.8335	127	2.08325	14.5	7.16675	0.949639	Kidney
intron:11289596-11292765	ASE001298	A3SS	inc	XTS00019881	102184204	gene19878	VILL	villin-like	NC_022314.1	+	0	5.24975	0	0	0.16675	0.992059	Kidney
exon:29273781-29274470	ASE012273	RI	inc	XTS00021134	102188270	gene21131	SLC17A3	solute carrier family 17 (organic anion transporter)%2C member 3%2C	NC_022315.1	+	0	108.667	0	0.6665	0	0.998467	Kidney
intron:92966882-92967326	ASE006426	A5SS	exc_inc	XTS00005459	102176861	gene5440	RIMKLB	ribosomal modification protein rimK-like family member B%2C	NC_022297.1	-	2.5	25.1668	3.5835	1.5	3.3335	0.891553	Kidney
intron:92966882-92967326	ASE009639	RI	exc_inc	XTS00005459	102176861	gene5440	RIMKLB	ribosomal modification protein rimK-like family member B%2C	NC_022297.1	-	2.5	25.1668	3.5835	1.5	3.3335	0.891553	Kidney
intron:1819259-1819376	ASE007429	RI	exc	XTS00023210	102187295	gene23207	C28H1orf198	chromosome 28 open reading frame%2C human C1orf198	NC_022320.1	-	0	23.1665	0	0.58325	0.66675	0.986511	Kidney
intron:59675991-59676661	ASE013648	RI	exc	XTS00015243	102184272	gene15234	KIAA1614	KIAA1614 ortholog	NC_022308.1	+	1	10.5	0.33325	0.1665	0.33325	0.956357	Kidney
exon:21815803-21819165	ASE010130	RI	inc	XTS00017632	102174060	gene17629	DOC2B	double C2-like domains%2C beta	NC_022311.1	+	20.3335	128.25	13.75	36.5	17.9168	0.827485	Kidney
intron:2564906-2575969	ASE003172	A3SS	exc	XTS00014714	-	gene14705	-	-	NC_022308.1	-	0	18.8332	0	3.75	0	0.950221	Kidney
intron:59902762-59903842	ASE007288	RI	exc	XTS00008397	102183324	gene8378	GRHPR	glyoxylate reductase/hydroxypyruvate reductase	NC_022300.1	+	42.5832	507.583	48.5	163.417	18.3332	0.865622	Kidney
intron:86347832-86349467	ASE005047	A5SS	inc	XTS00007919	102173563	gene7900	ADGRV1	adhesion G protein-coupled receptor V1	NC_022299.1	+	0.1665	2.33325	0.41675	0.16675	0.1665	0.9018	Kidney
exon:33963107-33964159	ASE012332	RI	inc	XTS00013808	102189776	gene13799	PLEKHA7	pleckstrin homology domain containing%2C family A member 7	NC_022307.1	+	1.41675	12.1668	0.08325	1.66675	0.25	0.929793	Kidney
intron:88441563-88442533	ASE002928	A3SS	exc_inc	XTS00006320	102189021	gene6301	CCDC158	coiled-coil domain containing 158	NC_022298.1	-	0.24975	4.5835	0	0.08325	0	0.981837	Kidney
intron:88441563-88442533	ASE005874	A5SS	exc_inc	XTS00006320	102189021	gene6301	CCDC158	coiled-coil domain containing 158	NC_022298.1	-	0.24975	4.5835	0	0.08325	0	0.981837	Kidney
exon:55997226-55998361	ASE014986	RI	inc	XTS00019064	102175716	gene19061	MYO10	myosin X	NC_022312.1	+	0.08325	1.5	0.16675	0	0.58325	0.861125	Kidney
intron:36568118-36570459	ASE006652	A5SS	exc	XTS00009086	102185362	gene9067	SIM1	single-minded family bHLH transcription factor 1	NC_022301.1	+	0	10.667	0.58325	0	0	0.986331	Kidney
exon:38905361-38906808	ASE012029	RI	inc	XTS00018140	102175160	gene18137	LOC102175160	transcription factor CP2-like protein 1	NC_022311.1	+	0.1665	6.66675	0.33325	0.1665	1.91675	0.903139	Kidney
intron:73659568-73673689|intron:73673843-73677780|exon:73673690-73673842	ASE019561	SE	inc	XTS00009318	102171610	gene9299	IYD	iodotyrosine deiodinase	NC_022301.1	+	0	30.25	0	21.5835	0	0.821624	Kidney
intron:71439951-71441780|intron:71441916-71445835	ASE006960	MXE	exc	XTS00011147	102184448	gene11137	KHK	ketohexokinase (fructokinase)%2C	NC_022303.1	-	0.5	1217.08	1.5	519.167	0.3335	0.892879	Kidney
intron:9749803-9753234	ASE006012	A5SS	exc	XTS00019189	-	gene19186	-	-	NC_022313.1	-	0	4.58325	0.1665	0.33325	1.74975	0.877298	Kidney
intron:98649740-98672500	ASE001705	A3SS	exc	XTS00006388	102183677	gene6369	PTPN13	protein tyrosine phosphatase%2C non-receptor type 13 (APO-1/CD95 (Fas)-associated phosphatase)%2C	NC_022298.1	+	6.58325	88.8335	3.24975	7.5	14.6665	0.909945	Kidney
intron:42650469-42655209	ASE021085	SE	exc	XTS00024170	102179641	gene24167	C29H11orf80	chromosome 29 open reading frame%2C human C11orf80%2C	NC_022321.1	+	0.66675	5.4165	0.1665	1.75025	0.33325	0.865377	Kidney
intron:7895390-7895657	ASE005061	A5SS	inc	XTS00002189	102171560	gene2164	PVRL4	poliovirus receptor-related 4%2C	NC_022295.1	+	0.16675	1.16675	0	0.33325	0	0.892865	Kidney
exon:77348889-77350653	ASE012952	RI	inc	XTS00011210	-	gene11200	-	-	NC_022303.1	-	0.3335	7	0.16675	0.25	0.25	0.964277	Kidney
intron:88941112-88979316	ASE021362	SE	exc	XTS00007925	102179763	gene7906	LOC102179763	uncharacterized LOC102179763	NC_022299.1	-	0.50025	13.4165	1	1.66675	3	0.885086	Kidney
intron:37766116-37766668	ASE007930	RI	exc	XTS00018098	102172006	gene18095	SCRN2	secernin 2%2C	NC_022311.1	+	14.0832	170.75	9.5	28.1668	3.9165	0.918497	Kidney
exon:33411380-33421014	ASE015707	RI	inc	XTS00017961	106503264	gene17958	FAM83G	family with sequence similarity 83%2C member G	NC_022311.1	+	0.75	4.75025	0.3335	1.00025	0.75	0.850863	Kidney
intron:80715741-80715934	ASE002534	A3SS	exc	XTS00009364	-	gene9345	-	-	NC_022301.1	.	0.1665	1.9165	0	0.25	0.08325	0.93481	Kidney
intron:80715741-80715934	ASE014218	RI	exc	XTS00009364	-	gene9345	-	-	NC_022301.1	.	0.1665	1.9165	0	0.25	0.08325	0.93481	Kidney
intron:45823176-45829291|intron:45829337-45830485|exon:45829292-45829336	ASE017642	SE	inc	XTS00020111	102172849	gene20108	CACNA2D3	calcium channel%2C voltage-dependent%2C alpha 2/delta subunit 3	NC_022314.1	-	0.5	1.4165	0.5	0	0	0.823509	Kidney
intron:18308814-18311845	ASE004505	A5SS	exc	XTS00002531	102179154	gene2506	BNIPL	BCL2/adenovirus E1B 19kD interacting protein like%2C	NC_022295.1	-	0	1.49975	0	0.08325	0.1665	0.958368	Kidney
intron:18308814-18311845	ASE012319	RI	exc	XTS00002531	102179154	gene2506	BNIPL	BCL2/adenovirus E1B 19kD interacting protein like%2C	NC_022295.1	-	0	1.49975	0	0.08325	0.1665	0.958368	Kidney
intron:93946017-93946466|intron:93946578-93953062|exon:93946467-93946577	ASE020915	SE	inc	XTS00003213	102177118	gene3188	BEND5	BEN domain containing 5%2C	NC_022295.1	+	0.24975	4.75025	0.41675	0.75	0.9165	0.877217	Kidney
intron:15420403-15438832	ASE001849	A3SS	inc	XTS00013611	102189054	gene13602	ELMOD1	ELMO/CED-12 domain containing 1	NC_022307.1	+	0.08325	1.66675	0	0	0	0.987513	Kidney
intron:73777473-73777579	ASE001143	A3SS	inc	XTS00014402	102174497	gene14393	AGBL2	ATP/GTP binding protein-like 2%2C	NC_022307.1	-	0.25	1.49975	0	0.08325	0.1665	0.916694	Kidney
intron:49200695-49200819|intron:49200847-49203250|exon:49200820-49200846	ASE021204	SE	inc	XTS00020184	102175341	gene20181	DOCK3	dedicator of cytokinesis 3%2C	NC_022314.1	-	0.08325	1.08325	0	0.08325	0	0.961574	Kidney
intron:59212379-59229670	ASE019269	SE	exc	XTS00013311	102184827	gene13302	TRPS1	trichorhinophalangeal syndrome I%2C	NC_022306.1	+	0	1.91675	0	0	0	1	Kidney
exon:48874559-48875829	ASE009949	RI	inc	XTS00015124	102168282	gene15115	TTLL10	tubulin tyrosine ligase-like family member 10	NC_022308.1	-	0	28.25	0.08325	3.33325	0	0.969765	Kidney
exon:97776108-97781024	ASE012435	RI	inc	XTS00011440	102180605	gene11430	CCBL1	cysteine conjugate-beta lyase%2C cytoplasmic%2C	NC_022303.1	.	4.5	147.25	5.8335	27.25	13.9168	0.912563	Kidney
exon:97776108-97781024	ASE007330	RI	inc	XTS00011440	102180605	gene11430	CCBL1	cysteine conjugate-beta lyase%2C cytoplasmic%2C	NC_022303.1	.	12.5832	128.25	8.6665	33.8332	16	0.861436	Kidney
intron:21552992-21553259	ASE015269	RI	exc	XTS00009715	102179479	gene9696	SLC7A7	solute carrier family 7 (amino acid transporter light chain%2C y+L system)%2C member 7%2C	NC_022302.1	+	6.5	1638.75	5.66675	41.8332	121.084	0.97329	Kidney
intron:38903817-38904560|intron:38904616-38904872|exon:38904561-38904615	ASE020013	SE	inc	XTS00018140	102175160	gene18137	LOC102175160	transcription factor CP2-like protein 1	NC_022311.1	+	0.16675	9.5835	0	0.16675	0.75	0.971735	Kidney
intron:45284860-45285615	ASE004064	A5SS	exc	XTS00016623	106503109	gene16620	LOC106503109	inactive serine/threonine-protein kinase TEX14-like	NC_022310.1	-	0	1.0835	0	0.33325	0	0.923108	Kidney
intron:45284860-45285615	ASE018712	SE	exc	XTS00016623	106503109	gene16620	LOC106503109	inactive serine/threonine-protein kinase TEX14-like	NC_022310.1	-	0	1.0835	0	0.33325	0	0.923108	Kidney
intron:45284860-45285615	ASE018713	SE	exc	XTS00016623	106503109	gene16620	LOC106503109	inactive serine/threonine-protein kinase TEX14-like	NC_022310.1	-	0	1.0835	0	0.33325	0	0.923108	Kidney
intron:3779207-3781963	ASE001548	A3SS	exc	XTS00010579	102180049	gene10565	CNGA3	cyclic nucleotide gated channel alpha 3%2C	NC_022303.1	+	0.08325	1.33325	0.1665	0.16675	0.41675	0.843756	Kidney
intron:3779207-3781963	ASE012250	RI	exc	XTS00010579	102180049	gene10565	CNGA3	cyclic nucleotide gated channel alpha 3%2C	NC_022303.1	+	0.08325	1.33325	0.1665	0.16675	0.41675	0.843756	Kidney
intron:100596330-100597353	ASE003702	A3SS	inc	XTS00006413	102189937	gene6394	EVC	Ellis van Creveld protein	NC_022298.1	-	0.5	2.8335	0.33325	0	0.25	0.904425	Kidney
intron:85286372-85332842|intron:85332953-85348700|exon:85332843-85332952	ASE022349	SE	inc	XTS00005336	102176945	gene5317	LOC102176945	alpha-N-acetylneuraminide alpha-2%2C8-sialyltransferase-like	NC_022297.1	+	0	34.6668	1.25	0.58325	5.91675	0.944111	Kidney
exon:2323441-2324148	ASE010773	RI	inc	XTS00010550	102175409	gene10536	GPAT2	glycerol-3-phosphate acyltransferase 2%2C mitochondrial	NC_022303.1	-	0.1665	4.41675	0.16675	0.91675	0.4165	0.905672	Kidney
exon:2323441-2324148	ASE010770	RI	inc	XTS00010550	102175409	gene10536	GPAT2	glycerol-3-phosphate acyltransferase 2%2C mitochondrial	NC_022303.1	-	0.1665	4.25	0.16675	0.83325	0.5	0.901971	Kidney
exon:86322993-86326230	ASE012968	RI	inc	XTS00007919	102173563	gene7900	ADGRV1	adhesion G protein-coupled receptor V1	NC_022299.1	+	0.16675	1.66675	0.25	0.25	0	0.899993	Kidney
intron:20552758-20568153	ASE019899	SE	exc	XTS00013063	102184919	gene13053	ADCY8	adenylate cyclase 8 (brain)	NC_022306.1	+	0.16675	1.33325	0.16675	0	0.58325	0.828099	Kidney
intron:100722797-100729320	ASE020235	SE	exc	XTS00011489	102186316	gene11479	NTNG2	netrin G2	NC_022303.1	+	0.08325	1.16675	0	0	0.08325	0.964324	Kidney
intron:35395948-35396478	ASE012919	RI	exc	XTS00008203	102174567	gene8184	PTPRD	protein tyrosine phosphatase%2C receptor type%2C D%2C	NC_022300.1	.	0	1.5	0	0	0.16675	0.972208	Kidney
intron:26984317-26985276	ASE011073	RI	exc	XTS00023408	102180459	gene23405	NUDT13	nudix (nucleoside diphosphate linked moiety X)-type motif 13%2C	NC_022320.1	+	6.66675	43.6668	4.49975	15	1.3335	0.842558	Kidney
intron:46313538-46315258|intron:46315314-46318628|exon:46315259-46315313	ASE018726	SE	inc	XTS00003828	102174623	gene3803	SLC26A4	solute carrier family 26 (anion exchanger)%2C member 4	NC_022296.1	+	0	12.7502	0.3335	0	0.08325	0.991829	Kidney
intron:35722140-35722870|intron:35723012-35723290|exon:35722871-35723011	ASE022650	SE	inc	XTS00018044	102185499	gene18041	ITGA3	integrin%2C alpha 3 (antigen CD49C%2C alpha 3 subunit of VLA-3 receptor)	NC_022311.1	-	14.5002	253	7.5	68.8335	13.3335	0.897068	Kidney
intron:10173400-10176749	ASE022820	SE	exc	XTS00012083	102171167	gene12073	NINL	ninein-like	NC_022305.1	+	1.75	83.8333	1.58325	2.41675	4.41675	0.969682	Kidney
intron:10173400-10176749	ASE022821	SE	exc	XTS00012083	102171167	gene12073	NINL	ninein-like	NC_022305.1	+	1.75	83.8333	1.58325	2.41675	4.41675	0.969682	Kidney
intron:34013239-34025598|intron:34025774-34028757|exon:34025599-34025773	ASE018657	SE	inc	XTS00022775	102189183	gene22772	ATRNL1	attractin-like 1	NC_022318.1	+	0.33325	27.7497	3.8335	1.24975	7.1665	0.886639	Kidney
intron:46192476-46193959|intron:46194131-46197184|exon:46193960-46194130	ASE020882	SE	inc	XTS00024245	102172129	gene24242	NADSYN1	NAD synthetase 1	NC_022321.1	+	0	2.75	0	2.00025	0.16675	0.803	Kidney
intron:17984604-17985623	ASE001101	A3SS	inc	XTS00021993	102179535	gene21990	GP2	glycoprotein 2 (zymogen granule membrane)%2C	NC_022317.1	-	0	3.16675	0	0.08325	2.3335	0.809209	Kidney
exon:47756778-47757380	ASE010562	RI	inc	XTS00007619	102174654	gene7600	SLC4A9	solute carrier family 4%2C sodium bicarbonate cotransporter%2C member 9	NC_022299.1	+	0	66.4167	0.41675	0.08325	0.33325	0.996864	Kidney
intron:110066942-110071543|intron:110071724-110071813|exon:110071544-110071723	ASE021947	SE	inc	XTS00000693	102184199	gene668	PLCH1	phospholipase C%2C eta 1%2C	NC_022293.1	+	0.3335	7.83325	0	1.83325	0.33325	0.920212	Kidney
intron:40924130-40926041|intron:40926230-40927342|exon:40926042-40926229	ASE018357	SE	inc	XTS00022827	102175091	gene22824	LOC102175091	spermadhesin-1	NC_022318.1	+	0	69.9165	0	0.08325	0.25	0.998808	Kidney
exon:32973-33690	ASE013819	RI	inc	XTS00026239	102171702	gene26311	LOC102171702	uncharacterized LOC102171702	NW_005101890.1	-	0.08325	4.3335	0	0.33325	0.4165	0.951944	Kidney
intron:37087813-37088224	ASE010706	RI	exc	XTS00018080	102169623	gene18077	HOXB3	homeobox B3	NC_022311.1	+	3.9165	109	16.4165	10	19.25	0.886278	Kidney
intron:624216-864338	ASE001423	A3SS	inc	XTS00017342	102174689	gene17339	CA10	carbonic anhydrase X%2C	NC_022311.1	-	0.41675	2	0	0	0	0.947906	Kidney
intron:19851653-19852335	ASE012733	RI	exc	XTS00002612	102187363	gene2587	PDZK1	PDZ domain containing 1%2C	NC_022295.1	+	0	1847.33	1.33325	116.25	22.1668	0.981088	Kidney
intron:103416086-103423146	ASE001789	A3SS	inc	XTS00008823	102179947	gene8804	PAPPA	pregnancy-associated plasma protein A%2C pappalysin 1	NC_022300.1	+	0.16675	9.08325	0.66675	0.08325	0.8335	0.951828	Kidney
intron:26082639-26092383|intron:26092516-26097809|exon:26092384-26092515	ASE019459	SE	inc	XTS00004602	102180652	gene4583	CSAD	cysteine sulfinic acid decarboxylase	NC_022297.1	+	0	3.75	0.08325	1.25	0.49975	0.8778	Kidney
exon:102996175-102998182	ASE015699	RI	inc	XTS00011552	102176539	gene11542	SARDH	sarcosine dehydrogenase	NC_022303.1	-	0	1.33325	0	0.5	0.08325	0.890634	Kidney
intron:60551828-60552935	ASE002897	A3SS	exc_inc	XTS00018724	102179519	gene18721	ARSG	arylsulfatase G	NC_022311.1	-	1.08325	13.9168	2.33325	1.33325	3.0835	0.859284	Kidney
exon:128596984-128597459	ASE009020	RI	inc	XTS00001982	102182646	gene1957	ASAP3	ArfGAP with SH3 domain%2C ankyrin repeat and PH domain 3	NC_022294.1	+	1.8335	39.1668	6.50025	9.75	2.8335	0.866486	Kidney
intron:10995908-10998829	ASE013664	RI	exc	XTS00006918	102178814	gene6899	OLFM2	olfactomedin 2	NC_022299.1	-	5.75	31.1668	2.24975	0.66675	4.33325	0.895724	Kidney
intron:107757671-107759889	ASE006436	A5SS	exc	XTS00006444	102171228	gene6425	CC2D2A	coiled-coil and C2 domain containing 2A%2C	NC_022298.1	+	0	1	0.08325	0.08325	0.16675	0.916687	Kidney
intron:193902-195676	ASE008598	RI	exc	XTS00014665	102186981	gene14656	PPFIA4	protein tyrosine phosphatase%2C receptor type%2C f polypeptide (PTPRF)%2C interacting protein (liprin)%2C alpha 4%2C	NC_022308.1	+	2.75025	47.0832	1.33325	3	0.8335	0.957963	Kidney
exon:25303544-25303808	ASE014109	RI	inc	XTS00004572	-	gene4553	-	-	NC_022297.1	+	0	8.3335	1.4165	0	0.08325	0.955008	Kidney
intron:64709327-64711178	ASE005966	A5SS	inc	XTS00015886	102184461	gene15877	LOC102184461	small G protein signaling modulator 1	NC_022309.1	+	1.58325	11.5832	1.4165	1.83325	1.4165	0.865118	Kidney
intron:101668836-101671717	ASE020695	SE	exc	XTS00025207	102170215	gene25204	GK	glycerol kinase%2C	NC_022322.1	-	0.41675	227.167	0.58325	45.25	9.16675	0.939013	Kidney
intron:98574140-98574976	ASE005212	A5SS	inc	XTS00005588	102172522	gene5569	B4GALNT3	beta-1%2C4-N-acetyl-galactosaminyl transferase 3	NC_022297.1	+	0.6665	3.0835	0.58325	0	0.08325	0.891925	Kidney
intron:98574140-98574976	ASE005211	A5SS	inc	XTS00005588	102172522	gene5569	B4GALNT3	beta-1%2C4-N-acetyl-galactosaminyl transferase 3	NC_022297.1	+	1	4.08325	0.6665	0	0.16675	0.887758	Kidney
intron:69384767-69385125	ASE014552	RI	exc	XTS00015964	102171091	gene15955	LOC102171091	selenoprotein M	NC_022309.1	-	1.91675	8.16675	1.08325	0.49975	2	0.831642	Kidney
intron:10063299-10063797|intron:10064052-10138133	ASE006927	MXE	inc	XTS00005846	102175658	gene5827	ARSJ	arylsulfatase family%2C member J	NC_022298.1	+	0.41675	11.8332	0.25	0.33325	1.33325	0.950706	Kidney
intron:41345202-41346277|intron:41346353-41350116|exon:41346278-41346352	ASE020765	SE	inc	XTS00021504	102176574	gene21501	MTCL1	microtubule crosslinking factor 1	NC_022316.1	+	0.16675	2.58325	0.5	0.16675	0	0.919336	Kidney
intron:76696866-76697683	ASE014586	RI	exc	XTS00012867	102173762	gene12857	FAM65C	family with sequence similarity 65%2C member C	NC_022305.1	-	1.91675	27.3335	2.3335	8.08325	0.41675	0.883383	Kidney
intron:88092157-88093060	ASE001145	A3SS	exc	XTS00003139	102173906	gene3114	MROH7	maestro heat-like repeat family member 7%2C	NC_022295.1	-	0	4	0	0.08325	0	0.994797	Kidney
intron:33894282-33895126|intron:33895244-33895566|exon:33895127-33895243	ASE022276	SE	inc	XTS00016386	102174868	gene16383	CDH16	cadherin 16%2C KSP-cadherin	NC_022310.1	-	19.5	8999.17	2.5835	63.25	0.33325	0.99762	Kidney
intron:97995123-97995901	ASE004114	A5SS	exc	XTS00005574	102170303	gene5555	TULP3	tubby like protein 3	NC_022297.1	-	3	16.75	2.0835	3.0835	3.8335	0.820888	Kidney
exon:77239249-77242164	ASE015282	RI	inc	XTS00015394	102176448	gene15385	TMEM9	transmembrane protein 9	NC_022308.1	-	1.5	43.4168	4.58325	5.8335	11.1668	0.867082	Kidney
intron:47263668-47264177|intron:47264274-47267612|exon:47264178-47264273	ASE022617	SE	inc	XTS00004861	102180191	gene4842	WIF1	WNT inhibitory factor 1%2C	NC_022297.1	+	2	27.4165	0.41675	6.9165	0.66675	0.908814	Kidney
intron:47994164-48000480	ASE004538	A5SS	exc	XTS00024292	102186378	gene24289	LRRC56	leucine rich repeat containing 56	NC_022321.1	-	0	1.0835	0	0.25	0	0.942317	Kidney
intron:120015126-120015726	ASE003144	A3SS	inc	XTS00001797	102181733	gene1772	AZIN2	antizyme inhibitor 2%2C	NC_022294.1	-	0.16675	1.58325	0.16675	0.1665	0.58325	0.828952	Kidney
exon:18484676-18486176	ASE007901	RI	inc	XTS00007197	102181489	gene7178	SLC22A5	solute carrier family 22 (organic cation/carnitine transporter)%2C member 5	NC_022299.1	-	7.49975	59.25	7.75	4.16675	9.08325	0.879748	Kidney
intron:51025168-51033173	ASE019208	SE	exc	XTS00008317	102187133	gene8298	PCSK5	proprotein convertase subtilisin/kexin type 5%2C	NC_022300.1	+	0.08325	11.0832	0.25	1.25	0.08325	0.962409	Kidney
intron:30240162-30244818|intron:30244932-30246545|exon:30244819-30244931	ASE017790	SE	inc	XTS00012218	102180405	gene12208	CUBN	cubilin (intrinsic factor-cobalamin receptor)	NC_022305.1	-	0.66675	783.583	0.16675	0.83325	3.99975	0.998192	Kidney
intron:108968491-108971237|intron:108971352-108972340|exon:108971238-108971351	ASE020289	SE	inc	XTS00004345	102169832	gene4326	ZNF467	zinc finger protein 467	NC_022296.1	-	1.58325	39.25	2.00025	4.9165	10	0.882166	Kidney
intron:17454634-17455266	ASE022354	SE	exc	XTS00009613	102175961	gene9594	LRRC49	leucine rich repeat containing 49%2C	NC_022302.1	+	1.66675	8.0835	0.91675	1.0835	1.58325	0.837624	Kidney
intron:62321479-62322596	ASE002752	A3SS	exc	XTS00000313	102175521	gene288	IGSF11	immunoglobulin superfamily%2C member 11	NC_022293.1	-	0	5.25	0.08325	1.08325	0	0.944452	Kidney
intron:48005453-48013676	ASE021374	SE	exc	XTS00015082	102185854	gene15073	MORN1	MORN repeat containing 1	NC_022308.1	+	0.16675	4.75	0.08325	0.33325	0.1665	0.960539	Kidney
exon:37689021-37693152	ASE013453	RI	inc	XTS00019005	102172008	gene19002	RANBP3L	RAN binding protein 3-like	NC_022312.1	+	0.25	5.83325	0.08325	0.75	0	0.953574	Kidney
exon:37689021-37693152	ASE013454	RI	inc	XTS00019005	102172008	gene19002	RANBP3L	RAN binding protein 3-like	NC_022312.1	+	0.4165	7.41675	0.25	1.91675	0	0.912925	Kidney
intron:34487513-34487755	ASE013880	RI	exc	XTS00016424	102185594	gene16421	PARD6A	par-6 family cell polarity regulator alpha%2C	NC_022310.1	+	0.33325	1.4165	0.08325	0.33325	0.08325	0.852983	Kidney
intron:34487513-34487755	ASE002330	A3SS	exc	XTS00016424	102185594	gene16421	PARD6A	par-6 family cell polarity regulator alpha%2C	NC_022310.1	+	0.33325	1.4165	0.08325	0.33325	0.08325	0.852983	Kidney
intron:12930357-12944798	ASE017688	SE	exc	XTS00024415	102173643	gene24412	NUP62CL	nucleoporin 62kDa C-terminal like	NC_022322.1	-	0.08325	3.0835	0.58325	0.08325	0.25	0.918944	Kidney
intron:35544547-35544782	ASE002041	A3SS	exc	XTS00018036	102183634	gene18033	TMEM92	transmembrane protein 92%2C	NC_022311.1	-	0.08325	3.08325	0	0.25	0.41675	0.939188	Kidney
intron:76490672-76491003|intron:76491076-76492540|exon:76491004-76491075	ASE017236	SE	inc	XTS00013399	102180513	gene13390	MATN2	matrilin 2%2C	NC_022306.1	-	77.0835	276.083	43.0832	40.9168	20.25	0.835798	Kidney
intron:36557511-36559953|intron:36560307-36562900|exon:36559954-36560306	ASE022836	SE	inc	XTS00014943	102174233	gene14934	FMO4	flavin containing monooxygenase 4%2C	NC_022308.1	+	1.66675	120.166	2.41675	36.5832	7.75	0.899272	Kidney
intron:15659760-15659866	ASE002830	A3SS	inc	XTS00002440	102181455	gene2415	SLC27A3	solute carrier family 27 (fatty acid transporter)%2C member 3	NC_022295.1	-	6	57.4165	4.66675	5.08325	11.8335	0.879897	Kidney
intron:26899823-26901212	ASE004607	A5SS	exc	XTS00009026	102182791	gene9007	DDO	D-aspartate oxidase%2C	NC_022301.1	+	4.00025	35.3335	5.25	2.91675	0.08325	0.913324	Kidney
exon:35015463-35017273	ASE010834	RI	inc	XTS00018989	102191558	gene18986	DAB2	Dab%2C mitogen-responsive phosphoprotein%2C homolog 2 (Drosophila)%2C	NC_022312.1	-	64.5	2106.25	42.4165	83.5	126.584	0.962374	Kidney
exon:35015463-35017273	ASE010835	RI	inc	XTS00018989	102191558	gene18986	DAB2	Dab%2C mitogen-responsive phosphoprotein%2C homolog 2 (Drosophila)%2C	NC_022312.1	-	51.4168	1706.17	36.5832	65.5002	95.75	0.963478	Kidney
intron:64910266-64914075	ASE013087	RI	exc	XTS00000346	102184282	gene321	SLC15A2	solute carrier family 15 (oligopeptide transporter)%2C member 2%2C	NC_022293.1	+	0	3.08325	0	0.1665	0	0.9865	Kidney
intron:45928998-45934137	ASE017701	SE	exc	XTS00004851	102177595	gene4832	GRIP1	glutamate receptor interacting protein 1%2C	NC_022297.1	+	0.75	24.5003	1.5	0.66675	0	0.970238	Kidney
intron:49607475-49644956	ASE021213	SE	exc	XTS00021585	102168225	gene21582	MYO5B	myosin VB	NC_022316.1	-	0.33325	36.4165	0.33325	12.2498	0.75	0.906181	Kidney
intron:46252119-46255141	ASE002269	A3SS	exc	XTS00002865	102184577	gene2840	SLC44A3	solute carrier family 44%2C member 3	NC_022295.1	-	0.4165	3.08325	0	0.49975	0	0.925707	Kidney
intron:98823496-98825200	ASE023326	SE	exc	XTS00005591	102172797	gene5572	WNK1	WNK lysine deficient protein kinase 1	NC_022297.1	+	4.1665	40.6668	2.50025	2.33325	3.83325	0.921107	Kidney
intron:15661188-15661515	ASE002829	A3SS	inc	XTS00002440	102181455	gene2415	SLC27A3	solute carrier family 27 (fatty acid transporter)%2C member 3	NC_022295.1	-	7.33325	45.8332	3.75025	3.16675	12.5002	0.854088	Kidney
intron:82247963-82250807|intron:82250871-82250975|exon:82250808-82250870	ASE019072	SE	inc	XTS00010415	102169297	gene10401	PGF	placental growth factor%2C	NC_022302.1	-	0.58325	6.33325	2.5835	0.16675	0.75	0.838807	Kidney
intron:55398294-55407320	ASE018172	SE	exc	XTS00014266	102181409	gene14257	KIF18A	kinesin family member 18A	NC_022307.1	-	0	1	0	0	0	1	Kidney
exon:44073817-44076828	ASE012911	RI	inc	XTS00010895	-	gene10881	-	-	NC_022303.1	-	0	12.2498	0	1.75	0	0.964285	Kidney
exon:44073817-44076828	ASE012910	RI	inc	XTS00010895	-	gene10881	-	-	NC_022303.1	-	0	20.8332	0.08325	4.5835	0	0.943999	Kidney
intron:2440625-2441414|intron:2441548-2442003|exon:2441415-2441547	ASE019758	SE	inc	XTS00014709	102181885	gene14700	NUAK2	NUAK family%2C SNF1-like kinase%2C 2	NC_022308.1	-	0.3335	7.58325	0.08325	1.00025	1.0835	0.917565	Kidney
intron:120724890-120725520	ASE002934	A3SS	exc	XTS00001819	102187817	gene1794	FAM167B	family with sequence similarity 167%2C member B%2C	NC_022294.1	-	1.0835	40.6665	0.41675	10.8335	1.25	0.916493	Kidney
intron:69430450-69432050|intron:69432280-69442999|exon:69432051-69432279	ASE022751	SE	inc	XTS00024882	102190768	gene24879	SLC16A2	solute carrier family 16%2C member 2 (thyroid hormone transporter)	NC_022322.1	-	8.99975	337.333	9.83325	5.58325	9.1665	0.975112	Kidney
exon:47177925-47178589	ASE009047	RI	inc	XTS00024261	102176502	gene24258	MRPL23	mitochondrial ribosomal protein L23	NC_022321.1	-	3.75	96.1665	6.08325	60.6668	3.33325	0.808059	Kidney
intron:78713539-78721660	ASE002029	A3SS	inc	XTS00012883	-	gene12873	-	-	NC_022305.1	+	0	19.8335	0	6.00025	0	0.924367	Kidney
intron:64978608-64982730	ASE005834	A5SS	inc	XTS00000348	102172485	gene323	ILDR1	immunoglobulin-like domain containing receptor 1	NC_022293.1	-	0	8.75025	0	1.8335	1.16675	0.914281	Kidney
exon:80765950-80766606	ASE012281	RI	inc	XTS00010379	102181398	gene10365	PAPLN	papilin%2C proteoglycan-like sulfated glycoprotein	NC_022302.1	+	0	5.3335	0.49975	0	1.5835	0.902351	Kidney
intron:72047107-72047905|intron:72048100-72049187|exon:72047906-72048099	ASE022389	SE	inc	XTS00013360	-	gene13351	-	-	NC_022306.1	+	0.33325	1.4165	0.16675	0	0.41675	0.838202	Kidney
intron:35963648-35963746	ASE006487	A5SS	inc	XTS00022338	102183477	gene22335	STAG3	stromal antigen 3%2C	NC_022317.1	-	0	4	0	1.25	1.5	0.828125	Kidney
intron:34712764-34715252	ASE007525	RI	exc_inc	XTS00021460	102190751	gene21457	ABHD3	abhydrolase domain containing 3	NC_022316.1	+	11.4998	185.083	9.75	16.6665	20.9168	0.920532	Kidney
intron:34712764-34715252	ASE000065	A3SS	exc_inc	XTS00021460	102190751	gene21457	ABHD3	abhydrolase domain containing 3	NC_022316.1	+	11.4998	185.083	9.75	16.6665	20.9168	0.920532	Kidney
intron:101635722-101640610	ASE016653	SE	exc	XTS00025207	102170215	gene25204	GK	glycerol kinase%2C	NC_022322.1	-	2.66675	266.417	1.66675	49.75	8.41675	0.941351	Kidney
intron:58655500-58679239|intron:58679334-58697400|exon:58679240-58679333	ASE021822	SE	inc	XTS00014278	102183892	gene14269	DCDC1	doublecortin domain containing 1	NC_022307.1	-	0	3.3335	0	1.25	0.08325	0.900011	Kidney
intron:62321563-62322596	ASE002752	A3SS	inc	XTS00000313	102175521	gene288	IGSF11	immunoglobulin superfamily%2C member 11	NC_022293.1	-	0.33325	32.4997	0.1665	15.4168	1.8335	0.86346	Kidney
intron:70474843-70481702	ASE021914	SE	exc	XTS00009299	102185748	gene9280	ADGB	androglobin	NC_022301.1	+	0	12.2502	0	0	0	1	Kidney
intron:1848848-1877341	ASE023271	SE	exc	XTS00002113	102174175	gene2088	ILDR2	immunoglobulin-like domain containing receptor 2	NC_022295.1	+	0.33325	22.6665	0.83325	2.75	0.75	0.948531	Kidney
intron:100722797-100726041|intron:100726096-100727814|exon:100726042-100726095	ASE020233	SE	inc	XTS00011489	102186316	gene11479	NTNG2	netrin G2	NC_022303.1	+	0.4165	3.08325	0	0.08325	0.5835	0.912167	Kidney
intron:68060581-68063717	ASE006729	A5SS	exc_inc	XTS00015918	102189700	gene15909	EMID1	EMI domain containing 1	NC_022309.1	+	0.83325	14.0835	0.66675	6.5	2.333	0.816576	Kidney
intron:6594809-6622490	ASE019684	SE	exc	XTS00008899	102171876	gene8880	SH3BGRL2	SH3 domain binding glutamate-rich protein like 2	NC_022301.1	+	0	3.3335	0	0	0	1	Kidney
intron:17871442-17873539	ASE010931	RI	exc	XTS00022623	102176933	gene22620	PYROXD2	pyridine nucleotide-disulphide oxidoreductase domain 2%2C	NC_022318.1	.	2.50025	331.25	37.6665	44.25	10.5832	0.928302	Kidney
intron:8382311-8382398	ASE012336	RI	exc	XTS00003623	102181093	gene3598	HEPACAM2	HEPACAM family member 2%2C	NC_022296.1	.	0	22.5832	0.3335	0.08325	2.16675	0.9714	Kidney
intron:28315127-28318735	ASE017599	SE	exc	XTS00003725	102169249	gene3700	LOC102169249	dynein heavy chain 11%2C axonemal%2C	NC_022296.1	+	1.16675	28.5835	2.8335	0.33325	0.08325	0.96137	Kidney
intron:58400999-58401083	ASE004929	A5SS	inc	XTS00017225	102187159	gene17222	DNAAF3	dynein%2C axonemal%2C assembly factor 3	NC_022310.1	+	0.08325	4.4165	0.08325	1.16675	0	0.92453	Kidney
intron:59389112-59391144	ASE000608	A3SS	exc	XTS00017272	102189790	gene17269	PEG3	paternally expressed 3	NC_022310.1	.	1.41675	43.75	5.1665	13.1668	5.1665	0.85762	Kidney
intron:59389112-59391144	ASE000609	A3SS	exc	XTS00017272	102189790	gene17269	PEG3	paternally expressed 3	NC_022310.1	.	1.41675	43.75	5.1665	13.1668	5.1665	0.85762	Kidney
intron:9552903-9553192|intron:9553337-9555106|exon:9553193-9553336	ASE017539	SE	inc	XTS00024379	102186564	gene24376	NRK	Nik related kinase%2C	NC_022322.1	-	10.9165	37.75	12.1668	0.5	0.9165	0.83775	Kidney
intron:71439951-71441780|intron:71441916-71445835|exon:71441781-71441915	ASE022499	SE	inc	XTS00011147	102184448	gene11137	KHK	ketohexokinase (fructokinase)%2C	NC_022303.1	-	0.5	1217.08	1.5	519.167	0.3335	0.892879	Kidney
intron:64527732-64551813|intron:64552003-64560065|exon:64551814-64552002	ASE021823	SE	inc	XTS00003939	102170939	gene3915	CPVL	carboxypeptidase%2C vitellogenic-like	NC_022296.1	+	0.16675	2.75025	0.5835	0.1665	0	0.916667	Kidney
intron:66417270-66420257	ASE000822	A3SS	exc	XTS00003958	102170296	gene3934	HOXA6	homeobox A6	NC_022296.1	+	0	3.41675	1.0835	0.16675	0	0.908521	Kidney
intron:79604270-79604361	ASE007743	RI	exc	XTS00025008	102183307	gene25005	HDAC6	histone deacetylase 6	NC_022322.1	-	15.0835	74.0002	15.9168	10.5832	8.58325	0.830518	Kidney
intron:45492924-45494782|intron:45494939-45498081|exon:45494783-45494938	ASE017528	SE	inc	XTS00021544	100860878	gene21541	SLC14A1	solute carrier family 14 (urea transporter)%2C member 1 (Kidd blood group)%2C	NC_022316.1	+	0.08325	12.5832	0	0.25	1.08325	0.971857	Kidney
intron:42464737-42466288	ASE010354	RI	exc	XTS00016531	102186042	gene16528	SLC7A9	solute carrier family 7 (amino acid transporter light chain%2C bo%2C+ system)%2C member 9	NC_022310.1	-	0	23.75	0	2.08325	0	0.978071	Kidney
intron:35266990-35268765	ASE006141	A5SS	exc	XTS00018023	102187163	gene18020	CACNA1G	calcium channel%2C voltage-dependent%2C T type%2C alpha 1G subunit	NC_022311.1	.	0.08325	1.1665	0.1665	0.08325	0.33325	0.857212	Kidney
exon:45461171-45461685	ASE010252	RI	inc	XTS00016636	102174150	gene16633	SYNE4	spectrin repeat containing%2C nuclear envelope family member 4%2C	NC_022310.1	-	0	6	0.25	0.1665	0.33325	0.96876	Kidney
intron:79595338-79595897	ASE004410	A5SS	inc	XTS00025008	102183307	gene25005	HDAC6	histone deacetylase 6	NC_022322.1	-	0.33325	3.5	0.3335	0.1665	0.24975	0.922643	Kidney
intron:79595338-79595897	ASE004408	A5SS	inc	XTS00025008	102183307	gene25005	HDAC6	histone deacetylase 6	NC_022322.1	-	0.33325	3.5	0.3335	0.1665	0.24975	0.922643	Kidney
exon:72238166-72238840	ASE009916	RI	inc	XTS00014360	102183620	gene14351	GYLTL1B	glycosyltransferase-like 1B	NC_022307.1	+	0.1665	38.9165	0	3.58325	20.6668	0.843148	Kidney
intron:63992663-63993507	ASE012447	RI	exc	XTS00012694	102180235	gene12684	TLDC2	TBC/LysM-associated domain containing 2%2C	NC_022305.1	+	0.08325	8.8335	0	0	0.74975	0.976425	Kidney
intron:22638807-22639097	ASE001709	A3SS	inc	XTS00022064	100861027	gene22061	SLC5A11	solute carrier family 5 (sodium/inositol cotransporter)%2C member 11	NC_022317.1	+	0	35.25	0	0.08325	0.08325	0.998819	Kidney
intron:41703402-41704643|intron:41704811-41706126|exon:41704644-41704810	ASE020847	SE	inc	XTS00013211	102173209	gene13201	PPP1R42	protein phosphatase 1%2C regulatory subunit 42	NC_022306.1	-	0	1.5	0	0.6665	0.5	0.805583	Kidney
exon:20944881-20946566	ASE012762	RI	inc	XTS00022041	102169542	gene22038	SCNN1G	sodium channel%2C non voltage gated 1 gamma subunit	NC_022317.1	+	0	303.166	0.08325	0.5	0	0.999519	Kidney
intron:42702184-42736403	ASE020858	SE	exc	XTS00024172	102179922	gene24169	PC	pyruvate carboxylase%2C	NC_022321.1	-	0	14.25	0.41675	7.25	0.16675	0.86257	Kidney
intron:65978655-65980752|intron:65980829-65981303|exon:65980753-65980828	ASE023426	SE	inc	XTS00006148	102169269	gene6129	SGCB	sarcoglycan%2C beta (43kDa dystrophin-associated glycoprotein)	NC_022298.1	-	0.9165	4.25	0.58325	0.25	0.41675	0.872559	Kidney
intron:28943371-28946063	ASE022046	SE	exc	XTS00009906	102172067	gene9892	MEIS2	Meis homeobox 2%2C	NC_022302.1	.	4.6665	21.4165	0.66675	2.58325	4.4165	0.856034	Kidney
intron:70419399-70419705|intron:70419834-70420053|exon:70419706-70419833	ASE021844	SE	inc	XTS00015996	102181622	gene15993	SLC2A11	solute carrier family 2 (facilitated glucose transporter)%2C member 11	NC_022309.1	+	3.58325	155.083	0.58325	13.0835	1.58325	0.96964	Kidney
intron:64924-66352|intron:66470-67315|exon:66353-66469	ASE019019	SE	inc	XTS00025402	102189109	gene25400	LOC102189109	dihydrodiol dehydrogenase 3-like	NW_005101041.1	-	0.25	2.24975	0.08325	0.16675	0.16675	0.925908	Kidney
intron:11751988-11752381	ASE000831	A3SS	inc	XTS00012989	102183251	gene12979	MAPK15	mitogen-activated protein kinase 15	NC_022306.1	-	0	2.4165	0	1.58325	0.1665	0.818979	Kidney
intron:15220509-15220797	ASE010260	RI	exc	XTS00020590	102174709	gene20587	PRICKLE4	prickle homolog 4	NC_022315.1	+	0.1665	2.75025	0.58325	1.08325	0.33325	0.803086	Kidney
intron:128595550-128595724	ASE003121	A3SS	inc	XTS00001982	102182646	gene1957	ASAP3	ArfGAP with SH3 domain%2C ankyrin repeat and PH domain 3	NC_022294.1	+	0.25	13.5835	1.167	3.33325	0.5835	0.901834	Kidney
intron:78371887-78373342|intron:78373445-78375964|exon:78373343-78373444	ASE021765	SE	inc	XTS00014635	102177181	gene14626	STX3	syntaxin 3	NC_022307.1	+	11	110.25	7.41675	17.75	14.4998	0.88511	Kidney
intron:109029802-109029907|intron:109029955-109030244|exon:109029908-109029954	ASE023267	SE	inc	XTS00004346	102170114	gene4327	SSPO	SCO-spondin	NC_022296.1	+	0.8335	2.41675	0.25	0.33325	0	0.853445	Kidney
intron:25270803-25276712	ASE004036	A5SS	inc	XTS00004569	102191112	gene4550	HOXC6	homeobox C6	NC_022297.1	-	0	10.6668	0.4165	0	0	0.990238	Kidney
intron:73777433-73778016	ASE004435	A5SS	exc	XTS00014402	102174497	gene14393	AGBL2	ATP/GTP binding protein-like 2%2C	NC_022307.1	-	1.08325	3.08325	0.08325	0	0.16675	0.891896	Kidney
intron:73777433-73778016	ASE019540	SE	exc	XTS00014402	102174497	gene14393	AGBL2	ATP/GTP binding protein-like 2%2C	NC_022307.1	-	1.08325	3.08325	0.08325	0	0.16675	0.891896	Kidney
intron:43474450-43478507	ASE014263	RI	exc	XTS00006027	-	gene6008	-	-	NC_022298.1	-	0	5.41675	1.58325	2.08325	0	0.83078	Kidney
intron:104175756-104176490	ASE000963	A3SS	exc	XTS00008824	102180224	gene8805	ASTN2	astrotactin 2	NC_022300.1	-	0	3.75	0.08325	0	1.50025	0.894433	Kidney
intron:23579468-23579707|intron:23579765-23583149|exon:23579708-23579764	ASE019498	SE	inc	XTS00020707	102170370	gene20704	PKHD1	polycystic kidney and hepatic disease 1 (autosomal recessive)%2C	NC_022315.1	-	0.3335	72.0835	0	3.49975	0.08325	0.986417	Kidney
exon:45241939-45243982	ASE010282	RI	inc	XTS00007566	102181774	gene7547	KLHL3	kelch-like family member 3%2C	NC_022299.1	-	0	5.49975	0.16675	0.66675	3.083	0.821969	Kidney
intron:70579573-70580037	ASE001860	A3SS	inc	XTS00016004	102182719	gene16001	GGT5	gamma-glutamyltransferase 5	NC_022309.1	-	2.50025	15.5	4.33325	2.16675	1.4165	0.831988	Kidney
intron:57860280-57860619	ASE012743	RI	exc	XTS00006099	102176210	gene6080	NSUN7	NOP2/Sun domain family%2C member 7	NC_022298.1	+	1.41675	7.4165	0	1.83325	0.08325	0.887641	Kidney
intron:72781762-72782576	ASE020401	SE	exc	XTS00010298	102187229	gene10284	PPP1R36	protein phosphatase 1%2C regulatory subunit 36%2C	NC_022302.1	+	1.25025	13.3332	1.5	1	1.08325	0.909371	Kidney
intron:26358573-26362799	ASE019230	SE	exc	XTS00020813	102182457	gene20810	DDR1	discoidin domain receptor tyrosine kinase 1	NC_022315.1	-	0	13.8332	0.08325	1	0	0.980423	Kidney
intron:45754849-45761573	ASE023383	SE	exc	XTS00007576	102186477	gene7557	LOC102186477	bromodomain-containing protein 8-like	NC_022299.1	-	0.25	1.8335	0	1.08325	0	0.81821	Kidney
intron:581810-603661	ASE016344	SE	exc	XTS00021321	102187638	gene21318	PQLC1	PQ loop repeat containing 1	NC_022316.1	.	6.00025	112.333	3.5	26.5832	40	0.830675	Kidney
exon:35393075-35396943	ASE012919	RI	inc	XTS00008203	102174567	gene8184	PTPRD	protein tyrosine phosphatase%2C receptor type%2C D%2C	NC_022300.1	.	4.75	198.75	5.58325	13.75	11.5	0.955241	Kidney
exon:27561902-27562515	ASE012796	RI	inc	XTS00022194	106503577	gene22191	LOC106503577	sodium/glucose cotransporter 2-like	NC_022317.1	+	0.08325	46.75	0.1665	0	0.25	0.997328	Kidney
intron:45286913-45286992	ASE000703	A3SS	exc_inc	XTS00016623	106503109	gene16620	LOC106503109	inactive serine/threonine-protein kinase TEX14-like	NC_022310.1	-	0	37.5	0.3335	15.9168	0	0.891665	Kidney
intron:45286913-45286992	ASE010607	RI	exc_inc	XTS00016623	106503109	gene16620	LOC106503109	inactive serine/threonine-protein kinase TEX14-like	NC_022310.1	-	0	23.0835	0.3335	9	0	0.898916	Kidney
intron:96451758-96465792	ASE022074	SE	exc	XTS00000613	102182261	gene588	MECOM	MDS1 and EVI1 complex locus%2C	NC_022293.1	+	7.49975	38.1668	3.9165	3.3335	3.66675	0.879368	Kidney
intron:101315555-101316327	ASE019053	SE	exc	XTS00008806	102177163	gene8787	KIF12	kinesin family member 12	NC_022300.1	-	0	137.75	0.16675	5.33325	0	0.990018	Kidney
intron:101315555-101316327	ASE000874	A3SS	exc	XTS00008806	102177163	gene8787	KIF12	kinesin family member 12	NC_022300.1	-	0	137.75	0.16675	5.33325	0	0.990018	Kidney
intron:98835394-98842484	ASE020310	SE	exc	XTS00001605	102180167	gene1580	ERBB4	erb-b2 receptor tyrosine kinase 4%2C	NC_022294.1	-	0.49975	4.4165	0.25	0.08325	1.75	0.853787	Kidney
intron:7654816-7660508|intron:7660609-7667808|exon:7660509-7660608	ASE019305	SE	inc	XTS00008053	102174391	gene8034	FAM167A	family with sequence similarity 167%2C member A	NC_022300.1	+	0	1.75	0	0.75	0	0.892857	Kidney
intron:186148-187412	ASE020255	SE	exc	XTS00014665	102186981	gene14656	PPFIA4	protein tyrosine phosphatase%2C receptor type%2C f polypeptide (PTPRF)%2C interacting protein (liprin)%2C alpha 4%2C	NC_022308.1	+	0.08325	38.5003	1.3335	0.66675	0.49975	0.983226	Kidney
intron:67213904-67214949	ASE002332	A3SS	exc	XTS00019111	102180970	gene19108	ADAMTS16	ADAM metallopeptidase with thrombospondin type 1 motif%2C 16	NC_022312.1	.	0	4.1665	0.6665	0	0	0.960008	Kidney
exon:19498649-19499912	ASE011988	RI	inc	XTS00017581	102169047	gene17578	NEK8	NIMA-related kinase 8	NC_022311.1	+	1.5	8.58325	0.25	1.3335	3.33325	0.813103	Kidney
intron:27214955-27216902|intron:27216954-27341356|exon:27216903-27216953	ASE021404	SE	inc	XTS00023080	102182565	gene23077	LOC102182565	pro-neuregulin-1%2C membrane-bound isoform%2C	NC_022319.1	+	0.16675	4.5	0	0.25	1.33325	0.902778	Kidney
intron:72211607-72213859	ASE000768	A3SS	inc	XTS00001443	102178671	gene1418	TFCP2L1	transcription factor CP2-like 1	NC_022294.1	-	0	40.1665	0.08325	2.66675	1.58325	0.973029	Kidney
intron:15278245-15285427	ASE022364	SE	exc	XTS00022584	102187289	gene22581	SORBS1	sorbin and SH3 domain containing 1%2C	NC_022318.1	-	0.83325	3.08325	0.24975	0.83325	0.33325	0.817603	Kidney
intron:15278245-15285427	ASE002777	A3SS	exc	XTS00022584	102187289	gene22581	SORBS1	sorbin and SH3 domain containing 1%2C	NC_022318.1	-	0.83325	3.08325	0.24975	0.83325	0.33325	0.817603	Kidney
intron:97672945-97673306|intron:97673394-97678754|exon:97673307-97673393	ASE019350	SE	inc	XTS00005570	102169463	gene5551	TSPAN11	tetraspanin 11	NC_022297.1	+	9.4165	86.5835	8.75	14.2502	31.083	0.816652	Kidney
intron:14754621-14757908|intron:14758007-14758883|exon:14757909-14758006	ASE018259	SE	inc	XTS00009589	102171428	gene9570	CALML4	calmodulin-like 4%2C	NC_022302.1	-	1.08325	47.6665	1.33325	2.33325	2.16675	0.963725	Kidney
intron:15056970-15057052	ASE000789	A3SS	inc	XTS00007086	102182297	gene7067	HSD11B1L	hydroxysteroid (11-beta) dehydrogenase 1-like%2C	NC_022299.1	-	4.6665	24	4.41675	3.08325	5.58325	0.815107	Kidney
intron:67289583-67291695|intron:67291827-67293633|exon:67291696-67291826	ASE021594	SE	inc	XTS00019111	102180970	gene19108	ADAMTS16	ADAM metallopeptidase with thrombospondin type 1 motif%2C 16	NC_022312.1	.	0.08325	29.1665	5.58325	0.08325	0.5835	0.945715	Kidney
intron:54255674-54262135	ASE018371	SE	exc	XTS00024725	102173822	gene24722	ZNF185	zinc finger protein 185 (LIM domain)%2C	NC_022322.1	+	0.66675	11.7498	1.1665	1.83325	0.5	0.911349	Kidney
intron:99807104-99853190	ASE022768	SE	exc	XTS00003343	102178234	gene3318	CCDC30	coiled-coil domain containing 30	NC_022295.1	-	0.41675	4	0.16675	0.08325	0.33325	0.9375	Kidney
intron:63057882-63058526	ASE013699	RI	exc	XTS00015853	102181145	gene15844	TRPV4	transient receptor potential cation channel%2C subfamily V%2C member 4	NC_022309.1	+	0.1665	27.6665	0.25	2.41675	1.58325	0.960092	Kidney
intron:68059656-68060489	ASE010389	RI	exc	XTS00015918	102189700	gene15909	EMID1	EMI domain containing 1	NC_022309.1	+	0.3335	12	0.58325	3.0835	1.25	0.89062	Kidney
intron:72799674-72831006	ASE021901	SE	exc	XTS00011175	102190610	gene11165	DTNB	dystrobrevin%2C beta	NC_022303.1	+	0.91675	111.166	0.1665	6.25	7.9165	0.965705	Kidney
intron:7110062-7114183	ASE005210	A5SS	inc	XTS00023254	100861105	gene23251	GPR137B	G protein-coupled receptor 137B	NC_022320.1	+	9.25	198.417	7.50025	31.4168	37.1668	0.892482	Kidney
intron:29131547-29134423|intron:29134577-29135774|exon:29134424-29134576	ASE015952	SE	inc	XTS00004682	102173366	gene4663	FMNL3	formin-like 3%2C	NC_022297.1	+	17.1668	131.75	11.333	18.0003	23.417	0.86733	Kidney
intron:29261083-29261745	ASE020237	SE	exc	XTS00021134	102188270	gene21131	SLC17A3	solute carrier family 17 (organic anion transporter)%2C member 3%2C	NC_022315.1	+	0	19.7503	0	0.08325	0	0.998946	Kidney
intron:29261083-29261745	ASE020236	SE	exc	XTS00021134	102188270	gene21131	SLC17A3	solute carrier family 17 (organic anion transporter)%2C member 3%2C	NC_022315.1	+	0	19.7503	0	0.08325	0	0.998946	Kidney
intron:8093469-8095221|intron:8095291-8104847|exon:8095222-8095290	ASE020706	SE	inc	XTS00024347	102172520	gene24344	ZMAT1	zinc finger%2C matrin-type 1%2C	NC_022322.1	+	0.25	6.6665	0	0.9165	0.25	0.94688	Kidney
intron:1040761-1040986	ASE001727	A3SS	exc	XTS00016068	102173959	gene16065	LOC102173959	L-fucose kinase	NC_022310.1	-	0.75025	4	0.41675	0.25	1.74975	0.802078	Kidney
intron:67289583-67293633	ASE021594	SE	exc	XTS00019111	102180970	gene19108	ADAMTS16	ADAM metallopeptidase with thrombospondin type 1 motif%2C 16	NC_022312.1	.	0	2.33325	0.5	0	0	0.946427	Kidney
intron:25883-27215	ASE009219	RI	exc	XTS00026245	102173084	gene26317	RENBP	renin binding protein	NW_005101907.1	-	3.16675	288.417	0.49975	11.0835	25.4165	0.965184	Kidney
intron:104175768-104176490	ASE000963	A3SS	inc	XTS00008824	102180224	gene8805	ASTN2	astrotactin 2	NC_022300.1	-	0.49975	16.5	0.5	0.25	5.25025	0.901515	Kidney
intron:58725375-58728881|intron:58728957-58729660|exon:58728882-58728956	ASE016210	SE	inc	XTS00006102	102179180	gene6083	LIMCH1	LIM and calponin homology domains 1%2C	NC_022298.1	+	0.08325	52.6668	0.6665	40.3335	0	0.804985	Kidney
intron:39889479-39897733	ASE005793	A5SS	inc	XTS00022816	102170938	gene22813	FGFR2	fibroblast growth factor receptor 2%2C	NC_022318.1	-	1.5	149	1.16675	64.0833	9.33325	0.872344	Kidney
intron:39889479-39897739	ASE005793	A5SS	exc	XTS00022816	102170938	gene22813	FGFR2	fibroblast growth factor receptor 2%2C	NC_022318.1	-	0.66675	57.8335	0.58325	25.3332	4.4165	0.865996	Kidney
intron:75168933-75188735|intron:75188940-75262846|exon:75188736-75188939	ASE019751	SE	inc	XTS00006204	102181667	gene6185	ADGRL3	adhesion G protein-coupled receptor L3%2C	NC_022298.1	+	0.25	21.7497	0.08325	0	1.4165	0.979888	Kidney
intron:29939846-29944251	ASE004108	A5SS	inc	XTS00023089	102177215	gene23086	UNC5D	unc-5 netrin receptor D	NC_022319.1	+	0.16675	3.58325	0.41675	0.16675	0.41675	0.91858	Kidney
intron:37155463-37217611	ASE019275	SE	exc	XTS00001294	102172301	gene1269	PKP4	plakophilin 4%2C	NC_022294.1	-	10.0835	109.916	6.75	13.3332	8.4165	0.912244	Kidney
intron:47247271-47253190|intron:47253287-47257757|exon:47253191-47253286	ASE022616	SE	inc	XTS00004861	102180191	gene4842	WIF1	WNT inhibitory factor 1%2C	NC_022297.1	+	1.83325	32.2503	0.83325	10.0835	0.6665	0.895997	Kidney
intron:60623021-60627222	ASE019334	SE	exc	XTS00015789	102187342	gene15780	SDSL	serine dehydratase-like%2C	NC_022309.1	-	0	97.4167	0.1665	28.8332	0.3335	0.924722	Kidney
intron:71041657-71044778|intron:71047171-71079064|exon:71044779-71047170	ASE021699	SE	inc	XTS00001434	100861273	gene1409	EPB41L5	erythrocyte membrane protein band 4.1 like 5%2C	NC_022294.1	+	0.41675	138.333	0.4165	49.2497	6.25	0.898193	Kidney
exon:77239249-77244113	ASE015283	RI	inc	XTS00015394	102176448	gene15385	TMEM9	transmembrane protein 9	NC_022308.1	-	1	37.2503	3.5	4.25	8.75	0.882551	Kidney
intron:38106365-38120143	ASE022638	SE	exc	XTS00013837	102170445	gene13828	TEAD1	TEA domain family member 1 (SV40 transcriptional enhancer factor)%2C	NC_022307.1	-	0.08325	5.25	0	3.8335	0.16675	0.805548	Kidney
intron:75286041-75297289	ASE018034	SE	exc	XTS00000452	102189160	gene427	TMEM207	transmembrane protein 207	NC_022293.1	+	0	31.4168	0	0	0	1	Kidney
intron:88979394-89050469|intron:89050610-89070417|exon:89050470-89050609	ASE021366	SE	inc	XTS00007925	102179763	gene7906	LOC102179763	uncharacterized LOC102179763	NC_022299.1	-	0	3.00025	0.1665	0.58325	0.25	0.916694	Kidney
intron:54255393-54255634	ASE000525	A3SS	exc	XTS00024725	102173822	gene24722	ZNF185	zinc finger protein 185 (LIM domain)%2C	NC_022322.1	+	0.1665	2.83325	0.5	0.74975	0.24975	0.852996	Kidney
intron:54255393-54255631	ASE000525	A3SS	inc	XTS00024725	102173822	gene24722	ZNF185	zinc finger protein 185 (LIM domain)%2C	NC_022322.1	+	0.58325	10.8335	0.91675	1.25025	0.25	0.930765	Kidney
intron:18353434-18356118	ASE005217	A5SS	inc	XTS00022001	102183119	gene21998	ERV3-1	endogenous retrovirus group 3%2C member 1%2C	NC_022317.1	+	0	18.4168	0.33325	0.83325	0	0.984165	Kidney
exon:19177542-19179653	ASE014374	RI	inc	XTS00008964	102169290	gene8945	FAM184A	family with sequence similarity 184%2C member A%2C	NC_022301.1	+	0.75	10.8332	0.833	1.91675	4.25025	0.821152	Kidney
intron:90303176-90312319|intron:90312359-90320802|exon:90312320-90312358	ASE021081	SE	inc	XTS00007930	102180850	gene7911	MCTP1	multiple C2 domains%2C transmembrane 1%2C	NC_022299.1	-	0.25	8.16675	0.5835	0.58325	1.33325	0.915817	Kidney
intron:26985384-26986569	ASE004264	A5SS	inc	XTS00023408	102180459	gene23405	NUDT13	nudix (nucleoside diphosphate linked moiety X)-type motif 13%2C	NC_022320.1	+	8.33325	51.9997	6.58325	19.0003	2.58325	0.824518	Kidney
intron:45328999-45329095	ASE004411	A5SS	inc	XTS00016625	102173409	gene16622	NPHS1	nephrosis 1%2C congenital%2C Finnish type (nephrin)	NC_022310.1	.	0.08325	32.333	0.16675	0	4.83325	0.960696	Kidney
exon:32195194-32195794	ASE010718	RI	inc	XTS00009923	-	gene9909	-	-	NC_022302.1	-	4.3335	27.9168	4.50025	0	0.25	0.918653	Kidney
intron:26899228-26901212|intron:26901389-26905995|exon:26901213-26901388	ASE019860	SE	inc	XTS00009026	102182791	gene9007	DDO	D-aspartate oxidase%2C	NC_022301.1	+	26.4168	211.917	26.3332	8.5835	1.25	0.92617	Kidney
intron:10064052-10138133	ASE021230	SE	exc_inc	XTS00005846	102175658	gene5827	ARSJ	arylsulfatase family%2C member J	NC_022298.1	+	0.41675	11.4998	0.25	0.33325	1.25	0.951086	Kidney
intron:10064052-10138133	ASE005273	A5SS	exc_inc	XTS00005846	102175658	gene5827	ARSJ	arylsulfatase family%2C member J	NC_022298.1	+	0.58325	14.7498	0.4165	0.58325	1.667	0.944914	Kidney
exon:84901195-84901689	ASE014558	RI	inc	XTS00009402	102186019	gene9383	PACRG	PARK2 co-regulated	NC_022301.1	+	4.49975	24.3335	5.33325	1	0	0.888703	Kidney
intron:76490672-76491003	ASE001518	A3SS	inc	XTS00013399	102180513	gene13390	MATN2	matrilin 2%2C	NC_022306.1	-	56.6665	179.833	30.3335	27.75	16.5832	0.817424	Kidney
intron:21664175-21665046	ASE009086	RI	exc	XTS00022692	102170293	gene22689	SFXN2	sideroflexin 2%2C	NC_022318.1	+	0.41675	150.583	0.66675	7.08325	6.1665	0.976204	Kidney
intron:42167232-42169786|intron:42169873-42176189|exon:42169787-42169872	ASE022414	SE	inc	XTS00004818	102185065	gene4799	MYRFL	myelin regulatory factor-like	NC_022297.1	-	0	3.0835	0.25	1.0835	1.08325	0.804058	Kidney
exon:34351812-34352116	ASE010110	RI	inc	XTS00007282	102176225	gene7263	CDHR2	cadherin-related family member 2	NC_022299.1	+	0	7.5	0	1.4165	0.08325	0.950008	Kidney
intron:18532029-18554094	ASE006472	A5SS	exc	XTS00003679	102187022	gene3654	SCIN	scinderin	NC_022296.1	+	0.75	82.75	5.5	3	5.4165	0.95569	Kidney
intron:37041755-37042749	ASE010249	RI	exc	XTS00018077	102169050	gene18074	HOXB6	homeobox B6	NC_022311.1	+	0.08325	113.25	4.8335	1.91675	2	0.9805	Kidney
exon:39486207-39486940	ASE011201	RI	inc	XTS00024019	102190303	gene24016	LOC102190303	solute carrier family 22 member 10%2C	NC_022321.1	+	0	39.9168	0	0.58325	0	0.996347	Kidney
intron:37599201-37600543	ASE002132	A3SS	exc	XTS00022397	102174532	gene22394	LOC102174532	radial spoke head 10 homolog B%2C	NC_022317.1	-	0	1.08325	0	0.08325	0.1665	0.942361	Kidney
intron:37599201-37600543	ASE002134	A3SS	exc	XTS00022397	102174532	gene22394	LOC102174532	radial spoke head 10 homolog B%2C	NC_022317.1	-	0	1.08325	0	0.08325	0.1665	0.942361	Kidney
intron:24348782-24349900	ASE000594	A3SS	exc_inc	XTS00016314	102188619	gene16311	LOC102188619	solute carrier family 12 member 3	NC_022310.1	+	0	26.5	0	0	0.08325	0.999215	Kidney
intron:24348782-24349900	ASE000595	A3SS	exc_inc	XTS00016314	102188619	gene16311	LOC102188619	solute carrier family 12 member 3	NC_022310.1	+	0	26.5	0	0	0.08325	0.999215	Kidney
intron:113882322-113882482	ASE001312	A3SS	inc	XTS00006517	-	gene6498	-	-	NC_022298.1	-	1.6665	11.333	1.08325	4.83325	1.41675	0.80147	Kidney
intron:57550607-57551179	ASE007315	RI	exc_inc	XTS00007755	102183319	gene7736	SLC26A2	solute carrier family 26 (anion exchanger)%2C member 2%2C	NC_022299.1	+	0.33325	5.83325	0.16675	0.25	0.83325	0.932145	Kidney
intron:57550607-57551179	ASE003322	A3SS	exc_inc	XTS00007755	102183319	gene7736	SLC26A2	solute carrier family 26 (anion exchanger)%2C member 2%2C	NC_022299.1	+	0.33325	5.83325	0.16675	0.25	0.83325	0.932145	Kidney
intron:8093469-8095221	ASE001801	A3SS	inc	XTS00024347	102172520	gene24344	ZMAT1	zinc finger%2C matrin-type 1%2C	NC_022322.1	+	0	1.41675	0	0.08325	0.08325	0.970619	Kidney
exon:20939833-20940052	ASE012763	RI	inc	XTS00022041	102169542	gene22038	SCNN1G	sodium channel%2C non voltage gated 1 gamma subunit	NC_022317.1	+	0	1.75	0	0	0	1	Kidney
intron:8093469-8095224	ASE001801	A3SS	exc_inc	XTS00024347	102172520	gene24344	ZMAT1	zinc finger%2C matrin-type 1%2C	NC_022322.1	+	0.6665	5.83325	0.25	1.16675	0.33325	0.896434	Kidney
intron:8093469-8095224	ASE001800	A3SS	exc_inc	XTS00024347	102172520	gene24344	ZMAT1	zinc finger%2C matrin-type 1%2C	NC_022322.1	+	0.6665	5.83325	0.25	1.16675	0.33325	0.896434	Kidney
intron:37600638-37602094	ASE005276	A5SS	exc	XTS00022397	102174532	gene22394	LOC102174532	radial spoke head 10 homolog B%2C	NC_022317.1	-	0.25	4.41675	0.33325	0.33325	0.16675	0.938685	Kidney
exon:31227187-31234333	ASE014123	RI	inc	XTS00004758	102177594	gene4739	VDR	vitamin D (1%2C25- dihydroxyvitamin D3) receptor	NC_022297.1	+	0.25	12.5832	0.75025	0.91675	2	0.922178	Kidney
intron:38316310-38324331	ASE002598	A3SS	inc	XTS00018116	102173781	gene18113	SRCIN1	SRC kinase signaling inhibitor 1	NC_022311.1	-	0.75	13.25	0.8335	0.25	1.41675	0.938675	Kidney
intron:64890519-64892127	ASE013089	RI	exc	XTS00000346	102184282	gene321	SLC15A2	solute carrier family 15 (oligopeptide transporter)%2C member 2%2C	NC_022293.1	+	0.16675	462.083	0.5	26	5.91675	0.982371	Kidney
intron:107703382-107705999	ASE017846	SE	exc	XTS00006444	102171228	gene6425	CC2D2A	coiled-coil and C2 domain containing 2A%2C	NC_022298.1	+	0.9165	11.1668	0.83325	2.25	2.5	0.854484	Kidney
intron:48839890-48901251	ASE022665	SE	exc	XTS00020173	102189911	gene20170	LOC102189911	IQ domain-containing protein F5-like	NC_022314.1	-	0.33325	4.91675	0.5835	0.3335	1.25	0.872871	Kidney
intron:48839890-48901251	ASE022663	SE	exc	XTS00020173	102189911	gene20170	LOC102189911	IQ domain-containing protein F5-like	NC_022314.1	-	0.33325	4.91675	0.5835	0.3335	1.25	0.872871	Kidney
intron:55248608-55252286|intron:55252412-55252547|exon:55252287-55252411	ASE022246	SE	inc	XTS00020366	102170561	gene20363	SLC6A6	solute carrier family 6 (neurotransmitter transporter)%2C member 6	NC_022314.1	-	24.8335	117.833	1.66675	7.58325	30.2497	0.863508	Kidney
intron:49214603-49216693|intron:49216799-49219229|exon:49216694-49216798	ASE021200	SE	inc	XTS00020184	102175341	gene20181	DOCK3	dedicator of cytokinesis 3%2C	NC_022314.1	-	2.75	6.6665	0.41675	0.4165	0.08325	0.862503	Kidney
intron:25107250-25118354	ASE019077	SE	exc	XTS00002661	-	gene2636	-	-	NC_022295.1	-	1.16675	1.66675	0	0	0.08325	0.812509	Kidney
intron:25107250-25118354	ASE019079	SE	exc	XTS00002661	-	gene2636	-	-	NC_022295.1	-	1.16675	1.66675	0	0	0.08325	0.812509	Kidney
intron:51354813-51356376|intron:51356421-51359758|exon:51356377-51356420	ASE021689	SE	inc	XTS00016888	102187257	gene16885	EXOC3L2	exocyst complex component 3-like 2	NC_022310.1	-	0	1.3335	0	0.41675	0.08325	0.906262	Kidney
intron:10019794-10021530	ASE006613	A5SS	exc	XTS00010648	102172270	gene10634	RTKN	rhotekin%2C	NC_022303.1	+	0.08325	1.5	0.16675	0	0	0.958333	Kidney
intron:45284171-45284274|intron:45284514-45284703|exon:45284275-45284513	ASE018716	SE	inc	XTS00016623	106503109	gene16620	LOC106503109	inactive serine/threonine-protein kinase TEX14-like	NC_022310.1	-	0	20.0832	0.16675	7.25025	0	0.907672	Kidney
intron:57734611-57758549|intron:57758658-57762121|exon:57758550-57758657	ASE022971	SE	inc	XTS00019660	102176831	gene19657	BDKRB2	bradykinin receptor B2	NC_022313.1	+	3	29.3335	4.25	1	4.83325	0.888496	Kidney
exon:35719389-35719933	ASE014239	RI	inc	XTS00022326	102189542	gene22323	FBXO24	F-box protein 24	NC_022317.1	-	0.08325	9.58325	0.41675	1.4165	3.6665	0.854355	Kidney
intron:7942177-7997895	ASE016780	SE	exc	XTS00022499	102184583	gene22496	SGMS1	sphingomyelin synthase 1	NC_022318.1	-	0	20.9997	0	1.50025	0	0.98214	Kidney
intron:12509441-12515392|intron:12515512-12516985|exon:12515393-12515511	ASE020566	SE	inc	XTS00009567	102188503	gene9548	MEGF11	multiple EGF-like-domains 11%2C	NC_022302.1	-	0	5.24975	0	1.16675	0.49975	0.920639	Kidney
intron:69569474-69571364	ASE006682	A5SS	exc	XTS00003981	102173445	gene3957	FAM221A	family with sequence similarity 221%2C member A	NC_022296.1	-	0.25	4	0	1.4165	0.41675	0.869797	Kidney
intron:945121-971780	ASE017597	SE	exc	XTS00006551	-	gene6532	-	-	NC_022299.1	-	0.1665	2.33325	0.08325	0.58325	0.91675	0.81252	Kidney
exon:39638693-39639113	ASE014330	RI	inc	XTS00018168	102177375	gene18165	RAPGEFL1	Rap guanine nucleotide exchange factor (GEF)-like 1	NC_022311.1	+	0.08325	1.58325	0	0.75	0	0.868427	Kidney
intron:23762403-23769000	ASE019496	SE	exc	XTS00020707	102170370	gene20704	PKHD1	polycystic kidney and hepatic disease 1 (autosomal recessive)%2C	NC_022315.1	-	0	1.0835	0	0.16675	0	0.961525	Kidney
intron:95586245-95587820|intron:95587917-95598490|exon:95587821-95587916	ASE019825	SE	inc	XTS00004170	102187646	gene4149	LOC102187646	aldo-keto reductase family 1 member B10	NC_022296.1	+	0	448.083	0.5	0.25	0	0.999582	Kidney
intron:12243075-12248623	ASE021007	SE	exc	XTS00023286	102172691	gene23283	BICC1	BicC family RNA binding protein 1	NC_022320.1	+	6.74975	57.4168	7.9165	8.25	4.75	0.879538	Kidney
intron:39401560-39401666	ASE006450	A5SS	exc	XTS00024017	102189740	gene24014	SLC22A10	solute carrier family 22%2C member 10	NC_022321.1	+	0	7.8335	0	0.08325	0	0.997343	Kidney
intron:405878-411641	ASE016525	SE	exc	XTS00021689	102171476	gene21686	RAB11FIP3	RAB11 family interacting protein 3 (class II)	NC_022317.1	+	0.16675	34.6668	0	1.1665	1.25025	0.981369	Kidney
intron:48950926-48951911	ASE011326	RI	exc	XTS00010099	102182596	gene10085	CGNL1	cingulin-like 1	NC_022302.1	-	0.25	4.08325	0.24975	1.5	0	0.877564	Kidney
exon:63062971-63064705	ASE013700	RI	inc	XTS00015853	102181145	gene15844	TRPV4	transient receptor potential cation channel%2C subfamily V%2C member 4	NC_022309.1	+	0	4.41675	0	0.25	0.25	0.971699	Kidney
intron:30236058-30239926	ASE003545	A3SS	inc	XTS00012218	102180405	gene12208	CUBN	cubilin (intrinsic factor-cobalamin receptor)	NC_022305.1	-	0.5835	413.083	0.58325	0.58325	2.5	0.997428	Kidney
intron:63387312-63388608	ASE003445	A3SS	exc	XTS00012684	102177452	gene12674	EPB41L1	erythrocyte membrane protein band 4.1-like 1%2C	NC_022305.1	+	0.33325	9.4165	0.08325	0.41675	0.74975	0.957973	Kidney
intron:63387312-63388608	ASE003444	A3SS	exc	XTS00012684	102177452	gene12674	EPB41L1	erythrocyte membrane protein band 4.1-like 1%2C	NC_022305.1	+	0.33325	9.4165	0.08325	0.41675	0.74975	0.957973	Kidney
intron:29627-30885	ASE001945	A3SS	inc	XTS00025959	102174380	gene26000	LOC102174380	beta-galactosidase-1-like protein 3	NW_005101470.1	.	0.08325	29.5	0.16675	4.83325	0.83325	0.94986	Kidney
intron:1225510-1226234	ASE005434	A5SS	exc	XTS00021741	102190088	gene21738	IFT140	intraflagellar transport 140	NC_022317.1	-	3.25	15.9168	2.8335	1.66675	2.75	0.835075	Kidney
intron:47898165-47902236	ASE002043	A3SS	exc	XTS00008302	-	gene8283	-	-	NC_022300.1	-	0	1	0	0	0	1	Kidney
intron:47898165-47902236	ASE021045	SE	exc	XTS00008302	-	gene8283	-	-	NC_022300.1	-	0	1	0	0	0	1	Kidney
intron:60760576-60763990	ASE002115	A3SS	exc	XTS00005119	102190026	gene5100	ANKS1B	ankyrin repeat and sterile alpha motif domain containing 1B%2C	NC_022297.1	-	0	1.33325	0	0	0	1	Kidney
intron:60760576-60763990	ASE002116	A3SS	exc	XTS00005119	102190026	gene5100	ANKS1B	ankyrin repeat and sterile alpha motif domain containing 1B%2C	NC_022297.1	-	0	1.33325	0	0	0	1	Kidney
intron:44075561-44076378	ASE012911	RI	exc_inc	XTS00010895	-	gene10881	-	-	NC_022303.1	-	0	2.58325	0	0.833	0	0.919384	Kidney
intron:44075561-44076378	ASE001821	A3SS	exc_inc	XTS00010895	-	gene10881	-	-	NC_022303.1	-	0	15.3332	0.08325	3.83325	0	0.936144	Kidney
intron:12626451-12627090	ASE005762	A5SS	exc	XTS00024411	102178250	gene24408	RIPPLY1	ripply transcriptional repressor 1	NC_022322.1	-	0	4.5	0	0.5	0	0.972222	Kidney
intron:119527109-119527344|intron:119527438-119527631|exon:119527345-119527437	ASE020886	SE	inc	XTS00001788	102191476	gene1763	ECEL1	endothelin converting enzyme-like 1	NC_022294.1	-	0	11.5835	0	0.08325	0	0.998203	Kidney
intron:12520110-12521733	ASE020561	SE	exc	XTS00009567	102188503	gene9548	MEGF11	multiple EGF-like-domains 11%2C	NC_022302.1	-	0	1.25	0	0	0.1665	0.9667	Kidney
intron:58400000-58400642	ASE012662	RI	exc	XTS00017225	102187159	gene17222	DNAAF3	dynein%2C axonemal%2C assembly factor 3	NC_022310.1	+	0.08325	4.1665	0	0.6665	0	0.955013	Kidney
intron:7553004-7553370|intron:7553493-7556513|exon:7553371-7553492	ASE022162	SE	inc	XTS00019858	102172395	gene19855	FBXL2	F-box and leucine-rich repeat protein 2	NC_022314.1	+	1.1665	5.0835	0.24975	0.5	0.58325	0.877078	Kidney
intron:204656-205303	ASE008382	RI	exc	XTS00014665	102186981	gene14656	PPFIA4	protein tyrosine phosphatase%2C receptor type%2C f polypeptide (PTPRF)%2C interacting protein (liprin)%2C alpha 4%2C	NC_022308.1	+	5.4165	107.666	3.41675	5.4165	3.25	0.959366	Kidney
intron:114912147-114912235	ASE015257	RI	exc	XTS00001729	102190364	gene1704	COL4A3	collagen%2C type IV%2C alpha 3 (Goodpasture antigen)	NC_022294.1	+	0	69.9167	0.25	7.83325	2.58325	0.96186	Kidney
intron:95136084-95136509	ASE006380	A5SS	inc	XTS00005540	102190031	gene5521	SCNN1A	sodium channel%2C non voltage gated 1 alpha subunit	NC_022297.1	+	1.08325	316.084	0.25	6.75	0.5835	0.993145	Kidney
exon:123414944-123416357	ASE015318	RI	inc	XTS00001852	102174520	gene1827	PTPRU	protein tyrosine phosphatase%2C receptor type%2C U	NC_022294.1	-	0.24975	2.08325	0.25	0.58325	0.25	0.840034	Kidney
intron:73348272-73372375	ASE023442	SE	exc	XTS00012833	102185757	gene12823	SLC13A3	solute carrier family 13 (sodium-dependent dicarboxylate transporter)%2C member 3%2C	NC_022305.1	.	0	7.6665	0	0.08325	0.25	0.989133	Kidney
exon:113882483-113883664	ASE011797	RI	inc	XTS00006517	-	gene6498	-	-	NC_022298.1	-	0.9165	72.9165	0.5	12.2502	1.1665	0.949143	Kidney
intron:12509441-12511928|intron:12512031-12515392|exon:12511929-12512030	ASE020565	SE	inc	XTS00009567	102188503	gene9548	MEGF11	multiple EGF-like-domains 11%2C	NC_022302.1	-	0	2.75	0	0.41675	0.1665	0.946977	Kidney
exon:57860127-57860803	ASE012743	RI	inc	XTS00006099	102176210	gene6080	NSUN7	NOP2/Sun domain family%2C member 7	NC_022298.1	+	0.49975	3.4165	0.08325	0.58325	0.25	0.896367	Kidney
intron:48005453-48006389|intron:48006501-48013676|exon:48006390-48006500	ASE021374	SE	inc	XTS00015082	102185854	gene15073	MORN1	MORN repeat containing 1	NC_022308.1	+	3.58325	23.9165	1.00025	3.83325	1.00025	0.901564	Kidney
intron:48912105-48914451	ASE022123	SE	exc	XTS00016779	102191547	gene16776	LOC102191547	cytochrome P450 2F3-like%2C	NC_022310.1	.	0.5	6.8335	2.66675	1.08325	0	0.844516	Kidney
intron:48912105-48914451	ASE022115	SE	exc	XTS00016779	102191547	gene16776	LOC102191547	cytochrome P450 2F3-like%2C	NC_022310.1	.	0.5	6.8335	2.66675	1.08325	0	0.844516	Kidney
intron:63985320-63985444	ASE010083	RI	exc	XTS00019751	102181542	gene19748	MOK	MOK protein kinase	NC_022313.1	-	0.58325	2.24975	0.25	0.25	0.5	0.824064	Kidney
intron:77533234-77534196|intron:77534337-77544718|exon:77534197-77534336	ASE023202	SE	inc	XTS00005282	102181933	gene5263	OVCH1	ovochymase 1	NC_022297.1	+	0.4165	7	1.58325	0.5	1.3335	0.863098	Kidney
intron:10265941-10280558	ASE019165	SE	exc	XTS00012084	102171438	gene12074	LOC102171438	ankyrin repeat domain-containing protein 26-like	NC_022305.1	+	0	7.4165	0	0.1665	0.5835	0.974719	Kidney
exon:75333809-75339786	ASE013784	RI	inc	XTS00000453	102189431	gene428	CLDN16	claudin 16	NC_022293.1	-	0	10.5	0	0.1665	0.08325	0.994054	Kidney
intron:49127541-49128128	ASE014963	RI	exc	XTS00018466	102184940	gene18463	WDR45B	WD repeat domain 45B	NC_022311.1	+	0.08325	14.3332	0	0.08325	0.08325	0.995644	Kidney
intron:13006047-13015973	ASE021328	SE	exc	XTS00024416	102178519	gene24413	PIH1D3	PIH1 domain containing 3	NC_022322.1	+	0.16675	2.4165	0.33325	0.58325	0.5	0.836204	Kidney
intron:20954206-20958887|intron:20958939-20959370|exon:20958888-20958938	ASE016649	SE	inc	XTS00010750	102179954	gene10736	MORN2	MORN repeat containing 2%2C	NC_022303.1	+	7.41675	35.5	3.5	5.4165	2.1665	0.86972	Kidney
intron:88864241-88867054	ASE001870	A3SS	inc	XTS00009431	102179389	gene9412	SMOC2	SPARC related modular calcium binding 2	NC_022301.1	+	0.49975	5.5	2.25	0	1	0.829557	Kidney
intron:52710077-52710507	ASE009123	RI	exc	XTS00018567	102179594	gene18564	LOC102179594	probable low-specificity L-threonine aldolase 2	NC_022311.1	+	7.33325	47.8332	2.91675	17.4168	4.5	0.831881	Kidney
exon:38903706-38904966	ASE012028	RI	inc	XTS00018140	102175160	gene18137	LOC102175160	transcription factor CP2-like protein 1	NC_022311.1	+	0	2.1665	0.1665	0.08325	0.6665	0.894271	Kidney
exon:38903706-38904966	ASE012023	RI	inc	XTS00018140	102175160	gene18137	LOC102175160	transcription factor CP2-like protein 1	NC_022311.1	+	0.1665	8.583	0.4165	0.16675	3.6665	0.871366	Kidney
intron:23332339-23336822|intron:23336982-23343652|exon:23336823-23336981	ASE019497	SE	inc	XTS00020707	102170370	gene20704	PKHD1	polycystic kidney and hepatic disease 1 (autosomal recessive)%2C	NC_022315.1	-	0.08325	89.4167	0.08325	3.83325	0	0.988817	Kidney
exon:92966722-92967404	ASE009639	RI	inc	XTS00005459	102176861	gene5440	RIMKLB	ribosomal modification protein rimK-like family member B%2C	NC_022297.1	-	10	55.083	8.91675	5.8335	14.25	0.822993	Kidney
intron:45927100-45928885	ASE003498	A3SS	exc	XTS00004851	102177595	gene4832	GRIP1	glutamate receptor interacting protein 1%2C	NC_022297.1	+	0.08325	4.66675	0.9165	0	0.08325	0.941983	Kidney
intron:50975519-50979644|intron:50979739-50995151|exon:50979645-50979738	ASE017861	SE	inc	XTS00002910	-	gene2885	-	-	NC_022295.1	-	0	19	0.08325	0.66675	1	0.976974	Kidney
intron:116496619-116502947	ASE021300	SE	exc	XTS00025334	102187387	gene25331	ASB9	ankyrin repeat and SOCS box containing 9%2C	NC_022322.1	+	2.66675	124.666	0.5835	11.0832	5.25	0.960728	Kidney
intron:30943060-30954330	ASE022426	SE	exc	XTS00002747	102186076	gene2722	SLC16A4	solute carrier family 16%2C member 4%2C	NC_022295.1	+	0	69.8333	0.16675	0	0	0.999403	Kidney
intron:46940863-46941300	ASE000935	A3SS	exc	XTS00024251	106503763	gene24248	LOC106503763	uncharacterized LOC106503763%2C	NC_022321.1	.	0.08325	11.8332	0	0.08325	0	0.996482	Kidney
intron:46940863-46941300	ASE000936	A3SS	exc	XTS00024251	106503763	gene24248	LOC106503763	uncharacterized LOC106503763%2C	NC_022321.1	.	0.08325	11.8332	0	0.08325	0	0.996482	Kidney
intron:102666090-102668039	ASE002577	A3SS	exc	XTS00004251	102180917	gene4232	TRPV5	transient receptor potential cation channel%2C subfamily V%2C member 5	NC_022296.1	-	0	1.75025	0	0	0	1	Kidney
intron:33135549-33137012|intron:33137147-33145992|exon:33137013-33137146	ASE021399	SE	inc	XTS00022768	102188112	gene22765	VWA2	von Willebrand factor A domain containing 2	NC_022318.1	+	0	11.1668	0.08325	0.08325	0.75	0.979481	Kidney
intron:26297117-26297367|intron:26297512-26298466|exon:26297368-26297511	ASE021585	SE	inc	XTS00022118	102187016	gene22115	ALDOA	aldolase A%2C fructose-bisphosphate%2C	NC_022317.1	-	1	5.9165	0.83325	0.58325	1.75025	0.823935	Kidney
intron:43566992-43572087|intron:43572222-43573422|exon:43572088-43572221	ASE020871	SE	inc	XTS00020098	102170098	gene20095	DNAH12	dynein%2C axonemal%2C heavy chain 12	NC_022314.1	+	0	10.0832	0	1.41675	0.4165	0.954547	Kidney
intron:97227133-97230016	ASE003023	A3SS	inc	XTS00007965	102178272	gene7946	SLCO4C1	solute carrier organic anion transporter family%2C member 4C1	NC_022299.1	-	0.16675	20.8332	0.25	2.75	3.5835	0.918997	Kidney
intron:85859397-85860790	ASE002792	A3SS	inc	XTS00006279	102178158	gene6260	RASSF6	Ras association (RalGDS/AF-6) domain family member 6%2C	NC_022298.1	-	0	12.3332	0	1.4165	0	0.971287	Kidney
intron:85859397-85860790	ASE002794	A3SS	inc	XTS00006279	102178158	gene6260	RASSF6	Ras association (RalGDS/AF-6) domain family member 6%2C	NC_022298.1	-	0	14.1668	0	1.75	0	0.969118	Kidney
intron:49511839-49513278|intron:49513408-49517972|exon:49513279-49513407	ASE019162	SE	inc	XTS00008307	102185359	gene8288	TRPM6	transient receptor potential cation channel%2C subfamily M%2C member 6	NC_022300.1	.	0	16.7503	0.16675	2.00025	0.74975	0.956467	Kidney
intron:64978608-64982771	ASE005834	A5SS	exc	XTS00000348	102172485	gene323	ILDR1	immunoglobulin-like domain containing receptor 1	NC_022293.1	-	0	2.25025	0	0.16675	0.16675	0.962949	Kidney
intron:42032642-42032876	ASE005630	A5SS	inc	XTS00018285	102191267	gene18282	PSME3	proteasome activator subunit 3	NC_022311.1	+	4.4165	35.75	6.3335	5.58325	8.5835	0.825757	Kidney
intron:29273675-29273780	ASE012274	RI	exc	XTS00021134	102188270	gene21131	SLC17A3	solute carrier family 17 (organic anion transporter)%2C member 3%2C	NC_022315.1	+	0	31.0003	0	0.08325	0	0.999329	Kidney
intron:60638516-60640817	ASE011029	RI	exc	XTS00018725	102179811	gene18722	SLC16A6	solute carrier family 16%2C member 6	NC_022311.1	+	1.3335	109.834	5.6665	24.8332	22.9168	0.87538	Kidney
exon:67794857-67801150	ASE011922	RI	inc	XTS00010249	102170980	gene10235	L3HYPDH	L-3-hydroxyproline dehydratase (trans-)	NC_022302.1	-	4.75	56.75	4.91675	10.917	8.25	0.872979	Kidney
intron:52931201-52931387	ASE003036	A3SS	exc	XTS00003868	102184780	gene3844	GPR85	G protein-coupled receptor 85%2C	NC_022296.1	+	0	8.91675	0.16675	0	0	0.995325	Kidney
intron:52931201-52931384	ASE003036	A3SS	inc	XTS00003868	102184780	gene3844	GPR85	G protein-coupled receptor 85%2C	NC_022296.1	+	0	12.9168	0	0	0.33325	0.99355	Kidney
exon:4039586-4042435	ASE013271	RI	inc	XTS00021339	102189261	gene21336	CNDP2	CNDP dipeptidase 2 (metallopeptidase M20 family)	NC_022316.1	-	0.74975	90.083	0.6665	4.91675	10.8335	0.952359	Kidney
exon:45460140-45461685	ASE010245	RI	inc	XTS00016636	102174150	gene16633	SYNE4	spectrin repeat containing%2C nuclear envelope family member 4%2C	NC_022310.1	-	0.91675	12.75	0.50025	0.5	0.3335	0.955873	Kidney
intron:50975519-50979644	ASE006440	A5SS	exc	XTS00002910	-	gene2885	-	-	NC_022295.1	-	0	7.83325	0	0.5	0.5	0.968085	Kidney
intron:50975519-50979644	ASE009674	RI	exc	XTS00002910	-	gene2885	-	-	NC_022295.1	-	0	7.83325	0	0.5	0.5	0.968085	Kidney
exon:33395109-33408392	ASE009320	RI	inc	XTS00021453	102189924	gene21450	CABLES1	Cdk5 and Abl enzyme substrate 1	NC_022316.1	+	0.08325	5.16675	0.25	0.4165	0.75	0.927433	Kidney
[truncated: 1,684 more rows]

## Sheet: LegMuscle
Supplementary Data S2. The specifically expressed AS events in leg muscle
[truncated: 1,320 more rows]

[truncated: 2 more sheets: Liver, Spleen]
