# Supplementary material for: Landscape of alternative splicing in Capra_hircus
Source: Sci Rep. 2018 Oct 11;8:15128. doi: 10.1038/s41598-018-33078-7 (PMC6181917; doi:10.1038/s41598-018-33078-7)
Supplement: Supplementary file 5 — Dataset 2 [file 41598_2018_33078_MOESM5_ESM.xlsx]

## Sheet: HeartTau
Supplementary Data S3. Developmental stage- specific AS events in heat
AS isoform	AS events ID	AS type	Isoform type	Gene ID	NCBI ID	NCBI gene ID	Name	FunctionDesc	Chromosome	Strand	Heart_Fetus	Heart_Adult	Heart_M2	Heart_Y1	Tau	Specific stage
intron:73269708-73270351|intron:73270526-73273422|exon:73270352-73270525	ASE019071	SE	inc	XTS00010304	102189488	gene10290	LOC102189488	protein farnesyltransferase subunit beta	NC_022302.1	+	0.667	19.333	0.667	1	0.959758	Adult
exon:32533465-32534430	ASE013367	RI	inc	XTS00013790	102182811	gene13781	SCN3B	sodium channel%2C voltage gated%2C type III beta subunit%2C	NC_022307.1	-	7.667	102.667	0.667	32.667	0.86688	Adult
exon:32556031-32556773	ASE013377	RI	inc	XTS00013790	102182811	gene13781	SCN3B	sodium channel%2C voltage gated%2C type III beta subunit%2C	NC_022307.1	-	6.333	63	1	24.333	0.832455	Adult
intron:78199953-78230009|intron:78230055-78243498|exon:78230010-78230054	ASE023298	SE	inc	XTS00001464	102187901	gene1439	GYPC	glycophorin C (Gerbich blood group)%2C	NC_022294.1	+	0	207.667	0.667	0.667	0.997859	Adult
intron:32581843-32582605	ASE000977	A3SS	inc	XTS00002794	102187549	gene2769	HENMT1	HEN1 methyltransferase homolog 1 (Arabidopsis)	NC_022295.1	+	1.333	4.333	0.333	0	0.871836	Adult
intron:38251619-38254114|intron:38254184-38256052|exon:38254115-38254183	ASE019180	SE	inc	XTS00003771	102185240	gene3746	GNAT3	guanine nucleotide binding protein%2C alpha transducing 3	NC_022296.1	.	0.333	4	1.333	0.667	0.805583	Adult
intron:25210747-25314474	ASE004900	A5SS	exc	XTS00023065	102175270	gene23062	RBPMS	RNA binding protein with multiple splicing	NC_022319.1	+	0.667	5	0.333	1	0.866667	Adult
intron:32547229-32556030	ASE020817	SE	exc	XTS00013790	102182811	gene13781	SCN3B	sodium channel%2C voltage gated%2C type III beta subunit%2C	NC_022307.1	-	4.333	82	4	27.333	0.855016	Adult
intron:73124559-73128308	ASE011879	RI	exc	XTS00015355	-	gene15346	-	-	NC_022308.1	-	0	3	0.333	1	0.851889	Adult
intron:20359714-20361546	ASE020468	SE	exc	XTS00009647	102185469	gene9628	ADCY4	adenylate cyclase 4%2C	NC_022302.1	+	0	3.667	1.333	0	0.878829	Adult
exon:32524133-32533990	ASE013359	RI	inc	XTS00013790	102182811	gene13781	SCN3B	sodium channel%2C voltage gated%2C type III beta subunit%2C	NC_022307.1	-	10	81	3.667	29.333	0.823045	Adult
intron:53443980-53447749	ASE015170	RI	exc	XTS00003876	102186180	gene3852	IFRD1	interferon-related developmental regulator 1	NC_022296.1	-	0.667	7.333	0.667	2	0.848448	Adult
intron:53443980-53447749	ASE005947	A5SS	exc	XTS00003876	102186180	gene3852	IFRD1	interferon-related developmental regulator 1	NC_022296.1	-	0.667	7.333	0.667	2	0.848448	Adult
intron:73273542-73276427	ASE000884	A3SS	exc	XTS00010304	102189488	gene10290	LOC102189488	protein farnesyltransferase subunit beta	NC_022302.1	+	3	30	3	9.333	0.829633	Adult
intron:76753281-76761096	ASE018487	SE	exc	XTS00007878	102188673	gene7859	ANKRD34B	ankyrin repeat domain 34B%2C	NC_022299.1	-	0.333	8.333	1.333	2.333	0.840034	Adult
intron:53443980-53447749	ASE005949	A5SS	exc	XTS00003876	102186180	gene3852	IFRD1	interferon-related developmental regulator 1	NC_022296.1	-	0.667	7.333	0.667	2	0.848448	Adult
intron:43937538-43939955	ASE002059	A3SS	exc	XTS00013220	102175314	gene13210	SULF1	sulfatase 1%2C	NC_022306.1	+	0.333	3.333	1	0	0.866687	Adult
intron:32556114-32556516	ASE013377	RI	exc	XTS00013790	102182811	gene13781	SCN3B	sodium channel%2C voltage gated%2C type III beta subunit%2C	NC_022307.1	-	0	5.667	0	2.667	0.843127	Adult
intron:32533991-32534324	ASE013367	RI	exc	XTS00013790	102182811	gene13781	SCN3B	sodium channel%2C voltage gated%2C type III beta subunit%2C	NC_022307.1	-	2.333	20	1	6.667	0.833333	Adult
exon:20820424-20822859	ASE010810	RI	inc	XTS00007216	102170690	gene7197	KIAA1024L	KIAA1024-like ortholog	NC_022299.1	-	0	3.667	1	1	0.818198	Adult
intron:20926909-20932475	ASE018210	SE	exc	XTS00012149	102188780	gene12139	NEBL	nebulette	NC_022305.1	-	25.333	3.667	0.667	6.333	0.859643	Fetus
intron:10679135-10681094|intron:10681198-10685395|exon:10681095-10681197	ASE023192	SE	inc	XTS00008920	102177439	gene8901	SNAP91	synaptosomal-associated protein%2C 91kDa	NC_022301.1	-	57	8.333	7.333	6.667	0.869398	Fetus
intron:103870105-103870958	ASE011227	RI	exc_inc	XTS00011587	-	gene11577	-	-	NC_022303.1	.	8.333	0.667	1.333	2.333	0.826673	Fetus
intron:20475548-20476852	ASE010089	RI	exc	XTS00021380	102183840	gene21377	FHOD3	formin homology 2 domain containing 3	NC_022316.1	.	26.333	3	6.333	6.333	0.801694	Fetus
intron:54267571-54268249|intron:54268373-54269325|exon:54268250-54268372	ASE020077	SE	inc	XTS00010126	102168636	gene10112	MYO5C	myosin VC	NC_022302.1	+	9	1.333	1.333	2	0.827185	Fetus
intron:33862760-33865449	ASE011262	RI	exc	XTS00011845	-	gene11835	-	-	NC_022304.1	+	3.667	0.667	1	0	0.848468	Fetus
intron:29011551-29030424	ASE002124	A3SS	exc	XTS00011790	106502693	gene11780	LOC106502693	microtubule-associated tumor suppressor candidate 2-like	NC_022304.1	-	1.667	0	7.333	1.333	0.86363	M2
intron:14408877-14409488|intron:14409570-14411499|exon:14409489-14409569	ASE020647	SE	inc	XTS00001131	102182922	gene1106	CERKL	ceramide kinase-like	NC_022294.1	+	0.333	0.333	3.667	1	0.848559	M2
intron:7321440-7342017	ASE005897	A5SS	exc	XTS00019854	102178493	gene19851	GLB1	galactosidase%2C beta 1%2C	NC_022314.1	-	0	1.333	3.667	0	0.878829	M2
intron:31119847-31139535	ASE000818	A3SS	inc	XTS00023875	102169739	gene23872	KCNJ5	potassium channel%2C inwardly rectifying subfamily J%2C member 5	NC_022321.1	+	0	0	0	16	1	Y1
intron:92490378-92492193	ASE018787	SE	exc	XTS00005451	102175008	gene5432	LOC102175008	ovostatin homolog 2-like	NC_022297.1	+	0	0.333	1.333	3	0.814889	Y1
intron:46197224-46198210|intron:46198290-46291735|exon:46198211-46198289	ASE017387	SE	inc	XTS00012373	102173580	gene12363	C13H20orf196	chromosome 13 open reading frame%2C human C20orf196%2C	NC_022305.1	+	0	0	0	17	1	Y1
intron:5732740-5732855	ASE010633	RI	exc	XTS00022933	102170580	gene22930	AGPAT5	1-acylglycerol-3-phosphate O-acyltransferase 5	NC_022319.1	+	0	0	0	11.333	1	Y1
intron:20190831-20197586	ASE020742	SE	exc	XTS00005907	102174374	gene5888	SLC9B2	solute carrier family 9%2C subfamily B (NHA2%2C cation proton antiporter 2)%2C member 2%2C	NC_022298.1	+	1	0.333	0	2.667	0.833396	Y1
intron:12542536-12560211	ASE022667	SE	exc	XTS00011652	-	gene11642	-	-	NC_022304.1	+	0	1.667	0	3.333	0.833283	Y1

## Sheet: KidneyTau
Supplementary Data S3. Developmental stage- specific AS events in kidney
AS isoform	AS events ID	AS type	Isoform type	Gene ID	NCBI ID	NCBI gene ID	Name	FunctionDesc	Chromosome	Strand	Kidney_Fetus	Kidney_Adult	Kidney_M2	Kidney_Y1	Tau	Specific stage
intron:110539192-110542199|intron:110542422-110565967|exon:110542200-110542421	ASE019348	SE	inc	XTS00004396	102181651	gene4377	GALNT11	polypeptide N-acetylgalactosaminyltransferase 11%2C	NC_022296.1	+	1.667	22.333	1.333	0.333	0.950253	Adult
intron:51317388-51332419	ASE018205	SE	exc	XTS00008320	102188590	gene8301	PRUNE2	prune homolog 2 (Drosophila)%2C	NC_022300.1	.	0	16.333	0.667	8.333	0.816323	Adult
intron:28113104-28120848|intron:28120998-28131758|exon:28120849-28120997	ASE022740	SE	inc	XTS00012202	-	gene12192	-	-	NC_022305.1	+	0	5.333	1.667	0	0.895806	Adult
intron:17454634-17454704|intron:17454804-17455266|exon:17454705-17454803	ASE022354	SE	inc	XTS00009613	102175961	gene9594	LRRC49	leucine rich repeat containing 49%2C	NC_022302.1	+	1	5	1	0.333	0.844467	Adult
intron:95737099-95738249	ASE023306	SE	exc_inc	XTS00000609	102190357	gene584	LRRC34	leucine rich repeat containing 34	NC_022293.1	+	0.667	3.667	0.667	0	0.878738	Adult
intron:144392358-144406212	ASE017511	SE	exc	XTS00000966	102177758	gene941	LOC102177758	chloride intracellular channel protein 6	NC_022293.1	+	1	7	1.333	0.667	0.857143	Adult
intron:25148924-25151402	ASE018348	SE	exc	XTS00009892	102191052	gene9878	RYR3	ryanodine receptor 3	NC_022302.1	-	0	4.333	0	1.667	0.871759	Adult
intron:25148924-25151402	ASE000507	A3SS	exc	XTS00009892	102191052	gene9878	RYR3	ryanodine receptor 3	NC_022302.1	-	0	4.333	0	1.667	0.871759	Adult
exon:103747015-103751153	ASE015633	RI	inc	XTS00008825	-	gene8806	-	-	NC_022300.1	+	0	6.333	2	1.667	0.80699	Adult
intron:19533546-19534838	ASE014037	RI	exc	XTS00020675	102184567	gene20672	ANKRD66	ankyrin repeat domain 66	NC_022315.1	+	0	2.667	1	0.333	0.833396	Adult
intron:17871442-17878352	ASE019062	SE	exc	XTS00022623	102176933	gene22620	PYROXD2	pyridine nucleotide-disulphide oxidoreductase domain 2%2C	NC_022318.1	.	5.667	89.333	7	21.333	0.873134	Adult
intron:47898165-47902236	ASE002043	A3SS	exc	XTS00008302	-	gene8283	-	-	NC_022300.1	-	0	2.667	0	1.333	0.833396	Adult
intron:17871442-17878352	ASE000881	A3SS	exc	XTS00022623	102176933	gene22620	PYROXD2	pyridine nucleotide-disulphide oxidoreductase domain 2%2C	NC_022318.1	.	5.667	89.333	7	21.333	0.873134	Adult
intron:70474843-70481702	ASE021914	SE	exc	XTS00009299	102185748	gene9280	ADGB	androglobin	NC_022301.1	+	0.667	31.667	0.667	16	0.817539	Adult
exon:37144434-37144856	ASE011539	RI	inc	XTS00010850	102186127	gene10836	EML6	echinoderm microtubule associated protein like 6%2C	NC_022303.1	+	0	3	0	1.333	0.851889	Adult
intron:20508309-20508628	ASE012597	RI	exc	XTS00009665	102179103	gene9646	REC8	REC8 meiotic recombination protein	NC_022302.1	-	0.667	3.667	0	1.333	0.818198	Adult
intron:47898165-47902236	ASE021045	SE	exc	XTS00008302	-	gene8283	-	-	NC_022300.1	-	0	2.667	0	1.333	0.833396	Adult
intron:22250746-22253660	ASE020527	SE	exc	XTS00010761	102181964	gene10747	SLC8A1	solute carrier family 8 (sodium/calcium exchanger)%2C member 1%2C	NC_022303.1	-	0	19.333	0	0	1	Adult
intron:14066836-14078678	ASE005350	A5SS	inc	XTS00015477	102190158	gene15468	FREM3	FRAS1 related extracellular matrix 3	NC_022309.1	+	16	0	0.667	0	0.986104	Fetus
intron:9753432-9770661|intron:9770850-9778232|exon:9770662-9770849	ASE022994	SE	inc	XTS00019189	-	gene19186	-	-	NC_022313.1	-	8.333	1.333	0	1	0.906676	Fetus
intron:68059656-68060489|intron:68060581-68063717|exon:68060490-68060580	ASE018504	SE	inc	XTS00015918	102189700	gene15909	EMID1	EMI domain containing 1	NC_022309.1	+	52.333	4.333	18	7	0.813164	Fetus
intron:9753432-9755258|intron:9755338-9770661|exon:9755259-9755337	ASE022998	SE	inc	XTS00019189	-	gene19186	-	-	NC_022313.1	-	3.667	1.333	0.333	0	0.848559	Fetus
intron:14262599-14262853|intron:14262937-14273073|exon:14262854-14262936	ASE018198	SE	inc	XTS00004492	102191767	gene4473	LRRIQ1	leucine-rich repeats and IQ motif containing 1	NC_022297.1	+	9	1.667	0.333	2	0.851852	Fetus
intron:9749803-9753234|intron:9753432-9778232|exon:9753235-9753431	ASE022997	SE	inc	XTS00019189	-	gene19186	-	-	NC_022313.1	-	32.667	1	1.667	2.667	0.945572	Fetus
intron:2441548-2442003	ASE011735	RI	exc	XTS00014709	102181885	gene14700	NUAK2	NUAK family%2C SNF1-like kinase%2C 2	NC_022308.1	-	5.333	1.667	1	0.333	0.812488	Fetus
intron:13787780-13789650	ASE002716	A3SS	exc	XTS00021366	102171118	gene21363	LOC102171118	pyrin domain-containing protein 3-like	NC_022316.1	+	31.667	7	3.333	5	0.838602	Fetus
intron:67214791-67214949	ASE002332	A3SS	inc	XTS00019111	102180970	gene19108	ADAMTS16	ADAM metallopeptidase with thrombospondin type 1 motif%2C 16	NC_022312.1	.	65	1.667	7	9.333	0.907692	Fetus
intron:53944431-53944603|intron:53944710-53950148|exon:53944604-53944709	ASE020200	SE	inc	XTS00014257	102178468	gene14248	ANO3	anoctamin 3%2C	NC_022307.1	+	33.333	3.333	2.333	2	0.923339	Fetus
intron:53719437-53759436	ASE020587	SE	exc	XTS00010996	102189765	gene10986	CTNNA2	catenin (cadherin-associated protein)%2C alpha 2%2C	NC_022303.1	-	5	0	1	1.333	0.844467	Fetus
intron:4490389-4492836	ASE023188	SE	exc	XTS00023230	102191110	gene23227	LOC102191110	mitogen-activated protein kinase kinase kinase MLK4	NC_022320.1	+	4.667	1	0.333	1	0.833369	Fetus
intron:45904107-45906306	ASE017653	SE	exc	XTS00020111	102172849	gene20108	CACNA2D3	calcium channel%2C voltage-dependent%2C alpha 2/delta subunit 3	NC_022314.1	-	5.667	0	0.333	0.333	0.960826	Fetus
intron:9755338-9770661|intron:9770850-9778232|exon:9770662-9770849	ASE022992	SE	inc	XTS00019189	-	gene19186	-	-	NC_022313.1	-	6	1.333	0	1	0.870389	Fetus
intron:9749803-9752858|intron:9753432-9778232|exon:9752859-9753431	ASE022989	SE	inc	XTS00019189	-	gene19186	-	-	NC_022313.1	-	18.667	0	1.333	1.333	0.952394	Fetus
intron:98548948-98550313	ASE001341	A3SS	exc	XTS00003310	102168794	gene3285	ST3GAL3	ST3 beta-galactoside alpha-2%2C3-sialyltransferase 3%2C	NC_022295.1	-	2.667	0.333	1	0	0.833396	Fetus
intron:34446964-34447080|intron:34447216-34448137|exon:34447081-34447215	ASE018206	SE	inc	XTS00011857	102172639	gene11847	ATP12A	ATPase%2C H+/K+ transporting%2C nongastric%2C alpha polypeptide	NC_022304.1	-	38	0.667	3.667	1	0.953211	Fetus
exon:89070230-89070513	ASE013658	RI	inc	XTS00007925	102179763	gene7906	LOC102179763	uncharacterized LOC102179763	NC_022299.1	-	14.667	1.667	4	2	0.825754	Fetus
intron:43911181-43911293	ASE005073	A5SS	inc	XTS00022862	102182472	gene22859	ADAM12	ADAM metallopeptidase domain 12%2C	NC_022318.1	-	105.333	7.667	21.333	8	0.882911	Fetus
exon:105731852-105733943	ASE010301	RI	inc	XTS00005735	102168987	gene5716	SULT4A1	sulfotransferase family 4A%2C member 1	NC_022297.1	-	3.333	1	0.333	0.333	0.833383	Fetus
intron:27307926-27308166	ASE004989	A5SS	inc	XTS00024542	102186939	gene24539	IGSF1	immunoglobulin superfamily%2C member 1%2C	NC_022322.1	+	12	0.667	1.667	2.333	0.870361	Fetus
intron:6257897-6277220|intron:6277349-6280277|exon:6277221-6277348	ASE022607	SE	inc	XTS00005835	102172610	gene5816	PRSS12	protease%2C serine%2C 12 (neurotrypsin%2C motopsin)	NC_022298.1	+	16.667	1.667	3	3	0.846663	Fetus
intron:86323238-86324449	ASE005046	A5SS	inc	XTS00007919	102173563	gene7900	ADGRV1	adhesion G protein-coupled receptor V1	NC_022299.1	+	3	0	0.667	1	0.814778	Fetus
intron:76490672-76492540	ASE017236	SE	exc	XTS00013399	102180513	gene13390	MATN2	matrilin 2%2C	NC_022306.1	-	77	11	8.667	13.667	0.855697	Fetus
intron:35259628-35259753|intron:35259825-35260109|exon:35259754-35259824	ASE023233	SE	inc	XTS00018023	102187163	gene18020	CACNA1G	calcium channel%2C voltage-dependent%2C T type%2C alpha 1G subunit	NC_022311.1	.	17.667	1.333	2.333	0.333	0.924549	Fetus
intron:80715741-80715934	ASE002534	A3SS	exc	XTS00009364	-	gene9345	-	-	NC_022301.1	.	5	1.333	1.333	0	0.822267	Fetus
intron:9717604-9743911|intron:9743976-9749732	ASE006989	MXE	inc	XTS00019189	-	gene19186	-	-	NC_022313.1	-	23.333	1.667	1	2.667	0.923799	Fetus
exon:70281900-70288290	ASE013334	RI	inc	XTS00015336	102188788	gene15327	HHAT	hedgehog acyltransferase%2C	NC_022308.1	-	14.667	2	2.333	2.333	0.848503	Fetus
intron:88979394-89070417	ASE021366	SE	exc	XTS00007925	102179763	gene7906	LOC102179763	uncharacterized LOC102179763	NC_022299.1	-	9.667	1.333	2	0	0.885073	Fetus
intron:76239632-76241706|intron:76241779-76244266|exon:76241707-76241778	ASE020174	SE	inc	XTS00001459	102187631	gene1434	CNTNAP5	contactin associated protein-like 5	NC_022294.1	+	5.667	1.667	0.333	0	0.88236	Fetus
intron:9753432-9778232	ASE022999	SE	exc	XTS00019189	-	gene19186	-	-	NC_022313.1	-	17.333	0	1	1.333	0.955134	Fetus
intron:9753432-9778232	ASE022991	SE	exc	XTS00019189	-	gene19186	-	-	NC_022313.1	-	17.333	0	1	1.333	0.955134	Fetus
intron:52819571-52825671	ASE001026	A3SS	inc	XTS00016955	102179877	gene16952	MEIS3	Meis homeobox 3%2C	NC_022310.1	-	11.333	0.667	1.333	2	0.882349	Fetus
intron:9749803-9778232	ASE022997	SE	exc	XTS00019189	-	gene19186	-	-	NC_022313.1	-	6	0	0.667	1	0.907389	Fetus
intron:9749803-9778232	ASE022989	SE	exc	XTS00019189	-	gene19186	-	-	NC_022313.1	-	6	0	0.667	1	0.907389	Fetus
intron:55022097-55030109|intron:55030181-55034155|exon:55030110-55030180	ASE021288	SE	inc	XTS00007719	102172352	gene7700	JAKMIP2	janus kinase and microtubule interacting protein 2%2C	NC_022299.1	-	17.333	2	1	3.667	0.871786	Fetus
intron:11800241-11800632	ASE004199	A5SS	exc	XTS00012993	102183805	gene12983	ZNF707	zinc finger protein 707	NC_022306.1	+	4.333	1	0.667	0.333	0.846142	Fetus
intron:54085178-54085728	ASE004125	A5SS	exc	XTS00017025	102189515	gene17022	PPFIA3	protein tyrosine phosphatase%2C receptor type%2C f polypeptide (PTPRF)%2C interacting protein (liprin)%2C alpha 3	NC_022310.1	+	9.667	1.333	2.333	1.333	0.827627	Fetus
intron:54085178-54085728	ASE010741	RI	exc	XTS00017025	102189515	gene17022	PPFIA3	protein tyrosine phosphatase%2C receptor type%2C f polypeptide (PTPRF)%2C interacting protein (liprin)%2C alpha 3	NC_022310.1	+	9.667	1.333	2.333	1.333	0.827627	Fetus
intron:9717604-9749732	ASE023001	SE	exc	XTS00019189	-	gene19186	-	-	NC_022313.1	-	20.667	1.333	0.667	2	0.935485	Fetus
intron:72761720-72781969	ASE021902	SE	exc	XTS00011175	102190610	gene11165	DTNB	dystrobrevin%2C beta	NC_022303.1	+	3.333	0.333	1	0	0.866687	Fetus
intron:29900621-29939659|intron:29939807-29944251|exon:29939660-29939806	ASE018820	SE	inc	XTS00023089	102177215	gene23086	UNC5D	unc-5 netrin receptor D	NC_022319.1	+	3.333	0	0.667	0.333	0.89999	Fetus
intron:34734503-34739697	ASE002616	A3SS	exc	XTS00014924	102168929	gene14915	CCDC181	coiled-coil domain containing 181%2C	NC_022308.1	-	5.333	0.333	0.667	2	0.812488	Fetus
intron:59302898-59303214|intron:59303292-59304020|exon:59303215-59303291	ASE018797	SE	inc	XTS00017270	102189516	gene17267	LOC102189516	uncharacterized LOC102189516	NC_022310.1	-	213.333	0	20.333	2	0.965105	Fetus
exon:13787093-13787779	ASE014549	RI	inc	XTS00021366	102171118	gene21363	LOC102171118	pyrin domain-containing protein 3-like	NC_022316.1	+	43.333	11	2	3.667	0.871791	Fetus
intron:34232427-34256351|intron:34256447-34262438|exon:34256352-34256446	ASE018658	SE	inc	XTS00022775	102189183	gene22772	ATRNL1	attractin-like 1	NC_022318.1	+	42	9.333	6	6.667	0.825397	Fetus
intron:34072843-34122082	ASE018656	SE	exc	XTS00022775	102189183	gene22772	ATRNL1	attractin-like 1	NC_022318.1	+	5.333	0	0	0	1	Fetus
intron:76490615-76491003	ASE001518	A3SS	exc	XTS00013399	102180513	gene13390	MATN2	matrilin 2%2C	NC_022306.1	-	253.333	24.667	26.333	37.333	0.883772	Fetus
exon:90398522-90399406	ASE009157	RI	inc	XTS00004121	102171030	gene4100	KCP	kielin/chordin-like protein	NC_022296.1	-	8	0.667	2.333	1.667	0.805542	Fetus
intron:9734212-9743911|intron:9743976-9749732|exon:9743912-9743975	ASE022995	SE	inc	XTS00019189	-	gene19186	-	-	NC_022313.1	-	15.667	1.667	1	1.333	0.914895	Fetus
intron:3433882-3466024|intron:3466147-3570888|exon:3466025-3466146	ASE023018	SE	inc	XTS00000064	102170463	gene39	TIAM1	T-cell lymphoma invasion and metastasis 1	NC_022293.1	+	3	0.667	0.667	0	0.851778	Fetus
intron:115812979-115822612|intron:115822640-115824784|exon:115822613-115822639	ASE021261	SE	inc	XTS00003554	106501996	gene3529	LOC106501996	kinesin-like protein KIF1A	NC_022295.1	.	9.667	0	1.667	2.333	0.862074	Fetus
intron:82595962-82634335	ASE022032	SE	exc	XTS00006236	102169846	gene6217	LOC102169846	estrogen sulfotransferase	NC_022298.1	.	9.333	0	0.667	0	0.976178	Fetus
intron:9770850-9776877|intron:9777001-9778232|exon:9776878-9777000	ASE022990	SE	inc	XTS00019189	-	gene19186	-	-	NC_022313.1	-	7.667	0.667	0.333	3	0.826095	Fetus
intron:44235711-44236276	ASE014936	RI	exc	XTS00002856	102181553	gene2831	DPYD	dihydropyrimidine dehydrogenase	NC_022295.1	+	9	0.333	2.667	2	0.814815	Fetus
intron:73771386-73775806	ASE019541	SE	exc	XTS00014402	102174497	gene14393	AGBL2	ATP/GTP binding protein-like 2%2C	NC_022307.1	-	4	1.333	0.333	0.667	0.805583	Fetus
exon:2791188-2792935	ASE013046	RI	inc	XTS00012047	-	gene12037	-	-	NC_022305.1	-	3	0	0.333	0.667	0.888889	Fetus
intron:9717604-9743911|intron:9743976-9749732|exon:9743912-9743975	ASE022996	SE	inc	XTS00019189	-	gene19186	-	-	NC_022313.1	-	23.333	1.667	1	2.667	0.923799	Fetus
intron:13787484-13787716	ASE014549	RI	exc	XTS00021366	102171118	gene21363	LOC102171118	pyrin domain-containing protein 3-like	NC_022316.1	+	10.333	3	1	1.333	0.827962	Fetus
intron:1882937-1885136	ASE000786	A3SS	exc	XTS00008877	102188405	gene8858	COL12A1	collagen%2C type XII%2C alpha 1	NC_022301.1	-	79.333	8.667	6.667	19	0.855739	Fetus
intron:28959564-28962450	ASE020966	SE	exc	XTS00013766	102186501	gene13757	TRIM29	tripartite motif containing 29	NC_022307.1	-	3.333	0.333	0.667	0.667	0.833283	Fetus
intron:9717604-9749732	ASE022996	SE	exc	XTS00019189	-	gene19186	-	-	NC_022313.1	-	20.667	1.333	0.667	2	0.935485	Fetus
intron:9717604-9749732	ASE006010	A5SS	exc	XTS00019189	-	gene19186	-	-	NC_022313.1	-	20.667	1.333	0.667	2	0.935485	Fetus
intron:9753432-9778232	ASE022994	SE	exc	XTS00019189	-	gene19186	-	-	NC_022313.1	-	17.333	0	1	1.333	0.955134	Fetus
intron:53719437-53722197|intron:53722315-53759436|exon:53722198-53722314	ASE020587	SE	inc	XTS00010996	102189765	gene10986	CTNNA2	catenin (cadherin-associated protein)%2C alpha 2%2C	NC_022303.1	-	10.667	0.667	0.667	1.333	0.916659	Fetus
intron:119527109-119527631	ASE020886	SE	exc	XTS00001788	102191476	gene1763	ECEL1	endothelin converting enzyme-like 1	NC_022294.1	-	19	0.333	0.667	0.333	0.976614	Fetus
intron:68059656-68063717	ASE006729	A5SS	exc	XTS00015918	102189700	gene15909	EMID1	EMI domain containing 1	NC_022309.1	+	88.333	4	24.667	6	0.869181	Fetus
intron:68059656-68063717	ASE018504	SE	exc	XTS00015918	102189700	gene15909	EMID1	EMI domain containing 1	NC_022309.1	+	88.333	4	24.667	6	0.869181	Fetus
intron:53722315-53759436	ASE020586	SE	exc	XTS00010996	102189765	gene10986	CTNNA2	catenin (cadherin-associated protein)%2C alpha 2%2C	NC_022303.1	-	3.667	0	0.333	0	0.96973	Fetus
intron:54433344-54433836	ASE010461	RI	exc	XTS00004914	102175836	gene4895	GLI1	GLI family zinc finger 1	NC_022297.1	-	15.333	1	0.667	1.667	0.92752	Fetus
intron:15611646-15613525	ASE014382	RI	exc	XTS00008949	102191799	gene8930	SMPDL3A	sphingomyelin phosphodiesterase%2C acid-like 3A	NC_022301.1	-	75	15.333	12	12.333	0.823707	Fetus
exon:9438772-9440086	ASE015651	RI	inc	XTS00000099	-	gene74	-	-	NC_022293.1	-	4	1	0.667	0.333	0.833333	Fetus
intron:1819259-1819376	ASE007429	RI	exc	XTS00023210	102187295	gene23207	C28H1orf198	chromosome 28 open reading frame%2C human C1orf198	NC_022320.1	-	64.333	28.333	0	0	0.853196	Fetus
intron:9749803-9753234	ASE006012	A5SS	exc	XTS00019189	-	gene19186	-	-	NC_022313.1	-	15.333	1	0.667	1.333	0.934781	Fetus
intron:7895390-7895657	ASE005061	A5SS	inc	XTS00002189	102171560	gene2164	PVRL4	poliovirus receptor-related 4%2C	NC_022295.1	+	3	1	0	0.667	0.814778	Fetus
intron:80715741-80715934	ASE014218	RI	exc	XTS00009364	-	gene9345	-	-	NC_022301.1	.	5	1.333	1.333	0	0.822267	Fetus
intron:45823176-45829291|intron:45829337-45830485|exon:45829292-45829336	ASE017642	SE	inc	XTS00020111	102172849	gene20108	CACNA2D3	calcium channel%2C voltage-dependent%2C alpha 2/delta subunit 3	NC_022314.1	-	5.333	0.333	0	0	0.979186	Fetus
intron:72143955-72150337	ASE019097	SE	exc	XTS00024926	102168988	gene24923	NLGN3	neuroligin 3	NC_022322.1	-	4.333	0	0	0.333	0.974383	Fetus
intron:45904107-45906050|intron:45906149-45906306|exon:45906051-45906148	ASE017653	SE	inc	XTS00020111	102172849	gene20108	CACNA2D3	calcium channel%2C voltage-dependent%2C alpha 2/delta subunit 3	NC_022314.1	-	12.667	0.667	0	0	0.982448	Fetus
intron:13787484-13787716|intron:13787780-13789650|exon:13787717-13787779	ASE022274	SE	inc	XTS00021366	102171118	gene21363	LOC102171118	pyrin domain-containing protein 3-like	NC_022316.1	+	37.333	7.333	3.667	5.667	0.851186	Fetus
intron:4167759-4169919	ASE021171	SE	exc	XTS00006636	102190678	gene6617	TMEM59L	transmembrane protein 59-like%2C	NC_022299.1	-	6	0	0	0.333	0.9815	Fetus
intron:4167759-4169919	ASE021173	SE	exc	XTS00006636	102190678	gene6617	TMEM59L	transmembrane protein 59-like%2C	NC_022299.1	-	6	0	0	0.333	0.9815	Fetus
exon:86322993-86326230	ASE012968	RI	inc	XTS00007919	102173563	gene7900	ADGRV1	adhesion G protein-coupled receptor V1	NC_022299.1	+	5	0.667	0.667	0.333	0.888867	Fetus
intron:69251208-69277671	ASE023155	SE	exc	XTS00006174	-	gene6155	-	-	NC_022298.1	-	3.333	0	1	0.333	0.866687	Fetus
intron:88941112-88941281|intron:88941332-88979316|exon:88941282-88941331	ASE021362	SE	inc	XTS00007925	102179763	gene7906	LOC102179763	uncharacterized LOC102179763	NC_022299.1	-	12.667	0	2	1.333	0.912292	Fetus
intron:47263668-47264177|intron:47264274-47267612|exon:47264178-47264273	ASE022617	SE	inc	XTS00004861	102180191	gene4842	WIF1	WNT inhibitory factor 1%2C	NC_022297.1	+	93.333	6.333	5	5	0.941668	Fetus
intron:68054528-68059570	ASE000598	A3SS	exc_inc	XTS00015918	102189700	gene15909	EMID1	EMI domain containing 1	NC_022309.1	+	28	3.667	10	2.667	0.805548	Fetus
intron:68054528-68059570	ASE006728	A5SS	exc_inc	XTS00015918	102189700	gene15909	EMID1	EMI domain containing 1	NC_022309.1	+	28	3.667	10	2.667	0.805548	Fetus
intron:68054528-68059570	ASE006731	A5SS	exc_inc	XTS00015918	102189700	gene15909	EMID1	EMI domain containing 1	NC_022309.1	+	38.333	4	10	2.667	0.855068	Fetus
intron:68054528-68060489|intron:68060581-68063717	ASE007040	MXE	inc	XTS00015918	102189700	gene15909	EMID1	EMI domain containing 1	NC_022309.1	+	116.333	7.667	34.667	8.667	0.853865	Fetus
intron:76490672-76491003|intron:76491076-76492540|exon:76491004-76491075	ASE017236	SE	inc	XTS00013399	102180513	gene13390	MATN2	matrilin 2%2C	NC_022306.1	-	793.333	79.333	100.667	131	0.869328	Fetus
intron:82247963-82250807|intron:82250871-82250975|exon:82250808-82250870	ASE019072	SE	inc	XTS00010415	102169297	gene10401	PGF	placental growth factor%2C	NC_022302.1	-	19.333	3	2	1	0.89655	Fetus
intron:68060581-68063717	ASE006729	A5SS	exc_inc	XTS00015918	102189700	gene15909	EMID1	EMI domain containing 1	NC_022309.1	+	37.667	3.667	10	5	0.834807	Fetus
intron:104161437-104163899	ASE002853	A3SS	inc	XTS00005707	102170400	gene5688	SEPT3	septin 3%2C	NC_022297.1	+	4.667	1.667	0.333	0.667	0.809514	Fetus
intron:35266990-35268765	ASE006141	A5SS	exc	XTS00018023	102187163	gene18020	CACNA1G	calcium channel%2C voltage-dependent%2C T type%2C alpha 1G subunit	NC_022311.1	.	4	0.333	0	0.333	0.9445	Fetus
intron:9753432-9770661|intron:9770850-9778232	ASE006987	MXE	inc	XTS00019189	-	gene19186	-	-	NC_022313.1	-	8.333	1.333	0	1	0.906676	Fetus
intron:49846468-49850916	ASE012588	RI	exc	XTS00020204	102173510	gene20201	SEMA3B	sema domain%2C immunoglobulin domain (Ig)%2C short basic domain%2C secreted%2C (semaphorin) 3B%2C	NC_022314.1	-	4.333	0	0.333	1.333	0.871836	Fetus
intron:27316361-27316756	ASE004988	A5SS	inc	XTS00024542	102186939	gene24539	IGSF1	immunoglobulin superfamily%2C member 1%2C	NC_022322.1	+	44.333	0.667	8.333	4.667	0.89724	Fetus
intron:45909848-45911691	ASE017662	SE	exc	XTS00020111	102172849	gene20108	CACNA2D3	calcium channel%2C voltage-dependent%2C alpha 2/delta subunit 3	NC_022314.1	-	4.333	0.667	0.667	0	0.897377	Fetus
intron:67289583-67291695|intron:67291827-67293633|exon:67291696-67291826	ASE021594	SE	inc	XTS00019111	102180970	gene19108	ADAMTS16	ADAM metallopeptidase with thrombospondin type 1 motif%2C 16	NC_022312.1	.	88.333	6	6.333	16	0.893083	Fetus
intron:9770850-9778232	ASE022990	SE	exc	XTS00019189	-	gene19186	-	-	NC_022313.1	-	5.667	1.333	0	1	0.862773	Fetus
intron:99672156-99677033	ASE017907	SE	exc	XTS00011477	102184914	gene11467	LAMC3	laminin%2C gamma 3	NC_022303.1	+	3.667	0.667	0.333	0	0.909099	Fetus
intron:34160772-34167570|intron:34167653-34180546|exon:34167571-34167652	ASE018660	SE	inc	XTS00022775	102189183	gene22772	ATRNL1	attractin-like 1	NC_022318.1	+	4.333	0.333	0.333	0	0.948765	Fetus
intron:47247271-47253190|intron:47253287-47257757|exon:47253191-47253286	ASE022616	SE	inc	XTS00004861	102180191	gene4842	WIF1	WNT inhibitory factor 1%2C	NC_022297.1	+	113.667	3.667	5	6.667	0.955032	Fetus
intron:6257897-6277220	ASE002912	A3SS	exc	XTS00005835	102172610	gene5816	PRSS12	protease%2C serine%2C 12 (neurotrypsin%2C motopsin)	NC_022298.1	+	3	0.667	0	0.333	0.888889	Fetus
intron:88979394-89050469|intron:89050610-89070417|exon:89050470-89050609	ASE021366	SE	inc	XTS00007925	102179763	gene7906	LOC102179763	uncharacterized LOC102179763	NC_022299.1	-	7.667	1.667	1.667	1	0.811573	Fetus
intron:76490672-76491003	ASE001518	A3SS	inc	XTS00013399	102180513	gene13390	MATN2	matrilin 2%2C	NC_022306.1	-	517.333	61	63.333	77.667	0.869845	Fetus
intron:87819304-87855631	ASE004413	A5SS	exc	XTS00013491	102174135	gene13482	RALYL	RALY RNA binding protein-like%2C	NC_022306.1	.	7.667	0.333	0.333	0.667	0.942046	Fetus
intron:119527109-119527344|intron:119527438-119527631|exon:119527345-119527437	ASE020886	SE	inc	XTS00001788	102191476	gene1763	ECEL1	endothelin converting enzyme-like 1	NC_022294.1	-	44.333	0.667	0.667	0.667	0.984955	Fetus
intron:25052067-25052623	ASE014815	RI	exc	XTS00001219	-	gene1194	-	-	NC_022294.1	+	6.667	0.333	0	1.333	0.916704	Fetus
intron:13991859-13993532|intron:13993623-14040643|exon:13993533-13993622	ASE021398	SE	inc	XTS00015477	102190158	gene15468	FREM3	FRAS1 related extracellular matrix 3	NC_022309.1	+	13.667	1.333	1.333	2.333	0.878076	Fetus
intron:67313148-67318978|intron:67319117-67328557|exon:67318979-67319116	ASE021593	SE	inc	XTS00019111	102180970	gene19108	ADAMTS16	ADAM metallopeptidase with thrombospondin type 1 motif%2C 16	NC_022312.1	.	97	4.333	7.333	16.667	0.902636	Fetus
intron:104165654-104167838	ASE014832	RI	exc	XTS00005707	102170400	gene5688	SEPT3	septin 3%2C	NC_022297.1	+	6	0.333	0.667	0	0.944444	Fetus
intron:7894056-7894279	ASE001887	A3SS	inc	XTS00002189	102171560	gene2164	PVRL4	poliovirus receptor-related 4%2C	NC_022295.1	+	8.667	0.333	3.333	1.333	0.807738	Fetus
intron:38515500-38520791	ASE004521	A5SS	exc	XTS00018119	102174970	gene18116	PCGF2	polycomb group ring finger 2%2C	NC_022311.1	-	4.333	2	0	0	0.846142	Fetus
intron:6028-7929	ASE022183	SE	exc	XTS00026546	102186585	gene26632	LOC102186585	exocyst complex component 3-like protein 4	NW_005104106.1	-	0	0	3	1	0.888889	M2
intron:28906756-28914249	ASE022840	SE	exc	XTS00023446	-	gene23443	-	-	NC_022320.1	+	1	0.667	6	1.333	0.833333	M2
intron:28492506-28493857|intron:28493911-28494077|exon:28493858-28493910	ASE017395	SE	inc	XTS00002706	102172780	gene2681	FAM19A3	family with sequence similarity 19 (chemokine (C-C motif)-like)%2C member A3	NC_022295.1	-	1	0	4	0.333	0.888917	M2
intron:28492506-28493857|intron:28493907-28494077|exon:28493858-28493906	ASE017394	SE	inc	XTS00002706	102172780	gene2681	FAM19A3	family with sequence similarity 19 (chemokine (C-C motif)-like)%2C member A3	NC_022295.1	-	1	0	3.667	0.667	0.848468	M2
intron:18353416-18356118	ASE005217	A5SS	exc	XTS00022001	102183119	gene21998	ERV3-1	endogenous retrovirus group 3%2C member 1%2C	NC_022317.1	+	1.667	16	80.333	22	0.835406	M2
intron:58773045-58775296|intron:58775340-58776780|exon:58775297-58775339	ASE017133	SE	inc	XTS00017243	106503164	gene17240	LOC106503164	zinc finger protein 471-like%2C	NC_022310.1	-	0	0.333	5	1	0.911133	M2
intron:9746379-9748645|intron:9748706-9765033|exon:9748646-9748705	ASE019508	SE	inc	XTS00017427	102189791	gene17424	YPEL2	yippee-like 2%2C	NC_022311.1	+	0	0	3.333	1.333	0.866687	M2
exon:114561841-114562457	ASE009701	RI	inc	XTS00000720	102190553	gene695	P2RY14	purinergic receptor P2Y%2C G-protein coupled%2C 14%2C	NC_022293.1	+	2.333	2	10.333	1	0.827962	M2
intron:55895218-55897222	ASE018369	SE	exc	XTS00007733	102176527	gene7714	LOC102176527	sperm-associated acrosin inhibitor-like%2C	NC_022299.1	-	0	0	5.333	1.333	0.916682	M2
intron:55895218-55897222	ASE006672	A5SS	exc	XTS00007733	102176527	gene7714	LOC102176527	sperm-associated acrosin inhibitor-like%2C	NC_022299.1	-	0	0	5.333	1.333	0.916682	M2
intron:26184420-26185158	ASE014277	RI	exc	XTS00020803	102187820	gene20800	MCCD1	mitochondrial coiled-coil domain 1	NC_022315.1	-	16	46	163	25.333	0.821405	M2
intron:38927441-38929105|intron:38929208-39017059|exon:38929106-38929207	ASE018545	SE	inc	XTS00019492	-	gene19489	-	-	NC_022313.1	-	1	0	3	0	0.888889	M2
intron:70569414-70572400|intron:70573175-70573763|exon:70572401-70573174	ASE020771	SE	inc	XTS00016004	102182719	gene16001	GGT5	gamma-glutamyltransferase 5	NC_022309.1	-	0.333	0.667	4	0.667	0.861083	M2
intron:60765220-60765358	ASE004095	A5SS	inc	XTS00015794	102187887	gene15785	RASAL1	RAS protein activator like 1 (GAP1 like)	NC_022309.1	-	7.667	0.667	18.667	0.667	0.839271	M2
intron:72047107-72047905|intron:72048100-72049187|exon:72047906-72048099	ASE022389	SE	inc	XTS00013360	-	gene13351	-	-	NC_022306.1	+	1	0	4.333	0.333	0.897454	M2
exon:37174097-37175008	ASE011541	RI	inc	XTS00010850	102186127	gene10836	EML6	echinoderm microtubule associated protein like 6%2C	NC_022303.1	+	0.333	2.333	3	22.333	0.915432	Y1
intron:48711433-48713073	ASE003705	A3SS	exc	XTS00018456	-	gene18453	-	-	NC_022311.1	+	16	16	17.333	104	0.841881	Y1
intron:36323347-36512903	ASE017867	SE	exc	XTS00020059	-	gene20056	-	-	NC_022314.1	.	1.333	0	0	2.667	0.833396	Y1
intron:65580759-65584259	ASE001285	A3SS	inc	XTS00019781	102184849	gene19778	ASPG	asparaginase	NC_022313.1	+	0.667	0.333	0	4.333	0.923071	Y1
intron:39635081-39636010|intron:39636145-39636242|exon:39636011-39636144	ASE020459	SE	inc	XTS00024022	102190857	gene24019	LOC102190857	solute carrier family 22 member 9	NC_022321.1	+	0	1.333	0.667	7.667	0.913047	Y1
intron:48317309-48318252	ASE021528	SE	exc	XTS00015087	102186709	gene15078	CFAP74	cilia and flagella associated protein 74	NC_022308.1	+	0	0	0.667	3.333	0.933293	Y1
intron:48317309-48318252	ASE021529	SE	exc	XTS00015087	102186709	gene15078	CFAP74	cilia and flagella associated protein 74	NC_022308.1	+	0	0	0.667	3.333	0.933293	Y1
intron:48317309-48318252	ASE005397	A5SS	exc	XTS00015087	102186709	gene15078	CFAP74	cilia and flagella associated protein 74	NC_022308.1	+	0	0	0.667	3.333	0.933293	Y1
exon:60549891-60553026	ASE014914	RI	inc	XTS00018724	102179519	gene18721	ARSG	arylsulfatase G	NC_022311.1	-	4	2.333	16.667	47.333	0.838027	Y1
intron:70583330-70596109	ASE021913	SE	exc	XTS00009299	102185748	gene9280	ADGB	androglobin	NC_022301.1	+	0	2.667	0	6	0.851833	Y1
intron:39637924-39642258|intron:39642375-39643590|exon:39642259-39642374	ASE020460	SE	inc	XTS00024022	102190857	gene24019	LOC102190857	solute carrier family 22 member 9	NC_022321.1	+	0	9.667	7	32.667	0.82993	Y1
intron:7632659-7658002	ASE018509	SE	exc	XTS00002168	102188910	gene2143	CFAP126	cilia and flagella associated protein 126	NC_022295.1	+	0.333	0.667	0.333	2.667	0.833396	Y1
intron:113842179-113842827|intron:113843022-113844163|exon:113842828-113843021	ASE019491	SE	inc	XTS00003522	102178137	gene3497	ILKAP	integrin-linked kinase-associated serine/threonine phosphatase	NC_022295.1	-	0.333	0	1.333	3	0.814889	Y1
intron:15968610-15970827	ASE003254	A3SS	inc	XTS00019956	102175721	gene19953	TOPAZ1	testis and ovary specific PAZ domain containing 1	NC_022314.1	+	0	0.333	1	3	0.851889	Y1
intron:133162-133426	ASE011790	RI	exc	XTS00026053	102188668	gene26116	SBF1	SET binding factor 1	NW_005101629.1	.	0	2.333	4	13.333	0.841671	Y1
exon:139668454-139670576	ASE015468	RI	inc	XTS00000888	102189439	gene863	PRDM15	PR domain containing 15	NC_022293.1	.	4.667	1	4.333	17.333	0.807689	Y1
intron:130373-134238	ASE005070	A5SS	inc	XTS00026310	102171421	gene26386	CLPTM1	cleft lip and palate associated transmembrane protein 1	NW_005102100.1	.	0.333	1	1	4.333	0.820525	Y1
intron:48711020-48711315	ASE003704	A3SS	exc	XTS00018456	-	gene18453	-	-	NC_022311.1	+	1.333	0.333	1	12	0.925944	Y1
intron:44688492-44727011	ASE019210	SE	exc	XTS00021251	100860793	gene21248	BMP6	bone morphogenetic protein 6	NC_022315.1	-	0.333	2.333	0	5.667	0.843186	Y1
intron:72961298-72961582	ASE012063	RI	exc	XTS00010299	102175859	gene10285	PLEKHG3	pleckstrin homology domain containing%2C family G (with RhoGef domain) member 3	NC_022302.1	+	0	0.667	1	3	0.814778	Y1
intron:37144636-37144729	ASE011539	RI	exc	XTS00010850	102186127	gene10836	EML6	echinoderm microtubule associated protein like 6%2C	NC_022303.1	+	3.333	12.667	1.333	40.333	0.856751	Y1
intron:37173295-37174096	ASE011540	RI	exc	XTS00010850	102186127	gene10836	EML6	echinoderm microtubule associated protein like 6%2C	NC_022303.1	+	4.667	7	2	29	0.842908	Y1
intron:35005873-35006820|intron:35007396-35010511|exon:35006821-35007395	ASE020110	SE	inc	XTS00023894	-	gene23891	-	-	NC_022321.1	+	0	1	0.333	2.667	0.833396	Y1
intron:60615554-60615621	ASE011226	RI	exc	XTS00015789	102187342	gene15780	SDSL	serine dehydratase-like%2C	NC_022309.1	-	0	0.667	1	3	0.814778	Y1
intron:49200695-49200819|intron:49200847-49203250|exon:49200820-49200846	ASE021204	SE	inc	XTS00020184	102175341	gene20181	DOCK3	dedicator of cytokinesis 3%2C	NC_022314.1	-	0	0	1	3.333	0.89999	Y1
intron:71239682-71240742	ASE012813	RI	exc	XTS00019144	-	gene19141	-	-	NC_022312.1	+	0	1.667	0.667	7.333	0.893904	Y1
intron:18745704-18766427|intron:18766525-18777479|exon:18766428-18766524	ASE023093	SE	inc	XTS00007202	-	gene7183	-	-	NC_022299.1	+	0.333	1	0.667	4.667	0.857153	Y1
intron:142010567-142011055	ASE009754	RI	exc	XTS00000925	102188261	gene900	C1H21orf2	chromosome 1 open reading frame%2C human C21orf2	NC_022293.1	-	0.333	0.333	1.333	5.333	0.875055	Y1
intron:39635081-39636242|intron:39636412-39637799|exon:39636243-39636411	ASE023012	SE	inc	XTS00024025	102175191	gene24022	LOC102175191	solute carrier family 22 member 9-like	NC_022321.1	+	0.333	6.667	1.333	16	0.826396	Y1

## Sheet: Legmuscle Tau
Supplementary Data S3. Developmental stage- specific AS events in leg muscle
AS isoform	AS events ID	AS type	Isoform type	Gene ID	NCBI ID	NCBI gene ID	Name	FunctionDesc	Chromosome	Strand	LegMuscle_Fetus	LegMuscle_Adult	LegMuscle_M2	LegMuscle_Y1	Tau	Specific stage
intron:30583252-30665226	ASE021814	SE	exc	XTS00019425	102188980	gene19422	LINGO1	leucine rich repeat and Ig domain containing 1	NC_022313.1	-	1.667	5	0.333	0.333	0.844467	Adult
intron:22663365-22671831	ASE005030	A5SS	exc	XTS00007224	102184712	gene7205	CTXN3	cortexin 3%2C	NC_022299.1	-	0	11	0.333	0	0.989909	Adult
intron:22663365-22671831	ASE020727	SE	exc	XTS00007224	102184712	gene7205	CTXN3	cortexin 3%2C	NC_022299.1	-	0	11	0.333	0	0.989909	Adult
intron:33611650-33612421	ASE010516	RI	exc_inc	XTS00009971	102175216	gene9957	LOC102175216	cytosolic phospholipase A2 beta	NC_022302.1	+	0	3	0.667	1	0.814778	Adult
intron:33611650-33612421	ASE000662	A3SS	exc_inc	XTS00009971	102175216	gene9957	LOC102175216	cytosolic phospholipase A2 beta	NC_022302.1	+	0	3	0.667	1	0.814778	Adult
exon:22671416-22672047	ASE012900	RI	inc	XTS00007224	102184712	gene7205	CTXN3	cortexin 3%2C	NC_022299.1	-	2	22.333	1.667	3.333	0.895521	Adult
intron:5515533-5516167	ASE011101	RI	exc	XTS00009486	102168830	gene9467	DRD1	dopamine receptor D1%2C	NC_022302.1	+	0	7.667	2.333	0.333	0.884092	Adult
intron:68595465-68598075	ASE014727	RI	exc	XTS00015319	102183991	gene15310	ATF3	activating transcription factor 3	NC_022308.1	.	0	5	0.333	1.667	0.866667	Adult
intron:68595465-68598075	ASE005778	A5SS	exc	XTS00015319	102183991	gene15310	ATF3	activating transcription factor 3	NC_022308.1	.	0	5	0.333	1.667	0.866667	Adult
exon:5513261-5516824	ASE011101	RI	inc	XTS00009486	102168830	gene9467	DRD1	dopamine receptor D1%2C	NC_022302.1	+	0	30	2.333	3.333	0.937044	Adult
intron:51837443-51839415	ASE010973	RI	exc	XTS00000252	102175331	gene227	MYH15	myosin%2C heavy chain 15	NC_022293.1	-	0	4.333	1	0	0.923071	Adult
exon:68595221-68601068	ASE014728	RI	inc	XTS00015319	102183991	gene15310	ATF3	activating transcription factor 3	NC_022308.1	.	3.667	140	48.667	31.333	0.800793	Adult
intron:93391584-93393369	ASE011942	RI	exc	XTS00008730	102180764	gene8711	FSD1L	fibronectin type III and SPRY domain containing 1-like%2C	NC_022300.1	+	0.667	3.667	0	0	0.939369	Adult
intron:13086233-13114938	ASE018759	SE	exc	XTS00017471	100861224	gene17468	ACACA	acetyl-CoA carboxylase alpha	NC_022311.1	-	0	5.667	0	0.667	0.960767	Adult
intron:364354-365528	ASE009709	RI	exc	XTS00014669	102182713	gene14660	MYBPH	myosin binding protein H	NC_022308.1	-	1725.33	207.333	190	487.667	0.829019	Fetus
intron:15706834-15710503|intron:15710603-15768986|exon:15710504-15710602	ASE017852	SE	inc	XTS00023001	-	gene22998	-	-	NC_022319.1	+	14	1.667	4.667	1.667	0.8095	Fetus
intron:55616202-55617000	ASE012433	RI	exc	XTS00007726	102174022	gene7707	SPINK5	serine peptidase inhibitor%2C Kazal type 5%2C	NC_022299.1	+	7.333	0.333	1	0.333	0.924269	Fetus
intron:27477523-27479609	ASE004729	A5SS	exc	XTS00024544	102187200	gene24541	ARHGAP36	Rho GTPase activating protein 36%2C	NC_022322.1	-	41	1.333	10.333	1.333	0.894317	Fetus
exon:7481559-7483626	ASE011614	RI	inc	XTS00023261	-	gene23258	-	-	NC_022320.1	-	5	1.667	0	0.667	0.8444	Fetus
intron:119571557-119571770	ASE001601	A3SS	inc	XTS00001790	102168399	gene1765	CHRND	cholinergic receptor%2C nicotinic%2C delta (muscle)	NC_022294.1	+	24	3	5.333	1.333	0.86575	Fetus
intron:9341587-9376889|intron:9379276-9380070|exon:9376890-9379275	ASE023040	SE	inc	XTS00021913	102190283	gene21910	EMP2	epithelial membrane protein 2	NC_022317.1	.	26.667	1.667	1	0.333	0.9625	Fetus
intron:363027-363546	ASE003600	A3SS	exc	XTS00014669	102182713	gene14660	MYBPH	myosin binding protein H	NC_022308.1	-	718.667	92.333	88.667	232	0.808442	Fetus
intron:367244-369648	ASE009707	RI	exc	XTS00014669	102182713	gene14660	MYBPH	myosin binding protein H	NC_022308.1	-	1094	131.333	132.333	307.667	0.825919	Fetus
intron:33049515-33049924	ASE013231	RI	exc	XTS00017945	102179701	gene17942	ALDH3A1	aldehyde dehydrogenase 3 family%2C member A1	NC_022311.1	+	3	1	0.333	0	0.851889	Fetus
intron:7061214-7064169	ASE023375	SE	exc	XTS00020458	102181735	gene20455	COL11A2	collagen%2C type XI%2C alpha 2	NC_022315.1	-	4.333	0.333	0.667	0.333	0.897454	Fetus
intron:6166346-6168322	ASE001916	A3SS	inc	XTS00019179	102182070	gene19176	PGPEP1L	pyroglutamyl-peptidase I-like	NC_022313.1	-	21.333	7	0	4.667	0.8177	Fetus
intron:11841330-11850938	ASE022907	SE	exc	XTS00006957	102190682	gene6938	CARM1	coactivator-associated arginine methyltransferase 1	NC_022299.1	+	14	0.667	2	2.667	0.873	Fetus
intron:38816921-38817798|intron:38817907-38818745|exon:38817799-38817906	ASE018148	SE	inc	XTS00023501	102171488	gene23498	OPN4	opsin 4%2C	NC_022320.1	+	15.333	3.333	0.333	1	0.898563	Fetus
intron:27477523-27477929	ASE004729	A5SS	inc	XTS00024544	102187200	gene24541	ARHGAP36	Rho GTPase activating protein 36%2C	NC_022322.1	-	17.333	0.333	6.667	0.667	0.852555	Fetus
intron:45477260-45513911	ASE021419	SE	exc	XTS00007569	106502333	gene7550	LOC106502333	palladin-like	NC_022299.1	+	3.333	0.333	0.333	0.667	0.866687	Fetus
intron:7061214-7064169|intron:7064233-7065641	ASE007000	MXE	exc	XTS00020458	102181735	gene20455	COL11A2	collagen%2C type XI%2C alpha 2	NC_022315.1	-	4.667	0.333	0.667	0.333	0.904793	Fetus
intron:7061214-7065641	ASE023378	SE	exc	XTS00020458	102181735	gene20455	COL11A2	collagen%2C type XI%2C alpha 2	NC_022315.1	-	6.667	0.667	2	1	0.816659	Fetus
intron:43951945-43953936|intron:43954042-43955427	ASE006861	MXE	inc	XTS00001326	102180806	gene1301	NEB	nebulin%2C	NC_022294.1	+	2690.67	949	174.667	225.333	0.832879	Fetus
intron:369817-370548	ASE009708	RI	exc	XTS00014669	102182713	gene14660	MYBPH	myosin binding protein H	NC_022308.1	-	727	75.667	95.333	199.333	0.8302	Fetus
intron:84515688-84611807	ASE019850	SE	exc	XTS00007911	-	gene7892	-	-	NC_022299.1	+	9.667	0.333	3	1	0.850591	Fetus
exon:7481559-7484115	ASE011612	RI	inc	XTS00023261	-	gene23258	-	-	NC_022320.1	-	4.333	0	1.333	0.333	0.871836	Fetus
intron:63303936-63307084|intron:63307139-63308285|exon:63307085-63307138	ASE021016	SE	inc	XTS00005141	102172972	gene5122	MYBPC1	myosin binding protein C%2C slow type%2C	NC_022297.1	+	1052	54	21.667	15	0.971272	Fetus
intron:27484448-27500947	ASE020123	SE	exc	XTS00024544	102187200	gene24541	ARHGAP36	Rho GTPase activating protein 36%2C	NC_022322.1	-	4.333	0	2	0	0.846142	Fetus
intron:27484448-27500947	ASE020124	SE	exc	XTS00024544	102187200	gene24541	ARHGAP36	Rho GTPase activating protein 36%2C	NC_022322.1	-	4.333	0	2	0	0.846142	Fetus
intron:102877176-102880665	ASE020696	SE	exc	XTS00011546	102175414	gene11536	TMEM8C	transmembrane protein 8C	NC_022303.1	-	10.333	0.667	3.333	1	0.838704	Fetus
intron:7061214-7065641	ASE023380	SE	exc	XTS00020458	102181735	gene20455	COL11A2	collagen%2C type XI%2C alpha 2	NC_022315.1	-	6.667	0.667	2	1	0.816659	Fetus
exon:55532317-55534525	ASE014702	RI	inc	XTS00012516	-	gene12506	-	-	NC_022305.1	+	14.667	2.667	2	2.667	0.833322	Fetus
intron:7061214-7063338|intron:7063488-7064169|exon:7063339-7063487	ASE023375	SE	inc	XTS00020458	102181735	gene20455	COL11A2	collagen%2C type XI%2C alpha 2	NC_022315.1	-	8	2	0.333	2	0.819458	Fetus
exon:4140034-4142188	ASE013574	RI	inc	XTS00021887	102168879	gene21884	SEC14L5	SEC14-like lipid binding 5	NC_022317.1	+	16.333	2.667	1.333	2	0.877549	Fetus
intron:7061214-7064169|intron:7064233-7064626|exon:7064170-7064232	ASE023381	SE	inc	XTS00020458	102181735	gene20455	COL11A2	collagen%2C type XI%2C alpha 2	NC_022315.1	-	14.333	0.333	3	2.667	0.860462	Fetus
intron:7061214-7064169|intron:7064233-7065641|exon:7064170-7064232	ASE023380	SE	inc	XTS00020458	102181735	gene20455	COL11A2	collagen%2C type XI%2C alpha 2	NC_022315.1	-	4.667	0.333	0.667	0.333	0.904793	Fetus
exon:13294388-13294806	ASE014973	RI	inc	XTS00002344	102173986	gene2319	TTC24	tetratricopeptide repeat domain 24	NC_022295.1	-	5.667	1	0	0	0.94118	Fetus
intron:42069810-42070158	ASE012816	RI	exc_inc	XTS00021514	102175349	gene21511	VAPA	VAMP (vesicle-associated membrane protein)-associated protein A%2C 33kDa%2C	NC_022316.1	+	6	1	0.667	1.333	0.833333	Fetus
intron:7061214-7064169	ASE023374	SE	exc	XTS00020458	102181735	gene20455	COL11A2	collagen%2C type XI%2C alpha 2	NC_022315.1	-	4.333	0.333	0.667	0.333	0.897454	Fetus
intron:13294807-13295391	ASE005872	A5SS	exc	XTS00002344	102173986	gene2319	TTC24	tetratricopeptide repeat domain 24	NC_022295.1	-	8.333	0	0.333	0.333	0.973359	Fetus
intron:363085-363546	ASE003600	A3SS	inc	XTS00014669	102182713	gene14660	MYBPH	myosin binding protein H	NC_022308.1	-	198.333	20.333	9	46.333	0.87283	Fetus
intron:365689-366226	ASE009710	RI	exc	XTS00014669	102182713	gene14660	MYBPH	myosin binding protein H	NC_022308.1	-	1056.67	108.333	114.333	305.333	0.833439	Fetus
intron:25991374-25992194	ASE017647	SE	exc	XTS00022095	102187450	gene22092	ATP2A1	ATPase%2C Ca++ transporting%2C cardiac muscle%2C fast twitch 1	NC_022317.1	-	554.333	76.333	79.667	71.667	0.863099	Fetus
intron:27484448-27500947|intron:27501026-27501442|exon:27500948-27501025	ASE020122	SE	inc	XTS00024544	102187200	gene24541	ARHGAP36	Rho GTPase activating protein 36%2C	NC_022322.1	-	13	0	6.333	0.667	0.820513	Fetus
exon:50014306-50015216	ASE010434	RI	inc	XTS00014192	102184741	gene14183	UCP3	uncoupling protein 3 (mitochondrial%2C proton carrier)	NC_022307.1	-	14	28.667	218.333	61.333	0.841221	M2
intron:21253763-21255849	ASE009734	RI	exc	XTS00009697	102173746	gene9678	SLC7A8	solute carrier family 7 (amino acid transporter light chain%2C L system)%2C member 8%2C	NC_022302.1	+	0.667	0.667	6	0.667	0.888833	M2
intron:149710438-149711991|intron:149712060-149712336|exon:149711992-149712059	ASE020832	SE	inc	XTS00001003	102179139	gene978	CAPN7	calpain 7	NC_022293.1	+	0	0.667	3.667	0.333	0.909099	M2
intron:52514577-52520408	ASE018738	SE	exc	XTS00020325	102175907	gene20322	ALS2CL	ALS2 C-terminal like	NC_022314.1	+	0.667	0	4.333	1	0.871759	M2
exon:50013848-50014516	ASE010433	RI	inc	XTS00014192	102184741	gene14183	UCP3	uncoupling protein 3 (mitochondrial%2C proton carrier)	NC_022307.1	-	14.333	37.333	230.667	68	0.827073	M2
intron:56010402-56011248	ASE001454	A3SS	exc	XTS00004998	102179453	gene4979	RDH5	retinol dehydrogenase 5 (11-cis/9-cis)%2C	NC_022297.1	-	1.667	2	16.667	2	0.886662	M2
intron:149731696-149734742	ASE020831	SE	exc	XTS00001003	102179139	gene978	CAPN7	calpain 7	NC_022293.1	+	4.333	0.333	19.333	6	0.8161	M2
intron:21252639-21253646|intron:21253763-21255849|exon:21253647-21253762	ASE017915	SE	inc	XTS00009697	102173746	gene9678	SLC7A8	solute carrier family 7 (amino acid transporter light chain%2C L system)%2C member 8%2C	NC_022302.1	+	2.333	1.333	20.667	2.333	0.903243	M2
intron:97062138-97063371	ASE003216	A3SS	exc	XTS00001591	102168868	gene1566	UNC80	unc-80 homolog (C. elegans)%2C	NC_022294.1	+	2.333	0.333	5.667	0.667	0.803953	M2
intron:17916497-17923518	ASE019366	SE	exc	XTS00016260	102185298	gene16257	CNEP1R1	CTD nuclear envelope phosphatase 1 regulatory subunit 1	NC_022310.1	+	0.333	0.333	3.333	0.667	0.866687	M2
exon:26812490-26817878	ASE012050	RI	inc	XTS00013096	102191537	gene13086	FBXO32	F-box protein 32	NC_022306.1	+	1.667	9.667	98	26	0.873014	M2
intron:21252639-21253646	ASE003610	A3SS	inc	XTS00009697	102173746	gene9678	SLC7A8	solute carrier family 7 (amino acid transporter light chain%2C L system)%2C member 8%2C	NC_022302.1	+	1.667	0.667	14.667	1.667	0.90907	M2
intron:35404207-35408507|intron:35408721-35409518|exon:35408508-35408720	ASE019901	SE	inc	XTS00005987	102190313	gene5968	FAM184B	family with sequence similarity 184%2C member B	NC_022298.1	-	10	7.333	50.667	10	0.820179	M2
intron:68438018-68506184	ASE022575	SE	exc	XTS00010256	102172269	gene10242	DHRS7	dehydrogenase/reductase (SDR family) member 7	NC_022302.1	.	0	0	14.333	0	1	M2
intron:35878268-35931179	ASE022176	SE	exc	XTS00018048	-	gene18045	-	-	NC_022311.1	-	0	0	4.333	0.333	0.974383	M2
intron:71692944-71693279	ASE009164	RI	exc	XTS00016044	106501791	gene16041	TANGO2	transport and golgi organization 2 homolog	NC_022309.1	+	0	1	4	1.333	0.805583	M2
intron:68438018-68510472|intron:68510602-68518953|exon:68510473-68510601	ASE022576	SE	inc	XTS00010256	102172269	gene10242	DHRS7	dehydrogenase/reductase (SDR family) member 7	NC_022302.1	.	0.667	0.333	12.333	4.667	0.846834	M2
intron:68438018-68518953	ASE022576	SE	exc	XTS00010256	102172269	gene10242	DHRS7	dehydrogenase/reductase (SDR family) member 7	NC_022302.1	.	0.667	0	7	2.667	0.841238	M2
intron:101596054-101623447|intron:101623600-101624972|exon:101623448-101623599	ASE021846	SE	inc	XTS00003359	102185975	gene3334	KCNQ4	potassium channel%2C voltage gated KQT-like subfamily Q%2C member 4	NC_022295.1	-	0.667	0.667	4.333	0	0.897377	M2
intron:59302957-59303412	ASE013274	RI	exc_inc	XTS00012589	102182888	gene12579	LOC102182888	interferon regulatory factor 4-like	NC_022305.1	-	1.667	3.667	21.333	6.333	0.8177	M2
intron:68438018-68460061|intron:68460227-68506184|exon:68460062-68460226	ASE022575	SE	inc	XTS00010256	102172269	gene10242	DHRS7	dehydrogenase/reductase (SDR family) member 7	NC_022302.1	.	0.667	0.667	14.667	0.333	0.962114	M2
intron:47257302-47259349	ASE006285	A5SS	inc	XTS00008296	102171334	gene8277	ZFAND5	zinc finger%2C AN1-type domain 5	NC_022300.1	-	0	0.667	3.667	0	0.939369	M2
intron:105971155-105971256	ASE014285	RI	exc_inc	XTS00001647	102169343	gene1622	PLCD4	phospholipase C%2C delta 4	NC_022294.1	+	2	1	7	0.667	0.825381	M2
intron:120977177-120990748	ASE020477	SE	exc	XTS00001831	102168219	gene1806	PTP4A2	protein tyrosine phosphatase type IVA%2C member 2%2C	NC_022294.1	+	0	2.667	1.333	7	0.809524	Y1
intron:74291153-74292610|intron:74292729-74294887|exon:74292611-74292728	ASE018184	SE	inc	XTS00011975	102180054	gene11965	METTL21C	methyltransferase like 21C	NC_022304.1	-	1.333	64.333	4.333	187.667	0.875668	Y1
intron:74291153-74294887	ASE018184	SE	exc	XTS00011975	102180054	gene11965	METTL21C	methyltransferase like 21C	NC_022304.1	-	0	3.667	0.667	14.667	0.901502	Y1
exon:98240376-98244180	ASE014631	RI	inc	XTS00010504	102190793	gene10490	TTC7B	tetratricopeptide repeat domain 7B%2C	NC_022302.1	.	0.333	5.667	3.333	16.333	0.809527	Y1
exon:83103433-83109097	ASE014521	RI	inc	XTS00009400	-	gene9381	-	-	NC_022301.1	-	1.667	18.333	9	57	0.830409	Y1
intron:35282828-35283087	ASE007188	RI	exc	XTS00007308	102186861	gene7289	PDLIM7	PDZ and LIM domain 7 (enigma)	NC_022299.1	-	304.667	0	0	730	0.860883	Y1
intron:35282828-35283087	ASE006044	A5SS	exc	XTS00007308	102186861	gene7289	PDLIM7	PDZ and LIM domain 7 (enigma)	NC_022299.1	-	304.667	0	0	730	0.860883	Y1
intron:62813338-62815266	ASE005840	A5SS	exc	XTS00019703	-	gene19700	-	-	NC_022313.1	+	2.667	0.667	0	7.667	0.85505	Y1
intron:79609483-79618752|intron:79618836-79621790|exon:79618753-79618835	ASE018675	SE	inc	XTS00011221	102177724	gene11211	KCNS3	potassium voltage-gated channel%2C modifier subfamily S%2C member 3	NC_022303.1	-	0	0	0	4.333	1	Y1
intron:120977177-120990748	ASE020476	SE	exc	XTS00001831	102168219	gene1806	PTP4A2	protein tyrosine phosphatase type IVA%2C member 2%2C	NC_022294.1	+	0	2.667	1.333	7	0.809524	Y1

## Sheet: LiverTau
Supplementary Data S3. Developmental stage- specific AS events in liver
AS isoform	AS events ID	AS type	Isoform type	Gene ID	NCBI ID	NCBI gene ID	Name	FunctionDesc	Chromosome	Strand	Liver_Fetus	Liver_Adult	Liver_M2	Liver_Y1	Tau	Specific stage
intron:58278515-58279739	ASE013209	RI	exc	XTS00021635	102174894	gene21632	LMAN1	lectin%2C mannose-binding%2C 1	NC_022316.1	-	0	38	20	1	0.815789	Adult
intron:68915261-68920445	ASE018116	SE	exc	XTS00015946	102189509	gene15937	SEC14L2	SEC14-like lipid binding 2	NC_022309.1	+	0	4.667	0.667	1.333	0.857153	Adult
intron:32553-32783	ASE006032	A5SS	inc	XTS00025692	-	gene25722	-	-	NW_005101183.1	-	0.333	9.333	0	3.667	0.857138	Adult
intron:15468354-15470888	ASE011249	RI	exc	XTS00012108	-	gene12098	-	-	NC_022305.1	-	0	9.333	1.333	3.667	0.821422	Adult
intron:74443350-74443426	ASE003356	A3SS	inc	XTS00004016	102184874	gene3992	NPC1L1	NPC1-like 1%2C	NC_022296.1	+	2.667	8	0	2	0.805542	Adult
intron:32553-32927	ASE006032	A5SS	exc	XTS00025692	-	gene25722	-	-	NW_005101183.1	-	3.333	89	1	10.333	0.945071	Adult
intron:126254808-126255123	ASE002347	A3SS	exc	XTS00001939	102182004	gene1914	EXTL1	exostosin-like glycosyltransferase 1	NC_022294.1	-	0	5.667	0	2	0.88236	Adult
intron:126247413-126250098	ASE002348	A3SS	exc	XTS00001939	102182004	gene1914	EXTL1	exostosin-like glycosyltransferase 1	NC_022294.1	-	0.667	6.333	0	2.333	0.842097	Adult
intron:90208968-90214997|intron:90215390-90216592|exon:90214998-90215389	ASE022901	SE	inc	XTS00004110	102174185	gene4089	FAM71F1	family with sequence similarity 71%2C member F1	NC_022296.1	+	2.333	11.333	1.667	2.667	0.803906	Adult
intron:44497058-44497280	ASE012650	RI	exc	XTS00013932	102186033	gene13923	DNHD1	dynein heavy chain domain 1	NC_022307.1	-	0	4	0.667	0	0.944417	Adult
intron:9749456-9750784	ASE003142	A3SS	inc	XTS00016141	102181417	gene16138	NECAB2	N-terminal EF-hand calcium binding protein 2	NC_022310.1	+	0	7.667	0	3	0.869571	Adult
exon:75815509-75826480	ASE013525	RI	inc	XTS00014526	102169497	gene14517	LOC102169497	putative olfactory receptor 5AK3	NC_022307.1	+	0	14.333	0	7.333	0.829461	Adult
intron:125965346-125965477	ASE002440	A3SS	exc	XTS00001927	102180903	gene1902	AIM1L	absent in melanoma 1-like	NC_022294.1	+	0	6.333	0	0	1	Adult
exon:58245054-58247032	ASE011368	RI	inc	XTS00017214	102184367	gene17211	IL11	interleukin 11	NC_022310.1	+	0	10.667	1.667	4	0.822912	Adult
intron:12258972-12259091	ASE003132	A3SS	inc	XTS00006974	102188581	gene6955	CCDC159	coiled-coil domain containing 159	NC_022299.1	+	0	3.333	0	1.333	0.866687	Adult
intron:9749456-9751492|intron:9751519-9751662|exon:9751493-9751518	ASE023065	SE	inc	XTS00016141	102181417	gene16138	NECAB2	N-terminal EF-hand calcium binding protein 2	NC_022310.1	+	0	6.667	0.667	2.667	0.833308	Fetus
intron:78199008-78226736|intron:78226813-78242998|exon:78226737-78226812	ASE020239	SE	inc	XTS00000467	-	gene442	-	-	NC_022293.1	.	0.667	9.667	1.333	0.333	0.919554	Fetus
intron:38309892-38310557	ASE011416	RI	exc	XTS00023971	102171133	gene23968	FADS2	fatty acid desaturase 2	NC_022321.1	+	0	7	0	0.667	0.968238	Fetus
intron:58594337-58597271	ASE003304	A3SS	exc	XTS00008375	102183147	gene8356	HRCT1	histidine rich carboxyl terminus 1	NC_022300.1	+	4.333	0	0	0	1	Fetus
intron:24558122-24559940|intron:24560124-24560636	ASE006990	MXE	inc	XTS00017721	102168761	gene17718	KIAA0753	KIAA0753 ortholog%2C	NC_022311.1	+	66	13.333	12	13.333	0.804717	Fetus
intron:72228708-72229210	ASE012698	RI	exc	XTS00000435	-	gene410	-	-	NC_022293.1	-	7.333	0	0	0	1	Fetus
intron:58594337-58597271	ASE009205	RI	exc	XTS00008375	102183147	gene8356	HRCT1	histidine rich carboxyl terminus 1	NC_022300.1	+	4.333	0	0	0	1	Fetus
intron:3713110-3714247|intron:3714386-3716499|exon:3714248-3714385	ASE017622	SE	inc	XTS00010578	102177247	gene10564	VWA3B	von Willebrand factor A domain containing 3B	NC_022303.1	+	88.667	17	6.333	9.333	0.877196	Fetus
intron:85658456-85659292|intron:85659431-85661920|exon:85659293-85659430	ASE019202	SE	inc	XTS00011252	102182700	gene11242	ATP6V1C2	ATPase%2C H+ transporting%2C lysosomal 42kDa%2C V1 subunit C2%2C	NC_022303.1	-	66	0.667	2	0	0.98653	Fetus
intron:50702350-50702992|intron:50703053-50703428|exon:50702993-50703052	ASE022633	SE	inc	XTS00011892	102184635	gene11882	SCEL	sciellin%2C	NC_022304.1	+	11.667	0	0.667	0.333	0.971429	Fetus
intron:44020197-44023422	ASE022190	SE	exc	XTS00000218	102182911	gene193	ABI3BP	ABI family%2C member 3 (NESH) binding protein%2C	NC_022293.1	-	5.333	0	0	0	1	Fetus
intron:80767638-80767999|intron:80768066-80768585|exon:80768000-80768065	ASE020249	SE	inc	XTS00010379	102181398	gene10365	PAPLN	papilin%2C proteoglycan-like sulfated glycoprotein	NC_022302.1	+	4	0	0	0	1	Fetus
intron:55492186-55495281	ASE011176	RI	exc	XTS00020368	102170831	gene20365	XPC	xeroderma pigmentosum%2C complementation group C	NC_022314.1	+	19	5	4.333	0	0.836263	Fetus
intron:30679107-30682800	ASE023075	SE	exc	XTS00001258	102180707	gene1233	SLC38A11	solute carrier family 38%2C member 11%2C	NC_022294.1	+	29.667	0	0	0	1	Fetus
intron:64527939-64528848|intron:64528930-64529133|exon:64528849-64528929	ASE017793	SE	inc	XTS00012709	102183158	gene12699	NNAT	neuronatin	NC_022305.1	+	7642	11.667	173	10.333	0.991494	Fetus
intron:1822061-1822685	ASE013190	RI	exc	XTS00021776	102173435	gene21773	ABCA3	ATP-binding cassette%2C sub-family A (ABC1)%2C member 3	NC_022317.1	-	5	0	0.333	0	0.9778	Fetus
intron:102662220-102666163	ASE001744	A3SS	exc	XTS00011533	102168916	gene11523	ABO	ABO blood group (transferase A%2C alpha 1-3-N-acetylgalactosaminyltransferase%3B transferase B%2C alpha 1-3-galactosyltransferase)%2C	NC_022303.1	-	7	0.333	0.333	0	0.968286	Fetus
intron:102662220-102666163	ASE004943	A5SS	exc	XTS00011533	102168916	gene11523	ABO	ABO blood group (transferase A%2C alpha 1-3-N-acetylgalactosaminyltransferase%3B transferase B%2C alpha 1-3-galactosyltransferase)%2C	NC_022303.1	-	7	0.333	0.333	0	0.968286	Fetus
intron:30679930-30682800	ASE006051	A5SS	exc	XTS00001258	102180707	gene1233	SLC38A11	solute carrier family 38%2C member 11%2C	NC_022294.1	+	35	0	0	0	1	Fetus
intron:28103096-28104981|intron:28105128-28107791|exon:28104982-28105127	ASE019695	SE	inc	XTS00017884	102178302	gene17881	CFAP52	cilia and flagella associated protein 52%2C	NC_022311.1	+	4.667	0	0	0	1	Fetus
intron:57329683-57329804	ASE012850	RI	exc	XTS00017175	102172653	gene17172	LOC102172653	cationic amino acid transporter 3-like	NC_022310.1	+	13.333	0.667	0	0	0.983325	Fetus
intron:57329683-57329804	ASE001796	A3SS	exc	XTS00017175	102172653	gene17172	LOC102172653	cationic amino acid transporter 3-like	NC_022310.1	+	13.333	0.667	0	0	0.983325	Fetus
intron:24360302-24362117	ASE000571	A3SS	inc	XTS00017709	102189792	gene17706	TEKT1	tektin 1	NC_022311.1	-	24	1	1.667	0.667	0.953694	Fetus
intron:60278413-60295136	ASE002443	A3SS	inc	XTS00003901	102168323	gene3877	BMPER	BMP binding endothelial regulator%2C	NC_022296.1	-	331.667	44.667	76.333	52.667	0.82546	Fetus
intron:60271359-60278082|intron:60278285-60295136|exon:60278083-60278284	ASE021739	SE	inc	XTS00003901	102168323	gene3877	BMPER	BMP binding endothelial regulator%2C	NC_022296.1	-	94.667	12.333	30.667	11.333	0.808687	Fetus
intron:52218592-52220702|intron:52220829-52246470|exon:52220703-52220828	ASE017514	SE	inc	XTS00024697	102191503	gene24694	MAMLD1	mastermind-like domain containing 1%2C	NC_022322.1	+	81	15.667	0	0	0.935527	Fetus
intron:36877337-36878903|intron:36879061-36879816|exon:36878904-36879060	ASE020486	SE	inc	XTS00018071	102169415	gene18068	TTLL6	tubulin tyrosine ligase-like family member 6%2C	NC_022311.1	+	259	3.667	16.667	2	0.971256	Fetus
intron:70465094-70466356	ASE020047	SE	exc	XTS00015999	102178383	gene15996	LOC102178383	glutathione S-transferase theta-1-like	NC_022309.1	+	12.667	0	6.667	0	0.824557	Fetus
intron:3653847-3662028	ASE017602	SE	exc	XTS00010578	102177247	gene10564	VWA3B	von Willebrand factor A domain containing 3B	NC_022303.1	+	7.333	2.333	0	2	0.803037	Fetus
intron:36880670-36884461|intron:36884525-36885814|exon:36884462-36884524	ASE020488	SE	inc	XTS00018071	102169415	gene18068	TTLL6	tubulin tyrosine ligase-like family member 6%2C	NC_022311.1	+	56.667	0	3	1	0.976471	Fetus
intron:9205254-9210952|intron:9211079-9214130|exon:9210953-9211078	ASE017746	SE	inc	XTS00002230	102188271	gene2205	CFAP45	cilia and flagella associated protein 45%2C	NC_022295.1	+	15.667	0.667	1.333	0	0.957448	Fetus
intron:52218592-52246470	ASE017514	SE	exc	XTS00024697	102191503	gene24694	MAMLD1	mastermind-like domain containing 1%2C	NC_022322.1	+	13.667	3.333	0	0	0.918709	Fetus
exon:32103969-32107337	ASE014854	RI	inc	XTS00002780	102171293	gene2755	KIAA1324	KIAA1324 ortholog	NC_022295.1	.	71.667	1.667	1.667	0.667	0.981391	Fetus
intron:37519861-37523363	ASE005144	A5SS	exc	XTS00023169	102169935	gene23166	LOC102169935	arylamine N-acetyltransferase 1%2C	NC_022319.1	-	39.333	8.333	5.333	7.333	0.822041	Fetus
intron:36889987-36890893	ASE012603	RI	exc	XTS00018071	102169415	gene18068	TTLL6	tubulin tyrosine ligase-like family member 6%2C	NC_022311.1	+	190	0.667	13.333	2	0.97193	Fetus
intron:37519861-37523363	ASE001973	A3SS	exc	XTS00023169	102169935	gene23166	LOC102169935	arylamine N-acetyltransferase 1%2C	NC_022319.1	-	39.333	8.333	5.333	7.333	0.822041	Fetus
intron:49712511-49716127|intron:49716236-49720279|exon:49716128-49716235	ASE021609	SE	inc	XTS00015159	102175230	gene15150	FHAD1	forkhead-associated (FHA) phosphopeptide binding domain 1	NC_022308.1	.	7.333	0	1.333	0.333	0.924269	Fetus
intron:47217764-47218990	ASE013925	RI	exc	XTS00024263	100861247	gene24260	TNNT3	troponin T type 3 (skeletal%2C fast)	NC_022321.1	-	4	0	0	0	1	Fetus
intron:13427885-13445765	ASE020769	SE	exc	XTS00007024	102174737	gene7005	CERS4	ceramide synthase 4%2C	NC_022299.1	+	20.667	0.667	0.333	2.333	0.946243	Fetus
intron:50719003-50723404|intron:50723465-50723599|exon:50723405-50723464	ASE022635	SE	inc	XTS00011892	102184635	gene11882	SCEL	sciellin%2C	NC_022304.1	+	22.333	1	1.333	0.667	0.955223	Fetus
intron:3567599-3574631	ASE017613	SE	exc	XTS00010578	102177247	gene10564	VWA3B	von Willebrand factor A domain containing 3B	NC_022303.1	+	4.667	0.333	0.333	0	0.952432	Fetus
exon:33242514-33245193	ASE014079	RI	inc	XTS00023472	102176585	gene23469	MAT1A	methionine adenosyltransferase I%2C alpha%2C	NC_022320.1	-	295	21.667	4.667	61	0.901318	Fetus
exon:57329483-57330047	ASE012850	RI	inc	XTS00017175	102172653	gene17172	LOC102172653	cationic amino acid transporter 3-like	NC_022310.1	+	11.667	0	0	0.333	0.990486	Fetus
exon:57329483-57330047	ASE012849	RI	inc	XTS00017175	102172653	gene17172	LOC102172653	cationic amino acid transporter 3-like	NC_022310.1	+	8	0	0	0	1	Fetus
intron:30679107-30682800	ASE023074	SE	exc	XTS00001258	102180707	gene1233	SLC38A11	solute carrier family 38%2C member 11%2C	NC_022294.1	+	29.667	0	0	0	1	Fetus
intron:23224681-23225172	ASE005412	A5SS	exc	XTS00003699	102180184	gene3674	AGR3	anterior gradient 3%2C protein disulphide isomerase family member	NC_022296.1	-	5.333	0.333	0.667	0	0.937496	Fetus
intron:64378053-64390368|intron:64390420-64427315|exon:64390369-64390419	ASE018827	SE	inc	XTS00000336	102179813	gene311	STXBP5L	syntaxin binding protein 5-like%2C	NC_022293.1	+	4	0	0	0.667	0.944417	Fetus
intron:18656306-18657190	ASE010174	RI	exc	XTS00009618	102178450	gene9599	GRAMD2	GRAM domain containing 2%2C	NC_022302.1	-	25	0.667	0	2	0.96444	Fetus
intron:80166075-80244982	ASE020024	SE	exc	XTS00007898	102169756	gene7879	EDIL3	EGF-like repeats and discoidin I-like domains 3%2C	NC_022299.1	-	10.333	0	0	0	1	Fetus
intron:105749703-105751298	ASE013681	RI	exc	XTS00001639	102176279	gene1614	CATIP	ciliogenesis associated TTC17 interacting protein	NC_022294.1	+	6.667	0.333	0	0	0.983351	Fetus
intron:73928667-73929780|intron:73929952-73930339|exon:73929781-73929951	ASE017816	SE	inc	XTS00011195	102183338	gene11185	MFSD2B	major facilitator superfamily domain containing 2B	NC_022303.1	-	20.333	2.333	3	0.333	0.907113	Fetus
exon:66751410-66753078	ASE015549	RI	inc	XTS00013332	100860771	gene13323	RSPO2	R-spondin 2%2C	NC_022306.1	+	6.667	1	0.667	0.333	0.900005	Fetus
intron:37519861-37523363	ASE005149	A5SS	exc	XTS00023169	102169935	gene23166	LOC102169935	arylamine N-acetyltransferase 1%2C	NC_022319.1	-	39.333	8.333	5.333	7.333	0.822041	Fetus
intron:55413574-55413732	ASE010395	RI	exc	XTS00018676	102174333	gene18673	TMEM104	transmembrane protein 104%2C	NC_022311.1	-	4	1.333	0	1	0.805583	Fetus
exon:101542810-101544216	ASE011154	RI	inc	XTS00008810	100861287	gene8791	AGP	alpha 1 acid glycoprotein%2C	NC_022300.1	+	166.667	17.333	63.667	17.333	0.803334	Fetus
intron:81886197-81887661	ASE005904	A5SS	exc	XTS00012013	102174670	gene12003	LOC102174670	coagulation factor X	NC_022304.1	+	3.667	0	1	0	0.909099	Fetus
intron:11047245-11049437	ASE001895	A3SS	exc_inc	XTS00017446	102189988	gene17443	TBX4	T-box 4%2C	NC_022311.1	-	18	0	0	0	1	Fetus
intron:11047245-11049437	ASE013018	RI	exc_inc	XTS00017446	102189988	gene17443	TBX4	T-box 4%2C	NC_022311.1	-	18	0	0	0	1	Fetus
intron:18662665-18685638|intron:18685830-18685924|exon:18685639-18685829	ASE018307	SE	inc	XTS00009618	102178450	gene9599	GRAMD2	GRAM domain containing 2%2C	NC_022302.1	-	10	0.667	0	1.333	0.933333	Fetus
exon:36889809-36891175	ASE012603	RI	inc	XTS00018071	102169415	gene18068	TTLL6	tubulin tyrosine ligase-like family member 6%2C	NC_022311.1	+	82	4	4	5.333	0.945801	Fetus
intron:10258647-10258724	ASE013590	RI	exc	XTS00022531	-	gene22528	-	-	NC_022318.1	+	18.667	6.333	2.333	1	0.827396	Fetus
intron:11962-19558	ASE018209	SE	exc	XTS00026550	102187127	gene26636	GRIFIN	galectin-related inter-fiber protein	NW_005104226.1	-	10.333	0	0	0	1	Fetus
intron:37949384-37954121|intron:37954226-37962640|exon:37954122-37954225	ASE019493	SE	inc	XTS00019011	102174600	gene19008	CAPSL	calcyphosine-like%2C	NC_022312.1	+	41.667	10.333	4.667	4.333	0.845337	Fetus
exon:56328854-56331222	ASE012186	RI	inc	XTS00009189	100860853	gene9170	ARG1	arginase 1%2C	NC_022301.1	+	5588.33	797.667	921.667	1226	0.824316	Fetus
exon:56328854-56331222	ASE012185	RI	inc	XTS00009189	100860853	gene9170	ARG1	arginase 1%2C	NC_022301.1	+	5044.67	752.667	901.333	1210.33	0.810735	Fetus
intron:115948885-115949407	ASE011414	RI	exc	XTS00003558	102187452	gene3533	C3H2orf54	chromosome 3 open reading frame%2C human C2orf54	NC_022295.1	.	12.667	0	0.333	0	0.991237	Fetus
intron:36880670-36885814	ASE020488	SE	exc	XTS00018071	102169415	gene18068	TTLL6	tubulin tyrosine ligase-like family member 6%2C	NC_022311.1	+	33.333	1	4.667	1	0.933329	Fetus
intron:18659300-18659407|intron:18659504-18660105|exon:18659408-18659503	ASE018308	SE	inc	XTS00009618	102178450	gene9599	GRAMD2	GRAM domain containing 2%2C	NC_022302.1	-	36	2.667	0.333	3.333	0.941361	Fetus
intron:11809316-11809961	ASE015634	RI	exc	XTS00019894	102176565	gene19891	SCN5A	sodium channel%2C voltage gated%2C type V alpha subunit	NC_022314.1	-	149	14.333	39.667	17.667	0.839671	Fetus
intron:23347171-23351581|intron:23351731-23351822|exon:23351582-23351730	ASE023007	SE	inc	XTS00023358	102189736	gene23355	HKDC1	hexokinase domain containing 1	NC_022320.1	+	22	0.333	0.667	0.333	0.979803	Fetus
intron:28855212-28855588|intron:28855754-28856847|exon:28855589-28855753	ASE018104	SE	inc	XTS00004676	102189554	gene4657	LOC102189554	aquaporin-5	NC_022297.1	-	139.667	0	0	0	1	Fetus
intron:25659449-25659842	ASE018674	SE	exc	XTS00020744	102168873	gene20741	AGER	advanced glycosylation end product-specific receptor%2C	NC_022315.1	+	53	0	0	0	1	Fetus
intron:25659449-25659842	ASE010568	RI	exc	XTS00020744	102168873	gene20741	AGER	advanced glycosylation end product-specific receptor%2C	NC_022315.1	+	53	0	0	0	1	Fetus
intron:59302898-59304020	ASE018797	SE	exc	XTS00017270	102189516	gene17267	LOC102189516	uncharacterized LOC102189516	NC_022310.1	-	1281	41.333	0	0	0.989245	Fetus
intron:50663352-50670344|intron:50670384-50671642|exon:50670345-50670383	ASE022634	SE	inc	XTS00011892	102184635	gene11882	SCEL	sciellin%2C	NC_022304.1	+	15	0.667	0	1.667	0.948133	Fetus
intron:25658883-25658991	ASE004041	A5SS	exc_inc	XTS00020744	102168873	gene20741	AGER	advanced glycosylation end product-specific receptor%2C	NC_022315.1	+	220	0	0	0	1	Fetus
intron:25658883-25658991	ASE004042	A5SS	exc_inc	XTS00020744	102168873	gene20741	AGER	advanced glycosylation end product-specific receptor%2C	NC_022315.1	+	304	0.667	0	0	0.999269	Fetus
intron:25658883-25658991	ASE004043	A5SS	exc_inc	XTS00020744	102168873	gene20741	AGER	advanced glycosylation end product-specific receptor%2C	NC_022315.1	+	505.333	1.333	0	0	0.999121	Fetus
intron:86226034-86236718	ASE004367	A5SS	inc	XTS00006288	-	gene6269	-	-	NC_022298.1	.	15	1	0	2.333	0.925933	Fetus
intron:23018464-23019216|intron:23019319-23021474|exon:23019217-23019318	ASE022395	SE	inc	XTS00022719	102189092	gene22716	CFAP43	cilia and flagella associated protein 43	NC_022318.1	-	9	0.333	0.333	0	0.975333	Fetus
intron:73929952-73930339	ASE009645	RI	exc	XTS00011195	102183338	gene11185	MFSD2B	major facilitator superfamily domain containing 2B	NC_022303.1	-	9.667	1.333	1.333	0	0.908072	Fetus
intron:66752448-66752821	ASE006096	A5SS	inc	XTS00013332	100860771	gene13323	RSPO2	R-spondin 2%2C	NC_022306.1	+	3	1	0.333	0.333	0.814889	Fetus
intron:34869517-34872884	ASE017857	SE	exc	XTS00007294	102183685	gene7275	FGFR4	fibroblast growth factor receptor 4%2C	NC_022299.1	+	6.333	1	1.333	1.333	0.807042	Fetus
intron:34869517-34872884	ASE017849	SE	exc	XTS00007294	102183685	gene7275	FGFR4	fibroblast growth factor receptor 4%2C	NC_022299.1	+	6.333	1	1.333	1.333	0.807042	Fetus
intron:38461474-38468915|intron:38469036-38470702|exon:38468916-38469035	ASE019388	SE	inc	XTS00001303	102176081	gene1278	GALNT5	polypeptide N-acetylgalactosaminyltransferase 5	NC_022294.1	-	17.333	0	0	0	1	Fetus
intron:32109741-32109817	ASE014855	RI	exc	XTS00002780	102171293	gene2755	KIAA1324	KIAA1324 ortholog	NC_022295.1	.	90.333	2	0.667	0.667	0.987697	Fetus
intron:64528930-64529133	ASE009610	RI	exc	XTS00012709	102183158	gene12699	NNAT	neuronatin	NC_022305.1	+	3618.67	5	82.667	4.667	0.991495	Fetus
intron:50200328-50200562|intron:50200767-50200846|exon:50200563-50200766	ASE019583	SE	inc	XTS00020220	102177942	gene20217	CDHR4	cadherin-related family member 4	NC_022314.1	+	15.333	0	0	0	1	Fetus
intron:28855212-28856847	ASE018104	SE	exc	XTS00004676	102189554	gene4657	LOC102189554	aquaporin-5	NC_022297.1	-	12.667	0	0	0	1	Fetus
intron:23233891-23236267	ASE002316	A3SS	inc	XTS00003699	102180184	gene3674	AGR3	anterior gradient 3%2C protein disulphide isomerase family member	NC_022296.1	-	27.333	1.333	10.333	1.667	0.8374	Fetus
intron:34606885-34606955	ASE009697	RI	exc	XTS00016430	102179587	gene16427	TSNAXIP1	translin-associated factor X interacting protein 1	NC_022310.1	+	12.667	0.333	1	1	0.938607	Fetus
intron:17664224-17669486|intron:17669580-17673788|exon:17669487-17669579	ASE015825	SE	inc	XTS00005892	102172699	gene5873	NPNT	nephronectin%2C	NC_022298.1	-	211	9.333	2	3.667	0.976303	Fetus
intron:66042128-66048360|intron:66048457-66050609|exon:66048361-66048456	ASE022921	SE	inc	XTS00006150	102169570	gene6131	SPATA18	spermatogenesis associated 18	NC_022298.1	+	10	0	0	0	1	Fetus
intron:12385496-12391415|intron:12391584-12402961|exon:12391416-12391583	ASE022987	SE	inc	XTS00024408	102177965	gene24405	CXHXorf57	chromosome X open reading frame%2C human CXorf57	NC_022322.1	.	12	0	0	0	1	Fetus
exon:64526898-64531239	ASE009610	RI	inc	XTS00012709	102183158	gene12699	NNAT	neuronatin	NC_022305.1	+	262.333	2.667	0	1.333	0.994917	Fetus
intron:25658901-25658991	ASE004044	A5SS	inc	XTS00020744	102168873	gene20741	AGER	advanced glycosylation end product-specific receptor%2C	NC_022315.1	+	365.667	0.667	0	0	0.999392	Fetus
intron:25658901-25658991	ASE004045	A5SS	inc	XTS00020744	102168873	gene20741	AGER	advanced glycosylation end product-specific receptor%2C	NC_022315.1	+	540.667	1.333	0	0	0.999178	Fetus
intron:25658901-25658991	ASE004041	A5SS	inc	XTS00020744	102168873	gene20741	AGER	advanced glycosylation end product-specific receptor%2C	NC_022315.1	+	100	0	0	0	1	Fetus
intron:37519861-37523363	ASE013200	RI	exc	XTS00023169	102169935	gene23166	LOC102169935	arylamine N-acetyltransferase 1%2C	NC_022319.1	-	39.333	8.333	5.333	7.333	0.822041	Fetus
intron:37519861-37523363	ASE005150	A5SS	exc	XTS00023169	102169935	gene23166	LOC102169935	arylamine N-acetyltransferase 1%2C	NC_022319.1	-	39.333	8.333	5.333	7.333	0.822041	Fetus
intron:37519861-37523363	ASE020954	SE	exc	XTS00023169	102169935	gene23166	LOC102169935	arylamine N-acetyltransferase 1%2C	NC_022319.1	-	39.333	8.333	5.333	7.333	0.822041	Fetus
intron:37519861-37523363	ASE020952	SE	exc	XTS00023169	102169935	gene23166	LOC102169935	arylamine N-acetyltransferase 1%2C	NC_022319.1	-	39.333	8.333	5.333	7.333	0.822041	Fetus
intron:37519861-37523363	ASE001972	A3SS	exc	XTS00023169	102169935	gene23166	LOC102169935	arylamine N-acetyltransferase 1%2C	NC_022319.1	-	39.333	8.333	5.333	7.333	0.822041	Fetus
intron:20051593-20052377|intron:20052449-20081087|exon:20052378-20052448	ASE021602	SE	inc	XTS00013638	102169779	gene13629	C15H11orf88	chromosome 15 open reading frame%2C human C11orf88	NC_022307.1	+	20	0	0	0	1	Fetus
intron:24825288-24830218|intron:24830378-24839928|exon:24830219-24830377	ASE023282	SE	inc	XTS00019353	102175992	gene19350	C21H15orf26	chromosome 21 open reading frame%2C human C15orf26	NC_022313.1	+	15	0.333	0.667	1	0.955556	Fetus
intron:47348636-47348787|intron:47348895-47350869|exon:47348788-47348894	ASE018666	SE	inc	XTS00018432	102172759	gene18429	PRR29	proline rich 29	NC_022311.1	+	15.667	0	0	0	1	Fetus
intron:32987839-32994014	ASE000674	A3SS	exc	XTS00021444	102190835	gene21441	LAMA3	laminin%2C alpha 3	NC_022316.1	-	18	0	0	0	1	Fetus
intron:14130209-14132909|intron:14133055-14134660|exon:14132910-14133054	ASE018196	SE	inc	XTS00004492	102191767	gene4473	LRRIQ1	leucine-rich repeats and IQ motif containing 1	NC_022297.1	+	6.333	0	0	1.333	0.929838	Fetus
intron:13421661-13427765|intron:13427885-13445765|exon:13427766-13427884	ASE020768	SE	inc	XTS00007024	102174737	gene7005	CERS4	ceramide synthase 4%2C	NC_022299.1	+	21	0.667	0.333	2.333	0.947095	Fetus
intron:18655947-18656200	ASE010175	RI	exc	XTS00009618	102178450	gene9599	GRAMD2	GRAM domain containing 2%2C	NC_022302.1	-	26.667	1.333	0	2.333	0.954176	Fetus
intron:36891176-36903565|intron:36903608-36911329|exon:36903566-36903607	ASE020485	SE	inc	XTS00018071	102169415	gene18068	TTLL6	tubulin tyrosine ligase-like family member 6%2C	NC_022311.1	+	128.667	0	11	3.667	0.962003	Fetus
intron:31818862-31820000|intron:31820139-31823579|exon:31820001-31820138	ASE017670	SE	inc	XTS00009918	102169107	gene9904	GPR176	G protein-coupled receptor 176	NC_022302.1	-	13.667	0	0	0	1	Fetus
intron:32886660-32886864	ASE010539	RI	exc	XTS00021444	102190835	gene21441	LAMA3	laminin%2C alpha 3	NC_022316.1	-	48.667	1	1	1	0.979452	Fetus
intron:32855200-32856329	ASE010540	RI	exc	XTS00021444	102190835	gene21441	LAMA3	laminin%2C alpha 3	NC_022316.1	-	67	1.667	3	1.667	0.968488	Fetus
intron:101542914-101544047	ASE011154	RI	exc	XTS00008810	100861287	gene8791	AGP	alpha 1 acid glycoprotein%2C	NC_022300.1	+	399.333	8	152	16.333	0.85281	Fetus
intron:80166075-80210590|intron:80210621-80244982|exon:80210591-80210620	ASE020024	SE	inc	XTS00007898	102169756	gene7879	EDIL3	EGF-like repeats and discoidin I-like domains 3%2C	NC_022299.1	-	113.333	3.667	1.667	3	0.975488	Fetus
intron:34817308-34817595	ASE012113	RI	exc	XTS00009993	102170150	gene9979	EPB42	erythrocyte membrane protein band 4.2%2C	NC_022302.1	-	4	0	0	0	1	Fetus
intron:101542914-101544047	ASE004337	A5SS	exc	XTS00008810	100861287	gene8791	AGP	alpha 1 acid glycoprotein%2C	NC_022300.1	+	399.333	8	152	16.333	0.85281	Fetus
intron:23224681-23225146	ASE005412	A5SS	inc	XTS00003699	102180184	gene3674	AGR3	anterior gradient 3%2C protein disulphide isomerase family member	NC_022296.1	-	23.667	0.333	11.333	0	0.835692	Fetus
intron:25658862-25658991	ASE004046	A5SS	exc_inc	XTS00020744	102168873	gene20741	AGER	advanced glycosylation end product-specific receptor%2C	NC_022315.1	+	219	0.667	0	0	0.998985	Fetus
intron:25658862-25658991	ASE004042	A5SS	exc_inc	XTS00020744	102168873	gene20741	AGER	advanced glycosylation end product-specific receptor%2C	NC_022315.1	+	146.333	0.667	0	0	0.998481	Fetus
exon:18203759-18207023	ASE012693	RI	inc	XTS00019252	-	gene19249	-	-	NC_022313.1	-	5.333	0	0	0	1	Fetus
intron:50733852-50744843|intron:50744937-50746114|exon:50744844-50744936	ASE022632	SE	inc	XTS00011892	102184635	gene11882	SCEL	sciellin%2C	NC_022304.1	+	24.667	1.667	1	0	0.96396	Fetus
intron:22733720-22746749|intron:22746868-22752059|exon:22746750-22746867	ASE022456	SE	inc	XTS00012164	102169682	gene12154	ARMC3	armadillo repeat containing 3%2C	NC_022305.1	+	4	0.667	0.667	0.333	0.861083	Fetus
intron:11862940-11866357|intron:11866450-11872989	ASE006994	MXE	inc	XTS00019894	102176565	gene19891	SCN5A	sodium channel%2C voltage gated%2C type V alpha subunit	NC_022314.1	-	260.333	27.333	43.333	18	0.886471	Fetus
exon:72226734-72229443	ASE012698	RI	inc	XTS00000435	-	gene410	-	-	NC_022293.1	-	20	0	0	0	1	Fetus
exon:72226734-72229443	ASE012699	RI	inc	XTS00000435	-	gene410	-	-	NC_022293.1	-	13.667	0	0	0	1	Fetus
intron:49670632-49672603	ASE002341	A3SS	inc	XTS00015159	102175230	gene15150	FHAD1	forkhead-associated (FHA) phosphopeptide binding domain 1	NC_022308.1	.	19	1	1.333	1.333	0.935684	Fetus
intron:23003165-23004950	ASE005761	A5SS	inc	XTS00022719	102189092	gene22716	CFAP43	cilia and flagella associated protein 43	NC_022318.1	-	4.667	0	0	0	1	Fetus
intron:59826819-59827730|intron:59828094-59829564|exon:59827731-59828093	ASE022264	SE	inc	XTS00009234	102171339	gene9215	MYB	v-myb avian myeloblastosis viral oncogene homolog%2C	NC_022301.1	+	4.667	0.667	0	0	0.952361	Fetus
intron:13893043-13896827	ASE003017	A3SS	inc	XTS00015476	-	gene15467	-	-	NC_022309.1	+	19.333	0	0	0	1	Fetus
intron:30679107-30679767|intron:30679930-30682800|exon:30679768-30679929	ASE023074	SE	inc	XTS00001258	102180707	gene1233	SLC38A11	solute carrier family 38%2C member 11%2C	NC_022294.1	+	50.667	0	0	0	1	Fetus
intron:30679107-30679767|intron:30680723-30682800|exon:30679768-30680722	ASE023075	SE	inc	XTS00001258	102180707	gene1233	SLC38A11	solute carrier family 38%2C member 11%2C	NC_022294.1	+	15.667	0	0	0	1	Fetus
intron:361708-396230|intron:396290-396422|exon:396231-396289	ASE022925	SE	inc	XTS00025380	102179930	gene25377	PCDH17	protocadherin 17	NW_005101029.1	.	28.667	2.333	1.333	1	0.945745	Fetus
intron:60357180-60365162	ASE006734	A5SS	exc	XTS00012617	106502777	gene12607	LOC106502777	uncharacterized LOC106502777%2C	NC_022305.1	+	5.667	0.667	0.667	2	0.803894	Fetus
intron:60357180-60365162	ASE006735	A5SS	exc	XTS00012617	106502777	gene12607	LOC106502777	uncharacterized LOC106502777%2C	NC_022305.1	+	5.667	0.667	0.667	2	0.803894	Fetus
intron:49672693-49677374|intron:49677540-49681773|exon:49677375-49677539	ASE021309	SE	inc	XTS00010990	102188326	gene10980	DNAH6	dynein%2C axonemal%2C heavy chain 6	NC_022303.1	-	6.667	0	0	0	1	Fetus
intron:19333676-19338533|intron:19338632-19344900|exon:19338534-19338631	ASE022200	SE	inc	XTS00011718	102183800	gene11708	NEK5	NIMA-related kinase 5	NC_022304.1	-	7	0	0	0	1	Fetus
intron:88709694-88714565|intron:88714704-88717127|exon:88714566-88714703	ASE023253	SE	inc	XTS00003151	102176659	gene3126	LDLRAD1	low density lipoprotein receptor class A domain containing 1%2C	NC_022295.1	+	6	0	0	0	1	Fetus
intron:33246049-33246321	ASE005503	A5SS	exc	XTS00023472	102176585	gene23469	MAT1A	methionine adenosyltransferase I%2C alpha%2C	NC_022320.1	-	88.333	0.667	0.667	2.667	0.984902	Fetus
intron:60925800-60927407|intron:60927581-60927947|exon:60927408-60927580	ASE018338	SE	inc	XTS00008413	102185272	gene8394	CCDC180	coiled-coil domain containing 180	NC_022300.1	.	8.333	1.667	0	0.667	0.906636	Fetus
intron:25658862-25658991	ASE004044	A5SS	exc_inc	XTS00020744	102168873	gene20741	AGER	advanced glycosylation end product-specific receptor%2C	NC_022315.1	+	146.333	0.667	0	0	0.998481	Fetus
intron:36891176-36911329	ASE020485	SE	exc	XTS00018071	102169415	gene18068	TTLL6	tubulin tyrosine ligase-like family member 6%2C	NC_022311.1	+	41	0.333	1.667	0.667	0.978317	Fetus
intron:55057280-55059986	ASE009310	RI	exc	XTS00012506	102174855	gene12496	EDN3	endothelin 3	NC_022305.1	-	38.333	0	0.667	0.333	0.991304	Fetus
intron:36875118-36875982	ASE012602	RI	exc	XTS00018071	102169415	gene18068	TTLL6	tubulin tyrosine ligase-like family member 6%2C	NC_022311.1	+	6	0	0.667	0	0.962944	Fetus
exon:11809211-11810099	ASE015634	RI	inc	XTS00019894	102176565	gene19891	SCN5A	sodium channel%2C voltage gated%2C type V alpha subunit	NC_022314.1	-	82.667	22.333	6	14.333	0.82796	Fetus
intron:3653847-3660225|intron:3660343-3662028|exon:3660226-3660342	ASE017602	SE	inc	XTS00010578	102177247	gene10564	VWA3B	von Willebrand factor A domain containing 3B	NC_022303.1	+	31	11.667	1.667	3.333	0.820785	Fetus
intron:120751094-120751574	ASE011401	RI	exc	XTS00001823	102188546	gene1798	DCDC2B	doublecortin domain containing 2B	NC_022294.1	-	4.667	0	0	0	1	Fetus
intron:60365255-60368634	ASE018516	SE	exc	XTS00012617	106502777	gene12607	LOC106502777	uncharacterized LOC106502777%2C	NC_022305.1	+	3.333	0	0.667	0.333	0.89999	Fetus
intron:33002358-33004297|intron:33004430-33006400|exon:33004298-33004429	ASE018643	SE	inc	XTS00021444	102190835	gene21441	LAMA3	laminin%2C alpha 3	NC_022316.1	-	28.667	0	0	0	1	Fetus
intron:58117935-58121524	ASE021540	SE	exc	XTS00005101	102185344	gene5082	AMDHD1	amidohydrolase domain containing 1	NC_022297.1	+	8	0.333	0	0.333	0.97225	Fetus
intron:60896151-60896257|intron:60896584-60898484|exon:60896258-60896583	ASE018337	SE	inc	XTS00008413	102185272	gene8394	CCDC180	coiled-coil domain containing 180	NC_022300.1	.	6.667	0.667	1.667	1	0.833308	Fetus
intron:9217037-9218237|intron:9218417-9220457|exon:9218238-9218416	ASE017757	SE	inc	XTS00002230	102188271	gene2205	CFAP45	cilia and flagella associated protein 45%2C	NC_022295.1	+	40	1.333	0	1	0.980558	Fetus
exon:3725535-3726714	ASE009565	RI	inc	XTS00010578	102177247	gene10564	VWA3B	von Willebrand factor A domain containing 3B	NC_022303.1	+	65	14.667	2.333	10	0.861538	Fetus
exon:3725535-3726714	ASE009570	RI	inc	XTS00010578	102177247	gene10564	VWA3B	von Willebrand factor A domain containing 3B	NC_022303.1	+	59.667	16.333	4	4.333	0.862202	Fetus
intron:4638209-4642296|intron:4642366-4656913|exon:4642297-4642365	ASE022471	SE	inc	XTS00019169	102180429	gene19166	ADAMTS17	ADAM metallopeptidase with thrombospondin type 1 motif%2C 17	NC_022313.1	+	9.333	0	0	0	1	Fetus
intron:33246049-33246294	ASE005503	A5SS	inc	XTS00023472	102176585	gene23469	MAT1A	methionine adenosyltransferase I%2C alpha%2C	NC_022320.1	-	2278.67	1.333	2.667	14.667	0.997269	Fetus
intron:39354625-39357026|intron:39357175-39357868|exon:39357027-39357174	ASE019652	SE	inc	XTS00016507	102186513	gene16504	HYDIN	HYDIN%2C axonemal central pair apparatus protein	NC_022310.1	+	4	1.333	0	0.667	0.833333	Fetus
intron:29814335-29815151	ASE009878	RI	exc	XTS00004711	102181189	gene4692	CCDC65	coiled-coil domain containing 65%2C	NC_022297.1	-	16.667	0.333	0.667	0	0.98	Fetus
intron:64527939-64529133	ASE017793	SE	exc	XTS00012709	102183158	gene12699	NNAT	neuronatin	NC_022305.1	+	727.333	3.333	13.667	1.333	0.991598	Fetus
intron:37519861-37523363	ASE005146	A5SS	exc	XTS00023169	102169935	gene23166	LOC102169935	arylamine N-acetyltransferase 1%2C	NC_022319.1	-	39.333	8.333	5.333	7.333	0.822041	Fetus
intron:87330337-87332051	ASE009534	RI	exc	XTS00013482	102175043	gene13473	CA3	carbonic anhydrase III	NC_022306.1	-	9.333	2	0.667	0.333	0.892853	Fetus
intron:25657323-25657496	ASE010569	RI	exc	XTS00020744	102168873	gene20741	AGER	advanced glycosylation end product-specific receptor%2C	NC_022315.1	+	633	0	0	0	1	Fetus
intron:15358619-15358950	ASE009408	RI	exc	XTS00002424	102175452	gene2399	C3H1orf43	chromosome 3 open reading frame%2C human C1orf43	NC_022295.1	+	12.333	0	0.333	0	0.991	Fetus
intron:37519861-37523363	ASE020955	SE	exc	XTS00023169	102169935	gene23166	LOC102169935	arylamine N-acetyltransferase 1%2C	NC_022319.1	-	39.333	8.333	5.333	7.333	0.822041	Fetus
exon:36874891-36876023	ASE012602	RI	inc	XTS00018071	102169415	gene18068	TTLL6	tubulin tyrosine ligase-like family member 6%2C	NC_022311.1	+	55.333	0	0	0.333	0.997994	Fetus
intron:37519861-37523363	ASE020950	SE	exc	XTS00023169	102169935	gene23166	LOC102169935	arylamine N-acetyltransferase 1%2C	NC_022319.1	-	39.333	8.333	5.333	7.333	0.822041	Fetus
intron:45493082-45508370	ASE022502	SE	exc	XTS00012364	102170797	gene12354	SLC23A2	solute carrier family 23 (ascorbic acid transporter)%2C member 2	NC_022305.1	-	4.667	0	0	0	1	Fetus
intron:70475348-70475851	ASE012055	RI	exc	XTS00015999	102178383	gene15996	LOC102178383	glutathione S-transferase theta-1-like	NC_022309.1	+	2.667	0	0	1.333	0.833396	Fetus
intron:25659449-25659692|intron:25659720-25659842|exon:25659693-25659719	ASE018674	SE	inc	XTS00020744	102168873	gene20741	AGER	advanced glycosylation end product-specific receptor%2C	NC_022315.1	+	871	2	0.333	0.667	0.998852	Fetus
intron:19466459-19467385|intron:19467529-19469523|exon:19467386-19467528	ASE021275	SE	inc	XTS00019276	-	gene19273	-	-	NC_022313.1	-	4	0	0	0	1	Fetus
intron:11047242-11049437	ASE001895	A3SS	exc	XTS00017446	102189988	gene17443	TBX4	T-box 4%2C	NC_022311.1	-	51.667	0	0	0	1	Fetus
intron:11047242-11049437	ASE013019	RI	exc	XTS00017446	102189988	gene17443	TBX4	T-box 4%2C	NC_022311.1	-	51.667	0	0	0	1	Fetus
intron:4192354-4192460	ASE003605	A3SS	exc	XTS00006637	102190951	gene6618	CRLF1	cytokine receptor-like factor 1	NC_022299.1	+	10	0.333	0	0	0.9889	Fetus
intron:36877337-36879816	ASE020486	SE	exc	XTS00018071	102169415	gene18068	TTLL6	tubulin tyrosine ligase-like family member 6%2C	NC_022311.1	+	45.333	0	2.333	2.333	0.965691	Fetus
intron:28008134-28008676	ASE015083	RI	exc	XTS00022212	-	gene22209	-	-	NC_022317.1	-	78.333	10	14.333	4.667	0.876595	Fetus
intron:60698420-60699383	ASE011571	RI	exc	XTS00012625	102187241	gene12615	BPIFB1	BPI fold containing family B%2C member 1%2C	NC_022305.1	+	20.667	0.333	1.667	0.667	0.956985	Fetus
intron:11831507-11835862	ASE023217	SE	exc	XTS00019894	102176565	gene19891	SCN5A	sodium channel%2C voltage gated%2C type V alpha subunit	NC_022314.1	-	138.333	26	29.333	18.333	0.822491	Fetus
intron:60896369-60896487	ASE010214	RI	exc	XTS00008413	102185272	gene8394	CCDC180	coiled-coil domain containing 180	NC_022300.1	.	4.667	0	0.667	0	0.952361	Fetus
intron:60271359-60278082|intron:60278413-60295136|exon:60278083-60278412	ASE021738	SE	inc	XTS00003901	102168323	gene3877	BMPER	BMP binding endothelial regulator%2C	NC_022296.1	-	308.333	36.667	81.667	43.667	0.824864	Fetus
intron:73928667-73929780	ASE006428	A5SS	inc	XTS00011195	102183338	gene11185	MFSD2B	major facilitator superfamily domain containing 2B	NC_022303.1	-	10.667	1	1.667	0.333	0.906253	Fetus
intron:20503916-20504286|intron:20504432-20507160|exon:20504287-20504431	ASE021996	SE	inc	XTS00008980	102171244	gene8961	ROS1	ROS proto-oncogene 1%2C receptor tyrosine kinase	NC_022301.1	+	17	1.667	1.667	0.333	0.928098	Fetus
intron:25658850-25658991	ASE004045	A5SS	exc	XTS00020744	102168873	gene20741	AGER	advanced glycosylation end product-specific receptor%2C	NC_022315.1	+	133.667	0	0.333	0	0.99917	Fetus
intron:25658850-25658991	ASE004046	A5SS	exc	XTS00020744	102168873	gene20741	AGER	advanced glycosylation end product-specific receptor%2C	NC_022315.1	+	133.667	0	0.333	0	0.99917	Fetus
intron:25658850-25658991	ASE004043	A5SS	exc	XTS00020744	102168873	gene20741	AGER	advanced glycosylation end product-specific receptor%2C	NC_022315.1	+	133.667	0	0.333	0	0.99917	Fetus
intron:20543832-20551120|intron:20551219-20551433|exon:20551121-20551218	ASE021995	SE	inc	XTS00008980	102171244	gene8961	ROS1	ROS proto-oncogene 1%2C receptor tyrosine kinase	NC_022301.1	+	23	2	3.667	3	0.874391	Fetus
intron:33244663-33245115	ASE014079	RI	exc	XTS00023472	102176585	gene23469	MAT1A	methionine adenosyltransferase I%2C alpha%2C	NC_022320.1	-	2052.67	3	3.667	14.667	0.996536	Fetus
intron:29815291-29816135	ASE009879	RI	exc	XTS00004711	102181189	gene4692	CCDC65	coiled-coil domain containing 65%2C	NC_022297.1	-	13	0.333	0	0	0.991462	Fetus
intron:19302485-19304209|intron:19304345-19308799|exon:19304210-19304344	ASE022201	SE	inc	XTS00011718	102183800	gene11708	NEK5	NIMA-related kinase 5	NC_022304.1	-	4	0	0	0	1	Fetus
intron:64369991-64377959|intron:64378053-64427315|exon:64377960-64378052	ASE018826	SE	inc	XTS00000336	102179813	gene311	STXBP5L	syntaxin binding protein 5-like%2C	NC_022293.1	+	3.667	0.333	0.333	0.333	0.90919	Fetus
exon:11045057-11049673	ASE013019	RI	inc	XTS00017446	102189988	gene17443	TBX4	T-box 4%2C	NC_022311.1	-	41.667	0	0	0	1	Fetus
exon:11045057-11049673	ASE013018	RI	inc	XTS00017446	102189988	gene17443	TBX4	T-box 4%2C	NC_022311.1	-	23.667	0	0	0	1	Fetus
intron:34860483-34862819	ASE015162	RI	exc	XTS00023891	102172126	gene23888	TMEM45B	transmembrane protein 45B	NC_022321.1	+	4.333	0	1	0.333	0.897454	Fetus
intron:9613626-9615183|intron:9615241-9626954|exon:9615184-9615240	ASE018560	SE	inc	XTS00020522	102178023	gene20519	SLC26A8	solute carrier family 26 (anion exchanger)%2C member 8%2C	NC_022315.1	-	0.667	1.333	9.667	1.333	0.885073	M2
intron:62138917-62139567	ASE011609	RI	exc	XTS00019686	102179606	gene19683	SLC25A47	solute carrier family 25%2C member 47	NC_022313.1	+	38	55	236	47.333	0.80179	M2
intron:46824793-46825339|intron:46825352-46834864|exon:46825340-46825351	ASE019804	SE	inc	XTS00003834	102176934	gene3809	NRCAM	neuronal cell adhesion molecule%2C	NC_022296.1	-	1	9	30.667	7.667	0.807969	M2
intron:49149335-49149807	ASE011629	RI	exc	XTS00016787	102169507	gene16784	LOC102169507	cytochrome P450 2B11-like	NC_022310.1	-	223.333	300.667	1160	170.667	0.800383	M2
intron:9613626-9615183|intron:9615301-9626954|exon:9615184-9615300	ASE018562	SE	inc	XTS00020522	102178023	gene20519	SLC26A8	solute carrier family 26 (anion exchanger)%2C member 8%2C	NC_022315.1	-	1.667	2.333	15	3.333	0.837044	M2
intron:19376976-19377803	ASE001277	A3SS	exc	XTS00022638	102180722	gene22635	LOC102180722	cytochrome P450 2C23-like	NC_022318.1	-	0.333	0.333	7	0	0.968286	M2
intron:19373222-19376147	ASE001280	A3SS	exc_inc	XTS00022638	102180722	gene22635	LOC102180722	cytochrome P450 2C23-like	NC_022318.1	-	0.333	2	9	2.667	0.814815	M2
intron:19373222-19376147	ASE001278	A3SS	exc_inc	XTS00022638	102180722	gene22635	LOC102180722	cytochrome P450 2C23-like	NC_022318.1	-	0.333	2	9	2.667	0.814815	M2
intron:21500290-21504256|intron:21504383-21504968	ASE006888	MXE	inc	XTS00002636	100860890	gene2611	HMGCS2	3-hydroxy-3-methylglutaryl-CoA synthase 2 (mitochondrial)%2C	NC_022295.1	+	245.667	0.667	1607.67	270.667	0.892805	M2
intron:9571649-9572964	ASE010432	RI	exc	XTS00020522	102178023	gene20519	SLC26A8	solute carrier family 26 (anion exchanger)%2C member 8%2C	NC_022315.1	-	1.667	1	9.333	0.667	0.880924	M2
intron:102347947-102349405	ASE001196	A3SS	inc	XTS00003378	102189180	gene3353	MFSD2A	major facilitator superfamily domain containing 2A%2C	NC_022295.1	-	0	0.333	4.333	0	0.974383	M2
intron:21487669-21493757	ASE004777	A5SS	inc	XTS00002636	100860890	gene2611	HMGCS2	3-hydroxy-3-methylglutaryl-CoA synthase 2 (mitochondrial)%2C	NC_022295.1	+	0.333	0	2.667	1	0.833396	M2
intron:73126642-73132705	ASE015217	RI	exc	XTS00008549	-	gene8530	-	-	NC_022300.1	-	0	0	5	0.667	0.955533	M2
intron:66873068-66886677	ASE019387	SE	exc	XTS00007839	102179191	gene7820	RNF145	ring finger protein 145%2C	NC_022299.1	-	0	0	6	0	1	M2
intron:38253466-38254431	ASE009587	RI	exc	XTS00016486	102176354	gene16483	HP	haptoglobin	NC_022310.1	-	11.667	169.667	48320.7	327.667	0.996489	M2
intron:9603030-9611352|intron:9611494-9613443|exon:9611353-9611493	ASE018564	SE	inc	XTS00020522	102178023	gene20519	SLC26A8	solute carrier family 26 (anion exchanger)%2C member 8%2C	NC_022315.1	-	0	1	6.667	2.333	0.833358	M2
intron:59903254-59911029	ASE005771	A5SS	inc	XTS00021643	-	gene21640	-	-	NC_022316.1	-	0	0	4	0	1	M2
intron:28414974-28415439	ASE015568	RI	exc	XTS00019394	102181437	gene19391	ACSBG1	acyl-CoA synthetase bubblegum family member 1%2C	NC_022313.1	-	4.667	0.667	15	0	0.881467	M2
exon:33049348-33050090	ASE013231	RI	inc	XTS00017945	102179701	gene17942	ALDH3A1	aldehyde dehydrogenase 3 family%2C member A1	NC_022311.1	+	0.333	0.667	8.667	0.333	0.948733	M2
intron:12450124-12452349|intron:12452495-12453523|exon:12452350-12452494	ASE019604	SE	inc	XTS00019908	102187994	gene19905	LOC102187994	acyl-coenzyme A thioesterase THEM4-like	NC_022314.1	+	3	3.667	21.667	1.333	0.876925	M2
intron:39630148-39633160	ASE011103	RI	exc	XTS00007473	102173840	gene7454	R3HDM4	R3H domain containing 4	NC_022299.1	-	7.333	1.667	19.333	0.667	0.833325	M2
intron:39630148-39633160	ASE004285	A5SS	exc	XTS00007473	102173840	gene7454	R3HDM4	R3H domain containing 4	NC_022299.1	-	7.333	1.667	19.333	0.667	0.833325	M2
intron:24503222-24506267|intron:24506406-24507533|exon:24506268-24506405	ASE018306	SE	inc	XTS00017715	102191079	gene17712	SLC13A5	solute carrier family 13 (sodium-dependent citrate transporter)%2C member 5	NC_022311.1	+	3.333	14	501.333	5.333	0.98493	M2
intron:9603030-9613443	ASE018564	SE	exc	XTS00020522	102178023	gene20519	SLC26A8	solute carrier family 26 (anion exchanger)%2C member 8%2C	NC_022315.1	-	0	1.333	4.667	0.333	0.881008	M2
intron:3691704-3695052|intron:3695114-3702663|exon:3695053-3695113	ASE021612	SE	inc	XTS00005815	102191222	gene5796	TNIP3	TNFAIP3 interacting protein 3	NC_022298.1	+	4	1	16.333	3.667	0.823119	M2
intron:60335380-60338631	ASE021168	SE	exc	XTS00018719	-	gene18716	-	-	NC_022311.1	-	0.667	2.333	11.667	4	0.800006	M2
exon:38250513-38254506	ASE009587	RI	inc	XTS00016486	102176354	gene16483	HP	haptoglobin	NC_022310.1	-	1.333	8.667	54	2.667	0.921809	M2
intron:3691704-3695052|intron:3695107-3702663|exon:3695053-3695106	ASE021611	SE	inc	XTS00005815	102191222	gene5796	TNIP3	TNFAIP3 interacting protein 3	NC_022298.1	+	3	0	14.667	3	0.863639	M2
intron:95664137-95665145	ASE006312	A5SS	inc	XTS00003231	102168409	gene3206	LOC102168409	taurochenodeoxycholic 6 alpha-hydroxylase-like	NC_022295.1	+	0	2.667	10	2.667	0.8222	M2
intron:9571649-9572964|intron:9573061-9578273|exon:9572965-9573060	ASE018563	SE	inc	XTS00020522	102178023	gene20519	SLC26A8	solute carrier family 26 (anion exchanger)%2C member 8%2C	NC_022315.1	-	2.333	1	15	1.333	0.896311	M2
intron:93784749-93786173|intron:93786256-93796807|exon:93786174-93786255	ASE018105	SE	inc	XTS00001560	102182643	gene1535	GPR1	G protein-coupled receptor 1%2C	NC_022294.1	.	39	92.333	617	24.667	0.915721	M2
intron:118742880-118744656	ASE019875	SE	exc	XTS00025354	102171227	gene25351	TLR7	toll-like receptor 7%2C	NC_022322.1	-	0	0	0	17.333	1	Y1
intron:35445135-35445384	ASE014365	RI	exc	XTS00022302	102178033	gene22299	CLDN15	claudin 15	NC_022317.1	+	0	0.667	0.667	3.333	0.866587	Y1
intron:135142399-135142698	ASE010824	RI	exc_inc	XTS00002080	102180444	gene2055	LOC102180444	uncharacterized LOC102180444%2C	NC_022294.1	+	0.333	1.333	0.333	3.667	0.818289	Y1
intron:54817875-54818992	ASE005575	A5SS	exc	XTS00018639	102173230	gene18636	LOC102173230	unconventional myosin-XVB-like	NC_022311.1	-	0	0.333	3	6.667	0.833358	Y1
intron:56793808-56802082	ASE001711	A3SS	exc	XTS00006085	102171772	gene6066	UGDH	UDP-glucose 6-dehydrogenase%2C	NC_022298.1	-	5.333	17.333	13.667	232.333	0.947872	Y1
exon:54820444-54821643	ASE014243	RI	inc	XTS00018639	102173230	gene18636	LOC102173230	unconventional myosin-XVB-like	NC_022311.1	-	0	1	0.333	3	0.851889	Y1
exon:13323870-13324395	ASE012099	RI	inc	XTS00007022	102173733	gene7003	FBN3	fibrillin 3	NC_022299.1	-	0.667	0.333	0	8.333	0.959998	Y1
intron:71610756-71628060|intron:71628187-71630645|exon:71628061-71628186	ASE017898	SE	inc	XTS00015351	-	gene15342	-	-	NC_022308.1	+	2	4	2	14.333	0.813949	Y1
exon:170282-171729	ASE012728	RI	inc	XTS00025405	102187932	gene25403	LOC102187932	dihydrodiol dehydrogenase 3-like%2C	NW_005101041.1	-	1	5	0	10.333	0.806445	Y1
intron:118743376-118744656	ASE012961	RI	exc	XTS00025355	102171699	gene25352	PRPS2	phosphoribosyl pyrophosphate synthetase 2	NC_022322.1	-	0	0.333	0	11.333	0.990206	Y1

## Sheet: SpleenTau
Supplementary Data S3. Developmental stage- specific AS events in spleen
AS isoform	AS events ID	AS type	Isoform type	Gene ID	NCBI ID	NCBI gene ID	Name	FunctionDesc	Chromosome	Strand	Spleen_Fetus	Spleen_Adult	Spleen_M2	Spleen_Y1	Tau	Specific stage
intron:50924435-50925641	ASE001349	A3SS	inc	XTS00016869	102189789	gene16866	LOC102189789	zinc finger protein 234	NC_022310.1	+	0	2.667	0	1.333	0.833396	Adult
intron:13866667-13869464|intron:13869640-13871186|exon:13869465-13869639	ASE021704	SE	inc	XTS00007042	102178529	gene7023	LOC102178529	adhesion G protein-coupled receptor E3-like%2C	NC_022299.1	-	0	17	3	6.333	0.817	Adult
intron:54067275-54069349|intron:54069531-54074290|exon:54069350-54069530	ASE019621	SE	inc	XTS00002935	102185525	gene2910	LOC102185525	epithelial chloride channel protein-like%2C	NC_022295.1	-	5	53.333	1.667	17	0.85208	Adult
exon:1690-2237	ASE012664	RI	inc	XTS00026473	102191696	gene26557	LOC102191696	mast cell protease 1A-like	NW_005103022.1	+	0.333	19.667	3.333	8	0.802275	Adult
intron:90304519-90310822	ASE014730	RI	exc	XTS00004114	102175741	gene4093	CCDC136	coiled-coil domain containing 136%2C	NC_022296.1	+	0	5	1.333	1	0.844467	Adult
exon:90298746-90299612	ASE014735	RI	inc	XTS00004114	102175741	gene4093	CCDC136	coiled-coil domain containing 136%2C	NC_022296.1	+	0.667	2.667	0	0.667	0.833271	Adult
intron:60851489-60855822	ASE014824	RI	exc	XTS00015250	-	gene15241	-	-	NC_022308.1	-	0	3.667	1	1	0.818198	Adult
intron:48364376-48364567|intron:48364703-48364844|exon:48364568-48364702	ASE021533	SE	inc	XTS00015087	102186709	gene15078	CFAP74	cilia and flagella associated protein 74	NC_022308.1	+	0.333	25	1	9.333	0.857787	Adult
intron:48342370-48342562|intron:48342651-48344332	ASE006935	MXE	exc	XTS00015087	102186709	gene15078	CFAP74	cilia and flagella associated protein 74	NC_022308.1	+	0	12.333	1.667	4.333	0.837833	Adult
intron:154585249-154589495|intron:154589564-154590156|exon:154589496-154589563	ASE021673	SE	inc	XTS00001024	102183830	gene999	EFHB	EF-hand domain family%2C member B	NC_022293.1	-	0	9	2.333	2.667	0.814815	Adult
intron:104006122-104006531	ASE014932	RI	exc	XTS00005700	-	gene5681	-	-	NC_022297.1	+	0.333	5	0.333	1	0.888933	Adult
intron:51549415-51553339	ASE022057	SE	exc	XTS00002919	102182089	gene2894	LOC102182089	interferon-induced guanylate-binding protein 2	NC_022295.1	+	0.333	8.333	1.333	1.333	0.880035	Adult
intron:7532908-7533031	ASE004653	A5SS	inc	XTS00002164	102184859	gene2139	LOC102184859	low affinity immunoglobulin gamma Fc region receptor II-like%2C	NC_022295.1	-	0	5.667	1	1.667	0.843127	Adult
intron:7532908-7533031	ASE004652	A5SS	inc	XTS00002164	102184859	gene2139	LOC102184859	low affinity immunoglobulin gamma Fc region receptor II-like%2C	NC_022295.1	-	0	5.667	1	1.667	0.843127	Adult
exon:140348911-140351848	ASE010415	RI	inc	XTS00000897	102190557	gene872	UBASH3A	ubiquitin associated and SH3 domain containing A	NC_022293.1	+	5.333	21.667	2.333	3.333	0.830787	Adult
intron:28456140-28478321	ASE022277	SE	exc	XTS00010803	102169483	gene10789	ATP6V1E2	ATPase%2C H+ transporting%2C lysosomal 31kDa%2C V1 subunit E2%2C	NC_022303.1	-	0.667	3	0.333	0.667	0.814778	Adult
exon:27452784-27453225	ASE015702	RI	inc	XTS00022187	102180910	gene22184	ITGAX	integrin%2C alpha X (complement component 3 receptor 4 subunit)	NC_022317.1	+	0	3.667	0.333	0	0.96973	Adult
intron:28595339-28615833	ASE003558	A3SS	inc	XTS00018946	102173505	gene18943	EMB	embigin	NC_022312.1	+	0.333	5.667	1	1.667	0.82354	Adult
intron:48342370-48343155|intron:48343330-48344332|exon:48343156-48343329	ASE021527	SE	inc	XTS00015087	102186709	gene15078	CFAP74	cilia and flagella associated protein 74	NC_022308.1	+	0	12.333	1.667	4.333	0.837833	Adult
exon:45765094-45768617	ASE009074	RI	inc	XTS00007576	102186477	gene7557	LOC102186477	bromodomain-containing protein 8-like	NC_022299.1	-	0.667	4	0.667	0.667	0.83325	Adult
exon:25337934-25342002	ASE012599	RI	inc	XTS00017728	102169512	gene17725	NLRP1	NLR family%2C pyrin domain containing 1	NC_022311.1	+	0	8.333	0.333	0.333	0.973359	Adult
intron:48361585-48361717	ASE013824	RI	exc	XTS00015087	102186709	gene15078	CFAP74	cilia and flagella associated protein 74	NC_022308.1	+	0	4	0.333	1.667	0.833333	Adult
exon:11585422-11586565	ASE014354	RI	inc	XTS00006947	102189028	gene6928	KRI1	KRI1 homolog	NC_022299.1	-	3	39	2	0.333	0.954419	Adult
exon:91436039-91439005	ASE012119	RI	inc	XTS00005421	102182573	gene5402	LOC102182573	NKG2-A/NKG2-B type II integral membrane protein-like	NC_022297.1	-	0.667	10	1	2	0.877767	Adult
intron:47180303-47186444|intron:47186597-47194089|exon:47186445-47186596	ASE018722	SE	inc	XTS00021272	102177291	gene21269	C23H6orf201	chromosome 23 open reading frame%2C human C6orf201	NC_022315.1	-	0.667	5.333	1.667	0.667	0.812426	Adult
intron:120730091-120730399	ASE014712	RI	exc	XTS00001820	102188268	gene1795	LOC102188268	myotubularin-related protein 9-like	NC_022294.1	+	1	3.667	0.667	0.333	0.818198	Adult
intron:120730091-120730399	ASE005769	A5SS	exc	XTS00001820	102188268	gene1795	LOC102188268	myotubularin-related protein 9-like	NC_022294.1	+	1	3.667	0.667	0.333	0.818198	Adult
intron:38444767-38445887	ASE004681	A5SS	exc	XTS00016491	102177829	gene16488	ZNF821	zinc finger protein 821%2C	NC_022310.1	+	0	3	1	0.333	0.851889	Adult
intron:48342370-48342562|intron:48342651-48343155|exon:48342563-48342650	ASE021531	SE	inc	XTS00015087	102186709	gene15078	CFAP74	cilia and flagella associated protein 74	NC_022308.1	+	0	20.333	5.333	6.333	0.808751	Adult
exon:90296386-90297218	ASE014731	RI	inc	XTS00004114	102175741	gene4093	CCDC136	coiled-coil domain containing 136%2C	NC_022296.1	+	0.667	4.333	0.333	1.333	0.820525	Adult
intron:48342651-48343155|intron:48343330-48344332|exon:48343156-48343329	ASE021526	SE	inc	XTS00015087	102186709	gene15078	CFAP74	cilia and flagella associated protein 74	NC_022308.1	+	0	21	4.667	6.667	0.820095	Adult
intron:7532908-7533031|intron:7533128-7533977|exon:7533032-7533127	ASE019980	SE	inc	XTS00002164	102184859	gene2139	LOC102184859	low affinity immunoglobulin gamma Fc region receptor II-like%2C	NC_022295.1	-	0	6	1	1.667	0.851833	Adult
exon:26209306-26210317	ASE009596	RI	inc	XTS00020804	-	gene20801	-	-	NC_022315.1	+	2.333	49.667	9	15.667	0.818793	Adult
exon:48310095-48311595	ASE013822	RI	inc	XTS00015087	102186709	gene15078	CFAP74	cilia and flagella associated protein 74	NC_022308.1	+	0.333	5.667	0.667	1.667	0.843127	Adult
exon:54114868-54115224	ASE013482	RI	inc	XTS00004892	102169261	gene4873	AVIL	advillin	NC_022297.1	+	0	4.333	0	2.333	0.820525	Adult
intron:67839390-67851767	ASE020429	SE	exc	XTS00009282	102179854	gene9263	LTV1	LTV1 ribosome biogenesis factor	NC_022301.1	+	4.333	1	0	0	0.923071	Fetus
intron:57376632-57376735|intron:57376839-57377023|exon:57376736-57376838	ASE022278	SE	inc	XTS00017177	-	gene17174	-	-	NC_022310.1	+	15	2	0	2.667	0.896289	Fetus
intron:38414820-38414998	ASE006617	A5SS	exc	XTS00022424	102179831	gene22421	ACTB	actin%2C beta%2C	NC_022317.1	+	14.667	0.667	0.333	1.333	0.946978	Fetus
intron:45147719-45162754|intron:45162821-45343674|exon:45162755-45162820	ASE023060	SE	inc	XTS00020109	102172577	gene20106	ERC2	ELKS/RAB6-interacting/CAST family member 2%2C	NC_022314.1	+	5	1.333	0.333	0	0.888933	Fetus
intron:1211641-1213803|intron:1213919-1220333|exon:1213804-1213918	ASE023236	SE	inc	XTS00013542	102185850	gene13533	GRIA4	glutamate receptor%2C ionotropic%2C AMPA 4%2C	NC_022307.1	-	26	0.667	5.333	2	0.897436	Fetus
intron:56195948-56209854|intron:56210533-56221796|exon:56209855-56210532	ASE019809	SE	inc	XTS00000285	102174159	gene260	LOC102174159	cell surface glycoprotein CD200 receptor 1-like	NC_022293.1	-	10.667	1.667	0.333	1.333	0.895847	Fetus
intron:15140738-15151301	ASE006335	A5SS	inc	XTS00023303	102173813	gene23300	TMEM26	transmembrane protein 26	NC_022320.1	-	9.667	0.333	2	1.667	0.862074	Fetus
intron:43216915-43217749	ASE001406	A3SS	inc	XTS00024197	102184227	gene24194	LOC102184227	calcium-binding protein 2%2C	NC_022321.1	-	4.667	0.333	1	0.667	0.857153	Fetus
intron:12442845-12443447	ASE005641	A5SS	inc	XTS00019907	102187541	gene19904	CCR8	chemokine (C-C motif) receptor 8%2C	NC_022314.1	+	11.667	1.333	2.667	3	0.800006	Fetus
intron:13031467-13031639	ASE009937	RI	exc	XTS00002331	102172584	gene2306	NTRK1	neurotrophic tyrosine kinase%2C receptor%2C type 1	NC_022295.1	-	12	1.667	1.333	2.667	0.842583	Fetus
intron:80726485-80737414	ASE004161	A5SS	exc	XTS00011227	102179293	gene11217	FAM49A	family with sequence similarity 49%2C member A	NC_022303.1	+	13	2	3.333	1	0.837615	Fetus
intron:4912628-4920185	ASE022898	SE	exc	XTS00012913	102182053	gene12903	ADGRB3	adhesion G protein-coupled receptor B3	NC_022306.1	.	2.667	0	0	1.333	0.833396	Fetus
exon:13029950-13030539	ASE009936	RI	inc	XTS00002331	102172584	gene2306	NTRK1	neurotrophic tyrosine kinase%2C receptor%2C type 1	NC_022295.1	-	8.667	2.333	0	2.333	0.820545	Fetus
intron:59814910-59817544	ASE014545	RI	exc	XTS00009234	102171339	gene9215	MYB	v-myb avian myeloblastosis viral oncogene homolog%2C	NC_022301.1	+	4	1	1.333	0	0.805583	Fetus
intron:224687-227933	ASE018014	SE	exc	XTS00025644	102175385	gene25674	ALAS2	5'-aminolevulinate synthase 2%2C	NW_005101176.1	-	8	0	0.333	1	0.944458	Fetus
intron:79093698-79179035|intron:79179192-79289497|exon:79179036-79179191	ASE022156	SE	inc	XTS00006211	102182393	gene6192	EPHA5	EPH receptor A5%2C	NC_022298.1	-	16.667	1.333	3	2	0.873343	Fetus
intron:44999994-45004765	ASE004549	A5SS	inc	XTS00015052	102182157	gene15043	NPHP4	nephronophthisis 4	NC_022308.1	+	3	0.333	0.333	0.667	0.851889	Fetus
intron:10907-13706|intron:13785-14599	ASE006964	MXE	inc	XTS00026491	102173737	gene26575	LOC102173737	myeloid-associated differentiation marker-like	NW_005103229.1	-	4.333	1.667	0	0	0.871759	Fetus
intron:134453585-134454591|intron:134454663-134455655|exon:134454592-134454662	ASE022536	SE	inc	XTS00002060	102173898	gene2035	PADI6	peptidyl arginine deiminase%2C type VI	NC_022294.1	-	6.667	1.333	1	0.667	0.850007	Fetus
intron:13030081-13030392	ASE009936	RI	exc	XTS00002331	102172584	gene2306	NTRK1	neurotrophic tyrosine kinase%2C receptor%2C type 1	NC_022295.1	-	11.333	2	1.333	1	0.872555	Fetus
intron:224687-226989|intron:227101-227933|exon:226990-227100	ASE018014	SE	inc	XTS00025644	102175385	gene25674	ALAS2	5'-aminolevulinate synthase 2%2C	NW_005101176.1	-	172.667	12	7.667	50.667	0.86422	Fetus
intron:1211641-1213803|intron:1213919-1255908	ASE006997	MXE	exc	XTS00013542	102185850	gene13533	GRIA4	glutamate receptor%2C ionotropic%2C AMPA 4%2C	NC_022307.1	-	39	1.333	6.667	4.333	0.89459	Fetus
intron:115543499-115545670|intron:115545758-115547657|exon:115545671-115545757	ASE021586	SE	inc	XTS00001739	102185697	gene1714	SPHKAP	SPHK1 interactor%2C AKAP domain containing%2C	NC_022294.1	-	4	0.667	0.667	0.667	0.83325	Fetus
intron:49574009-49574814	ASE005991	A5SS	exc_inc	XTS00002899	102171478	gene2874	HFM1	HFM1%2C ATP-dependent DNA helicase homolog	NC_022295.1	+	3.333	1	0.333	0	0.866687	Fetus
intron:71226411-71230193	ASE017365	SE	exc	XTS00016022	102179506	gene16019	YPEL1	yippee-like 1	NC_022309.1	+	3	0.667	0.667	0.333	0.814778	Fetus
intron:71226411-71230193	ASE006232	A5SS	exc	XTS00016022	102179506	gene16019	YPEL1	yippee-like 1	NC_022309.1	+	3	0.667	0.667	0.333	0.814778	Fetus
intron:71226411-71230193	ASE009186	RI	exc	XTS00016022	102179506	gene16019	YPEL1	yippee-like 1	NC_022309.1	+	3	0.667	0.667	0.333	0.814778	Fetus
intron:41466360-41468044|intron:41468160-41469020	ASE006894	MXE	inc	XTS00015592	102168378	gene15583	GRIA2	glutamate receptor%2C ionotropic%2C AMPA 2	NC_022309.1	-	9	1	0.333	0.333	0.938296	Fetus
intron:25928578-25928663	ASE009665	RI	exc	XTS00022090	102178783	gene22087	LAT	linker for activation of T cells%2C	NC_022317.1	-	5.333	0	0.667	0	0.95831	Fetus
intron:57373588-57374738	ASE005708	A5SS	exc	XTS00017177	-	gene17174	-	-	NC_022310.1	+	7.667	1	0.333	0.333	0.927568	Fetus
intron:57376632-57377023	ASE002727	A3SS	exc	XTS00017177	-	gene17174	-	-	NC_022310.1	+	27.333	2.333	0.333	5	0.906511	Fetus
intron:57376632-57377023	ASE022278	SE	exc	XTS00017177	-	gene17174	-	-	NC_022310.1	+	27.333	2.333	0.333	5	0.906511	Fetus
intron:19171025-19172091|intron:19172137-19172439|exon:19172092-19172136	ASE021812	SE	inc	XTS00013055	102183980	gene13045	TMEM71	transmembrane protein 71%2C	NC_022306.1	+	4.667	0.333	1	1.333	0.809585	Fetus
intron:73226817-73227252	ASE011958	RI	exc	XTS00003036	102173905	gene3011	DEPDC1	DEP domain containing 1%2C	NC_022295.1	+	4	0	1.333	0.667	0.833333	Fetus
intron:13031658-13032058	ASE009935	RI	exc	XTS00002331	102172584	gene2306	NTRK1	neurotrophic tyrosine kinase%2C receptor%2C type 1	NC_022295.1	-	9.333	1.333	1.667	2	0.821422	Fetus
exon:59814742-59817662	ASE014545	RI	inc	XTS00009234	102171339	gene9215	MYB	v-myb avian myeloblastosis viral oncogene homolog%2C	NC_022301.1	+	10	1.667	2	2	0.8111	Fetus
intron:125934850-125935732	ASE002442	A3SS	exc	XTS00001927	102180903	gene1902	AIM1L	absent in melanoma 1-like	NC_022294.1	+	3.333	0.667	0	0.333	0.89999	Fetus
exon:13031640-13032385	ASE009935	RI	inc	XTS00002331	102172584	gene2306	NTRK1	neurotrophic tyrosine kinase%2C receptor%2C type 1	NC_022295.1	-	6.333	0	1	0.667	0.912259	Fetus
intron:41466360-41467530|intron:41467646-41469020	ASE006894	MXE	exc	XTS00015592	102168378	gene15583	GRIA2	glutamate receptor%2C ionotropic%2C AMPA 2	NC_022309.1	-	16.333	4.333	0.667	4.667	0.80271	Fetus
intron:21762949-21764131|intron:21764308-21824295|exon:21764132-21764307	ASE018585	SE	inc	XTS00011736	102172166	gene11726	TRPC4	transient receptor potential cation channel%2C subfamily C%2C member 4	NC_022304.1	+	4.333	0	0.333	2	0.820525	Fetus
exon:19729-20607	ASE013064	RI	inc	XTS00025775	102188580	gene25805	COL9A3	collagen%2C type IX%2C alpha 3	NW_005101231.1	+	33.333	5.667	5	3.667	0.856659	Fetus
intron:41509046-41509534	ASE012450	RI	exc	XTS00015592	102168378	gene15583	GRIA2	glutamate receptor%2C ionotropic%2C AMPA 2	NC_022309.1	-	14.667	5.667	0	1.333	0.840913	Fetus
intron:56210533-56221796	ASE019808	SE	exc	XTS00000285	102174159	gene260	LOC102174159	cell surface glycoprotein CD200 receptor 1-like	NC_022293.1	-	3.333	0.667	0	0.333	0.89999	Fetus
intron:1213919-1255908	ASE023235	SE	exc	XTS00013542	102185850	gene13533	GRIA4	glutamate receptor%2C ionotropic%2C AMPA 4%2C	NC_022307.1	-	13.667	0.667	1.667	2.333	0.886174	Fetus
intron:57376632-57376735	ASE002727	A3SS	inc	XTS00017177	-	gene17174	-	-	NC_022310.1	+	11	1.667	0	0.667	0.929273	Fetus
intron:61786848-61861197	ASE022253	SE	exc	XTS00013314	102185671	gene13305	LOC102185671	CUB and sushi domain-containing protein 3	NC_022306.1	+	4.333	1.333	0.667	0	0.846142	Fetus
intron:61786848-61861197|intron:61861276-61869077|exon:61861198-61861275	ASE022252	SE	inc	XTS00013314	102185671	gene13305	LOC102185671	CUB and sushi domain-containing protein 3	NC_022306.1	+	9.333	2	1	1.333	0.845244	Fetus
intron:57373688-57374738	ASE005708	A5SS	inc	XTS00017177	-	gene17174	-	-	NC_022310.1	+	33	6.333	0.667	3	0.89899	Fetus
intron:57795661-57796356	ASE011028	RI	exc	XTS00007760	102173466	gene7741	SLC6A7	solute carrier family 6 (neurotransmitter transporter)%2C member 7%2C	NC_022299.1	+	4.667	0.333	0.667	0.667	0.880937	Fetus
intron:57795661-57796356	ASE000927	A3SS	exc	XTS00007760	102173466	gene7741	SLC6A7	solute carrier family 6 (neurotransmitter transporter)%2C member 7%2C	NC_022299.1	+	4.667	0.333	0.667	0.667	0.880937	Fetus
intron:79000539-79002327|intron:79002390-79018311|exon:79002328-79002389	ASE022157	SE	inc	XTS00006211	102182393	gene6192	EPHA5	EPH receptor A5%2C	NC_022298.1	-	33	6.333	4.333	8	0.811455	Fetus
intron:11962-14513|intron:14606-19558|exon:14514-14605	ASE018209	SE	inc	XTS00026550	102187127	gene26636	GRIFIN	galectin-related inter-fiber protein	NW_005104226.1	-	87.667	3.333	1.333	11.333	0.939168	Fetus
exon:57795536-57796469	ASE011027	RI	inc	XTS00007760	102173466	gene7741	SLC6A7	solute carrier family 6 (neurotransmitter transporter)%2C member 7%2C	NC_022299.1	+	4.333	1	0.333	0.333	0.871836	Fetus
exon:57795536-57796469	ASE011028	RI	inc	XTS00007760	102173466	gene7741	SLC6A7	solute carrier family 6 (neurotransmitter transporter)%2C member 7%2C	NC_022299.1	+	6.333	1	1	0.333	0.877204	Fetus
intron:6351420-6355922|intron:6355984-6385912|exon:6355923-6355983	ASE018937	SE	inc	XTS00005838	102171771	gene5819	NDST3	N-deacetylase/N-sulfotransferase (heparan glucosaminyl) 3%2C	NC_022298.1	-	4.667	0.667	0	1	0.880937	Fetus
intron:102514857-102515047	ASE000847	A3SS	inc	XTS00004247	102179545	gene4228	LOC102179545	anionic trypsin	NC_022296.1	+	8	2.667	0.333	1.667	0.805542	Fetus
intron:51025748-51040512|intron:51040681-51062451|exon:51040513-51040680	ASE022594	SE	inc	XTS00019048	102188255	gene19045	CDH12	cadherin 12%2C type 2 (N-cadherin 2)	NC_022312.1	+	8	0	0	0	1	Fetus
intron:104109578-104114788	ASE002641	A3SS	exc	XTS00005705	102169744	gene5686	CENPM	centromere protein M%2C	NC_022297.1	-	4.333	0	0	0	1	Fetus
intron:8626889-8627993	ASE022087	SE	exc	XTS00006807	102188489	gene6788	ADGRL1	adhesion G protein-coupled receptor L1%2C	NC_022299.1	+	5.333	0.333	0.667	1	0.874992	Fetus
intron:19460267-19687985	ASE003265	A3SS	inc	XTS00023674	102184037	gene23671	LUZP2	leucine zipper protein 2	NC_022321.1	-	3	0.667	0.667	0	0.851778	Fetus
exon:21229288-21243888	ASE015743	RI	inc	XTS00008994	102173659	gene8975	FAM26D	family with sequence similarity 26%2C member D	NC_022301.1	-	8	2	1.333	0.667	0.833333	Fetus
intron:125934850-125935729	ASE002442	A3SS	exc_inc	XTS00001927	102180903	gene1902	AIM1L	absent in melanoma 1-like	NC_022294.1	+	4	0.667	0.333	1.333	0.805583	Fetus
intron:125934850-125935729	ASE002441	A3SS	exc_inc	XTS00001927	102180903	gene1902	AIM1L	absent in melanoma 1-like	NC_022294.1	+	4	0.667	0.333	1.333	0.805583	Fetus
intron:1211641-1220333	ASE023236	SE	exc	XTS00013542	102185850	gene13533	GRIA4	glutamate receptor%2C ionotropic%2C AMPA 4%2C	NC_022307.1	-	3.333	0.667	0.333	0	0.89999	Fetus
intron:62578408-62578784	ASE005702	A5SS	inc	XTS00013314	102185671	gene13305	LOC102185671	CUB and sushi domain-containing protein 3	NC_022306.1	+	13.333	2.333	1.667	3	0.824996	Fetus
intron:108213462-108214431	ASE003456	A3SS	exc_inc	XTS00006450	102173725	gene6431	PROM1	prominin 1%2C	NC_022298.1	-	21.667	5.667	5	2.333	0.800003	Fetus
intron:79072809-79084863	ASE002638	A3SS	inc	XTS00006211	102182393	gene6192	EPHA5	EPH receptor A5%2C	NC_022298.1	-	9.667	2.333	1	0.667	0.862074	Fetus
exon:49573175-49574862	ASE015292	RI	inc	XTS00002899	102171478	gene2874	HFM1	HFM1%2C ATP-dependent DNA helicase homolog	NC_022295.1	+	5.667	2.333	0.333	0.667	0.803953	Fetus
intron:4912628-4912944|intron:4913044-4920185|exon:4912945-4913043	ASE022898	SE	inc	XTS00012913	102182053	gene12903	ADGRB3	adhesion G protein-coupled receptor B3	NC_022306.1	.	43.667	5	4	4	0.900764	Fetus
intron:48849243-48849995	ASE017454	SE	exc	XTS00015122	102169402	gene15113	TNFRSF4	tumor necrosis factor receptor superfamily%2C member 4	NC_022308.1	+	4.333	0.667	1.333	0.333	0.820525	Fetus
intron:48849243-48849995	ASE003329	A3SS	exc	XTS00015122	102169402	gene15113	TNFRSF4	tumor necrosis factor receptor superfamily%2C member 4	NC_022308.1	+	4.333	0.667	1.333	0.333	0.820525	Fetus
exon:41508675-41509741	ASE012450	RI	inc	XTS00015592	102168378	gene15583	GRIA2	glutamate receptor%2C ionotropic%2C AMPA 2	NC_022309.1	-	9.667	3	0.333	0.667	0.862074	Fetus
intron:49380996-49381235	ASE015039	RI	exc	XTS00014179	102181799	gene14170	P2RY6	pyrimidinergic receptor P2Y%2C G-protein coupled%2C 6%2C	NC_022307.1	+	3.333	0	1	0	0.89999	Fetus
intron:58798018-58798147	ASE011809	RI	exc	XTS00011014	102170793	gene11004	AHSA2	AHA1%2C activator of heat shock 90kDa protein ATPase homolog 2 (yeast)%2C	NC_022303.1	+	4	1.333	0	0	0.888917	Fetus
intron:1211641-1220333|intron:1220449-1255908	ASE006997	MXE	inc	XTS00013542	102185850	gene13533	GRIA4	glutamate receptor%2C ionotropic%2C AMPA 4%2C	NC_022307.1	-	7.333	1.333	0.667	0	0.909087	Fetus
intron:79093698-79174775|intron:79175112-79179035|exon:79174776-79175111	ASE022155	SE	inc	XTS00006211	102182393	gene6192	EPHA5	EPH receptor A5%2C	NC_022298.1	-	17.333	2.333	3	1.667	0.865382	Fetus
intron:58659529-58660643	ASE002643	A3SS	inc	XTS00017238	102189064	gene17235	LOC102189064	killer cell immunoglobulin-like receptor 3DL1	NC_022310.1	-	2.333	9.667	42.667	7.667	0.846353	M2
intron:4941-5857	ASE000763	A3SS	exc	XTS00026361	102182868	gene26437	LOC102182868	putative killer cell immunoglobulin-like receptor-like protein KIR3DX1	NW_005102231.1	-	1.333	0.667	4.333	0.333	0.820525	M2
intron:45206368-45207467	ASE009552	RI	exc	XTS00016614	102172004	gene16611	ZBTB32	zinc finger and BTB domain containing 32	NC_022310.1	+	1	0.667	4.667	0.667	0.833298	M2
intron:52652995-52653608	ASE014653	RI	exc	XTS00012482	102184535	gene12472	SLCO4A1	solute carrier organic anion transporter family%2C member 4A1	NC_022305.1	-	1.333	2.667	14.667	3.333	0.833345	M2
intron:42295352-42299019	ASE020895	SE	exc	XTS00018308	102173121	gene18305	BRCA1	breast cancer 1%2C early onset	NC_022311.1	-	1	0.333	5	0.333	0.888933	M2
intron:42295352-42299019	ASE005117	A5SS	exc	XTS00018308	102173121	gene18305	BRCA1	breast cancer 1%2C early onset	NC_022311.1	-	1	0.333	5	0.333	0.888933	M2
intron:42295352-42299019	ASE020896	SE	exc	XTS00018308	102173121	gene18305	BRCA1	breast cancer 1%2C early onset	NC_022311.1	-	1	0.333	5	0.333	0.888933	M2
intron:33617939-33621261|intron:33621403-33674312|exon:33621262-33621402	ASE020545	SE	inc	XTS00021179	102168677	gene21176	LOC102168677	40S ribosomal protein S4%2C X isoform-like	NC_022315.1	-	1.333	0.667	4.667	0	0.857153	M2
intron:25356794-25360491	ASE020482	SE	exc	XTS00017728	102169512	gene17725	NLRP1	NLR family%2C pyrin domain containing 1	NC_022311.1	+	1	0.667	4.333	0.333	0.846142	M2
intron:67850982-67857280|intron:67857395-67863593|exon:67857281-67857394	ASE019302	SE	inc	XTS00007849	102181777	gene7830	CCNJL	cyclin J-like	NC_022299.1	-	0.333	0	2.667	1	0.833396	M2
intron:38835190-38837457	ASE020382	SE	exc	XTS00018136	102177923	gene18133	ARL5C	ADP-ribosylation factor-like 5C	NC_022311.1	-	1.333	0.333	4	0.667	0.805583	M2
intron:61440331-61444348|intron:61444476-61454601|exon:61444349-61444475	ASE020317	SE	inc	XTS00011037	102177900	gene11027	PELI1	pellino E3 ubiquitin protein ligase 1%2C	NC_022303.1	-	1.667	1	8.667	2.333	0.8077	M2
intron:102023002-102057340	ASE005869	A5SS	exc	XTS00005660	102185445	gene5641	MGAT3	mannosyl (beta-1%2C4-)-glycoprotein beta-1%2C4-N-acetylglucosaminyltransferase	NC_022297.1	+	0	4	9.333	0.667	0.833315	M2
intron:102023057-102057340	ASE005869	A5SS	inc	XTS00005660	102185445	gene5641	MGAT3	mannosyl (beta-1%2C4-)-glycoprotein beta-1%2C4-N-acetylglucosaminyltransferase	NC_022297.1	+	0.333	5	12	0.667	0.833333	M2
intron:139251072-139251953	ASE009619	RI	exc	XTS00000884	102188635	gene859	MX1	MX dynamin-like GTPase 1	NC_022293.1	+	0	0	3.667	1	0.909099	M2
intron:24707485-24858482|intron:24858554-24946161|exon:24858483-24858553	ASE017370	SE	inc	XTS00003708	102181263	gene3683	HDAC9	histone deacetylase 9%2C	NC_022296.1	.	1	0.667	3.333	0	0.833283	M2
exon:52652846-52653673	ASE014653	RI	inc	XTS00012482	102184535	gene12472	SLCO4A1	solute carrier organic anion transporter family%2C member 4A1	NC_022305.1	-	0	0	3.333	0.667	0.933293	M2
intron:55717131-55718019	ASE013486	RI	exc_inc	XTS00018685	102173413	gene18682	LOC102173413	CMRF35-like molecule 6	NC_022311.1	+	1	0	0.333	2.667	0.833396	Y1
intron:51814432-51814759	ASE002323	A3SS	inc	XTS00012444	-	gene12434	-	-	NC_022305.1	-	1	0.667	0	4	0.861083	Y1
