# Supplementary material for: Landscape of alternative splicing in Capra_hircus
Source: Sci Rep. 2018 Oct 11;8:15128. doi: 10.1038/s41598-018-33078-7 (PMC6181917; doi:10.1038/s41598-018-33078-7)
Supplement: Supplementary file 6 — Dataset 3 [file 41598_2018_33078_MOESM6_ESM.xlsx]

## Sheet: Heart
Supplementary Data S4. Significantly enriched GO terms of AS genes specifically expressed in heart
GO.ID	Term	Query.GO	Query.Total	BG.GO	BG.Total	EnrichmentScore	classicFisher
GO:0042574	retinal metabolic process	3	291	6	18287	4.97366	7.7e-05
GO:0097320	membrane tubulation	3	291	12	18287	3.97366	0.00079
GO:0070193	synaptonemal complex organization	3	291	13	18287	3.85818	0.00101
GO:0007286	spermatid development	8	291	130	18287	1.95129	0.00114
GO:0048515	spermatid differentiation	8	291	132	18287	1.92926	0.00125
GO:0050953	sensory perception of light stimulus	8	291	146	18287	1.78383	0.00237
GO:0060572	morphogenesis of an epithelial bud	2	291	5	18287	4.65173	0.00244
GO:1901077	regulation of relaxation of muscle	2	291	5	18287	4.65173	0.00244
GO:0007281	germ cell development	10	291	216	18287	1.5407	0.00249
GO:0016925	protein sumoylation	5	291	60	18287	2.38869	0.00264
GO:0044710	single-organism metabolic process	76	291	3540	18287	0.432049	0.00276
GO:0032446	protein modification by small protein conjugation	22	291	725	18287	0.93125	0.00298
GO:0010613	positive regulation of cardiac muscle hypertrophy	2	291	6	18287	4.38869	0.00363
GO:0014742	positive regulation of muscle hypertrophy	2	291	6	18287	4.38869	0.00363
GO:0048536	spleen development	3	291	20	18287	3.23669	0.00372
GO:0070647	protein modification by small protein conjugation or removal	24	291	835	18287	0.852986	0.00389
GO:0043388	positive regulation of DNA binding	3	291	21	18287	3.1663	0.00429
GO:0022412	cellular process involved in reproduction in multicellular organism	10	291	238	18287	1.40077	0.00495
GO:0002322	B cell proliferation involved in immune response	2	291	7	18287	4.1663	0.00503
GO:0040016	embryonic cleavage	2	291	7	18287	4.1663	0.00503
GO:0044539	long-chain fatty acid import	2	291	7	18287	4.1663	0.00503
GO:0070341	fat cell proliferation	2	291	7	18287	4.1663	0.00503
GO:0070344	regulation of fat cell proliferation	2	291	7	18287	4.1663	0.00503
GO:0070970	interleukin-2 secretion	2	291	7	18287	4.1663	0.00503
GO:1900040	regulation of interleukin-2 secretion	2	291	7	18287	4.1663	0.00503
GO:0043583	ear development	7	291	133	18287	1.72573	0.00545
GO:0008152	metabolic process	204	291	11507	18287	0.155857	0.00577
GO:0071704	organic substance metabolic process	193	291	10793	18287	0.168304	0.00593
GO:0003300	cardiac muscle hypertrophy	3	291	24	18287	2.97366	0.0063
GO:0014896	muscle hypertrophy	3	291	24	18287	2.97366	0.0063
GO:0014897	striated muscle hypertrophy	3	291	24	18287	2.97366	0.0063
GO:0051443	positive regulation of ubiquitin-protein transferase activity	3	291	24	18287	2.97366	0.0063
GO:0007601	visual perception	7	291	140	18287	1.65173	0.00717
GO:0021549	cerebellum development	4	291	49	18287	2.35895	0.00759
GO:0007028	cytoplasm organization	2	291	9	18287	3.80373	0.00844
GO:0007141	male meiosis I	2	291	9	18287	3.80373	0.00844
GO:0009221	pyrimidine deoxyribonucleotide biosynthetic process	2	291	9	18287	3.80373	0.00844
GO:0060571	morphogenesis of an epithelial fold	2	291	9	18287	3.80373	0.00844
GO:0070071	proton-transporting two-sector ATPase complex assembly	2	291	9	18287	3.80373	0.00844
GO:0046677	response to antibiotic	3	291	27	18287	2.80373	0.00879
GO:0016567	protein ubiquitination	19	291	658	18287	0.859639	0.00932
GO:0033572	transferrin transport	3	291	28	18287	2.75126	0.00974
GO:0015980	energy derivation by oxidation of organic compounds	9	291	224	18287	1.33623	0.00989
GO:0009100	glycoprotein metabolic process	11	291	305	18287	1.18042	0.00996
GO:0022037	metencephalon development	4	291	53	18287	2.24574	0.00998
GO:0044237	cellular metabolic process	182	291	10184	18287	0.167433	0.01002
GO:0032228	regulation of synaptic transmission, GABAergic	2	291	10	18287	3.65173	0.01044
GO:0006091	generation of precursor metabolites and energy	11	291	311	18287	1.15232	0.0114
GO:0007052	mitotic spindle organization	3	291	30	18287	2.65173	0.01179
GO:0071496	cellular response to external stimulus	8	291	193	18287	1.3812	0.01231
GO:0009101	glycoprotein biosynthetic process	10	291	273	18287	1.20283	0.01238
GO:0044093	positive regulation of molecular function	27	291	1072	18287	0.662454	0.01247
GO:0007130	synaptonemal complex assembly	2	291	11	18287	3.51422	0.01262
GO:0009265	2'-deoxyribonucleotide biosynthetic process	2	291	11	18287	3.51422	0.01262
GO:0019184	nonribosomal peptide biosynthetic process	2	291	11	18287	3.51422	0.01262
GO:0036010	protein localization to endosome	2	291	11	18287	3.51422	0.01262
GO:0046385	deoxyribose phosphate biosynthetic process	2	291	11	18287	3.51422	0.01262
GO:0055119	relaxation of cardiac muscle	2	291	11	18287	3.51422	0.01262
GO:1903779	regulation of cardiac conduction	2	291	11	18287	3.51422	0.01262
GO:2000425	regulation of apoptotic cell clearance	2	291	11	18287	3.51422	0.01262
GO:0007423	sensory organ development	12	291	359	18287	1.07078	0.01276
GO:0051101	regulation of DNA binding	4	291	57	18287	2.14077	0.01282
GO:0015718	monocarboxylic acid transport	4	291	60	18287	2.06676	0.01525
GO:0015682	ferric iron transport	3	291	33	18287	2.51422	0.0153
GO:0045143	homologous chromosome segregation	3	291	33	18287	2.51422	0.0153
GO:0050885	neuromuscular process controlling balance	3	291	33	18287	2.51422	0.0153
GO:0072512	trivalent inorganic cation transport	3	291	33	18287	2.51422	0.0153
GO:0010498	proteasomal protein catabolic process	12	291	371	18287	1.02334	0.01613
GO:0031532	actin cytoskeleton reorganization	4	291	62	18287	2.01946	0.01702
GO:0002579	positive regulation of antigen processing and presentation	2	291	13	18287	3.27322	0.01753
GO:0003401	axis elongation	2	291	13	18287	3.27322	0.01753
GO:0009211	pyrimidine deoxyribonucleoside triphosphate metabolic process	2	291	13	18287	3.27322	0.01753
GO:0009263	deoxyribonucleotide biosynthetic process	2	291	13	18287	3.27322	0.01753
GO:0010611	regulation of cardiac muscle hypertrophy	2	291	13	18287	3.27322	0.01753
GO:0014743	regulation of muscle hypertrophy	2	291	13	18287	3.27322	0.01753
GO:0043276	anoikis	2	291	13	18287	3.27322	0.01753
GO:0044267	cellular protein metabolic process	97	291	5051	18287	0.271215	0.01782
GO:0044238	primary metabolic process	182	291	10306	18287	0.150253	0.01806
GO:0016310	phosphorylation	43	291	1961	18287	0.462546	0.01867
GO:0030258	lipid modification	7	291	169	18287	1.38013	0.01872
GO:0006464	cellular protein modification process	65	291	3200	18287	0.352167	0.01959
GO:0036211	protein modification process	65	291	3200	18287	0.352167	0.01959
GO:0002335	mature B cell differentiation	2	291	14	18287	3.1663	0.02024
GO:0001523	retinoid metabolic process	3	291	37	18287	2.34916	0.0208
GO:0033059	cellular pigmentation	3	291	37	18287	2.34916	0.0208
GO:0043161	proteasome-mediated ubiquitin-dependent protein catabolic process	11	291	342	18287	1.01523	0.02153
GO:0043473	pigmentation	4	291	68	18287	1.88619	0.02309
GO:0006743	ubiquinone metabolic process	2	291	15	18287	3.06676	0.02311
GO:0006744	ubiquinone biosynthetic process	2	291	15	18287	3.06676	0.02311
GO:0051131	chaperone-mediated protein complex assembly	2	291	15	18287	3.06676	0.02311
GO:0051932	synaptic transmission, GABAergic	2	291	15	18287	3.06676	0.02311
GO:1901663	quinone biosynthetic process	2	291	15	18287	3.06676	0.02311
GO:0043500	muscle adaptation	3	291	39	18287	2.27322	0.0239
GO:1901653	cellular response to peptide	7	291	178	18287	1.30528	0.02406
GO:0042594	response to starvation	6	291	140	18287	1.42933	0.02466
GO:0016101	diterpenoid metabolic process	3	291	40	18287	2.23669	0.02555
GO:0009653	anatomical structure morphogenesis	44	291	2060	18287	0.424658	0.026
GO:0006044	N-acetylglucosamine metabolic process	2	291	16	18287	2.97366	0.02614
GO:0009219	pyrimidine deoxyribonucleotide metabolic process	2	291	16	18287	2.97366	0.02614
GO:0023019	signal transduction involved in regulation of gene expression	2	291	16	18287	2.97366	0.02614
GO:0042304	regulation of fatty acid biosynthetic process	2	291	16	18287	2.97366	0.02614
GO:0044058	regulation of digestive system process	2	291	16	18287	2.97366	0.02614
GO:0051103	DNA ligation involved in DNA repair	2	291	16	18287	2.97366	0.02614
GO:0001676	long-chain fatty acid metabolic process	4	291	71	18287	1.82391	0.02656
GO:0034113	heterotypic cell-cell adhesion	3	291	42	18287	2.1663	0.02901
GO:0006486	protein glycosylation	8	291	228	18287	1.14077	0.02993
GO:0043413	macromolecule glycosylation	8	291	228	18287	1.14077	0.02993
GO:0043624	cellular protein complex disassembly	5	291	109	18287	1.5274	0.03021
GO:0002695	negative regulation of leukocyte activation	4	291	74	18287	1.7642	0.03033
GO:0046426	negative regulation of JAK-STAT cascade	3	291	43	18287	2.13235	0.03083
GO:0061180	mammary gland epithelium development	3	291	43	18287	2.13235	0.03083
GO:1904893	negative regulation of STAT cascade	3	291	43	18287	2.13235	0.03083
GO:0032984	macromolecular complex disassembly	6	291	148	18287	1.34916	0.03122
GO:0005977	glycogen metabolic process	4	291	75	18287	1.74484	0.03165
GO:0006073	cellular glucan metabolic process	4	291	75	18287	1.74484	0.03165
GO:0044042	glucan metabolic process	4	291	75	18287	1.74484	0.03165
GO:0001975	response to amphetamine	2	291	18	18287	2.80373	0.03265
GO:0002577	regulation of antigen processing and presentation	2	291	18	18287	2.80373	0.03265
GO:0032400	melanosome localization	2	291	18	18287	2.80373	0.03265
GO:0051875	pigment granule localization	2	291	18	18287	2.80373	0.03265
GO:0006721	terpenoid metabolic process	3	291	44	18287	2.09919	0.0327
GO:0042476	odontogenesis	3	291	44	18287	2.09919	0.0327
GO:0032502	developmental process	91	291	4817	18287	0.247531	0.03324
GO:0051092	positive regulation of NF-kappaB transcription factor activity	5	291	112	18287	1.48823	0.03341
GO:0044260	cellular macromolecule metabolic process	149	291	8360	18287	0.163537	0.03346
GO:0006259	DNA metabolic process	22	291	909	18287	0.604951	0.03374
GO:0006928	movement of cell or subcellular component	29	291	1278	18287	0.511964	0.03414
GO:0051099	positive regulation of binding	4	291	77	18287	1.70687	0.03439
GO:1903829	positive regulation of cellular protein localization	8	291	235	18287	1.09714	0.03486
GO:0048839	inner ear development	5	291	114	18287	1.46269	0.03565
GO:0022904	respiratory electron transport chain	4	291	78	18287	1.68825	0.03581
GO:0006491	N-glycan processing	2	291	19	18287	2.72573	0.03611
GO:0086065	cell communication involved in cardiac conduction	2	291	19	18287	2.72573	0.03611
GO:0070085	glycosylation	8	291	237	18287	1.08491	0.03637
GO:0006221	pyrimidine nucleotide biosynthetic process	3	291	46	18287	2.03506	0.03663
GO:0014031	mesenchymal cell development	3	291	46	18287	2.03506	0.03663
GO:0014032	neural crest cell development	3	291	46	18287	2.03506	0.03663
GO:0022600	digestive system process	3	291	46	18287	2.03506	0.03663
GO:0048864	stem cell development	3	291	46	18287	2.03506	0.03663
GO:0051493	regulation of cytoskeleton organization	10	291	327	18287	0.942437	0.03712
GO:0007586	digestion	4	291	79	18287	1.66987	0.03727
GO:1900182	positive regulation of protein localization to nucleus	3	291	47	18287	2.00403	0.03868
GO:0006112	energy reserve metabolic process	4	291	80	18287	1.65173	0.03876
GO:0051438	regulation of ubiquitin-protein transferase activity	4	291	80	18287	1.65173	0.03876
GO:0006629	lipid metabolic process	24	291	1028	18287	0.552993	0.03907
GO:0007289	spermatid nucleus differentiation	2	291	20	18287	2.65173	0.03971
GO:0014075	response to amine	2	291	20	18287	2.65173	0.03971
GO:0038095	Fc-epsilon receptor signaling pathway	2	291	20	18287	2.65173	0.03971
GO:0071417	cellular response to organonitrogen compound	9	291	286	18287	0.983709	0.04006
GO:0048869	cellular developmental process	63	291	3208	18287	0.303477	0.04024
GO:0030902	hindbrain development	4	291	81	18287	1.63381	0.04028
GO:0019538	protein metabolic process	106	291	5761	18287	0.209472	0.04054
GO:0035914	skeletal muscle cell differentiation	3	291	48	18287	1.97366	0.04079
GO:0050866	negative regulation of cell activation	4	291	82	18287	1.6161	0.04184
GO:0006266	DNA ligation	2	291	21	18287	2.58134	0.04344
GO:0042246	tissue regeneration	2	291	21	18287	2.58134	0.04344
GO:0045123	cellular extravasation	2	291	21	18287	2.58134	0.04344
GO:0090075	relaxation of muscle	2	291	21	18287	2.58134	0.04344
GO:0043412	macromolecule modification	65	291	3340	18287	0.290391	0.04383
GO:0044767	single-organism developmental process	89	291	4759	18287	0.232946	0.04443
GO:1901137	carbohydrate derivative biosynthetic process	16	291	629	18287	0.676739	0.0447
GO:0022900	electron transport chain	4	291	84	18287	1.58134	0.04505
GO:0014033	neural crest cell differentiation	3	291	50	18287	1.91476	0.04518
GO:0031668	cellular response to extracellular stimulus	6	291	162	18287	1.21877	0.04526
GO:0040011	locomotion	25	291	1097	18287	0.518164	0.04526
GO:0048468	cell development	30	291	1367	18287	0.463749	0.04568
GO:0030154	cell differentiation	57	291	2886	18287	0.31169	0.04615
GO:0090305	nucleic acid phosphodiester bond hydrolysis	7	291	206	18287	1.09451	0.04712
GO:0009200	deoxyribonucleoside triphosphate metabolic process	2	291	22	18287	2.51422	0.04729
GO:0043277	apoptotic cell clearance	2	291	22	18287	2.51422	0.04729
GO:0070873	regulation of glycogen metabolic process	2	291	22	18287	2.51422	0.04729
GO:0072528	pyrimidine-containing compound biosynthetic process	3	291	51	18287	1.88619	0.04746
GO:0043085	positive regulation of catalytic activity	20	291	840	18287	0.581338	0.04794
GO:0048871	multicellular organismal homeostasis	7	291	207	18287	1.08752	0.04814
GO:0015849	organic acid transport	5	291	124	18287	1.34139	0.04824
GO:0072330	monocarboxylic acid biosynthetic process	5	291	124	18287	1.34139	0.04824
GO:0006289	nucleotide-excision repair	4	291	86	18287	1.54739	0.0484
GO:0048477	oogenesis	4	291	86	18287	1.54739	0.0484
GO:0008544	epidermis development	6	291	165	18287	1.1923	0.04871
GO:0000122	negative regulation of transcription from RNA polymerase II promoter	14	291	537	18287	0.712232	0.04915
GO:0001895	retina homeostasis	3	291	52	18287	1.85818	0.04979

## Sheet: Kidney
Supplementary Data S4. Significantly enriched GO terms of AS genes specifically expressed in kidney
GO.ID	Term	Query.GO	Query.Total	BG.GO	BG.Total	EnrichmentScore	classicFisher
GO:0048515	spermatid differentiation	15	713	132	18287	1.54327	0.0002
GO:0043090	amino acid import	4	713	10	18287	3.35884	0.0004
GO:0051128	regulation of cellular component organization	100	713	1857	18287	0.465871	0.00051
GO:0007286	spermatid development	14	713	130	18287	1.46576	0.00055
GO:0060075	regulation of resting membrane potential	3	713	5	18287	3.94381	0.00056
GO:0030643	cellular phosphate ion homeostasis	3	713	6	18287	3.68077	0.00108
GO:0072502	cellular trivalent inorganic anion homeostasis	3	713	6	18287	3.68077	0.00108
GO:0044057	regulation of system process	21	713	261	18287	1.04518	0.00142
GO:0033554	cellular response to stress	81	713	1502	18287	0.467953	0.00172
GO:0030002	cellular anion homeostasis	3	713	7	18287	3.45838	0.00184
GO:0020027	hemoglobin metabolic process	3	713	8	18287	3.26574	0.00285
GO:0045683	negative regulation of epidermis development	3	713	8	18287	3.26574	0.00285
GO:0055062	phosphate ion homeostasis	3	713	8	18287	3.26574	0.00285
GO:0072506	trivalent inorganic anion homeostasis	3	713	8	18287	3.26574	0.00285
GO:0009628	response to abiotic stimulus	40	713	657	18287	0.642951	0.00367
GO:0010507	negative regulation of autophagy	6	713	39	18287	1.98033	0.00374
GO:0010464	regulation of mesenchymal cell proliferation	5	713	28	18287	2.19535	0.00414
GO:0055081	anion homeostasis	3	713	9	18287	3.09581	0.00416
GO:0033044	regulation of chromosome organization	13	713	144	18287	1.21129	0.0042
GO:0006304	DNA modification	8	713	68	18287	1.59331	0.00482
GO:0033043	regulation of organelle organization	50	713	884	18287	0.536726	0.00539
GO:0043412	macromolecule modification	157	713	3340	18287	0.269761	0.00542
GO:0042493	response to drug	16	713	201	18287	1.02972	0.00554
GO:0035879	plasma membrane lactate transport	3	713	10	18287	2.94381	0.00577
GO:0048706	embryonic skeletal system development	9	713	85	18287	1.44131	0.00581
GO:0007283	spermatogenesis	23	713	334	18287	0.82063	0.00618
GO:0006457	protein folding	19	713	259	18287	0.911892	0.00639
GO:0048232	male gamete generation	23	713	335	18287	0.816317	0.0064
GO:0051101	regulation of DNA binding	7	713	57	18287	1.65524	0.00646
GO:0071260	cellular response to mechanical stimulus	5	713	31	18287	2.0485	0.0065
GO:0038095	Fc-epsilon receptor signaling pathway	4	713	20	18287	2.35884	0.00674
GO:0022402	cell cycle process	58	713	1070	18287	0.475358	0.00689
GO:0015727	lactate transport	3	713	11	18287	2.8063	0.0077
GO:0035873	lactate transmembrane transport	3	713	11	18287	2.8063	0.0077
GO:0071496	cellular response to external stimulus	15	713	193	18287	0.995206	0.00877
GO:0044728	DNA methylation or demethylation	7	713	61	18287	1.55739	0.00934
GO:0000045	autophagosome assembly	8	713	76	18287	1.43285	0.00939
GO:1905037	autophagosome organization	8	713	76	18287	1.43285	0.00939
GO:0015711	organic anion transport	14	713	177	18287	1.02052	0.0096
GO:0016239	positive regulation of macroautophagy	5	713	34	18287	1.91524	0.00968
GO:0051276	chromosome organization	32	713	534	18287	0.620077	0.01091
GO:0009416	response to light stimulus	15	713	198	18287	0.958307	0.01094
GO:0034766	negative regulation of ion transmembrane transport	6	713	49	18287	1.65103	0.01156
GO:0048519	negative regulation of biological process	175	713	3848	18287	0.222091	0.01189
GO:0006950	response to stress	134	713	2862	18287	0.264054	0.0119
GO:0022412	cellular process involved in reproduction in multicellular organism	17	713	238	18287	0.873418	0.01223
GO:0010463	mesenchymal cell proliferation	5	713	36	18287	1.83278	0.01231
GO:0006464	cellular protein modification process	148	713	3200	18287	0.24637	0.01232
GO:0036211	protein modification process	148	713	3200	18287	0.24637	0.01232
GO:0061154	endothelial tube morphogenesis	3	713	13	18287	2.5653	0.0126
GO:0007033	vacuole organization	13	713	165	18287	1.01489	0.01268
GO:0035556	intracellular signal transduction	99	713	2048	18287	0.310129	0.01369
GO:0010564	regulation of cell cycle process	27	713	440	18287	0.6543	0.01388
GO:0015874	norepinephrine transport	2	713	5	18287	3.35884	0.01403
GO:0019336	phenol-containing compound catabolic process	2	713	5	18287	3.35884	0.01403
GO:0030202	heparin metabolic process	2	713	5	18287	3.35884	0.01403
GO:0033216	ferric iron import	2	713	5	18287	3.35884	0.01403
GO:0036296	response to increased oxygen levels	2	713	5	18287	3.35884	0.01403
GO:0043092	L-amino acid import	2	713	5	18287	3.35884	0.01403
GO:0046628	positive regulation of insulin receptor signaling pathway	2	713	5	18287	3.35884	0.01403
GO:0051938	L-glutamate import	2	713	5	18287	3.35884	0.01403
GO:0055093	response to hyperoxia	2	713	5	18287	3.35884	0.01403
GO:0086011	membrane repolarization during action potential	2	713	5	18287	3.35884	0.01403
GO:0086013	membrane repolarization during cardiac muscle cell action potential	2	713	5	18287	3.35884	0.01403
GO:0097461	ferric iron import into cell	2	713	5	18287	3.35884	0.01403
GO:0044267	cellular protein metabolic process	223	713	5051	18287	0.179319	0.01524
GO:0032413	negative regulation of ion transmembrane transporter activity	5	713	38	18287	1.75477	0.01538
GO:0003159	morphogenesis of an endothelium	3	713	14	18287	2.45838	0.01557
GO:0021680	cerebellar Purkinje cell layer development	3	713	14	18287	2.45838	0.01557
GO:0034080	CENP-A containing nucleosome assembly	3	713	14	18287	2.45838	0.01557
GO:0051491	positive regulation of filopodium assembly	3	713	14	18287	2.45838	0.01557
GO:0051988	regulation of attachment of spindle microtubules to kinetochore	3	713	14	18287	2.45838	0.01557
GO:0060674	placenta blood vessel development	3	713	14	18287	2.45838	0.01557
GO:0061641	CENP-A containing chromatin organization	3	713	14	18287	2.45838	0.01557
GO:0072331	signal transduction by p53 class mediator	10	713	117	18287	1.13234	0.01613
GO:0009612	response to mechanical stimulus	8	713	84	18287	1.28846	0.01658
GO:0002053	positive regulation of mesenchymal cell proliferation	4	713	26	18287	1.98033	0.0173
GO:0051129	negative regulation of cellular component organization	31	713	532	18287	0.579686	0.01732
GO:0009314	response to radiation	18	713	267	18287	0.790002	0.01743
GO:0051179	localization	241	713	5517	18287	0.163994	0.01798
GO:0019953	sexual reproduction	32	713	555	18287	0.564429	0.01809
GO:0034763	negative regulation of transmembrane transport	6	713	54	18287	1.51085	0.01814
GO:0046942	carboxylic acid transport	11	713	137	18287	1.04217	0.01836
GO:0031055	chromatin remodeling at centromere	3	713	15	18287	2.35884	0.01891
GO:0019748	secondary metabolic process	5	713	40	18287	1.68077	0.01892
GO:2000573	positive regulation of DNA biosynthetic process	5	713	40	18287	1.68077	0.01892
GO:0006986	response to unfolded protein	10	713	120	18287	1.09581	0.01895
GO:0061077	chaperone-mediated protein folding	7	713	70	18287	1.35884	0.01904
GO:0007050	cell cycle arrest	11	713	138	18287	1.03168	0.01928
GO:0034508	centromere complex assembly	4	713	27	18287	1.92589	0.0197
GO:0006810	transport	199	713	4490	18287	0.184897	0.01975
GO:0007171	activation of transmembrane receptor protein tyrosine kinase activity	2	713	6	18287	3.09581	0.02051
GO:0007182	common-partner SMAD protein phosphorylation	2	713	6	18287	3.09581	0.02051
GO:0010606	positive regulation of cytoplasmic mRNA processing body assembly	2	713	6	18287	3.09581	0.02051
GO:0010936	negative regulation of macrophage cytokine production	2	713	6	18287	3.09581	0.02051
GO:0015697	quaternary ammonium group transport	2	713	6	18287	3.09581	0.02051
GO:0032276	regulation of gonadotropin secretion	2	713	6	18287	3.09581	0.02051
GO:0048262	determination of dorsal/ventral asymmetry	2	713	6	18287	3.09581	0.02051
GO:0007049	cell cycle	70	713	1408	18287	0.350624	0.02083
GO:0032879	regulation of localization	91	713	1895	18287	0.300585	0.02084
GO:1904063	negative regulation of cation transmembrane transport	5	713	41	18287	1.64515	0.02088
GO:0043271	negative regulation of ion transport	7	713	72	18287	1.3182	0.02191
GO:1902115	regulation of organelle assembly	10	713	123	18287	1.06019	0.0221
GO:0007281	germ cell development	15	713	216	18287	0.832776	0.02242
GO:0042133	neurotransmitter metabolic process	3	713	16	18287	2.26574	0.02262
GO:0051086	chaperone mediated protein folding independent of cofactor	3	713	16	18287	2.26574	0.02262
GO:0080135	regulation of cellular response to stress	24	713	397	18287	0.63274	0.02291
GO:0048523	negative regulation of cellular process	160	713	3558	18287	0.20585	0.02387
GO:0007338	single fertilization	8	713	90	18287	1.18892	0.02412
GO:0010941	regulation of cell death	60	713	1190	18287	0.370917	0.02426
GO:0051234	establishment of localization	203	713	4614	18287	0.174306	0.02444
GO:0010508	positive regulation of autophagy	6	713	58	18287	1.40775	0.02498
GO:0007339	binding of sperm to zona pellucida	4	713	29	18287	1.82279	0.02509
GO:1900739	regulation of protein insertion into mitochondrial membrane involved in apoptotic signaling pathway	4	713	29	18287	1.82279	0.02509
GO:1900740	positive regulation of protein insertion into mitochondrial membrane involved in apoptotic signaling pathway	4	713	29	18287	1.82279	0.02509
GO:0032410	negative regulation of transporter activity	5	713	43	18287	1.57644	0.02518
GO:0003002	regionalization	15	713	220	18287	0.806303	0.0259
GO:1903522	regulation of blood circulation	11	713	145	18287	0.960295	0.02665
GO:0044804	nucleophagy	3	713	17	18287	2.17827	0.02669
GO:2000278	regulation of DNA biosynthetic process	7	713	75	18287	1.25931	0.02674
GO:0048285	organelle fission	29	713	509	18287	0.547232	0.02708
GO:0044087	regulation of cellular component biogenesis	33	713	595	18287	0.508421	0.02711
GO:0010452	histone H3-K36 methylation	5	713	44	18287	1.54327	0.02752
GO:0032940	secretion by cell	34	713	618	18287	0.496772	0.02785
GO:0006307	DNA dealkylation involved in DNA repair	2	713	7	18287	2.87342	0.02798
GO:0009404	toxin metabolic process	2	713	7	18287	2.87342	0.02798
GO:0010934	macrophage cytokine production	2	713	7	18287	2.87342	0.02798
GO:0010935	regulation of macrophage cytokine production	2	713	7	18287	2.87342	0.02798
GO:0015677	copper ion import	2	713	7	18287	2.87342	0.02798
GO:0015810	aspartate transport	2	713	7	18287	2.87342	0.02798
GO:0021692	cerebellar Purkinje cell layer morphogenesis	2	713	7	18287	2.87342	0.02798
GO:0022615	protein to membrane docking	2	713	7	18287	2.87342	0.02798
GO:0036037	CD8-positive, alpha-beta T cell activation	2	713	7	18287	2.87342	0.02798
GO:0060716	labyrinthine layer blood vessel development	2	713	7	18287	2.87342	0.02798
GO:0071340	skeletal muscle acetylcholine-gated channel clustering	2	713	7	18287	2.87342	0.02798
GO:1903054	negative regulation of extracellular matrix organization	2	713	7	18287	2.87342	0.02798
GO:1905209	positive regulation of cardiocyte differentiation	2	713	7	18287	2.87342	0.02798
GO:2000727	positive regulation of cardiac muscle cell differentiation	2	713	7	18287	2.87342	0.02798
GO:0001844	protein insertion into mitochondrial membrane involved in apoptotic signaling pathway	4	713	30	18287	1.77388	0.02808
GO:0006336	DNA replication-independent nucleosome assembly	4	713	30	18287	1.77388	0.02808
GO:0034724	DNA replication-independent nucleosome organization	4	713	30	18287	1.77388	0.02808
GO:0051204	protein insertion into mitochondrial membrane	4	713	30	18287	1.77388	0.02808
GO:0051098	regulation of binding	13	713	184	18287	0.85765	0.02839
GO:0035966	response to topologically incorrect protein	10	713	129	18287	0.991473	0.02954
GO:0032210	regulation of telomere maintenance via telomerase	5	713	45	18287	1.51085	0.03001
GO:1904356	regulation of telomere maintenance via telomere lengthening	5	713	45	18287	1.51085	0.03001
GO:0051302	regulation of cell division	7	713	77	18287	1.22134	0.03034
GO:2001020	regulation of response to DNA damage stimulus	11	713	148	18287	0.930751	0.03037
GO:0031346	positive regulation of cell projection organization	12	713	167	18287	0.882031	0.03069
GO:0006470	protein dephosphorylation	15	713	225	18287	0.773882	0.03079
GO:0007276	gamete generation	26	713	451	18287	0.564229	0.03091
GO:0001941	postsynaptic membrane organization	3	713	18	18287	2.09581	0.03112
GO:0001975	response to amphetamine	3	713	18	18287	2.09581	0.03112
GO:0043687	post-translational protein modification	3	713	18	18287	2.09581	0.03112
GO:0050435	beta-amyloid metabolic process	3	713	18	18287	2.09581	0.03112
GO:0035036	sperm-egg recognition	4	713	31	18287	1.72658	0.03128
GO:0071675	regulation of mononuclear cell migration	4	713	31	18287	1.72658	0.03128
GO:1901030	positive regulation of mitochondrial outer membrane permeabilization involved in apoptotic signaling pathway	4	713	31	18287	1.72658	0.03128
GO:0019058	viral life cycle	36	713	668	18287	0.466993	0.03151
GO:0010506	regulation of autophagy	13	713	187	18287	0.834318	0.0318
GO:0051130	positive regulation of cellular component organization	44	713	846	18287	0.41569	0.03184
GO:2001251	negative regulation of chromosome organization	8	713	95	18287	1.11092	0.03202
GO:0033365	protein localization to organelle	56	713	1119	18287	0.360133	0.03263
GO:0044703	multi-organism reproductive process	35	713	649	18287	0.467981	0.03333
GO:0090257	regulation of muscle system process	8	713	96	18287	1.09581	0.03379
GO:0016311	dephosphorylation	21	713	350	18287	0.621879	0.03409
GO:0042981	regulation of apoptotic process	55	713	1101	18287	0.357533	0.03501
GO:0006305	DNA alkylation	5	713	47	18287	1.44811	0.03538
GO:0006306	DNA methylation	5	713	47	18287	1.44811	0.03538
GO:0030330	DNA damage response, signal transduction by p53 class mediator	5	713	47	18287	1.44811	0.03538
GO:0031297	replication fork processing	5	713	47	18287	1.44811	0.03538
GO:0043044	ATP-dependent chromatin remodeling	5	713	47	18287	1.44811	0.03538
GO:0051704	multi-organism process	94	713	2013	18287	0.26023	0.03583
GO:0007435	salivary gland morphogenesis	3	713	19	18287	2.01781	0.03591
GO:0008635	activation of cysteine-type endopeptidase activity involved in apoptotic process by cytochrome c	3	713	19	18287	2.01781	0.03591
GO:0009148	pyrimidine nucleoside triphosphate biosynthetic process	3	713	19	18287	2.01781	0.03591
GO:0009303	rRNA transcription	3	713	19	18287	2.01781	0.03591
GO:0016056	rhodopsin mediated signaling pathway	3	713	19	18287	2.01781	0.03591
GO:0071702	organic substance transport	118	713	2587	18287	0.226351	0.03612
GO:0010888	negative regulation of lipid storage	2	713	8	18287	2.68077	0.03636
GO:0015740	C4-dicarboxylate transport	2	713	8	18287	2.68077	0.03636
GO:0018298	protein-chromophore linkage	2	713	8	18287	2.68077	0.03636
GO:0032570	response to progesterone	2	713	8	18287	2.68077	0.03636
GO:0033147	negative regulation of intracellular estrogen receptor signaling pathway	2	713	8	18287	2.68077	0.03636
GO:0033689	negative regulation of osteoblast proliferation	2	713	8	18287	2.68077	0.03636
GO:0043537	negative regulation of blood vessel endothelial cell migration	2	713	8	18287	2.68077	0.03636
GO:0060700	regulation of ribonuclease activity	2	713	8	18287	2.68077	0.03636
GO:0097459	iron ion import into cell	2	713	8	18287	2.68077	0.03636
GO:2000725	regulation of cardiac muscle cell differentiation	2	713	8	18287	2.68077	0.03636
GO:0016043	cellular component organization	238	713	5535	18287	0.141223	0.03646
GO:1902578	single-organism localization	125	713	2760	18287	0.216104	0.03765
GO:1901616	organic hydroxy compound catabolic process	4	713	33	18287	1.63638	0.03829
GO:0046903	secretion	37	713	702	18287	0.434899	0.03919
GO:0051054	positive regulation of DNA metabolic process	11	713	155	18287	0.86408	0.04044
GO:0071156	regulation of cell cycle arrest	6	713	65	18287	1.24337	0.04069
GO:0032259	methylation	22	713	378	18287	0.577962	0.04072
GO:0014075	response to amine	3	713	20	18287	1.94381	0.04105
GO:0051489	regulation of filopodium assembly	3	713	20	18287	1.94381	0.04105
GO:0090025	regulation of monocyte chemotaxis	3	713	20	18287	1.94381	0.04105
GO:0009566	fertilization	9	713	118	18287	0.968054	0.04123
GO:0007004	telomere maintenance via telomerase	5	713	49	18287	1.38799	0.04131
GO:0018027	peptidyl-lysine dimethylation	5	713	49	18287	1.38799	0.04131
GO:0008152	metabolic process	471	713	11507	18287	0.0701316	0.04139
GO:0016241	regulation of macroautophagy	8	713	100	18287	1.03692	0.04152
GO:0072594	establishment of protein localization to organelle	47	713	931	18287	0.372724	0.04198
GO:0006458	'de novo' protein folding	4	713	34	18287	1.59331	0.0421
GO:0046626	regulation of insulin receptor signaling pathway	4	713	34	18287	1.59331	0.0421
GO:0051084	'de novo' posttranslational protein folding	4	713	34	18287	1.59331	0.0421
GO:0051972	regulation of telomerase activity	4	713	34	18287	1.59331	0.0421
GO:0048609	multicellular organismal reproductive process	29	713	530	18287	0.488905	0.04232
GO:1903829	positive regulation of cellular protein localization	15	713	235	18287	0.711146	0.04255
GO:0044765	single-organism transport	117	713	2581	18287	0.217423	0.04285
GO:0010639	negative regulation of organelle organization	17	713	276	18287	0.659711	0.043
GO:0090100	positive regulation of transmembrane receptor protein serine/threonine kinase signaling pathway	6	713	66	18287	1.22134	0.04335
GO:0051726	regulation of cell cycle	41	713	798	18287	0.39808	0.04379
GO:0043067	regulation of programmed cell death	55	713	1117	18287	0.336719	0.04384
GO:0032204	regulation of telomere maintenance	5	713	50	18287	1.35884	0.04449
GO:0043542	endothelial cell migration	7	713	84	18287	1.09581	0.04545
GO:0007063	regulation of sister chromatid cohesion	2	713	9	18287	2.51085	0.04556
GO:0007141	male meiosis I	2	713	9	18287	2.51085	0.04556
GO:0009157	deoxyribonucleoside monophosphate biosynthetic process	2	713	9	18287	2.51085	0.04556
GO:0010603	regulation of cytoplasmic mRNA processing body assembly	2	713	9	18287	2.51085	0.04556
GO:0031274	positive regulation of pseudopodium assembly	2	713	9	18287	2.51085	0.04556
GO:0033235	positive regulation of protein sumoylation	2	713	9	18287	2.51085	0.04556
GO:0034205	beta-amyloid formation	2	713	9	18287	2.51085	0.04556
GO:0042136	neurotransmitter biosynthetic process	2	713	9	18287	2.51085	0.04556
GO:0043922	negative regulation by host of viral transcription	2	713	9	18287	2.51085	0.04556
GO:0051797	regulation of hair follicle development	2	713	9	18287	2.51085	0.04556
GO:0060012	synaptic transmission, glycinergic	2	713	9	18287	2.51085	0.04556
GO:0060576	intestinal epithelial cell development	2	713	9	18287	2.51085	0.04556
GO:0070989	oxidative demethylation	2	713	9	18287	2.51085	0.04556
GO:1902902	negative regulation of autophagosome assembly	2	713	9	18287	2.51085	0.04556
GO:1905207	regulation of cardiocyte differentiation	2	713	9	18287	2.51085	0.04556
GO:0031047	gene silencing by RNA	8	713	102	18287	1.00835	0.0458
GO:0034614	cellular response to reactive oxygen species	6	713	67	18287	1.19965	0.04611
GO:0032880	regulation of protein localization	35	713	667	18287	0.428513	0.04631
GO:0006996	organelle organization	136	713	3050	18287	0.193642	0.04639
GO:0006409	tRNA export from nucleus	3	713	21	18287	1.87342	0.04655
GO:0035510	DNA dealkylation	3	713	21	18287	1.87342	0.04655
GO:0043252	sodium-independent organic anion transport	3	713	21	18287	1.87342	0.04655
GO:0044091	membrane biogenesis	3	713	21	18287	1.87342	0.04655
GO:0071431	tRNA-containing ribonucleoprotein complex export from nucleus	3	713	21	18287	1.87342	0.04655
GO:0090075	relaxation of muscle	3	713	21	18287	1.87342	0.04655
GO:2000781	positive regulation of double-strand break repair	3	713	21	18287	1.87342	0.04655
GO:0044265	cellular macromolecule catabolic process	63	713	1307	18287	0.306009	0.04668
GO:0016049	cell growth	19	713	321	18287	0.602271	0.04733
GO:0070201	regulation of establishment of protein localization	31	713	580	18287	0.45506	0.0477
GO:0045005	DNA-dependent DNA replication maintenance of fidelity	5	713	51	18287	1.33028	0.04781
GO:0051781	positive regulation of cell division	5	713	51	18287	1.33028	0.04781
GO:0071482	cellular response to light stimulus	7	713	85	18287	1.07874	0.04794
GO:0051170	nuclear import	14	713	219	18287	0.71334	0.04836
GO:1904951	positive regulation of establishment of protein localization	20	713	343	18287	0.580636	0.04852
GO:0090150	establishment of protein localization to membrane	38	713	737	18287	0.403179	0.04867
GO:0030154	cell differentiation	129	713	2886	18287	0.197144	0.04889
GO:0032504	multicellular organism reproduction	29	713	538	18287	0.467291	0.04955
GO:0071214	cellular response to abiotic stimulus	12	713	180	18287	0.773882	0.04972

## Sheet: Leg muscle
Supplementary Data S4. Significantly enriched GO terms of AS genes specifically expressed in leg muscle
GO.ID	Term	Query.GO	Query.Total	BG.GO	BG.Total	EnrichmentScore	classicFisher
GO:0016202	regulation of striated muscle tissue development	8	390	60	18287	2.64431	3.9e-05
GO:0048634	regulation of muscle organ development	8	390	61	18287	2.62046	4.4e-05
GO:1901861	regulation of muscle tissue development	8	390	62	18287	2.597	4.9e-05
GO:0007517	muscle organ development	14	390	209	18287	1.6512	0.00017
GO:0035562	negative regulation of chromatin binding	3	390	7	18287	4.32881	0.00032
GO:0001662	behavioral fear response	5	390	29	18287	3.01515	0.00033
GO:0002209	behavioral defense response	5	390	29	18287	3.01515	0.00033
GO:0042596	fear response	5	390	29	18287	3.01515	0.00033
GO:0061061	muscle structure development	19	390	373	18287	1.2561	0.00044
GO:0048641	regulation of skeletal muscle tissue development	5	390	31	18287	2.91893	0.00046
GO:0010646	regulation of cell communication	69	390	2206	18287	0.552508	0.00067
GO:0023051	regulation of signaling	69	390	2223	18287	0.541433	0.00082
GO:0060973	cell migration involved in heart development	3	390	10	18287	3.81423	0.00103
GO:0033555	multicellular organismal response to stress	6	390	57	18287	2.30327	0.00131
GO:0051146	striated muscle cell differentiation	10	390	151	18287	1.63472	0.00151
GO:0035561	regulation of chromatin binding	3	390	12	18287	3.5512	0.00183
GO:2001014	regulation of skeletal muscle cell differentiation	3	390	12	18287	3.5512	0.00183
GO:0048741	skeletal muscle fiber development	4	390	27	18287	2.79631	0.00242
GO:0055002	striated muscle cell development	7	390	88	18287	1.89912	0.00274
GO:0014904	myotube cell development	4	390	28	18287	2.74385	0.00278
GO:0042982	amyloid precursor protein metabolic process	4	390	28	18287	2.74385	0.00278
GO:0048747	muscle fiber development	5	390	46	18287	2.34957	0.00287
GO:0044767	single-organism developmental process	126	390	4759	18287	0.312038	0.00301
GO:0032502	developmental process	127	390	4817	18287	0.305966	0.00336
GO:0010647	positive regulation of cell communication	34	390	975	18287	0.709405	0.00341
GO:0023056	positive regulation of signaling	34	390	978	18287	0.704973	0.00358
GO:0040018	positive regulation of multicellular organism growth	3	390	15	18287	3.22927	0.00362
GO:0014902	myotube differentiation	6	390	70	18287	2.00688	0.00376
GO:0032835	glomerulus development	4	390	31	18287	2.597	0.00406
GO:0019478	D-amino acid catabolic process	2	390	5	18287	4.22927	0.00435
GO:0032534	regulation of microvillus assembly	2	390	5	18287	4.22927	0.00435
GO:0051450	myoblast proliferation	2	390	5	18287	4.22927	0.00435
GO:2000291	regulation of myoblast proliferation	2	390	5	18287	4.22927	0.00435
GO:0003073	regulation of systemic arterial blood pressure	5	390	51	18287	2.2007	0.00452
GO:0042692	muscle cell differentiation	12	390	237	18287	1.24742	0.00506
GO:0014706	striated muscle tissue development	11	390	208	18287	1.31019	0.00519
GO:0019827	stem cell population maintenance	6	390	75	18287	1.90734	0.00529
GO:0055001	muscle cell development	7	390	100	18287	1.7147	0.00557
GO:0042987	amyloid precursor protein catabolic process	3	390	18	18287	2.96624	0.00619
GO:0050435	beta-amyloid metabolic process	3	390	18	18287	2.96624	0.00619
GO:0098727	maintenance of cell number	6	390	78	18287	1.85076	0.0064
GO:0051533	positive regulation of NFAT protein import into nucleus	2	390	6	18287	3.96624	0.00643
GO:0006260	DNA replication	12	390	245	18287	1.19953	0.00654
GO:0007519	skeletal muscle tissue development	7	390	103	18287	1.67205	0.00654
GO:0060537	muscle tissue development	11	390	215	18287	1.26244	0.00661
GO:0006464	cellular protein modification process	87	390	3200	18287	0.350288	0.00827
GO:0036211	protein modification process	87	390	3200	18287	0.350288	0.00827
GO:0048518	positive regulation of biological process	118	390	4547	18287	0.283144	0.00844
GO:0045787	positive regulation of cell cycle	13	390	285	18287	1.09682	0.00846
GO:0060538	skeletal muscle organ development	7	390	109	18287	1.59037	0.00883
GO:0046416	D-amino acid metabolic process	2	390	7	18287	3.74385	0.00887
GO:0043412	macromolecule modification	90	390	3340	18287	0.337421	0.00908
GO:0070296	sarcoplasmic reticulum calcium ion transport	3	390	21	18287	2.74385	0.00962
GO:0048856	anatomical structure development	115	390	4435	18287	0.281972	0.0097
GO:0007167	enzyme linked receptor protein signaling pathway	24	390	673	18287	0.7417	0.01004
GO:0002063	chondrocyte development	3	390	22	18287	2.67673	0.01097
GO:0031952	regulation of protein autophosphorylation	3	390	22	18287	2.67673	0.01097
GO:0045844	positive regulation of striated muscle tissue development	3	390	22	18287	2.67673	0.01097
GO:0048636	positive regulation of muscle organ development	3	390	22	18287	2.67673	0.01097
GO:1901863	positive regulation of muscle tissue development	3	390	22	18287	2.67673	0.01097
GO:0051785	positive regulation of nuclear division	4	390	41	18287	2.19365	0.01108
GO:0019722	calcium-mediated signaling	6	390	88	18287	1.67673	0.01132
GO:0003094	glomerular filtration	2	390	8	18287	3.5512	0.01167
GO:0006855	drug transmembrane transport	2	390	8	18287	3.5512	0.01167
GO:0007220	Notch receptor processing	2	390	8	18287	3.5512	0.01167
GO:0016339	calcium-dependent cell-cell adhesion via plasma membrane cell adhesion molecules	2	390	8	18287	3.5512	0.01167
GO:0032836	glomerular basement membrane development	2	390	8	18287	3.5512	0.01167
GO:0032928	regulation of superoxide anion generation	2	390	8	18287	3.5512	0.01167
GO:0071071	regulation of phospholipid biosynthetic process	2	390	8	18287	3.5512	0.01167
GO:0097205	renal filtration	2	390	8	18287	3.5512	0.01167
GO:1900746	regulation of vascular endothelial growth factor signaling pathway	2	390	8	18287	3.5512	0.01167
GO:0009966	regulation of signal transduction	57	390	1981	18287	0.432077	0.01169
GO:0045931	positive regulation of mitotic cell cycle	7	390	116	18287	1.50057	0.01219
GO:0000209	protein polyubiquitination	11	390	237	18287	1.12189	0.01313
GO:0048584	positive regulation of response to stimulus	41	390	1345	18287	0.515362	0.01324
GO:0090100	positive regulation of transmembrane receptor protein serine/threonine kinase signaling pathway	5	390	66	18287	1.82873	0.01327
GO:0007204	positive regulation of cytosolic calcium ion concentration	6	390	92	18287	1.6126	0.01389
GO:0008286	insulin receptor signaling pathway	6	390	92	18287	1.6126	0.01389
GO:0030513	positive regulation of BMP signaling pathway	3	390	24	18287	2.5512	0.01397
GO:0009991	response to extracellular stimulus	12	390	272	18287	1.0487	0.01422
GO:0016310	phosphorylation	56	390	1961	18287	0.421182	0.0143
GO:0030154	cell differentiation	78	390	2886	18287	0.341747	0.01444
GO:0033043	regulation of organelle organization	29	390	884	18287	0.621279	0.01453
GO:0002002	regulation of angiotensin levels in blood	2	390	9	18287	3.38128	0.01479
GO:0003272	endocardial cushion formation	2	390	9	18287	3.38128	0.01479
GO:0010660	regulation of muscle cell apoptotic process	2	390	9	18287	3.38128	0.01479
GO:0032530	regulation of microvillus organization	2	390	9	18287	3.38128	0.01479
GO:0034397	telomere localization	2	390	9	18287	3.38128	0.01479
GO:0051532	regulation of NFAT protein import into nucleus	2	390	9	18287	3.38128	0.01479
GO:0060177	regulation of angiotensin metabolic process	2	390	9	18287	3.38128	0.01479
GO:0061318	renal filtration cell differentiation	2	390	9	18287	3.38128	0.01479
GO:0072112	glomerular visceral epithelial cell differentiation	2	390	9	18287	3.38128	0.01479
GO:0072311	glomerular epithelial cell differentiation	2	390	9	18287	3.38128	0.01479
GO:1902547	regulation of cellular response to vascular endothelial growth factor stimulus	2	390	9	18287	3.38128	0.01479
GO:0048522	positive regulation of cellular process	105	390	4065	18287	0.276406	0.01559
GO:0009953	dorsal/ventral pattern formation	5	390	69	18287	1.7646	0.01586
GO:0050804	modulation of synaptic transmission	8	390	152	18287	1.30327	0.01642
GO:0016485	protein processing	9	390	184	18287	1.19756	0.01745
GO:0006054	N-acetylneuraminate metabolic process	2	390	10	18287	3.22927	0.01823
GO:0031293	membrane protein intracellular domain proteolysis	2	390	10	18287	3.22927	0.01823
GO:0031954	positive regulation of protein autophosphorylation	2	390	10	18287	3.22927	0.01823
GO:0033169	histone H3-K9 demethylation	2	390	10	18287	3.22927	0.01823
GO:0051531	NFAT protein import into nucleus	2	390	10	18287	3.22927	0.01823
GO:0006996	organelle organization	81	390	3050	18287	0.316457	0.01893
GO:0051865	protein autoubiquitination	4	390	48	18287	1.96624	0.01896
GO:0032869	cellular response to insulin stimulus	7	390	127	18287	1.36987	0.0192
GO:0090287	regulation of cellular response to growth factor stimulus	7	390	127	18287	1.36987	0.0192
GO:0044763	single-organism cellular process	277	390	12079	18287	0.104729	0.0196
GO:0031667	response to nutrient levels	11	390	254	18287	1.02195	0.02085
GO:0019538	protein metabolic process	142	390	5761	18287	0.208844	0.02094
GO:0007178	transmembrane receptor protein serine/threonine kinase signaling pathway	10	390	223	18287	1.07223	0.02174
GO:0048583	regulation of response to stimulus	73	390	2726	18287	0.328455	0.02181
GO:0010657	muscle cell apoptotic process	2	390	11	18287	3.09177	0.02197
GO:0021904	dorsal/ventral neural tube patterning	2	390	11	18287	3.09177	0.02197
GO:0048172	regulation of short-term neuronal synaptic plasticity	2	390	11	18287	3.09177	0.02197
GO:0050884	neuromuscular process controlling posture	2	390	11	18287	3.09177	0.02197
GO:0051383	kinetochore organization	2	390	11	18287	3.09177	0.02197
GO:0072010	glomerular epithelium development	2	390	11	18287	3.09177	0.02197
GO:0089711	L-glutamate transmembrane transport	2	390	11	18287	3.09177	0.02197
GO:0044267	cellular protein metabolic process	126	390	5051	18287	0.226127	0.02211
GO:0009967	positive regulation of signal transduction	28	390	879	18287	0.578836	0.02279
GO:0072384	organelle transport along microtubule	4	390	51	18287	1.87878	0.02317
GO:0048869	cellular developmental process	84	390	3208	18287	0.296059	0.02324
GO:0006936	muscle contraction	9	390	194	18287	1.12121	0.02367
GO:0051048	negative regulation of secretion	6	390	104	18287	1.43572	0.02395
GO:0071363	cellular response to growth factor stimulus	14	390	363	18287	0.85473	0.02446
GO:0003012	muscle system process	10	390	228	18287	1.04024	0.02487
GO:0006836	neurotransmitter transport	7	390	134	18287	1.29247	0.0249
GO:0098930	axonal transport	3	390	30	18287	2.22927	0.02553
GO:0048468	cell development	40	390	1367	18287	0.456331	0.02588
GO:0001991	regulation of systemic arterial blood pressure by circulatory renin-angiotensin	2	390	12	18287	2.96624	0.026
GO:0017062	respiratory chain complex III assembly	2	390	12	18287	2.96624	0.026
GO:0034551	mitochondrial respiratory chain complex III assembly	2	390	12	18287	2.96624	0.026
GO:0045332	phospholipid translocation	2	390	12	18287	2.96624	0.026
GO:0097033	mitochondrial respiratory chain complex III biogenesis	2	390	12	18287	2.96624	0.026
GO:0051480	regulation of cytosolic calcium ion concentration	6	390	106	18287	1.40824	0.02601
GO:0033108	mitochondrial respiratory chain complex assembly	4	390	53	18287	1.82328	0.02627
GO:0030509	BMP signaling pathway	6	390	107	18287	1.3947	0.02708
GO:0060173	limb development	6	390	107	18287	1.3947	0.02708
GO:0071705	nitrogen compound transport	20	390	587	18287	0.675912	0.02734
GO:0046942	carboxylic acid transport	7	390	137	18287	1.26052	0.02766
GO:0008088	axo-dendritic transport	3	390	31	18287	2.18197	0.02783
GO:0048168	regulation of neuronal synaptic plasticity	3	390	31	18287	2.18197	0.02783
GO:0097035	regulation of membrane lipid distribution	3	390	31	18287	2.18197	0.02783
GO:0048736	appendage development	6	390	108	18287	1.38128	0.02818
GO:0007166	cell surface receptor signaling pathway	53	390	1914	18287	0.376746	0.02863
GO:0090068	positive regulation of cell cycle process	8	390	169	18287	1.15032	0.02877
GO:0055074	calcium ion homeostasis	9	390	201	18287	1.07007	0.02886
GO:0044699	single-organism process	307	390	13630	18287	0.0787974	0.02983
GO:0030239	myofibril assembly	3	390	32	18287	2.13616	0.03023
GO:0047496	vesicle transport along microtubule	3	390	32	18287	2.13616	0.03023
GO:0051123	RNA polymerase II transcriptional preinitiation complex assembly	3	390	32	18287	2.13616	0.03023
GO:0051705	multi-organism behavior	3	390	32	18287	2.13616	0.03023
GO:1903725	regulation of phospholipid metabolic process	3	390	32	18287	2.13616	0.03023
GO:0015696	ammonium transport	2	390	13	18287	2.85076	0.0303
GO:0034204	lipid translocation	2	390	13	18287	2.85076	0.0303
GO:0038084	vascular endothelial growth factor signaling pathway	2	390	13	18287	2.85076	0.0303
GO:0044708	single-organism behavior	11	390	270	18287	0.933817	0.03078
GO:0048167	regulation of synaptic plasticity	5	390	82	18287	1.51558	0.03085
GO:0009100	glycoprotein metabolic process	12	390	305	18287	0.883498	0.03124
GO:0071772	response to BMP	6	390	111	18287	1.34175	0.03164
GO:0071773	cellular response to BMP stimulus	6	390	111	18287	1.34175	0.03164
GO:0070848	response to growth factor	14	390	376	18287	0.803967	0.03165
GO:0010970	transport along microtubule	5	390	83	18287	1.49809	0.03227
GO:0010638	positive regulation of organelle organization	15	390	413	18287	0.768093	0.0323
GO:0003044	regulation of systemic arterial blood pressure mediated by a chemical signal	3	390	33	18287	2.09177	0.03274
GO:0007029	endoplasmic reticulum organization	3	390	33	18287	2.09177	0.03274
GO:0099518	vesicle cytoskeletal trafficking	3	390	33	18287	2.09177	0.03274
GO:0051604	protein maturation	9	390	206	18287	1.03462	0.03303
GO:0010628	positive regulation of gene expression	38	390	1314	18287	0.439378	0.03438
GO:0003203	endocardial cushion morphogenesis	2	390	14	18287	2.74385	0.03486
GO:0010880	regulation of release of sequestered calcium ion into cytosol by sarcoplasmic reticulum	2	390	14	18287	2.74385	0.03486
GO:0015893	drug transport	2	390	14	18287	2.74385	0.03486
GO:0030033	microvillus assembly	2	390	14	18287	2.74385	0.03486
GO:0045836	positive regulation of meiotic nuclear division	2	390	14	18287	2.74385	0.03486
GO:0051127	positive regulation of actin nucleation	2	390	14	18287	2.74385	0.03486
GO:0071800	podosome assembly	2	390	14	18287	2.74385	0.03486
GO:0090322	regulation of superoxide metabolic process	2	390	14	18287	2.74385	0.03486
GO:0006029	proteoglycan metabolic process	4	390	58	18287	1.69322	0.03507
GO:0033619	membrane protein proteolysis	3	390	34	18287	2.0487	0.03536
GO:0070897	DNA-templated transcriptional preinitiation complex assembly	3	390	34	18287	2.0487	0.03536
GO:0007268	chemical synaptic transmission	14	390	382	18287	0.781127	0.03544
GO:0098916	anterograde trans-synaptic signaling	14	390	382	18287	0.781127	0.03544
GO:0099536	synaptic signaling	14	390	382	18287	0.781127	0.03544
GO:0099537	trans-synaptic signaling	14	390	382	18287	0.781127	0.03544
GO:0031328	positive regulation of cellular biosynthetic process	38	390	1319	18287	0.433899	0.0361
GO:0015711	organic anion transport	8	390	177	18287	1.08359	0.03636
GO:0007610	behavior	14	390	384	18287	0.773593	0.03677
GO:0045893	positive regulation of transcription, DNA-templated	31	390	1041	18287	0.481642	0.03823
GO:1903508	positive regulation of nucleic acid-templated transcription	31	390	1041	18287	0.481642	0.03823
GO:0072331	signal transduction by p53 class mediator	6	390	117	18287	1.2658	0.03939
GO:0006465	signal peptide processing	2	390	15	18287	2.64431	0.03966
GO:0042993	positive regulation of transcription factor import into nucleus	2	390	15	18287	2.64431	0.03966
GO:0045899	positive regulation of RNA polymerase II transcriptional preinitiation complex assembly	2	390	15	18287	2.64431	0.03966
GO:0051570	regulation of histone H3-K9 methylation	2	390	15	18287	2.64431	0.03966
GO:0071822	protein complex subunit organization	34	390	1166	18287	0.451311	0.03983
GO:0007030	Golgi organization	5	390	88	18287	1.4137	0.04001
GO:0009889	regulation of biosynthetic process	91	390	3601	18287	0.244813	0.04094
GO:0006275	regulation of DNA replication	4	390	61	18287	1.62046	0.04108
GO:0007275	multicellular organism development	97	390	3868	18287	0.233741	0.04147
GO:0000165	MAPK cascade	16	390	465	18287	0.690114	0.04198
GO:0044707	single-multicellular organism process	118	390	4811	18287	0.201722	0.0431
GO:0007631	feeding behavior	4	390	62	18287	1.597	0.0432
GO:0009891	positive regulation of biosynthetic process	38	390	1338	18287	0.413266	0.04327
GO:2000146	negative regulation of cell motility	7	390	151	18287	1.12015	0.04332
GO:0035107	appendage morphogenesis	5	390	90	18287	1.38128	0.0434
GO:0035108	limb morphogenesis	5	390	90	18287	1.38128	0.0434
GO:0030166	proteoglycan biosynthetic process	3	390	37	18287	1.92671	0.04384
GO:0051279	regulation of release of sequestered calcium ion into cytosol	3	390	37	18287	1.92671	0.04384
GO:0016567	protein ubiquitination	21	390	658	18287	0.581574	0.04393
GO:0023014	signal transduction by protein phosphorylation	16	390	468	18287	0.680836	0.04405
GO:1902680	positive regulation of RNA biosynthetic process	31	390	1055	18287	0.46237	0.04437
GO:0003081	regulation of systemic arterial blood pressure by renin-angiotensin	2	390	16	18287	2.5512	0.0447
GO:0010569	regulation of double-strand break repair via homologous recombination	2	390	16	18287	2.5512	0.0447
GO:0006793	phosphorus metabolic process	71	390	2745	18287	0.278357	0.04591
GO:0010522	regulation of calcium ion transport into cytosol	3	390	38	18287	1.88824	0.04687
GO:0072523	purine-containing compound catabolic process	3	390	38	18287	1.88824	0.04687
GO:0032868	response to insulin	7	390	154	18287	1.09177	0.04729
GO:0044260	cellular macromolecule metabolic process	195	390	8360	18287	0.129244	0.04809
GO:0008217	regulation of blood pressure	5	390	93	18287	1.33397	0.04879
GO:0043038	amino acid activation	4	390	65	18287	1.52883	0.04993
GO:0043039	tRNA aminoacylation	4	390	65	18287	1.52883	0.04993
GO:0007210	serotonin receptor signaling pathway	2	390	17	18287	2.46374	0.04996
GO:0014808	release of sequestered calcium ion into cytosol by sarcoplasmic reticulum	2	390	17	18287	2.46374	0.04996
GO:0015813	L-glutamate transport	2	390	17	18287	2.46374	0.04996
GO:0015909	long-chain fatty acid transport	2	390	17	18287	2.46374	0.04996
GO:0042554	superoxide anion generation	2	390	17	18287	2.46374	0.04996
GO:0045843	negative regulation of striated muscle tissue development	2	390	17	18287	2.46374	0.04996
GO:0060261	positive regulation of transcription initiation from RNA polymerase II promoter	2	390	17	18287	2.46374	0.04996
GO:1903514	calcium ion transport from endoplasmic reticulum to cytosol	2	390	17	18287	2.46374	0.04996

## Sheet: Liver
Supplementary Data S4. Significantly enriched GO terms of AS genes specifically expressed in liver
GO.ID	Term	Query.GO	Query.Total	BG.GO	BG.Total	EnrichmentScore	classicFisher
GO:0042572	retinol metabolic process	4	355	16	18287	3.68686	0.00021
GO:0048878	chemical homeostasis	30	355	794	18287	0.960751	0.00041
GO:0009308	amine metabolic process	8	355	95	18287	2.117	0.00052
GO:0030212	hyaluronan metabolic process	4	355	20	18287	3.36493	0.00053
GO:0042592	homeostatic process	41	355	1277	18287	0.725865	0.00104
GO:0016049	cell growth	15	355	321	18287	1.26732	0.0016
GO:0055114	oxidation-reduction process	35	355	1071	18287	0.751396	0.00182
GO:0030162	regulation of proteolysis	20	355	498	18287	1.04878	0.00184
GO:0034308	primary alcohol metabolic process	4	355	29	18287	2.82887	0.00226
GO:0009310	amine catabolic process	3	355	15	18287	3.36493	0.00277
GO:0042402	cellular biogenic amine catabolic process	3	355	15	18287	3.36493	0.00277
GO:1903076	regulation of protein localization to plasma membrane	5	355	51	18287	2.33636	0.00303
GO:1904375	regulation of protein localization to cell periphery	5	355	52	18287	2.30834	0.0033
GO:1901841	regulation of high voltage-gated calcium channel activity	2	355	5	18287	4.36493	0.00362
GO:1901019	regulation of calcium ion transmembrane transporter activity	5	355	54	18287	2.2539	0.00389
GO:0045861	negative regulation of proteolysis	11	355	220	18287	1.36493	0.00392
GO:1901020	negative regulation of calcium ion transmembrane transporter activity	3	355	17	18287	3.18436	0.00403
GO:1903170	negative regulation of calcium ion transmembrane transport	3	355	17	18287	3.18436	0.00403
GO:1903729	regulation of plasma membrane organization	5	355	55	18287	2.22742	0.00421
GO:0040007	growth	23	355	650	18287	0.866122	0.00428
GO:0097305	response to alcohol	5	355	56	18287	2.20143	0.00455
GO:0032787	monocarboxylic acid metabolic process	17	355	430	18287	1.02613	0.00461
GO:0090005	negative regulation of establishment of protein localization to plasma membrane	3	355	18	18287	3.10189	0.00477
GO:0060173	limb development	7	355	107	18287	1.75274	0.00486
GO:0072376	protein activation cascade	5	355	57	18287	2.17589	0.00491
GO:1901564	organonitrogen compound metabolic process	72	355	2764	18287	0.424239	0.00492
GO:0048736	appendage development	7	355	108	18287	1.73932	0.00512
GO:0051216	cartilage development	7	355	108	18287	1.73932	0.00512
GO:0021548	pons development	2	355	6	18287	4.10189	0.00535
GO:0035116	embryonic hindlimb morphogenesis	2	355	6	18287	4.10189	0.00535
GO:2000369	regulation of clathrin-dependent endocytosis	2	355	6	18287	4.10189	0.00535
GO:0001523	retinoid metabolic process	4	355	37	18287	2.4774	0.00556
GO:1903077	negative regulation of protein localization to plasma membrane	3	355	19	18287	3.02389	0.00558
GO:0019752	carboxylic acid metabolic process	25	355	744	18287	0.791553	0.00568
GO:0006082	organic acid metabolic process	27	355	825	18287	0.753493	0.00583
GO:0010466	negative regulation of peptidase activity	9	355	169	18287	1.4559	0.00585
GO:0043436	oxoacid metabolic process	25	355	747	18287	0.785747	0.00597
GO:0006576	cellular biogenic amine metabolic process	4	355	38	18287	2.43893	0.00613
GO:0032413	negative regulation of ion transmembrane transporter activity	4	355	38	18287	2.43893	0.00613
GO:1904376	negative regulation of protein localization to cell periphery	3	355	20	18287	2.94989	0.00647
GO:0051241	negative regulation of multicellular organismal process	22	355	638	18287	0.828875	0.00691
GO:0006066	alcohol metabolic process	9	355	174	18287	1.41384	0.00704
GO:0016101	diterpenoid metabolic process	4	355	40	18287	2.36493	0.00736
GO:0031577	spindle checkpoint	4	355	40	18287	2.36493	0.00736
GO:0045471	response to ethanol	4	355	40	18287	2.36493	0.00736
GO:0002176	male germ cell proliferation	2	355	7	18287	3.8795	0.0074
GO:0035137	hindlimb morphogenesis	2	355	7	18287	3.8795	0.0074
GO:0036093	germ cell proliferation	2	355	7	18287	3.8795	0.0074
GO:0055082	cellular chemical homeostasis	18	355	489	18287	0.92309	0.00742
GO:0034754	cellular hormone metabolic process	5	355	63	18287	2.0315	0.00751
GO:1904063	negative regulation of cation transmembrane transport	4	355	41	18287	2.3293	0.00803
GO:0035107	appendage morphogenesis	6	355	90	18287	1.77996	0.00815
GO:0035108	limb morphogenesis	6	355	90	18287	1.77996	0.00815
GO:0032653	regulation of interleukin-10 production	3	355	22	18287	2.81239	0.0085
GO:0070613	regulation of protein processing	4	355	42	18287	2.29454	0.00874
GO:0090003	regulation of establishment of protein localization to plasma membrane	4	355	42	18287	2.29454	0.00874
GO:0044281	small molecule metabolic process	47	355	1704	18287	0.506735	0.00887
GO:0032410	negative regulation of transporter activity	4	355	43	18287	2.26059	0.0095
GO:1903317	regulation of protein maturation	4	355	43	18287	2.26059	0.0095
GO:0030003	cellular cation homeostasis	15	355	390	18287	0.986416	0.00957
GO:0032613	interleukin-10 production	3	355	23	18287	2.74826	0.00963
GO:0002698	negative regulation of immune effector process	5	355	67	18287	1.94269	0.00969
GO:0030300	regulation of intestinal cholesterol absorption	2	355	8	18287	3.68686	0.00974
GO:0032693	negative regulation of interleukin-10 production	2	355	8	18287	3.68686	0.00974
GO:0072378	blood coagulation, fibrin clot formation	2	355	8	18287	3.68686	0.00974
GO:1904478	regulation of intestinal absorption	2	355	8	18287	3.68686	0.00974
GO:1904729	regulation of intestinal lipid absorption	2	355	8	18287	3.68686	0.00974
GO:0006721	terpenoid metabolic process	4	355	44	18287	2.22742	0.01029
GO:0052547	regulation of peptidase activity	13	355	322	18287	1.05638	0.01055
GO:0051926	negative regulation of calcium ion transport	3	355	24	18287	2.68686	0.01085
GO:1903169	regulation of calcium ion transmembrane transport	5	355	69	18287	1.90026	0.01093
GO:0019439	aromatic compound catabolic process	25	355	786	18287	0.712326	0.01097
GO:0040008	regulation of growth	15	355	397	18287	0.960751	0.01113
GO:0065008	regulation of biological quality	70	355	2771	18287	0.379948	0.01124
GO:0006873	cellular ion homeostasis	15	355	398	18287	0.957122	0.01137
GO:0051239	regulation of multicellular organismal process	50	355	1869	18287	0.462661	0.01214
GO:0032269	negative regulation of cellular protein metabolic process	23	355	712	18287	0.734684	0.01215
GO:0008203	cholesterol metabolic process	5	355	71	18287	1.85904	0.01227
GO:0006189	'de novo' IMP biosynthetic process	2	355	9	18287	3.51693	0.01236
GO:0008216	spermidine metabolic process	2	355	9	18287	3.51693	0.01236
GO:0010954	positive regulation of protein processing	2	355	9	18287	3.51693	0.01236
GO:0032332	positive regulation of chondrocyte differentiation	2	355	9	18287	3.51693	0.01236
GO:0034370	triglyceride-rich lipoprotein particle remodeling	2	355	9	18287	3.51693	0.01236
GO:0034372	very-low-density lipoprotein particle remodeling	2	355	9	18287	3.51693	0.01236
GO:0090181	regulation of cholesterol metabolic process	2	355	9	18287	3.51693	0.01236
GO:1902652	secondary alcohol metabolic process	5	355	72	18287	1.83886	0.01298
GO:0044255	cellular lipid metabolic process	24	355	758	18287	0.705764	0.01321
GO:0019725	cellular homeostasis	20	355	598	18287	0.784782	0.01329
GO:0051983	regulation of chromosome segregation	5	355	73	18287	1.81896	0.01372
GO:0002062	chondrocyte differentiation	4	355	48	18287	2.10189	0.01388
GO:0050777	negative regulation of immune response	5	355	74	18287	1.79933	0.01449
GO:0060541	respiratory system development	6	355	102	18287	1.59939	0.01455
GO:0006508	proteolysis	44	355	1622	18287	0.482729	0.01471
GO:0034766	negative regulation of ion transmembrane transport	4	355	49	18287	2.07215	0.01489
GO:0043966	histone H3 acetylation	4	355	49	18287	2.07215	0.01489
GO:0001502	cartilage condensation	2	355	10	18287	3.36493	0.01526
GO:0030299	intestinal cholesterol absorption	2	355	10	18287	3.36493	0.01526
GO:0044342	type B pancreatic cell proliferation	2	355	10	18287	3.36493	0.01526
GO:0045822	negative regulation of heart contraction	2	355	10	18287	3.36493	0.01526
GO:0061036	positive regulation of cartilage development	2	355	10	18287	3.36493	0.01526
GO:0098743	cell aggregation	2	355	10	18287	3.36493	0.01526
GO:0098856	intestinal lipid absorption	2	355	10	18287	3.36493	0.01526
GO:1903319	positive regulation of protein maturation	2	355	10	18287	3.36493	0.01526
GO:0061448	connective tissue development	7	355	134	18287	1.42812	0.01578
GO:0051965	positive regulation of synapse assembly	4	355	50	18287	2.043	0.01595
GO:0061035	regulation of cartilage development	3	355	28	18287	2.46446	0.01659
GO:0043603	cellular amide metabolic process	46	355	1725	18287	0.458037	0.01681
GO:0044270	cellular nitrogen compound catabolic process	24	355	777	18287	0.670047	0.01731
GO:0097164	ammonium ion metabolic process	4	355	52	18287	1.98642	0.01819
GO:0007339	binding of sperm to zona pellucida	3	355	29	18287	2.41384	0.01825
GO:0042573	retinoic acid metabolic process	2	355	11	18287	3.22742	0.01841
GO:0043651	linoleic acid metabolic process	2	355	11	18287	3.22742	0.01841
GO:1900015	regulation of cytokine production involved in inflammatory response	2	355	11	18287	3.22742	0.01841
GO:0007586	digestion	5	355	79	18287	1.705	0.01876
GO:0016125	sterol metabolic process	5	355	79	18287	1.705	0.01876
GO:0034763	negative regulation of transmembrane transport	4	355	54	18287	1.93197	0.02062
GO:0051298	centrosome duplication	4	355	54	18287	1.93197	0.02062
GO:0006401	RNA catabolic process	20	355	628	18287	0.714163	0.02132
GO:0044106	cellular amine metabolic process	5	355	82	18287	1.65123	0.02167
GO:0002534	cytokine production involved in inflammatory response	2	355	12	18287	3.10189	0.02181
GO:0003299	muscle hypertrophy in response to stress	2	355	12	18287	3.10189	0.02181
GO:0006957	complement activation, alternative pathway	2	355	12	18287	3.10189	0.02181
GO:0014887	cardiac muscle adaptation	2	355	12	18287	3.10189	0.02181
GO:0014898	cardiac muscle hypertrophy in response to stress	2	355	12	18287	3.10189	0.02181
GO:0044241	lipid digestion	2	355	12	18287	3.10189	0.02181
GO:1903523	negative regulation of blood circulation	2	355	12	18287	3.10189	0.02181
GO:0035036	sperm-egg recognition	3	355	31	18287	2.31762	0.02182
GO:0061647	histone H3-K9 modification	3	355	31	18287	2.31762	0.02182
GO:0033047	regulation of mitotic sister chromatid segregation	4	355	55	18287	1.9055	0.02191
GO:1903510	mucopolysaccharide metabolic process	4	355	55	18287	1.9055	0.02191
GO:0051924	regulation of calcium ion transport	6	355	112	18287	1.46446	0.02205
GO:1901361	organic cyclic compound catabolic process	24	355	795	18287	0.637007	0.02207
GO:0030324	lung development	5	355	83	18287	1.63374	0.02271
GO:0006518	peptide metabolic process	43	355	1624	18287	0.447784	0.02285
GO:0030301	cholesterol transport	4	355	56	18287	1.8795	0.02325
GO:0051248	negative regulation of protein metabolic process	23	355	758	18287	0.644364	0.02347
GO:1901605	alpha-amino acid metabolic process	8	355	179	18287	1.20304	0.02387
GO:0006875	cellular metal ion homeostasis	12	355	322	18287	0.940901	0.02398
GO:0019318	hexose metabolic process	9	355	214	18287	1.11531	0.02428
GO:0015918	sterol transport	4	355	57	18287	1.85397	0.02463
GO:0030323	respiratory tube development	5	355	85	18287	1.59939	0.02487
GO:0001558	regulation of cell growth	10	355	251	18287	1.03724	0.02523
GO:0042448	progesterone metabolic process	2	355	13	18287	2.98642	0.02545
GO:0043516	regulation of DNA damage response, signal transduction by p53 class mediator	2	355	13	18287	2.98642	0.02545
GO:0032412	regulation of ion transmembrane transporter activity	7	355	148	18287	1.28476	0.02562
GO:0006790	sulfur compound metabolic process	10	355	252	18287	1.0315	0.02584
GO:0033045	regulation of sister chromatid segregation	4	355	58	18287	1.82887	0.02606
GO:0051963	regulation of synapse assembly	4	355	58	18287	1.82887	0.02606
GO:0006402	mRNA catabolic process	19	355	602	18287	0.701163	0.02649
GO:0002684	positive regulation of immune system process	19	355	603	18287	0.698769	0.02689
GO:0010959	regulation of metal ion transport	9	355	218	18287	1.0886	0.02693
GO:0022898	regulation of transmembrane transporter activity	7	355	150	18287	1.26539	0.02731
GO:0016485	protein processing	8	355	184	18287	1.16329	0.02754
GO:1990778	protein localization to cell periphery	8	355	184	18287	1.16329	0.02754
GO:0000184	nuclear-transcribed mRNA catabolic process, nonsense-mediated decay	17	355	524	18287	0.740895	0.02767
GO:0034502	protein localization to chromosome	3	355	34	18287	2.18436	0.02784
GO:0046470	phosphatidylcholine metabolic process	3	355	34	18287	2.18436	0.02784
GO:0006629	lipid metabolic process	29	355	1028	18287	0.539212	0.02823
GO:1903827	regulation of cellular protein localization	13	355	368	18287	0.863733	0.02823
GO:1903828	negative regulation of cellular protein localization	5	355	88	18287	1.54935	0.02836
GO:0046700	heterocycle catabolic process	23	355	774	18287	0.614228	0.0289
GO:0002042	cell migration involved in sprouting angiogenesis	2	355	14	18287	2.8795	0.02932
GO:0044788	modulation by host of viral process	2	355	14	18287	2.8795	0.02932
GO:1901385	regulation of voltage-gated calcium channel activity	2	355	14	18287	2.8795	0.02932
GO:0050801	ion homeostasis	16	355	491	18287	0.747276	0.03095
GO:1901615	organic hydroxy compound metabolic process	10	355	261	18287	0.980878	0.0318
GO:0060341	regulation of cellular localization	17	355	534	18287	0.713622	0.03228
GO:0009988	cell-cell recognition	3	355	36	18287	2.10189	0.0323
GO:0061178	regulation of insulin secretion involved in cellular response to glucose stimulus	3	355	36	18287	2.10189	0.0323
GO:0055080	cation homeostasis	15	355	454	18287	0.767198	0.03243
GO:0032409	regulation of transporter activity	7	355	156	18287	1.20881	0.03281
GO:0005996	monosaccharide metabolic process	9	355	226	18287	1.0366	0.03285
GO:0006465	signal peptide processing	2	355	15	18287	2.77996	0.0334
GO:0010896	regulation of triglyceride catabolic process	2	355	15	18287	2.77996	0.0334
GO:1902742	apoptotic process involved in development	2	355	15	18287	2.77996	0.0334
GO:0007204	positive regulation of cytosolic calcium ion concentration	5	355	92	18287	1.48522	0.03348
GO:0030203	glycosaminoglycan metabolic process	5	355	92	18287	1.48522	0.03348
GO:0003012	muscle system process	9	355	228	18287	1.02389	0.03446
GO:0098771	inorganic ion homeostasis	15	355	461	18287	0.745123	0.03633
GO:0032846	positive regulation of homeostatic process	6	355	126	18287	1.29454	0.03639
GO:0032880	regulation of protein localization	20	355	667	18287	0.627241	0.03684
GO:1904062	regulation of cation transmembrane transport	7	355	160	18287	1.17228	0.03687
GO:0032024	positive regulation of insulin secretion	3	355	38	18287	2.02389	0.0371
GO:0035773	insulin secretion involved in cellular response to glucose stimulus	3	355	38	18287	2.02389	0.0371
GO:0007098	centrosome cycle	4	355	65	18287	1.66449	0.03748
GO:0002719	negative regulation of cytokine production involved in immune response	2	355	16	18287	2.68686	0.03769
GO:0019373	epoxygenase P450 pathway	2	355	16	18287	2.68686	0.03769
GO:0034367	macromolecular complex remodeling	2	355	16	18287	2.68686	0.03769
GO:0034368	protein-lipid complex remodeling	2	355	16	18287	2.68686	0.03769
GO:0034369	plasma lipoprotein particle remodeling	2	355	16	18287	2.68686	0.03769
GO:0044058	regulation of digestive system process	2	355	16	18287	2.68686	0.03769
GO:0097421	liver regeneration	2	355	16	18287	2.68686	0.03769
GO:1900101	regulation of endoplasmic reticulum unfolded protein response	2	355	16	18287	2.68686	0.03769
GO:1901797	negative regulation of signal transduction by p53 class mediator	2	355	16	18287	2.68686	0.03769
GO:0090257	regulation of muscle system process	5	355	96	18287	1.42382	0.03913
GO:0006720	isoprenoid metabolic process	4	355	66	18287	1.64246	0.03931
GO:0000956	nuclear-transcribed mRNA catabolic process	18	355	590	18287	0.652209	0.04008
GO:0006637	acyl-CoA metabolic process	4	355	67	18287	1.62077	0.04119
GO:0035383	thioester metabolic process	4	355	67	18287	1.62077	0.04119
GO:0006188	IMP biosynthetic process	2	355	17	18287	2.59939	0.04218
GO:0018200	peptidyl-glutamic acid modification	2	355	17	18287	2.59939	0.04218
GO:0055017	cardiac muscle tissue growth	2	355	17	18287	2.59939	0.04218
GO:2000272	negative regulation of receptor activity	2	355	17	18287	2.59939	0.04218
GO:0097006	regulation of plasma lipoprotein particle levels	3	355	40	18287	1.94989	0.04225
GO:0044710	single-organism metabolic process	82	355	3540	18287	0.254874	0.04369
GO:0051452	intracellular pH reduction	3	355	41	18287	1.91427	0.04495
GO:0043648	dicarboxylic acid metabolic process	4	355	69	18287	1.57833	0.0451
GO:1900180	regulation of protein localization to nucleus	5	355	100	18287	1.36493	0.04532
GO:0046487	glyoxylate metabolic process	2	355	18	18287	2.51693	0.04685
GO:0055090	acylglycerol homeostasis	2	355	18	18287	2.51693	0.04685
GO:0070328	triglyceride homeostasis	2	355	18	18287	2.51693	0.04685
GO:2000648	positive regulation of stem cell proliferation	2	355	18	18287	2.51693	0.04685
GO:0030258	lipid modification	7	355	169	18287	1.09333	0.04716
GO:0051604	protein maturation	8	355	206	18287	1.00036	0.04833
GO:2000021	regulation of ion homeostasis	5	355	102	18287	1.33636	0.04863
GO:0001676	long-chain fatty acid metabolic process	4	355	71	18287	1.53711	0.04921
GO:0072089	stem cell proliferation	4	355	71	18287	1.53711	0.04921
GO:1904950	negative regulation of establishment of protein localization	6	355	136	18287	1.18436	0.04962

## Sheet: Spleen
Supplementary Data S4. Significantly enriched GO terms of AS genes specifically expressed in spleen
GO.ID	Term	Query.GO	Query.Total	BG.GO	BG.Total	EnrichmentScore	classicFisher
GO:0002376	immune system process	116	747	1983	18287	0.518078	3.9e-05
GO:0051179	localization	274	747	5517	18287	0.28193	5.8e-05
GO:0002292	T cell differentiation involved in immune response	7	747	30	18287	2.51403	0.00016
GO:0002523	leukocyte migration involved in inflammatory response	4	747	8	18287	3.61357	0.00017
GO:0045581	negative regulation of T cell differentiation	5	747	14	18287	3.12814	0.00017
GO:0006955	immune response	71	747	1128	18287	0.623762	0.00018
GO:1902745	positive regulation of lamellipodium organization	6	747	22	18287	2.7391	0.00019
GO:0051234	establishment of localization	231	747	4614	18287	0.293513	0.0002
GO:0050865	regulation of cell activation	23	747	250	18287	1.17134	0.00025
GO:0070663	regulation of leukocyte proliferation	13	747	102	18287	1.64158	0.00026
GO:0006810	transport	224	747	4490	18287	0.288422	0.00032
GO:1903706	regulation of hemopoiesis	19	747	191	18287	1.28407	0.00032
GO:0046632	alpha-beta T cell differentiation	8	747	44	18287	2.15413	0.00036
GO:0043367	CD4-positive, alpha-beta T cell differentiation	7	747	34	18287	2.33346	0.00038
GO:0045580	regulation of T cell differentiation	9	747	56	18287	1.97614	0.00041
GO:0002294	CD4-positive, alpha-beta T cell differentiation involved in immune response	6	747	26	18287	2.49809	0.00052
GO:0042093	T-helper cell differentiation	6	747	26	18287	2.49809	0.00052
GO:0035710	CD4-positive, alpha-beta T cell activation	7	747	36	18287	2.251	0.00055
GO:0007010	cytoskeleton organization	58	747	914	18287	0.635497	0.00058
GO:0050670	regulation of lymphocyte proliferation	12	747	97	18287	1.59862	0.00058
GO:0032722	positive regulation of chemokine production	5	747	18	18287	2.76557	0.00062
GO:0043370	regulation of CD4-positive, alpha-beta T cell differentiation	5	747	18	18287	2.76557	0.00062
GO:0002694	regulation of leukocyte activation	21	747	234	18287	1.13552	0.00064
GO:0002287	alpha-beta T cell activation involved in immune response	6	747	27	18287	2.44364	0.00065
GO:0002293	alpha-beta T cell differentiation involved in immune response	6	747	27	18287	2.44364	0.00065
GO:0032944	regulation of mononuclear cell proliferation	12	747	99	18287	1.56917	0.0007
GO:0001819	positive regulation of cytokine production	21	747	236	18287	1.12324	0.00071
GO:0045620	negative regulation of lymphocyte differentiation	5	747	19	18287	2.68757	0.00081
GO:2000514	regulation of CD4-positive, alpha-beta T cell activation	5	747	19	18287	2.68757	0.00081
GO:0045619	regulation of lymphocyte differentiation	10	747	74	18287	1.72604	0.00082
GO:0002250	adaptive immune response	19	747	207	18287	1.16801	0.00086
GO:0002682	regulation of immune system process	58	747	929	18287	0.612013	0.00086
GO:0018210	peptidyl-threonine modification	8	747	50	18287	1.96971	0.00088
GO:0046631	alpha-beta T cell activation	9	747	62	18287	1.8293	0.00088
GO:0001817	regulation of cytokine production	29	747	379	18287	0.905493	0.00094
GO:0051239	regulation of multicellular organismal process	103	747	1869	18287	0.432016	0.00096
GO:1902743	regulation of lamellipodium organization	6	747	29	18287	2.34055	0.00097
GO:0046637	regulation of alpha-beta T cell differentiation	5	747	20	18287	2.61357	0.00104
GO:0030595	leukocyte chemotaxis	14	747	133	18287	1.36564	0.00109
GO:0050863	regulation of T cell activation	15	747	148	18287	1.311	0.00109
GO:0046903	secretion	46	747	702	18287	0.681801	0.00111
GO:0045582	positive regulation of T cell differentiation	6	747	30	18287	2.29164	0.00117
GO:0051249	regulation of lymphocyte activation	19	747	213	18287	1.12678	0.00121
GO:0001816	cytokine production	31	747	422	18287	0.846663	0.00123
GO:1902105	regulation of leukocyte differentiation	14	747	135	18287	1.34411	0.00126
GO:0042060	wound healing	22	747	265	18287	1.02315	0.00134
GO:0030888	regulation of B cell proliferation	6	747	31	18287	2.24433	0.0014
GO:0007166	cell surface receptor signaling pathway	104	747	1914	18287	0.411631	0.00144
GO:0032940	secretion by cell	41	747	618	18287	0.699655	0.00162
GO:0070486	leukocyte aggregation	24	747	304	18287	0.950601	0.00165
GO:1903037	regulation of leukocyte cell-cell adhesion	15	747	155	18287	1.24433	0.00173
GO:0030155	regulation of cell adhesion	29	747	395	18287	0.845839	0.00176
GO:0007159	leukocyte cell-cell adhesion	25	747	326	18287	0.908694	0.00198
GO:0002755	MyD88-dependent toll-like receptor signaling pathway	5	747	23	18287	2.41193	0.00204
GO:0045622	regulation of T-helper cell differentiation	4	747	15	18287	2.70668	0.00263
GO:1901987	regulation of cell cycle phase transition	18	747	211	18287	1.06239	0.00263
GO:0046634	regulation of alpha-beta T cell activation	6	747	35	18287	2.06925	0.00268
GO:0048583	regulation of response to stimulus	139	747	2726	18287	0.319938	0.00275
GO:0030193	regulation of blood coagulation	7	747	47	18287	1.86633	0.00279
GO:1900046	regulation of hemostasis	7	747	47	18287	1.86633	0.00279
GO:0071593	lymphocyte aggregation	23	747	299	18287	0.913127	0.00283
GO:0008104	protein localization	122	747	2354	18287	0.343405	0.003
GO:0030036	actin cytoskeleton organization	31	747	449	18287	0.757191	0.00319
GO:0043371	negative regulation of CD4-positive, alpha-beta T cell differentiation	3	747	8	18287	3.19853	0.00326
GO:0045623	negative regulation of T-helper cell differentiation	3	747	8	18287	3.19853	0.00326
GO:0046639	negative regulation of alpha-beta T cell differentiation	3	747	8	18287	3.19853	0.00326
GO:2000484	positive regulation of interleukin-8 secretion	3	747	8	18287	3.19853	0.00326
GO:0002699	positive regulation of immune effector process	10	747	89	18287	1.45976	0.00337
GO:0002720	positive regulation of cytokine production involved in immune response	4	747	16	18287	2.61357	0.00339
GO:0010592	positive regulation of lamellipodium assembly	4	747	16	18287	2.61357	0.00339
GO:0032757	positive regulation of interleukin-8 production	4	747	16	18287	2.61357	0.00339
GO:1902589	single-organism organelle organization	84	747	1534	18287	0.422801	0.00341
GO:0030217	T cell differentiation	14	747	151	18287	1.18252	0.0036
GO:0010942	positive regulation of cell death	32	747	477	18287	0.715721	0.00426
GO:0051057	positive regulation of small GTPase mediated signal transduction	4	747	17	18287	2.5261	0.00429
GO:1903707	negative regulation of hemopoiesis	8	747	64	18287	1.61357	0.00438
GO:0050818	regulation of coagulation	7	747	51	18287	1.7485	0.00447
GO:0050868	negative regulation of T cell activation	7	747	51	18287	1.7485	0.00447
GO:0033036	macromolecule localization	136	747	2698	18287	0.303355	0.00464
GO:0006687	glycosphingolipid metabolic process	6	747	39	18287	1.91313	0.0047
GO:0090185	negative regulation of kidney development	3	747	9	18287	3.0286	0.00474
GO:2000515	negative regulation of CD4-positive, alpha-beta T cell activation	3	747	9	18287	3.0286	0.00474
GO:0022407	regulation of cell-cell adhesion	17	747	206	18287	1.01453	0.00477
GO:0030029	actin filament-based process	33	747	500	18287	0.692176	0.00478
GO:0030097	hemopoiesis	37	747	578	18287	0.648094	0.0048
GO:0043068	positive regulation of programmed cell death	31	747	462	18287	0.716014	0.00485
GO:0045785	positive regulation of cell adhesion	18	747	224	18287	0.976136	0.00495
GO:0030593	neutrophil chemotaxis	7	747	52	18287	1.72048	0.00498
GO:0097581	lamellipodium organization	7	747	52	18287	1.72048	0.00498
GO:0048584	positive regulation of response to stimulus	74	747	1345	18287	0.429629	0.00526
GO:0030032	lamellipodium assembly	6	747	40	18287	1.8766	0.00534
GO:0045621	positive regulation of lymphocyte differentiation	6	747	40	18287	1.8766	0.00534
GO:0042110	T cell activation	22	747	297	18287	0.858679	0.00538
GO:0070489	T cell aggregation	22	747	297	18287	0.858679	0.00538
GO:0043067	regulation of programmed cell death	63	747	1117	18287	0.465433	0.00577
GO:1902107	positive regulation of leukocyte differentiation	8	747	67	18287	1.54748	0.0058
GO:0001775	cell activation	38	747	605	18287	0.620703	0.00583
GO:0002697	regulation of immune effector process	20	747	263	18287	0.896575	0.00584
GO:0051246	regulation of protein metabolic process	103	747	1981	18287	0.348054	0.00586
GO:0002702	positive regulation of production of molecular mediator of immune response	6	747	41	18287	1.84098	0.00604
GO:1901990	regulation of mitotic cell cycle phase transition	16	747	194	18287	1.01365	0.00611
GO:0051251	positive regulation of lymphocyte activation	12	747	128	18287	1.19853	0.0062
GO:0071702	organic substance transport	130	747	2587	18287	0.29887	0.00629
GO:0048534	hematopoietic or lymphoid organ development	38	747	609	18287	0.611195	0.00648
GO:0042088	T-helper 1 type immune response	4	747	19	18287	2.36564	0.00656
GO:0045063	T-helper 1 cell differentiation	3	747	10	18287	2.8766	0.00657
GO:0045624	positive regulation of T-helper cell differentiation	3	747	10	18287	2.8766	0.00657
GO:0009605	response to external stimulus	83	747	1553	18287	0.387764	0.00672
GO:1903038	negative regulation of leukocyte cell-cell adhesion	7	747	55	18287	1.63956	0.0068
GO:1990266	neutrophil migration	7	747	55	18287	1.63956	0.0068
GO:0044770	cell cycle phase transition	24	747	341	18287	0.784901	0.00702
GO:0080134	regulation of response to stress	53	747	918	18287	0.499136	0.00704
GO:0048518	positive regulation of biological process	215	747	4547	18287	0.21106	0.00706
GO:0045321	leukocyte activation	32	747	494	18287	0.665199	0.00707
GO:0006914	autophagy	29	747	436	18287	0.703363	0.00709
GO:0009611	response to wounding	22	747	306	18287	0.81561	0.00756
GO:0012501	programmed cell death	79	747	1474	18287	0.391826	0.00759
GO:0018107	peptidyl-threonine phosphorylation	6	747	43	18287	1.77226	0.00765
GO:1902106	negative regulation of leukocyte differentiation	6	747	43	18287	1.77226	0.00765
GO:0098602	single organism cell adhesion	35	747	556	18287	0.623908	0.00769
GO:0032835	glomerulus development	5	747	31	18287	1.9813	0.00789
GO:0035850	epithelial cell differentiation involved in kidney development	4	747	20	18287	2.29164	0.00793
GO:0038095	Fc-epsilon receptor signaling pathway	4	747	20	18287	2.29164	0.00793
GO:0006400	tRNA modification	7	747	57	18287	1.58803	0.00827
GO:0032268	regulation of cellular protein metabolic process	96	747	1852	18287	0.34366	0.00842
GO:0060326	cell chemotaxis	15	747	184	18287	0.996895	0.00863
GO:0000132	establishment of mitotic spindle orientation	3	747	11	18287	2.7391	0.00876
GO:0060043	regulation of cardiac muscle cell proliferation	3	747	11	18287	2.7391	0.00876
GO:0002696	positive regulation of leukocyte activation	12	747	134	18287	1.13244	0.00883
GO:0016337	single organismal cell-cell adhesion	32	747	502	18287	0.642023	0.00885
GO:0002700	regulation of production of molecular mediator of immune response	8	747	72	18287	1.44364	0.00892
GO:0050870	positive regulation of T cell activation	9	747	87	18287	1.34055	0.00904
GO:0002684	positive regulation of immune system process	37	747	603	18287	0.587006	0.00923
GO:0070887	cellular response to chemical stimulus	97	747	1881	18287	0.336195	0.0093
GO:0044267	cellular protein metabolic process	235	747	5051	18287	0.18773	0.0099
GO:0010941	regulation of cell death	65	747	1190	18287	0.419188	0.01009
GO:0050867	positive regulation of cell activation	12	747	137	18287	1.1005	0.01045
GO:0061041	regulation of wound healing	8	747	74	18287	1.40411	0.01046
GO:1902533	positive regulation of intracellular signal transduction	30	747	470	18287	0.64394	0.01082
GO:0048193	Golgi vesicle transport	16	747	207	18287	0.920079	0.01108
GO:0006954	inflammatory response	28	747	432	18287	0.666034	0.01117
GO:1903039	positive regulation of leukocyte cell-cell adhesion	9	747	90	18287	1.29164	0.01118
GO:0010591	regulation of lamellipodium assembly	4	747	22	18287	2.15413	0.01123
GO:0061005	cell differentiation involved in kidney development	4	747	22	18287	2.15413	0.01123
GO:0032879	regulation of localization	97	747	1895	18287	0.325497	0.01128
GO:0002098	tRNA wobble uridine modification	3	747	12	18287	2.61357	0.01133
GO:0043372	positive regulation of CD4-positive, alpha-beta T cell differentiation	3	747	12	18287	2.61357	0.01133
GO:0045730	respiratory burst	3	747	12	18287	2.61357	0.01133
GO:0050765	negative regulation of phagocytosis	3	747	12	18287	2.61357	0.01133
GO:0051294	establishment of spindle orientation	3	747	12	18287	2.61357	0.01133
GO:0055021	regulation of cardiac muscle tissue growth	3	747	12	18287	2.61357	0.01133
GO:0061037	negative regulation of cartilage development	3	747	12	18287	2.61357	0.01133
GO:2000516	positive regulation of CD4-positive, alpha-beta T cell activation	3	747	12	18287	2.61357	0.01133
GO:0007015	actin filament organization	19	747	262	18287	0.828071	0.01145
GO:0045184	establishment of protein localization	101	747	1985	18287	0.316855	0.01147
GO:0051898	negative regulation of protein kinase B signaling	5	747	34	18287	1.84803	0.01169
GO:0009306	protein secretion	21	747	301	18287	0.772264	0.01227
GO:0044772	mitotic cell cycle phase transition	22	747	320	18287	0.75107	0.01234
GO:0001764	neuron migration	9	747	92	18287	1.25993	0.0128
GO:0007229	integrin-mediated signaling pathway	10	747	108	18287	1.18061	0.01292
GO:1902578	single-organism localization	135	747	2760	18287	0.259929	0.01293
GO:0051241	negative regulation of multicellular organismal process	38	747	638	18287	0.544081	0.01313
GO:0046635	positive regulation of alpha-beta T cell activation	4	747	23	18287	2.09	0.01316
GO:0032642	regulation of chemokine production	5	747	35	18287	1.80621	0.01319
GO:0032729	positive regulation of interferon-gamma production	5	747	35	18287	1.80621	0.01319
GO:0035150	regulation of tube size	9	747	93	18287	1.24433	0.01368
GO:0050880	regulation of blood vessel size	9	747	93	18287	1.24433	0.01368
GO:0042981	regulation of apoptotic process	60	747	1101	18287	0.415858	0.01375
GO:2001233	regulation of apoptotic signaling pathway	22	747	324	18287	0.733148	0.01408
GO:0010647	positive regulation of cell communication	54	747	975	18287	0.439195	0.01419
GO:0016192	vesicle-mediated transport	54	747	975	18287	0.439195	0.01419
GO:0001578	microtubule bundle formation	6	747	49	18287	1.58382	0.01429
GO:0002097	tRNA wobble base modification	3	747	13	18287	2.49809	0.01429
GO:0006000	fructose metabolic process	3	747	13	18287	2.49809	0.01429
GO:0030071	regulation of mitotic metaphase/anaphase transition	6	747	49	18287	1.58382	0.01429
GO:0040001	establishment of mitotic spindle localization	3	747	13	18287	2.49809	0.01429
GO:0046579	positive regulation of Ras protein signal transduction	3	747	13	18287	2.49809	0.01429
GO:0046636	negative regulation of alpha-beta T cell activation	3	747	13	18287	2.49809	0.01429
GO:1902099	regulation of metaphase/anaphase transition of cell cycle	6	747	49	18287	1.58382	0.01429
GO:2000482	regulation of interleukin-8 secretion	3	747	13	18287	2.49809	0.01429
GO:0015031	protein transport	95	747	1869	18287	0.315371	0.01445
GO:0008219	cell death	81	747	1560	18287	0.346086	0.01452
GO:0050707	regulation of cytokine secretion	9	747	94	18287	1.2289	0.0146
GO:1903708	positive regulation of hemopoiesis	9	747	94	18287	1.2289	0.0146
GO:0006928	movement of cell or subcellular component	68	747	1278	18287	0.381357	0.01488
GO:0023056	positive regulation of signaling	54	747	978	18287	0.434763	0.01498
GO:0002274	myeloid leukocyte activation	8	747	79	18287	1.30979	0.01519
GO:0006664	glycolipid metabolic process	8	747	79	18287	1.30979	0.01519
GO:0006935	chemotaxis	24	747	365	18287	0.686776	0.01529
GO:0042330	taxis	24	747	365	18287	0.686776	0.01529
GO:0050776	regulation of immune response	31	747	503	18287	0.593348	0.01534
GO:0010661	positive regulation of muscle cell apoptotic process	2	747	5	18287	3.29164	0.01535
GO:0010662	regulation of striated muscle cell apoptotic process	2	747	5	18287	3.29164	0.01535
GO:0015809	arginine transport	2	747	5	18287	3.29164	0.01535
GO:0019374	galactolipid metabolic process	2	747	5	18287	3.29164	0.01535
GO:0035590	purinergic nucleotide receptor signaling pathway	2	747	5	18287	3.29164	0.01535
GO:0045589	regulation of regulatory T cell differentiation	2	747	5	18287	3.29164	0.01535
GO:0045625	regulation of T-helper 1 cell differentiation	2	747	5	18287	3.29164	0.01535
GO:0045842	positive regulation of mitotic metaphase/anaphase transition	2	747	5	18287	3.29164	0.01535
GO:0055022	negative regulation of cardiac muscle tissue growth	2	747	5	18287	3.29164	0.01535
GO:0060044	negative regulation of cardiac muscle cell proliferation	2	747	5	18287	3.29164	0.01535
GO:0060159	regulation of dopamine receptor signaling pathway	2	747	5	18287	3.29164	0.01535
GO:0060263	regulation of respiratory burst	2	747	5	18287	3.29164	0.01535
GO:0061117	negative regulation of heart growth	2	747	5	18287	3.29164	0.01535
GO:0072217	negative regulation of metanephros development	2	747	5	18287	3.29164	0.01535
GO:0090045	positive regulation of deacetylase activity	2	747	5	18287	3.29164	0.01535
GO:0090091	positive regulation of extracellular matrix disassembly	2	747	5	18287	3.29164	0.01535
GO:1902101	positive regulation of metaphase/anaphase transition of cell cycle	2	747	5	18287	3.29164	0.01535
GO:0007091	metaphase/anaphase transition of mitotic cell cycle	6	747	50	18287	1.55467	0.01569
GO:0044784	metaphase/anaphase transition of cell cycle	6	747	50	18287	1.55467	0.01569
GO:0090066	regulation of anatomical structure size	24	747	367	18287	0.678893	0.01624
GO:0048638	regulation of developmental growth	13	747	163	18287	0.965278	0.0164
GO:0045806	negative regulation of endocytosis	5	747	37	18287	1.72604	0.01657
GO:0060485	mesenchyme development	12	747	146	18287	1.0087	0.01666
GO:0009967	positive regulation of signal transduction	49	747	879	18287	0.448557	0.017
GO:0010965	regulation of mitotic sister chromatid separation	6	747	51	18287	1.5261	0.01719
GO:0098609	cell-cell adhesion	37	747	630	18287	0.523812	0.01738
GO:0002286	T cell activation involved in immune response	8	747	81	18287	1.27372	0.01745
GO:1903509	liposaccharide metabolic process	8	747	81	18287	1.27372	0.01745
GO:0002520	immune system development	38	747	651	18287	0.51498	0.01755
GO:0007155	cell adhesion	57	747	1051	18287	0.408909	0.01755
GO:0030219	megakaryocyte differentiation	4	747	25	18287	1.96971	0.01763
GO:0030488	tRNA methylation	4	747	25	18287	1.96971	0.01763
GO:0035587	purinergic receptor signaling pathway	3	747	14	18287	2.39117	0.01764
GO:0046638	positive regulation of alpha-beta T cell differentiation	3	747	14	18287	2.39117	0.01764
GO:0060038	cardiac muscle cell proliferation	3	747	14	18287	2.39117	0.01764
GO:0046649	lymphocyte activation	27	747	430	18287	0.620261	0.01826
GO:0051240	positive regulation of multicellular organismal process	49	747	883	18287	0.442007	0.01831
GO:0015844	monoamine transport	5	747	38	18287	1.68757	0.01846
GO:0032602	chemokine production	5	747	38	18287	1.68757	0.01846
GO:1903034	regulation of response to wounding	8	747	82	18287	1.25601	0.01867
GO:0001510	RNA methylation	6	747	52	18287	1.49809	0.01878
GO:0034614	cellular response to reactive oxygen species	7	747	67	18287	1.35483	0.01921
GO:0071621	granulocyte chemotaxis	7	747	67	18287	1.35483	0.01921
GO:0009966	regulation of signal transduction	99	747	1981	18287	0.29091	0.01932
GO:0022610	biological adhesion	57	747	1057	18287	0.400697	0.01942
GO:0006915	apoptotic process	75	747	1450	18287	0.340548	0.01986
GO:0032677	regulation of interleukin-8 production	4	747	26	18287	1.91313	0.02018
GO:0007596	blood coagulation	14	747	186	18287	0.881762	0.02064
GO:0051250	negative regulation of lymphocyte activation	7	747	68	18287	1.33346	0.02068
GO:0051304	chromosome separation	7	747	68	18287	1.33346	0.02068
GO:0006811	ion transport	63	747	1192	18287	0.371678	0.02117
GO:0050900	leukocyte migration	15	747	205	18287	0.840977	0.02135
GO:0043065	positive regulation of apoptotic process	28	747	456	18287	0.588031	0.02138
GO:0033003	regulation of mast cell activation	3	747	15	18287	2.29164	0.02139
GO:0034260	negative regulation of GTPase activity	3	747	15	18287	2.29164	0.02139
GO:0030335	positive regulation of cell migration	18	747	261	18287	0.755585	0.02153
GO:0002764	immune response-regulating signaling pathway	19	747	280	18287	0.732211	0.02156
GO:0051093	negative regulation of developmental process	33	747	559	18287	0.531256	0.02224
GO:0070665	positive regulation of leukocyte proliferation	7	747	69	18287	1.3124	0.02224
GO:0022409	positive regulation of cell-cell adhesion	9	747	101	18287	1.12528	0.02235
GO:0001820	serotonin secretion	2	747	6	18287	3.0286	0.0224
GO:0002366	leukocyte activation involved in immune response	13	747	170	18287	0.904615	0.0224
GO:0010659	cardiac muscle cell apoptotic process	2	747	6	18287	3.0286	0.0224
GO:0032447	protein urmylation	2	747	6	18287	3.0286	0.0224
GO:0036123	histone H3-K9 dimethylation	2	747	6	18287	3.0286	0.0224
GO:0042435	indole-containing compound biosynthetic process	2	747	6	18287	3.0286	0.0224
GO:0045066	regulatory T cell differentiation	2	747	6	18287	3.0286	0.0224
GO:0050817	coagulation	14	747	188	18287	0.866332	0.0224
GO:0050917	sensory perception of umami taste	2	747	6	18287	3.0286	0.0224
GO:0051023	regulation of immunoglobulin secretion	2	747	6	18287	3.0286	0.0224
GO:0055026	negative regulation of cardiac muscle tissue development	2	747	6	18287	3.0286	0.0224
GO:0060020	Bergmann glial cell differentiation	2	747	6	18287	3.0286	0.0224
GO:0072015	glomerular visceral epithelial cell development	2	747	6	18287	3.0286	0.0224
GO:0072310	glomerular epithelial cell development	2	747	6	18287	3.0286	0.0224
GO:1901970	positive regulation of mitotic sister chromatid separation	2	747	6	18287	3.0286	0.0224
GO:1903055	positive regulation of extracellular matrix organization	2	747	6	18287	3.0286	0.0224
GO:1905331	negative regulation of morphogenesis of an epithelium	2	747	6	18287	3.0286	0.0224
GO:0031577	spindle checkpoint	5	747	40	18287	1.61357	0.02264
GO:0008033	tRNA processing	10	747	118	18287	1.05285	0.02271
GO:0044839	cell cycle G2/M phase transition	10	747	118	18287	1.05285	0.02271
GO:0048762	mesenchymal cell differentiation	10	747	118	18287	1.05285	0.02271
GO:0006940	regulation of smooth muscle contraction	4	747	27	18287	1.85868	0.02295
GO:0032418	lysosome localization	4	747	27	18287	1.85868	0.02295
GO:0048522	positive regulation of cellular process	189	747	4065	18287	0.186769	0.023
GO:0007599	hemostasis	14	747	189	18287	0.858679	0.02332
GO:0023051	regulation of signaling	109	747	2223	18287	0.263458	0.02354
GO:0048869	cellular developmental process	152	747	3208	18287	0.214035	0.02373
GO:0006672	ceramide metabolic process	7	747	70	18287	1.29164	0.02387
GO:0042100	B cell proliferation	7	747	70	18287	1.29164	0.02387
GO:0033047	regulation of mitotic sister chromatid segregation	6	747	55	18287	1.41717	0.02415
GO:0002768	immune response-regulating cell surface receptor signaling pathway	14	747	190	18287	0.851066	0.02427
GO:0002263	cell activation involved in immune response	13	747	172	18287	0.887741	0.02438
GO:0010646	regulation of cell communication	108	747	2206	18287	0.261237	0.0251
GO:0055067	monovalent inorganic cation homeostasis	10	747	120	18287	1.0286	0.02518
GO:0006335	DNA replication-dependent nucleosome assembly	3	747	16	18287	2.19853	0.02555
GO:0010569	regulation of double-strand break repair via homologous recombination	3	747	16	18287	2.19853	0.02555
GO:0010762	regulation of fibroblast migration	3	747	16	18287	2.19853	0.02555
GO:0034723	DNA replication-dependent nucleosome organization	3	747	16	18287	2.19853	0.02555
GO:0042744	hydrogen peroxide catabolic process	3	747	16	18287	2.19853	0.02555
GO:0060420	regulation of heart growth	3	747	16	18287	2.19853	0.02555
GO:0070286	axonemal dynein complex assembly	3	747	16	18287	2.19853	0.02555
GO:0072606	interleukin-8 secretion	3	747	16	18287	2.19853	0.02555
GO:0045576	mast cell activation	4	747	28	18287	1.80621	0.02593
GO:0040011	locomotion	58	747	1097	18287	0.3722	0.02614
GO:0051306	mitotic sister chromatid separation	6	747	56	18287	1.39117	0.02615
GO:0050878	regulation of body fluid levels	18	747	267	18287	0.722795	0.02628
GO:0070838	divalent metal ion transport	18	747	267	18287	0.722795	0.02628
GO:0003018	vascular process in circulatory system	9	747	104	18287	1.08305	0.02644
GO:0006665	sphingolipid metabolic process	9	747	104	18287	1.08305	0.02644
GO:0044707	single-multicellular organism process	220	747	4811	18287	0.162805	0.02659
GO:0007059	chromosome segregation	19	747	287	18287	0.696587	0.02696
GO:0072511	divalent inorganic cation transport	18	747	268	18287	0.717402	0.02715
GO:2000147	positive regulation of cell motility	18	747	268	18287	0.717402	0.02715
GO:0042129	regulation of T cell proliferation	7	747	72	18287	1.251	0.02737
GO:0072006	nephron development	7	747	72	18287	1.251	0.02737
GO:0097530	granulocyte migration	7	747	72	18287	1.251	0.02737
GO:0002221	pattern recognition receptor signaling pathway	9	747	105	18287	1.06925	0.02792
GO:0044765	single-organism transport	124	747	2581	18287	0.234048	0.02813
GO:0070661	leukocyte proliferation	14	747	194	18287	0.821008	0.02835
GO:0016477	cell migration	47	747	865	18287	0.411599	0.0284
GO:0002460	adaptive immune response based on somatic recombination of immune receptors built from immunoglobulin superfamily domains	11	747	140	18287	0.943715	0.02857
GO:0022408	negative regulation of cell-cell adhesion	8	747	89	18287	1.13783	0.02895
GO:0090183	regulation of kidney development	4	747	29	18287	1.75559	0.02914
GO:1900739	regulation of protein insertion into mitochondrial membrane involved in apoptotic signaling pathway	4	747	29	18287	1.75559	0.02914
GO:1900740	positive regulation of protein insertion into mitochondrial membrane involved in apoptotic signaling pathway	4	747	29	18287	1.75559	0.02914
GO:0043280	positive regulation of cysteine-type endopeptidase activity involved in apoptotic process	10	747	123	18287	0.99298	0.02924
GO:0006165	nucleoside diphosphate phosphorylation	7	747	73	18287	1.2311	0.02925
GO:0051983	regulation of chromosome segregation	7	747	73	18287	1.2311	0.02925
GO:0050663	cytokine secretion	9	747	106	18287	1.05557	0.02945
GO:2001234	negative regulation of apoptotic signaling pathway	13	747	177	18287	0.846401	0.02989
GO:0030154	cell differentiation	137	747	2886	18287	0.216743	0.02999
GO:0051668	localization within membrane	5	747	43	18287	1.50923	0.03
GO:2000779	regulation of double-strand break repair	5	747	43	18287	1.50923	0.03
GO:0045862	positive regulation of proteolysis	17	747	252	18287	0.723749	0.03004
GO:0002251	organ or tissue specific immune response	3	747	17	18287	2.11107	0.0301
GO:0002385	mucosal immune response	3	747	17	18287	2.11107	0.0301
GO:0002886	regulation of myeloid leukocyte mediated immunity	3	747	17	18287	2.11107	0.0301
GO:0006734	NADH metabolic process	3	747	17	18287	2.11107	0.0301
GO:0010800	positive regulation of peptidyl-threonine phosphorylation	3	747	17	18287	2.11107	0.0301
GO:0045843	negative regulation of striated muscle tissue development	3	747	17	18287	2.11107	0.0301
GO:0055017	cardiac muscle tissue growth	3	747	17	18287	2.11107	0.0301
GO:0051046	regulation of secretion	27	747	450	18287	0.554673	0.03031
GO:0033045	regulation of sister chromatid segregation	6	747	58	18287	1.34055	0.03046
GO:0050801	ion homeostasis	29	747	491	18287	0.531968	0.03048
GO:0000389	mRNA 3'-splice site recognition	2	747	7	18287	2.80621	0.03052
GO:0006003	fructose 2,6-bisphosphate metabolic process	2	747	7	18287	2.80621	0.03052
GO:0010658	striated muscle cell apoptotic process	2	747	7	18287	2.80621	0.03052
GO:0010890	positive regulation of sequestering of triglyceride	2	747	7	18287	2.80621	0.03052
GO:0015802	basic amino acid transport	2	747	7	18287	2.80621	0.03052
GO:0018243	protein O-linked glycosylation via threonine	2	747	7	18287	2.80621	0.03052
GO:0034162	toll-like receptor 9 signaling pathway	2	747	7	18287	2.80621	0.03052
GO:0034227	tRNA thio-modification	2	747	7	18287	2.80621	0.03052
GO:0036037	CD8-positive, alpha-beta T cell activation	2	747	7	18287	2.80621	0.03052
GO:0048672	positive regulation of collateral sprouting	2	747	7	18287	2.80621	0.03052
GO:0071850	mitotic cell cycle arrest	2	747	7	18287	2.80621	0.03052
GO:0090192	regulation of glomerulus development	2	747	7	18287	2.80621	0.03052
GO:2000465	regulation of glycogen (starch) synthase activity	2	747	7	18287	2.80621	0.03052
GO:0030098	lymphocyte differentiation	16	747	234	18287	0.743202	0.03109
GO:0002695	negative regulation of leukocyte activation	7	747	74	18287	1.21147	0.03121
GO:0009636	response to toxic substance	7	747	74	18287	1.21147	0.03121
GO:0031098	stress-activated protein kinase signaling cascade	11	747	142	18287	0.923251	0.03127
GO:0051403	stress-activated MAPK cascade	11	747	142	18287	0.923251	0.03127
GO:0007346	regulation of mitotic cell cycle	23	747	371	18287	0.601853	0.03151
GO:0035556	intracellular signal transduction	100	747	2048	18287	0.257423	0.03256
GO:0001844	protein insertion into mitochondrial membrane involved in apoptotic signaling pathway	4	747	30	18287	1.70668	0.03257
GO:0002532	production of molecular mediator involved in inflammatory response	4	747	30	18287	1.70668	0.03257
GO:0032637	interleukin-8 production	4	747	30	18287	1.70668	0.03257
GO:0032945	negative regulation of mononuclear cell proliferation	4	747	30	18287	1.70668	0.03257
GO:0035082	axoneme assembly	4	747	30	18287	1.70668	0.03257
GO:0043113	receptor clustering	4	747	30	18287	1.70668	0.03257
GO:0050672	negative regulation of lymphocyte proliferation	4	747	30	18287	1.70668	0.03257
GO:0051204	protein insertion into mitochondrial membrane	4	747	30	18287	1.70668	0.03257
GO:0070664	negative regulation of leukocyte proliferation	4	747	30	18287	1.70668	0.03257
GO:0098813	nuclear chromosome segregation	15	747	217	18287	0.758906	0.0332
GO:0051049	regulation of transport	69	747	1355	18287	0.318014	0.03333
GO:0043281	regulation of cysteine-type endopeptidase activity involved in apoptotic process	13	747	180	18287	0.822153	0.0336
GO:0000819	sister chromatid segregation	12	747	162	18287	0.858679	0.03404
GO:0065009	regulation of molecular function	95	747	1939	18287	0.262325	0.03412
GO:0030168	platelet activation	8	747	92	18287	1.09	0.03436
GO:0045637	regulation of myeloid cell differentiation	9	747	109	18287	1.01531	0.03439
GO:0010799	regulation of peptidyl-threonine phosphorylation	3	747	18	18287	2.0286	0.03505
GO:0014911	positive regulation of smooth muscle cell migration	3	747	18	18287	2.0286	0.03505
GO:0042116	macrophage activation	3	747	18	18287	2.0286	0.03505
GO:0042531	positive regulation of tyrosine phosphorylation of STAT protein	3	747	18	18287	2.0286	0.03505
GO:0045652	regulation of megakaryocyte differentiation	3	747	18	18287	2.0286	0.03505
GO:0046717	acid secretion	3	747	18	18287	2.0286	0.03505
GO:0048635	negative regulation of muscle organ development	3	747	18	18287	2.0286	0.03505
GO:0050433	regulation of catecholamine secretion	3	747	18	18287	2.0286	0.03505
GO:0051293	establishment of spindle localization	3	747	18	18287	2.0286	0.03505
GO:0071677	positive regulation of mononuclear cell migration	3	747	18	18287	2.0286	0.03505
GO:0002687	positive regulation of leukocyte migration	6	747	60	18287	1.29164	0.03522
GO:0022612	gland morphogenesis	6	747	60	18287	1.29164	0.03522
GO:0051896	regulation of protein kinase B signaling	6	747	60	18287	1.29164	0.03522
GO:0006643	membrane lipid metabolic process	11	747	145	18287	0.893089	0.03563
GO:0016525	negative regulation of angiogenesis	5	747	45	18287	1.44364	0.03565
GO:2000134	negative regulation of G1/S transition of mitotic cell cycle	5	747	45	18287	1.44364	0.03565
GO:2000181	negative regulation of blood vessel morphogenesis	5	747	45	18287	1.44364	0.03565
GO:0032101	regulation of response to external stimulus	29	747	498	18287	0.511545	0.03566
GO:0040017	positive regulation of locomotion	18	747	277	18287	0.669749	0.03591
GO:0003254	regulation of membrane depolarization	4	747	31	18287	1.65937	0.03623
GO:0006904	vesicle docking involved in exocytosis	4	747	31	18287	1.65937	0.03623
GO:0071260	cellular response to mechanical stimulus	4	747	31	18287	1.65937	0.03623
GO:0071675	regulation of mononuclear cell migration	4	747	31	18287	1.65937	0.03623
GO:1901030	positive regulation of mitochondrial outer membrane permeabilization involved in apoptotic signaling pathway	4	747	31	18287	1.65937	0.03623
GO:1901991	negative regulation of mitotic cell cycle phase transition	8	747	93	18287	1.07441	0.03631
GO:0002521	leukocyte differentiation	21	747	337	18287	0.609279	0.03683
GO:0006733	oxidoreduction coenzyme metabolic process	10	747	128	18287	0.935494	0.037
GO:0032880	regulation of protein localization	37	747	667	18287	0.441477	0.03701
GO:0051047	positive regulation of secretion	15	747	221	18287	0.732554	0.03806
GO:0007033	vacuole organization	12	747	165	18287	0.832207	0.03836
GO:0010564	regulation of cell cycle process	26	747	440	18287	0.532646	0.0387
GO:0014031	mesenchymal cell development	5	747	46	18287	1.41193	0.0387
GO:0014032	neural crest cell development	5	747	46	18287	1.41193	0.0387
GO:0032526	response to retinoic acid	5	747	46	18287	1.41193	0.0387
GO:0048864	stem cell development	5	747	46	18287	1.41193	0.0387
GO:1901343	negative regulation of vasculature development	5	747	46	18287	1.41193	0.0387
GO:0006857	oligopeptide transport	2	747	8	18287	2.61357	0.03961
GO:0030836	positive regulation of actin filament depolymerization	2	747	8	18287	2.61357	0.03961
GO:0035278	miRNA mediated inhibition of translation	2	747	8	18287	2.61357	0.03961
GO:0036159	inner dynein arm assembly	2	747	8	18287	2.61357	0.03961
GO:0040033	negative regulation of translation, ncRNA-mediated	2	747	8	18287	2.61357	0.03961
GO:0045649	regulation of macrophage differentiation	2	747	8	18287	2.61357	0.03961
GO:0045974	regulation of translation, ncRNA-mediated	2	747	8	18287	2.61357	0.03961
GO:0046479	glycosphingolipid catabolic process	2	747	8	18287	2.61357	0.03961
GO:0048305	immunoglobulin secretion	2	747	8	18287	2.61357	0.03961
GO:0051043	regulation of membrane protein ectodomain proteolysis	2	747	8	18287	2.61357	0.03961
GO:0060972	left/right pattern formation	2	747	8	18287	2.61357	0.03961
GO:1901836	regulation of transcription of nuclear large rRNA transcript from RNA polymerase I promoter	2	747	8	18287	2.61357	0.03961
GO:0046939	nucleotide phosphorylation	7	747	78	18287	1.13552	0.03994
GO:0071229	cellular response to acid chemical	7	747	78	18287	1.13552	0.03994
GO:0051050	positive regulation of transport	36	747	650	18287	0.439195	0.04002
GO:2000785	regulation of autophagosome assembly	4	747	32	18287	1.61357	0.04011
GO:0071705	nitrogen compound transport	33	747	587	18287	0.460744	0.0402
GO:0006952	defense response	56	747	1082	18287	0.341437	0.04022
GO:0014855	striated muscle cell proliferation	3	747	19	18287	1.9506	0.04039
GO:0050432	catecholamine secretion	3	747	19	18287	1.9506	0.04039
GO:0051984	positive regulation of chromosome segregation	3	747	19	18287	1.9506	0.04039
GO:1901862	negative regulation of muscle tissue development	3	747	19	18287	1.9506	0.04039
GO:0051272	positive regulation of cellular component movement	18	747	281	18287	0.649065	0.04041
GO:0007179	transforming growth factor beta receptor signaling pathway	8	747	95	18287	1.04371	0.04042
GO:0031032	actomyosin structure organization	8	747	95	18287	1.04371	0.04042
GO:0032091	negative regulation of protein binding	6	747	62	18287	1.24433	0.04043
GO:1901989	positive regulation of cell cycle phase transition	6	747	62	18287	1.24433	0.04043
GO:0046651	lymphocyte proliferation	13	747	185	18287	0.782625	0.04051
GO:0050778	positive regulation of immune response	24	747	402	18287	0.547477	0.04136
GO:0019362	pyridine nucleotide metabolic process	9	747	113	18287	0.963312	0.04183
GO:0046496	nicotinamide nucleotide metabolic process	9	747	113	18287	0.963312	0.04183
GO:0040014	regulation of multicellular organism growth	5	747	47	18287	1.38091	0.04191
GO:1902807	negative regulation of cell cycle G1/S phase transition	5	747	47	18287	1.38091	0.04191
GO:0010033	response to organic substance	98	747	2026	18287	0.243858	0.04203
GO:0006919	activation of cysteine-type endopeptidase activity involved in apoptotic process	7	747	79	18287	1.11714	0.04235
GO:0044260	cellular macromolecule metabolic process	365	747	8360	18287	0.0960318	0.04239
GO:0090257	regulation of muscle system process	8	747	96	18287	1.0286	0.04259
GO:0002224	toll-like receptor signaling pathway	6	747	63	18287	1.22125	0.04321
GO:0072507	divalent inorganic cation homeostasis	15	747	225	18287	0.706676	0.0434
GO:0006399	tRNA metabolic process	13	747	187	18287	0.767112	0.04353
GO:0032943	mononuclear cell proliferation	13	747	187	18287	0.767112	0.04353
GO:0030031	cell projection assembly	18	747	284	18287	0.633744	0.04404
GO:0070301	cellular response to hydrogen peroxide	4	747	33	18287	1.56917	0.04422
GO:0072359	circulatory system development	38	747	698	18287	0.414411	0.04423
GO:0019538	protein metabolic process	257	747	5761	18287	0.127087	0.04508
GO:0032649	regulation of interferon-gamma production	5	747	48	18287	1.35053	0.04527
GO:0006887	exocytosis	16	747	246	18287	0.671052	0.04568
GO:0001101	response to acid chemical	10	747	133	18287	0.880212	0.04608
GO:2001235	positive regulation of apoptotic signaling pathway	10	747	133	18287	0.880212	0.04608
GO:0038093	Fc receptor signaling pathway	6	747	64	18287	1.19853	0.0461
GO:0050671	positive regulation of lymphocyte proliferation	6	747	64	18287	1.19853	0.0461
GO:0009948	anterior/posterior axis specification	3	747	20	18287	1.8766	0.04612
GO:0030866	cortical actin cytoskeleton organization	3	747	20	18287	1.8766	0.04612
GO:0002757	immune response-activating signal transduction	17	747	266	18287	0.645747	0.04625
GO:0042221	response to chemical	138	747	2956	18287	0.19266	0.04633
GO:0051345	positive regulation of hydrolase activity	28	747	490	18287	0.484283	0.04689
GO:0048870	cell motility	50	747	962	18287	0.347529	0.04755
GO:0006468	protein phosphorylation	73	747	1472	18287	0.279829	0.04757
GO:0009451	RNA modification	9	747	116	18287	0.92551	0.04807
GO:0051674	localization of cell	50	747	963	18287	0.346031	0.04826
GO:0002504	antigen processing and presentation of peptide or polysaccharide antigen via MHC class II	6	747	65	18287	1.17616	0.04911
GO:0002825	regulation of T-helper 1 type immune response	2	747	9	18287	2.44364	0.04958
GO:0002888	positive regulation of myeloid leukocyte mediated immunity	2	747	9	18287	2.44364	0.04958
GO:0010660	regulation of muscle cell apoptotic process	2	747	9	18287	2.44364	0.04958
GO:0010715	regulation of extracellular matrix disassembly	2	747	9	18287	2.44364	0.04958
GO:0032530	regulation of microvillus organization	2	747	9	18287	2.44364	0.04958
GO:0035456	response to interferon-beta	2	747	9	18287	2.44364	0.04958
GO:0042754	negative regulation of circadian rhythm	2	747	9	18287	2.44364	0.04958
GO:0045628	regulation of T-helper 2 cell differentiation	2	747	9	18287	2.44364	0.04958
GO:0060055	angiogenesis involved in wound healing	2	747	9	18287	2.44364	0.04958
GO:0060438	trachea development	2	747	9	18287	2.44364	0.04958
GO:0061213	positive regulation of mesonephros development	2	747	9	18287	2.44364	0.04958
GO:0061318	renal filtration cell differentiation	2	747	9	18287	2.44364	0.04958
GO:0072112	glomerular visceral epithelial cell differentiation	2	747	9	18287	2.44364	0.04958
GO:0072215	regulation of metanephros development	2	747	9	18287	2.44364	0.04958
GO:0072311	glomerular epithelial cell differentiation	2	747	9	18287	2.44364	0.04958
GO:1902902	negative regulation of autophagosome assembly	2	747	9	18287	2.44364	0.04958
GO:0050708	regulation of protein secretion	16	747	249	18287	0.653564	0.04998
